# Supplementary material for: Leaf shape in Populus tremula is a complex, omnigenic trait
Source: Ecol Evol. 2020 Oct 13;10(21):11922–40. doi: 10.1002/ece3.6691 (PMC7663049; doi:10.1002/ece3.6691)
Supplement: Supplementary file 12 — Table S1 [file ECE3-10-11922-s012.xlsx]

## Sheet: Area
snp	chr	pos	pseudo_chr	pseudo_pos	minor_allele	major_allele	maf	beta	se	pvalue	qvalue	gene	feature	at_gene	potri_gene
Potra170651:695	Potra170651	695	PseudoChr14	9341194	G	A	0.356	-96.7636	17.2775	1.00976e-07	0.43745	Potra170651g27533	2kb_upstream	AT2G47550	Potri.014G127000
Potra188707:6744	Potra188707	6744	PseudoChr13	5097404	C	A	0.447	93.229	18.2604	6.74976e-07	0.502187	Potra188707g28630,Potra188707g28632	2kb_upstream	AT5G18140,AT3G03900	Potri.013G058100,Potri.013G057900
Potra003875:44208	Potra003875	44208	PseudoChr12	10087258	C	T	0.176	116.035	22.6599	8.31625e-07	0.502187	Potra003875g23281	intron,gene,mRNA	AT1G19100	Potri.012G089000
Potra001829:55070	Potra001829	55070	PseudoChr06	13330402	A	G	0.186	97.4708	18.9195	8.80163e-07	0.502187	Potra001829g14737,Potra001829g14736	2kb_upstream,2kb_downstream	AT1G07930,AT5G60390,AT1G07940,AT1G07920	Potri.006G131000,Potri.006G130900
Potra002257:48039	Potra002257	48039	PseudoChr08	12712009	A	G	0.245	97.1329	18.9999	1.56349e-06	0.502187	Potra002257g17345	CDS,gene,mRNA,exon	AT4G14920	Potri.008G152600
Potra003566:36308	Potra003566	36308	PseudoChr07	16090348	C	G	0.176	-109.629	22.1399	1.64295e-06	0.502187	Potra003566g22044	gene,mRNA,intron
Potra003875:41761	Potra003875	41761	PseudoChr12	10084811	G	A	0.133	124.659	25.4322	1.82571e-06	0.502187	Potra003875g23281	2kb_downstream	AT1G19100	Potri.012G089000
Potra003298:605	Potra003298	605	PseudoChr11	11638806	A	T	0.074	157.375	33.3952	2.15805e-06	0.502187	Potra003298g21276	2kb_downstream		Potri.011G114900
Potra002257:41446	Potra002257	41446	PseudoChr08	12718602	G	A	0.239	96.1338	19.0659	2.18735e-06	0.502187	Potra002257g17345	intron,gene,mRNA	AT4G14920	Potri.008G152600
Potra002257:48691	Potra002257	48691	PseudoChr08	12711357	C	T	0.239	96.1338	19.0659	2.18735e-06	0.502187	Potra002257g17345	CDS,gene,mRNA,exon	AT4G14920	Potri.008G152600
Potra003875:41662	Potra003875	41662	PseudoChr12	10084712	T	C	0.128	130.637	27.1944	2.4417e-06	0.502187	Potra003875g23281	2kb_downstream	AT1G19100	Potri.012G089000
Potra003875:41752	Potra003875	41752	PseudoChr12	10084802	G	T	0.128	130.637	27.1944	2.4417e-06	0.502187	Potra003875g23281	2kb_downstream	AT1G19100	Potri.012G089000
Potra158085:790	Potra158085	790	PseudoChr01	17565513	T	C	0.17	-107.197	22.0972	2.8233e-06	0.502187		intergenic
Potra000954:73900	Potra000954	73900	PseudoChr17	300528	A	C	0.117	126.732	26.8275	2.88375e-06	0.502187	Potra000954g07828	gene,mRNA,intron
Potra002802:23650	Potra002802	23650	PseudoChr04	22322874	A	G	0.128	-110.569	22.6253	2.96084e-06	0.502187	Potra002802g20007	exon,CDS,gene,mRNA	AT5G22750	Potri.004G189400
Potra002957:21933	Potra002957	21933	PseudoChr16	1335865	A	T	0.298	-79.5362	17.0261	3.63088e-06	0.502187	Potra002957g20394	2kb_upstream	AT3G56550	Potri.016G029500
Potra001342:160911	Potra001342	160911	PseudoChr10	21365947	G	C	0.053	183.815	38.6885	3.70941e-06	0.502187	Potra001342g11512	gene,mRNA,intron		Potri.010G252400
Potra001342:161587	Potra001342	161587	PseudoChr10	21366623	C	T	0.053	183.815	38.6885	3.70941e-06	0.502187	Potra001342g11512	gene,mRNA,intron		Potri.010G252400
Potra001342:161686	Potra001342	161686	PseudoChr10	21366722	G	T	0.053	183.815	38.6885	3.70941e-06	0.502187	Potra001342g11512	gene,mRNA,intron		Potri.010G252400
Potra001342:161855	Potra001342	161855	PseudoChr10	21366891	A	G	0.053	183.815	38.6885	3.70941e-06	0.502187	Potra001342g11512	gene,mRNA,intron		Potri.010G252400
Potra001342:162222	Potra001342	162222	PseudoChr10	21367258	C	A	0.053	183.815	38.6885	3.70941e-06	0.502187	Potra001342g11512	gene,mRNA,intron		Potri.010G252400
Potra001342:162234	Potra001342	162234	PseudoChr10	21367270	A	G	0.053	183.815	38.6885	3.70941e-06	0.502187	Potra001342g11512	gene,mRNA,intron		Potri.010G252400
Potra001342:162299	Potra001342	162299	PseudoChr10	21367335	A	C	0.053	183.815	38.6885	3.70941e-06	0.502187	Potra001342g11512	gene,mRNA,intron		Potri.010G252400
Potra001342:162984	Potra001342	162984	PseudoChr10	21368020	A	G	0.053	183.815	38.6885	3.70941e-06	0.502187	Potra001342g11512	gene,mRNA,intron		Potri.010G252400
Potra001342:163928	Potra001342	163928	PseudoChr10	21368964	C	G	0.053	183.815	38.6885	3.70941e-06	0.502187	Potra001342g11512	gene,mRNA,intron		Potri.010G252400
Potra001342:165124	Potra001342	165124	PseudoChr10	21370160	A	T	0.053	183.815	38.6885	3.70941e-06	0.502187	Potra001342g11512	exon,five_prime_UTR,gene,mRNA		Potri.010G252400
Potra001342:166134	Potra001342	166134	PseudoChr10	21371170	G	A	0.053	183.815	38.6885	3.70941e-06	0.502187	Potra001342g11512,Potra001342g11513	intron,2kb_upstream,gene,mRNA	AT1G16850	Potri.010G252400,Potri.010G252700
Potra001342:166145	Potra001342	166145	PseudoChr10	21371181	A	C	0.053	183.815	38.6885	3.70941e-06	0.502187	Potra001342g11512,Potra001342g11513	intron,2kb_upstream,gene,mRNA	AT1G16850	Potri.010G252400,Potri.010G252700
Potra001342:166184	Potra001342	166184	PseudoChr10	21371220	A	C	0.053	183.815	38.6885	3.70941e-06	0.502187	Potra001342g11512,Potra001342g11513	intron,2kb_upstream,gene,mRNA	AT1G16850	Potri.010G252400,Potri.010G252700
Potra001342:166222	Potra001342	166222	PseudoChr10	21371258	A	G	0.053	183.815	38.6885	3.70941e-06	0.502187	Potra001342g11512,Potra001342g11513	intron,2kb_upstream,gene,mRNA	AT1G16850	Potri.010G252400,Potri.010G252700
Potra001342:166377	Potra001342	166377	PseudoChr10	21371413	T	C	0.053	183.815	38.6885	3.70941e-06	0.502187	Potra001342g11513,Potra001342g11512	2kb_upstream,exon,five_prime_UTR,gene,mRNA	AT1G16850	Potri.010G252700,Potri.010G252400
Potra001342:166421	Potra001342	166421	PseudoChr10	21371457	A	T	0.053	183.815	38.6885	3.70941e-06	0.502187	Potra001342g11513,Potra001342g11512	2kb_upstream,exon,five_prime_UTR,gene,mRNA	AT1G16850	Potri.010G252700,Potri.010G252400
Potra003197:955	Potra003197	955	PseudoChr15	7811408	T	A	0.261	-102.847	21.1587	4.29327e-06	0.537887	Potra003197g20976	intron,gene,mRNA		Potri.015G076700
Potra175807:2622	Potra175807	2622	PseudoChr16	9944216	C	T	0.351	83.9279	16.9282	4.44592e-06	0.537887	Potra175807g27833	gene,mRNA,CDS,exon		Potri.016G117500
Potra175807:2565	Potra175807	2565	PseudoChr16	9944159	A	C	0.106	132.433	27.4905	4.48326e-06	0.537887	Potra175807g27833	gene,mRNA,CDS,exon		Potri.016G117500
Potra175807:2366	Potra175807	2366	PseudoChr16	9943960	A	T	0.122	120.323	24.967	4.57935e-06	0.537887	Potra175807g27833	gene,mRNA,CDS,exon		Potri.016G117500
Potra000436:8926	Potra000436	8926	PseudoChr18	11195298	A	G	0.133	-113.134	24.4824	4.5939e-06	0.537887	Potra000436g02367	gene,mRNA,intron	AT2G20880	Potri.019G102200
Potra001344:96261	Potra001344	96261	PseudoChr04	8656585	A	G	0.128	119.814	26.0059	4.95467e-06	0.542577		intergenic
Potra001343:62192	Potra001343	62192	PseudoChr11	7045922	T	C	0.213	107.959	23.1329	5.01265e-06	0.542577	Potra001343g11534	2kb_downstream
Potra001324:84004	Potra001324	84004	PseudoChr03	26564499	G	T	0.218	-93.0687	20.0691	5.03572e-06	0.542577	Potra001324g11369	2kb_downstream	AT5G64150	Potri.003G221400
Potra000436:8975	Potra000436	8975	PseudoChr18	11195249	T	C	0.128	-114.232	24.8107	5.13492e-06	0.542577	Potra000436g02367	gene,mRNA,exon,five_prime_UTR	AT2G20880	Potri.019G102200
Potra000815:19812	Potra000815	19812	PseudoChr08	3462101	G	A	0.261	-87.5734	18.9006	7.23068e-06	0.603661	Potra000815g06490,Potra000815g06491	2kb_upstream,2kb_downstream		Potri.008G050500
Potra000365:157403	Potra000365	157403	PseudoChr04	421826	T	C	0.053	-179.692	39.0764	7.42557e-06	0.603661	Potra000365g01489	gene		Potri.004G005900
Potra000365:157862	Potra000365	157862	PseudoChr04	421367	C	T	0.053	-179.692	39.0764	7.42557e-06	0.603661	Potra000365g01489	gene		Potri.004G005900
Potra000365:158293	Potra000365	158293	PseudoChr04	420936	C	G	0.053	-179.692	39.0764	7.42557e-06	0.603661	Potra000365g01489	gene		Potri.004G005900
Potra173232:1829	Potra173232	1829	PseudoChr08	15549737	G	A	0.096	136.425	30.5039	7.606e-06	0.603661	Potra173232g27637	gene,mRNA,intron	AT3G26140	Potri.008G183400
Potra003875:63290	Potra003875	63290	PseudoChr12	10106340	T	G	0.191	103.245	22.6626	8.04904e-06	0.603661	Potra003875g23282	2kb_downstream		Potri.012G089100
Potra002257:49014	Potra002257	49014	PseudoChr08	12711034	G	A	0.367	83.4359	17.8466	8.23824e-06	0.603661	Potra002257g17345	CDS,gene,mRNA,exon	AT4G14920	Potri.008G152600
Potra158085:2541	Potra158085	2541	PseudoChr01	17567264	G	A	0.25	-92.665	20.0639	8.8772e-06	0.603661		intergenic
Potra003591:14357	Potra003591	14357	PseudoChr16	3081689	A	C	0.128	-125.39	27.4082	9.21586e-06	0.603661		intergenic
Potra001467:43121	Potra001467	43121	PseudoChr05	17507125	A	G	0.074	-138.617	31.2101	9.23866e-06	0.603661		intergenic
Potra000433:23384	Potra000433	23384	PseudoChr12	7496220	T	G	0.473	-64.7236	14.4506	9.50129e-06	0.603661		intergenic
Potra002455:30614	Potra002455	30614	PseudoChr03	26022035	T	C	0.138	-99.8646	21.5149	1.01918e-05	0.603661	Potra002455g18597,Potra002455g18598	2kb_downstream	AT5G19900,AT5G19890	Potri.003G214300,Potri.003G214500
Potra000947:61026	Potra000947	61026	PseudoChr05	6138870	A	T	0.064	162.508	36.2135	1.05994e-05	0.603661	Potra000947g07756,Potra000947g07757	gene,mRNA,three_prime_UTR,exon	AT4G39790	Potri.005G077600,Potri.005G077700
Potra003566:34093	Potra003566	34093	PseudoChr07	16092563	A	T	0.053	-179.205	38.8901	1.06871e-05	0.603661	Potra003566g22044,Potra003566g22043	2kb_downstream		Potri.016G028800
Potra003566:34095	Potra003566	34095	PseudoChr07	16092561	A	C	0.053	-179.205	38.8901	1.06871e-05	0.603661	Potra003566g22044,Potra003566g22043	2kb_downstream		Potri.016G028800
Potra007563:7016	Potra007563	7016	PseudoChr13	4722241	A	T	0.085	141.233	32.2599	1.08573e-05	0.603661	Potra007563g25991	2kb_downstream		Potri.013G053800
Potra009903:2789	Potra009903	2789	PseudoChr03	16110097	C	T	0.059	163.577	37.4678	1.10548e-05	0.603661	Potra009903g26448	gene,mRNA,intron	AT4G19400	Potri.003G106700
Potra009903:2955	Potra009903	2955	PseudoChr03	16110263	C	T	0.059	163.577	37.4678	1.10548e-05	0.603661	Potra009903g26448	gene,mRNA,intron	AT4G19400	Potri.003G106700
Potra009903:3474	Potra009903	3474	PseudoChr03	16110782	G	A	0.059	163.577	37.4678	1.10548e-05	0.603661	Potra009903g26448	gene,mRNA,exon,CDS	AT4G19400	Potri.003G106700
Potra000754:190340	Potra000754	190340	PseudoChr06	29369131	T	G	0.176	103.16	23.5033	1.13242e-05	0.603661		intergenic
Potra000754:190397	Potra000754	190397	PseudoChr06	29369188	A	C	0.176	103.16	23.5033	1.13242e-05	0.603661		intergenic
Potra188707:6655	Potra188707	6655	PseudoChr13	5097493	T	C	0.484	80.5886	18.2027	1.18878e-05	0.603661	Potra188707g28630,Potra188707g28632	2kb_upstream	AT5G18140,AT3G03900	Potri.013G058100,Potri.013G057900
Potra188707:6701	Potra188707	6701	PseudoChr13	5097447	T	C	0.484	80.5886	18.2027	1.18878e-05	0.603661	Potra188707g28630,Potra188707g28632	2kb_upstream	AT5G18140,AT3G03900	Potri.013G058100,Potri.013G057900
Potra002455:30899	Potra002455	30899	PseudoChr03	26022320	T	C	0.149	-90.8199	19.9914	1.19678e-05	0.603661	Potra002455g18597,Potra002455g18598	2kb_downstream	AT5G19900,AT5G19890	Potri.003G214300,Potri.003G214500
Potra002802:17115	Potra002802	17115	PseudoChr04	22316339	G	A	0.085	-136.208	29.9519	1.2476e-05	0.603661	Potra002802g20007	intron,gene,mRNA	AT5G22750	Potri.004G189400
Potra002802:18134	Potra002802	18134	PseudoChr04	22317358	T	C	0.085	-136.208	29.9519	1.2476e-05	0.603661	Potra002802g20007	intron,gene,mRNA	AT5G22750	Potri.004G189400
Potra002802:19444	Potra002802	19444	PseudoChr04	22318668	A	C	0.085	-136.208	29.9519	1.2476e-05	0.603661	Potra002802g20007	exon,CDS,gene,mRNA	AT5G22750	Potri.004G189400
Potra002802:22081	Potra002802	22081	PseudoChr04	22321305	T	G	0.085	-136.208	29.9519	1.2476e-05	0.603661	Potra002802g20007	intron,gene,mRNA	AT5G22750	Potri.004G189400
Potra002802:23555	Potra002802	23555	PseudoChr04	22322779	C	T	0.085	-136.208	29.9519	1.2476e-05	0.603661	Potra002802g20007	exon,CDS,gene,mRNA	AT5G22750	Potri.004G189400
Potra000589:77289	Potra000589	77289	PseudoChr18	77289	T	C	0.186	-106.609	23.8803	1.26078e-05	0.603661	Potra000589g04440	gene,mRNA,exon,CDS	AT4G31250	Potri.018G002600
Potra183826:3146	Potra183826	3146	PseudoChr05	27154848	C	T	0.138	-105.287	23.3035	1.28283e-05	0.603661	Potra183826g31344	gene,mRNA,exon,CDS	AT1G76220	Potri.T179300
Potra002013:57293	Potra002013	57293	PseudoChr04	9275724	G	A	0.059	163.52	37.4774	1.29242e-05	0.603661		intergenic
Potra002455:30632	Potra002455	30632	PseudoChr03	26022053	T	C	0.154	-91.0129	19.8473	1.30748e-05	0.603661	Potra002455g18597,Potra002455g18598	2kb_downstream	AT5G19900,AT5G19890	Potri.003G214300,Potri.003G214500
Potra001698:14300	Potra001698	14300	PseudoChr16	9964079	A	C	0.293	94.021	19.7066	1.33363e-05	0.603661	Potra001698g13869	gene,mRNA,intron		Potri.016G117800
Potra001698:9667	Potra001698	9667	PseudoChr16	9959446	T	C	0.293	94.021	19.7066	1.33363e-05	0.603661	Potra001698g13869	gene,mRNA,intron		Potri.016G117800
Potra002494:44760	Potra002494	44760	PseudoChr12	10307076	G	A	0.261	88.1227	20.2263	1.36854e-05	0.603661	Potra002494g35245,Potra002494g18847,Potra002494g18848	gene,mRNA,intron,2kb_downstream		Potri.012G091100
Potra002494:44767	Potra002494	44767	PseudoChr12	10307083	T	C	0.261	88.1227	20.2263	1.36854e-05	0.603661	Potra002494g35245,Potra002494g18847,Potra002494g18848	gene,mRNA,intron,2kb_downstream		Potri.012G091100
Potra002494:43810	Potra002494	43810	PseudoChr12	10306126	C	T	0.255	100.47	23.1572	1.40449e-05	0.603661	Potra002494g35245,Potra002494g18847	gene,mRNA,intron,2kb_upstream		Potri.012G091100
Potra163287:845	Potra163287	845	PseudoChr02	8248050	T	A	0.176	-93.8012	20.9617	1.42717e-05	0.603661	Potra163287g27084	2kb_downstream	AT5G35370	Potri.002G086500
Potra002957:21999	Potra002957	21999	PseudoChr16	1335931	C	G	0.388	-68.0394	15.6652	1.43697e-05	0.603661	Potra002957g20394	2kb_upstream	AT3G56550	Potri.016G029500
Potra190111:1042	Potra190111	1042	PseudoChr02	29314678	T	C	0.255	85.0711	19.8974	1.44393e-05	0.603661	Potra190111g28745	gene,mRNA,intron	AT1G12850	Potri.002G236600
Potra190111:1108	Potra190111	1108	PseudoChr02	29314744	G	T	0.255	85.0711	19.8974	1.44393e-05	0.603661	Potra190111g28745	gene,mRNA,intron	AT1G12850	Potri.002G236600
Potra190111:1150	Potra190111	1150	PseudoChr02	29314786	G	A	0.255	85.0711	19.8974	1.44393e-05	0.603661	Potra190111g28745	gene,mRNA,intron	AT1G12850	Potri.002G236600
Potra190111:1174	Potra190111	1174	PseudoChr02	29314810	A	G	0.255	85.0711	19.8974	1.44393e-05	0.603661	Potra190111g28745	gene,mRNA,intron	AT1G12850	Potri.002G236600
Potra170651:205	Potra170651	205	PseudoChr14	9340704	A	C	0.271	-84.7293	19.1007	1.45188e-05	0.603661	Potra170651g27533	2kb_upstream	AT2G47550	Potri.014G127000
Potra002013:59512	Potra002013	59512	PseudoChr04	9273505	T	C	0.053	168.157	39.1747	1.50557e-05	0.603661		intergenic
Potra183826:3377	Potra183826	3377	PseudoChr05	27154617	G	A	0.144	-100.281	22.2563	1.50585e-05	0.603661	Potra183826g31344	gene,mRNA,exon,CDS	AT1G76220	Potri.T179300
Potra001251:83959	Potra001251	83959	PseudoChr05	22911908	G	T	0.106	125.126	29.6301	1.53031e-05	0.603661	Potra001251g10769	exon,three_prime_UTR,gene,mRNA		Potri.005G203300
Potra000384:266976	Potra000384	266976	PseudoChr01	41581781	A	G	0.372	-77.0618	17.4613	1.58211e-05	0.603661	Potra000384g01726,Potra000384g01727,Potra000384g01728	2kb_upstream,gene,mRNA,intron	AT3G15580,AT4G01860	Potri.002G189700,Potri.002G189600,Potri.002G189400
Potra007563:6691	Potra007563	6691	PseudoChr13	4721916	T	C	0.096	132.529	30.9651	1.63514e-05	0.603661	Potra007563g25991	2kb_downstream		Potri.013G053800
Potra188707:6869	Potra188707	6869	PseudoChr13	5097279	A	G	0.489	77.8098	17.9479	1.64505e-05	0.603661	Potra188707g28630,Potra188707g28632	2kb_upstream	AT5G18140,AT3G03900	Potri.013G058100,Potri.013G057900
Potra002566:56179	Potra002566	56179	PseudoChr04	20112609	T	C	0.207	90.6231	21.0927	1.67998e-05	0.603661		intergenic
Potra001604:14210	Potra001604	14210	PseudoChr06	6060025	G	A	0.085	130.739	30.2218	1.72652e-05	0.603661	Potra001604g13227	intron,gene,mRNA	AT1G05500	Potri.006G063900
Potra001275:47348	Potra001275	47348	PseudoChr01	15352740	G	A	0.069	-153.361	35.1909	1.78052e-05	0.603661	Potra001275g11019	gene,mRNA,CDS,exon		Potri.001G110400
Potra001655:144185	Potra001655	144185	PseudoChr11	270749	T	C	0.207	-101.081	22.8835	1.81872e-05	0.603661	Potra001655g13593	2kb_upstream	AT4G04630	Potri.011G004100
Potra002957:22702	Potra002957	22702	PseudoChr16	1336634	G	A	0.239	-81.3206	19.2512	1.83558e-05	0.603661	Potra002957g20394	2kb_upstream	AT3G56550	Potri.016G029500
Potra001698:8869	Potra001698	8869	PseudoChr16	9958648	C	T	0.287	95.2204	20.2907	1.84402e-05	0.603661	Potra001698g13869	gene,mRNA,exon,CDS		Potri.016G117800
Potra002802:24207	Potra002802	24207	PseudoChr04	22323431	T	G	0.08	-136.827	30.6866	1.85486e-05	0.603661	Potra002802g20007	gene	AT5G22750	Potri.004G189400
Potra002802:24226	Potra002802	24226	PseudoChr04	22323450	C	A	0.08	-136.827	30.6866	1.85486e-05	0.603661	Potra002802g20007	gene	AT5G22750	Potri.004G189400
Potra003591:14371	Potra003591	14371	PseudoChr16	3081703	G	A	0.133	-114.016	25.9074	1.86039e-05	0.603661		intergenic
Potra001052:62159	Potra001052	62159	PseudoChr03	14931503	A	G	0.176	100.613	23.287	1.89002e-05	0.603661	Potra001052g08979	2kb_downstream		Potri.003G093100
Potra009407:1063	Potra009407	1063	PseudoChr03	16114098	G	C	0.074	123.942	29.4679	1.91064e-05	0.603661		intergenic
Potra170284:2385	Potra170284	2385	PseudoChr05	5505110	C	T	0.229	89.1572	21.0259	1.96076e-05	0.603661		intergenic
Potra000416:44823	Potra000416	44823	PseudoChr03	17546466	C	T	0.335	81.7621	18.7637	1.97285e-05	0.603661	Potra000416g02094	2kb_upstream		Potri.003G121000
Potra001435:11744	Potra001435	11744	PseudoChr05	20520819	A	G	0.218	-80.7375	18.71	1.99246e-05	0.603661		intergenic
Potra002494:44080	Potra002494	44080	PseudoChr12	10306396	C	T	0.223	102.035	24.4004	2.03772e-05	0.603661	Potra002494g35245,Potra002494g18847	gene,mRNA,intron,exon,CDS		Potri.012G091100
Potra170286:2129	Potra170286	2129	PseudoChr05	5510422	G	A	0.053	168.624	39.1566	2.05514e-05	0.603661		intergenic
Potra000855:31267	Potra000855	31267	PseudoChr02	8855834	C	T	0.16	95.2761	21.9302	2.09816e-05	0.603661	Potra000855g06921	gene	AT1G78070	Potri.005G168600
Potra000855:31342	Potra000855	31342	PseudoChr02	8855759	A	G	0.16	95.2761	21.9302	2.09816e-05	0.603661	Potra000855g06921	gene	AT1G78070	Potri.005G168600
Potra001661:22138	Potra001661	22138	PseudoChr06	24719963	A	C	0.138	105.134	24.6741	2.11387e-05	0.603661	Potra001661g13638	gene,mRNA,three_prime_UTR,exon	AT3G53870	Potri.006G222100
Potra003731:28014	Potra003731	28014	PseudoChr02	1342131	C	T	0.074	-150.719	33.9196	2.1566e-05	0.603661	Potra003731g22614	gene,mRNA,exon,three_prime_UTR	AT3G56150	Potri.002G016900
Potra002494:43628	Potra002494	43628	PseudoChr12	10305944	A	C	0.25	98.145	23.2723	2.16874e-05	0.603661	Potra002494g35245,Potra002494g18847	gene,mRNA,intron,2kb_upstream		Potri.012G091100
Potra003566:35235	Potra003566	35235	PseudoChr07	16091421	G	C	0.074	-148.821	33.8136	2.19705e-05	0.603661	Potra003566g22043,Potra003566g22044	2kb_downstream,gene,mRNA,three_prime_UTR,exon		Potri.016G028800
Potra002802:25874	Potra002802	25874	PseudoChr04	22325098	C	T	0.08	-144.612	33.0604	2.21346e-05	0.603661	Potra002802g20007	2kb_upstream	AT5G22750	Potri.004G189400
Potra001163:124231	Potra001163	124231	PseudoChr10	14651609	C	T	0.17	-93.9657	21.7659	2.21887e-05	0.603661	Potra001163g10102	gene,mRNA,intron	AT1G03740	Potri.013G130000
Potra002169:47333	Potra002169	47333	PseudoChr01	65650125	T	G	0.457	74.7983	18.2139	2.22152e-05	0.603661		intergenic
Potra186442:1268	Potra186442	1268	PseudoChr02	13482652	C	A	0.271	-82.7765	19.3341	2.22986e-05	0.603661		intergenic
Potra000058:3927	Potra000058	3927	PseudoChr13	766690	A	T	0.053	164.251	39.1932	2.2605e-05	0.603661		intergenic
Potra194447:1896	Potra194447	1896	PseudoChr09	1373583	G	A	0.09	135.707	31.5753	2.27311e-05	0.603661	Potra194447g33994	2kb_downstream
Potra003212:16499	Potra003212	16499	PseudoChr03	22436349	T	C	0.101	121.284	28.3671	2.31282e-05	0.603661		intergenic
Potra000985:30779	Potra000985	30779	PseudoChr08	3831438	T	A	0.383	-74.6366	17.0635	2.33716e-05	0.603661	Potra000985g08137	2kb_upstream		Potri.008G055600
Potra000527:89806	Potra000527	89806	PseudoChr11	407687	A	G	0.356	95.9892	22.4628	2.36688e-05	0.603661	Potra000527g03636,Potra000527g03637	2kb_upstream,gene,mRNA,intron		Potri.011G005200
Potra000365:130858	Potra000365	130858	PseudoChr04	448371	G	A	0.059	-148.832	34.3189	2.37464e-05	0.603661	Potra000365g01487,Potra000365g01486	intron,gene,mRNA	AT1G11950
Potra000365:136775	Potra000365	136775	PseudoChr04	442454	A	G	0.059	-148.832	34.3189	2.37464e-05	0.603661	Potra000365g01488,Potra000365g01487	2kb_downstream,2kb_upstream	AT1G11950	Potri.004G006100
Potra000365:138552	Potra000365	138552	PseudoChr04	440677	T	G	0.059	-148.832	34.3189	2.37464e-05	0.603661	Potra000365g01488	gene,mRNA,intron		Potri.004G006100
Potra000365:138618	Potra000365	138618	PseudoChr04	440611	T	C	0.059	-148.832	34.3189	2.37464e-05	0.603661	Potra000365g01488	gene,mRNA,exon,CDS		Potri.004G006100
Potra000365:138834	Potra000365	138834	PseudoChr04	440395	G	A	0.059	-148.832	34.3189	2.37464e-05	0.603661	Potra000365g01488	gene,mRNA,intron		Potri.004G006100
Potra000365:159937	Potra000365	159937	PseudoChr04	419292	T	A	0.059	-148.832	34.3189	2.37464e-05	0.603661	Potra000365g01489	gene		Potri.004G005900
Potra000365:163029	Potra000365	163029	PseudoChr04	416200	T	G	0.059	-148.832	34.3189	2.37464e-05	0.603661	Potra000365g01489,Potra000365g01490	gene,2kb_upstream		Potri.004G005900
Potra000365:163922	Potra000365	163922	PseudoChr04	415307	G	A	0.059	-148.832	34.3189	2.37464e-05	0.603661	Potra000365g01490,Potra000365g01489	gene,mRNA,five_prime_UTR,exon		Potri.004G005900
Potra000365:164124	Potra000365	164124	PseudoChr04	415105	G	C	0.059	-148.832	34.3189	2.37464e-05	0.603661	Potra000365g01490,Potra000365g01489	gene,mRNA,exon,CDS		Potri.004G005900
Potra000365:164258	Potra000365	164258	PseudoChr04	414971	A	T	0.059	-148.832	34.3189	2.37464e-05	0.603661	Potra000365g01490,Potra000365g01489	gene,mRNA,exon,CDS		Potri.004G005900
Potra000365:164377	Potra000365	164377	PseudoChr04	414852	T	A	0.059	-148.832	34.3189	2.37464e-05	0.603661	Potra000365g01490,Potra000365g01489	gene,mRNA,exon,three_prime_UTR		Potri.004G005900
Potra000365:164473	Potra000365	164473	PseudoChr04	414756	T	G	0.059	-148.832	34.3189	2.37464e-05	0.603661	Potra000365g01490,Potra000365g01489	gene,mRNA,exon,three_prime_UTR		Potri.004G005900
Potra000365:165191	Potra000365	165191	PseudoChr04	414038	C	T	0.059	-148.832	34.3189	2.37464e-05	0.603661	Potra000365g01490,Potra000365g01489	2kb_downstream,gene		Potri.004G005900
Potra000365:165268	Potra000365	165268	PseudoChr04	413961	C	T	0.059	-148.832	34.3189	2.37464e-05	0.603661	Potra000365g01490,Potra000365g01489	2kb_downstream,gene		Potri.004G005900
Potra000365:165489	Potra000365	165489	PseudoChr04	413740	A	G	0.059	-148.832	34.3189	2.37464e-05	0.603661	Potra000365g01490,Potra000365g01489	2kb_downstream,gene		Potri.004G005900
Potra000365:166738	Potra000365	166738	PseudoChr04	412491	A	T	0.059	-148.832	34.3189	2.37464e-05	0.603661	Potra000365g01489	gene		Potri.004G005900
Potra000365:169515	Potra000365	169515	PseudoChr04	409714	T	C	0.059	-148.832	34.3189	2.37464e-05	0.603661	Potra000365g01489	mRNA,exon,CDS,gene		Potri.004G005900
Potra000365:95547	Potra000365	95547	PseudoChr04	483682	A	G	0.059	-148.832	34.3189	2.37464e-05	0.603661	Potra000365g01482	gene,mRNA,exon,CDS		Potri.004G006700
Potra000365:99376	Potra000365	99376	PseudoChr04	479853	A	G	0.059	-148.832	34.3189	2.37464e-05	0.603661	Potra000365g01483	intron,gene,mRNA	AT1G11930	Potri.004G006600
Potra000589:77209	Potra000589	77209	PseudoChr18	77209	C	A	0.245	-94.797	22.4704	2.40767e-05	0.603661	Potra000589g04440	gene,mRNA,exon,CDS	AT4G31250	Potri.018G002600
Potra190111:2143	Potra190111	2143	PseudoChr02	29315779	A	C	0.287	77.2749	18.6358	2.4366e-05	0.603661	Potra190111g28745	gene,mRNA,intron	AT1G12850	Potri.002G236600
Potra001989:54329	Potra001989	54329	PseudoChr10	16017129	G	T	0.074	149.04	34.8309	2.47918e-05	0.603661	Potra001989g15635	gene,mRNA,intron	AT5G62460	Potri.010G169200
Potra004611:9694	Potra004611	9694	PseudoChr08	15783636	C	T	0.074	140.146	34.2037	2.48659e-05	0.603661		intergenic
Potra003370:5736	Potra003370	5736	PseudoChr12	11962873	G	C	0.106	122.201	29.719	2.55584e-05	0.603661	Potra003370g21472,Potra003370g21471	2kb_downstream	AT5G51060	Potri.012G111500,Potri.012G111600
Potra002446:13241	Potra002446	13241	PseudoChr11	12912959	C	G	0.197	92.7485	22.0322	2.55752e-05	0.603661	Potra002446g18536	gene,mRNA,exon,CDS		Potri.011G127100
Potra000076:9279	Potra000076	9279	PseudoChr15	244839	A	G	0.096	116.418	27.2473	2.60156e-05	0.603661	Potra000076g00274,Potra000076g00273	2kb_downstream,2kb_upstream	AT3G49490	Potri.015G003700,Potri.015G003600
Potra004611:9251	Potra004611	9251	PseudoChr08	15783193	A	G	0.08	136.536	33.2337	2.61037e-05	0.603661		intergenic
Potra001510:34933	Potra001510	34933	PseudoChr18	1134285	T	A	0.138	-110.709	25.8438	2.62766e-05	0.603661	Potra001510g12598,Potra001510g12597	2kb_downstream,mRNA,intron,gene	AT1G80110,AT2G24820	Potri.018G015800,Potri.018G015700
Potra000365:90946	Potra000365	90946	PseudoChr04	488283	G	A	0.059	-148.329	34.4858	2.65421e-05	0.603661	Potra000365g01481	gene,mRNA,intron	AT1G11925	Potri.004G006900
Potra000365:91202	Potra000365	91202	PseudoChr04	488027	A	C	0.059	-148.329	34.4858	2.65421e-05	0.603661	Potra000365g01481	gene,mRNA,intron	AT1G11925	Potri.004G006900
Potra000365:91395	Potra000365	91395	PseudoChr04	487834	A	G	0.059	-148.329	34.4858	2.65421e-05	0.603661	Potra000365g01481	gene,mRNA,exon,CDS	AT1G11925	Potri.004G006900
Potra000365:91474	Potra000365	91474	PseudoChr04	487755	T	A	0.059	-148.329	34.4858	2.65421e-05	0.603661	Potra000365g01481	gene,mRNA,intron	AT1G11925	Potri.004G006900
Potra001251:79333	Potra001251	79333	PseudoChr05	22916534	T	C	0.138	-97.4426	22.6336	2.70813e-05	0.603661	Potra001251g10769	2kb_upstream		Potri.005G203300
Potra000947:61067	Potra000947	61067	PseudoChr05	6138911	C	T	0.059	162.996	38.074	2.70904e-05	0.603661	Potra000947g07756,Potra000947g07757	gene,mRNA,three_prime_UTR,exon	AT4G39790	Potri.005G077600,Potri.005G077700
Potra001525:10833	Potra001525	10833	PseudoChr03	15109991	A	C	0.484	77.7565	17.6216	2.7491e-05	0.603661	Potra001525g12681,Potra001525g12682	2kb_downstream,gene,mRNA,exon,CDS	AT2G37560,AT5G10530	Potri.003G094800,Potri.003G094700
Potra001435:27348	Potra001435	27348	PseudoChr05	20505215	G	A	0.17	87.8624	21.1018	2.77161e-05	0.603661		intergenic
Potra001435:27509	Potra001435	27509	PseudoChr05	20505054	A	T	0.17	87.8624	21.1018	2.77161e-05	0.603661		intergenic
Potra000377:81811	Potra000377	81811	PseudoChr05	24097195	A	C	0.479	68.2276	16.3612	2.77763e-05	0.603661		intergenic
Potra001457:25812	Potra001457	25812	PseudoChr01	90064933	A	G	0.388	71.9345	16.8865	2.77974e-05	0.603661		intergenic
Potra190111:3348	Potra190111	3348	PseudoChr02	29316984	A	G	0.25	82.2906	20.08	2.78919e-05	0.603661	Potra190111g28745	gene,mRNA,exon,five_prime_UTR	AT1G12850	Potri.002G236600
Potra190111:3349	Potra190111	3349	PseudoChr02	29316985	T	C	0.25	82.2906	20.08	2.78919e-05	0.603661	Potra190111g28745	gene,mRNA,exon,five_prime_UTR	AT1G12850	Potri.002G236600
Potra002993:20833	Potra002993	20833	PseudoChr08	8630900	G	T	0.059	153.256	37.9429	2.80056e-05	0.603661	Potra002993g20490	gene,mRNA,intron	AT3G51880	Potri.010G189900
Potra002993:21331	Potra002993	21331	PseudoChr08	8631398	G	A	0.059	153.256	37.9429	2.80056e-05	0.603661	Potra002993g20490	gene,mRNA,exon,CDS	AT3G51880	Potri.010G189900
Potra001698:15769	Potra001698	15769	PseudoChr16	9965548	C	T	0.298	88.4133	19.3232	2.81378e-05	0.603661	Potra001698g13869,Potra001698g31132	2kb_upstream,2kb_downstream		Potri.016G117800,Potri.016G117900
Potra001698:15779	Potra001698	15779	PseudoChr16	9965558	C	T	0.298	88.4133	19.3232	2.81378e-05	0.603661	Potra001698g13869,Potra001698g31132	2kb_upstream,2kb_downstream		Potri.016G117800,Potri.016G117900
Potra001824:14235	Potra001824	14235	PseudoChr02	4346614	G	T	0.069	-142.561	32.0655	2.8146e-05	0.603661	Potra001824g14706	five_prime_UTR,exon,gene,mRNA	AT3G63270
Potra001051:186178	Potra001051	186178	PseudoChr14	7198541	C	A	0.08	-126.756	28.9307	2.8147e-05	0.603661	Potra001051g08960	2kb_downstream	AT1G01250	Potri.014G099900
Potra002583:9547	Potra002583	9547	PseudoChr14	9186776	C	G	0.096	109.314	26.0392	2.83926e-05	0.603661	Potra002583g19424	gene,mRNA,exon,CDS		Potri.014G124900
Potra188707:5979	Potra188707	5979	PseudoChr13	5098169	T	A	0.452	79.1272	18.2036	2.84789e-05	0.603661	Potra188707g28630	2kb_upstream	AT5G18140	Potri.013G058100
Potra188707:5980	Potra188707	5980	PseudoChr13	5098168	T	A	0.452	79.1272	18.2036	2.84789e-05	0.603661	Potra188707g28630	2kb_upstream	AT5G18140	Potri.013G058100
Potra002566:58232	Potra002566	58232	PseudoChr04	20114662	A	C	0.202	90.947	22.0606	2.85499e-05	0.603661		intergenic
Potra001320:61436	Potra001320	61436	PseudoChr08	12691786	C	T	0.282	79.7957	18.1964	2.90902e-05	0.603661	Potra001320g11331	2kb_downstream	AT3G04920	Potri.008G152500
Potra180106:1623	Potra180106	1623	PseudoChr01	26731968	G	T	0.176	-89.9882	20.9514	2.9277e-05	0.603661		intergenic
Potra180106:1942	Potra180106	1942	PseudoChr01	26732287	A	G	0.176	-89.9882	20.9514	2.9277e-05	0.603661		intergenic
Potra000947:75401	Potra000947	75401	PseudoChr05	6153245	C	G	0.362	83.1396	19.32	2.95376e-05	0.603661	Potra000947g07760,Potra000947g07759	2kb_downstream,2kb_upstream	AT5G65090	Potri.005G078100,Potri.005G078000
Potra000379:23141	Potra000379	23141	PseudoChr12	13508333	A	G	0.053	-156.449	35.2002	2.96955e-05	0.603661		intergenic
Potra001028:3984	Potra001028	3984	PseudoChr02	24290702	G	A	0.09	124.128	29.4406	2.97223e-05	0.603661	Potra001028g08620,Potra001028g08619	2kb_downstream,gene,mRNA,intron		Potri.002G212800,Potri.002G212900
Potra001028:3988	Potra001028	3988	PseudoChr02	24290706	C	A	0.09	124.128	29.4406	2.97223e-05	0.603661	Potra001028g08620,Potra001028g08619	2kb_downstream,gene,mRNA,intron		Potri.002G212800,Potri.002G212900
Potra001028:4195	Potra001028	4195	PseudoChr02	24290913	T	C	0.09	124.128	29.4406	2.97223e-05	0.603661	Potra001028g08620,Potra001028g08619	2kb_downstream,gene,mRNA,intron		Potri.002G212800,Potri.002G212900
Potra001028:4677	Potra001028	4677	PseudoChr02	24291395	G	A	0.09	124.128	29.4406	2.97223e-05	0.603661	Potra001028g08619,Potra001028g08620	gene,mRNA,intron		Potri.002G212900,Potri.002G212800
Potra001028:5194	Potra001028	5194	PseudoChr02	24291912	T	G	0.09	124.128	29.4406	2.97223e-05	0.603661	Potra001028g08619,Potra001028g08620	gene,mRNA,intron		Potri.002G212900,Potri.002G212800
Potra001028:6635	Potra001028	6635	PseudoChr02	24293353	A	G	0.09	124.128	29.4406	2.97223e-05	0.603661	Potra001028g08619,Potra001028g08620	gene,mRNA,exon,CDS		Potri.002G212900,Potri.002G212800
Potra001028:7953	Potra001028	7953	PseudoChr02	24294671	C	A	0.09	124.128	29.4406	2.97223e-05	0.603661	Potra001028g08619,Potra001028g08620	gene,mRNA,exon,three_prime_UTR		Potri.002G212900,Potri.002G212800
Potra001281:34570	Potra001281	34570	PseudoChr03	18350167	T	G	0.096	126.888	30.9387	2.97862e-05	0.603661	Potra001281g11056	gene,mRNA,intron		Potri.003G131200
Potra001281:35440	Potra001281	35440	PseudoChr03	18349297	T	C	0.096	126.888	30.9387	2.97862e-05	0.603661	Potra001281g11056,Potra001281g11057	gene,mRNA,2kb_downstream,CDS,exon		Potri.003G131200,Potri.003G131000
Potra001281:36014	Potra001281	36014	PseudoChr03	18348723	T	C	0.096	126.888	30.9387	2.97862e-05	0.603661	Potra001281g11056,Potra001281g11057	gene,mRNA,2kb_downstream,exon,three_prime_UTR		Potri.003G131200,Potri.003G131000
Potra001281:36066	Potra001281	36066	PseudoChr03	18348671	A	G	0.096	126.888	30.9387	2.97862e-05	0.603661	Potra001281g11056,Potra001281g11057	gene,mRNA,2kb_downstream,exon,three_prime_UTR		Potri.003G131200,Potri.003G131000
Potra001281:36413	Potra001281	36413	PseudoChr03	18348324	C	T	0.096	126.888	30.9387	2.97862e-05	0.603661	Potra001281g11056,Potra001281g11057	gene,mRNA,2kb_downstream,exon,three_prime_UTR		Potri.003G131200,Potri.003G131000
Potra001281:36873	Potra001281	36873	PseudoChr03	18347864	T	A	0.096	126.888	30.9387	2.97862e-05	0.603661	Potra001281g11057,Potra001281g11056	2kb_downstream		Potri.003G131000,Potri.003G131200
Potra001281:37363	Potra001281	37363	PseudoChr03	18347374	A	T	0.096	126.888	30.9387	2.97862e-05	0.603661	Potra001281g11056,Potra001281g11057	2kb_downstream,gene,mRNA,three_prime_UTR,exon		Potri.003G131200,Potri.003G131000
Potra001281:37445	Potra001281	37445	PseudoChr03	18347292	A	T	0.096	126.888	30.9387	2.97862e-05	0.603661	Potra001281g11056,Potra001281g11057	2kb_downstream,gene,mRNA,three_prime_UTR,exon		Potri.003G131200,Potri.003G131000
Potra000377:90435	Potra000377	90435	PseudoChr05	24105819	G	A	0.176	-98.7027	22.5317	2.99815e-05	0.603661		intergenic
Potra001525:10777	Potra001525	10777	PseudoChr03	15110047	A	T	0.5	-77.9928	17.7414	3.02602e-05	0.603661	Potra001525g12681,Potra001525g12682	2kb_downstream,gene,mRNA,exon,CDS	AT2G37560,AT5G10530	Potri.003G094800,Potri.003G094700
Potra001525:10780	Potra001525	10780	PseudoChr03	15110044	C	G	0.5	-77.9928	17.7414	3.02602e-05	0.603661	Potra001525g12681,Potra001525g12682	2kb_downstream,gene,mRNA,exon,CDS	AT2G37560,AT5G10530	Potri.003G094800,Potri.003G094700
Potra163287:800	Potra163287	800	PseudoChr02	8248095	G	A	0.165	-91.6386	21.2678	3.02713e-05	0.603661	Potra163287g27084	2kb_downstream	AT5G35370	Potri.002G086500
Potra000365:98600	Potra000365	98600	PseudoChr04	480629	T	C	0.064	-141.287	33.2966	3.10063e-05	0.603661	Potra000365g01483	intron,gene,mRNA	AT1G11930	Potri.004G006600
Potra000774:12683	Potra000774	12683	PseudoChr17	9034348	T	C	0.351	-82.0248	19.2287	3.11606e-05	0.603661	Potra000774g06100	gene,mRNA,exon,CDS		Potri.017G107400
Potra002135:7384	Potra002135	7384	PseudoChr18	3562788	T	C	0.122	-109.63	25.3128	3.14153e-05	0.603661		intergenic
Potra006896:5594	Potra006896	5594	PseudoChr02	23653702	A	C	0.064	-152.778	36.4753	3.20113e-05	0.603661	Potra006896g25855	2kb_upstream	AT5G53450	Potri.015G017100
Potra006896:5601	Potra006896	5601	PseudoChr02	23653709	T	G	0.064	-152.778	36.4753	3.20113e-05	0.603661	Potra006896g25855	2kb_upstream	AT5G53450	Potri.015G017100
Potra006896:5649	Potra006896	5649	PseudoChr02	23653757	G	A	0.064	-152.778	36.4753	3.20113e-05	0.603661	Potra006896g25855	2kb_upstream	AT5G53450	Potri.015G017100
Potra001435:27386	Potra001435	27386	PseudoChr05	20505177	G	A	0.112	108.076	26.3558	3.20627e-05	0.603661		intergenic
Potra001435:27499	Potra001435	27499	PseudoChr05	20505064	T	A	0.112	108.076	26.3558	3.20627e-05	0.603661		intergenic
Potra001435:27533	Potra001435	27533	PseudoChr05	20505030	T	C	0.112	108.076	26.3558	3.20627e-05	0.603661		intergenic
Potra003932:25983	Potra003932	25983	PseudoChr06	6287659	G	A	0.106	-106.52	25.1724	3.25792e-05	0.603661		intergenic
Potra003566:34375	Potra003566	34375	PseudoChr07	16092281	G	A	0.367	-72.0978	16.9812	3.26077e-05	0.603661	Potra003566g22044,Potra003566g22043	2kb_downstream		Potri.016G028800
Potra000954:73728	Potra000954	73728	PseudoChr17	300356	T	C	0.181	98.6917	23.308	3.26085e-05	0.603661	Potra000954g07828	gene,mRNA,exon,CDS
Potra001697:14855	Potra001697	14855	PseudoChr01	46390416	A	G	0.223	-97.2495	23.4505	3.26738e-05	0.603661	Potra001697g13864	gene,mRNA,CDS,exon		Potri.001G231200
Potra188707:4348	Potra188707	4348	PseudoChr13	5099800	G	A	0.436	-73.7595	17.4928	3.29421e-05	0.603661	Potra188707g28630	gene,mRNA,intron	AT5G18140	Potri.013G058100
Potra001803:41881	Potra001803	41881	PseudoChr02	3814959	T	A	0.085	136.103	32.9198	3.32549e-05	0.603661	Potra001803g14595	gene,mRNA,exon,CDS		Potri.002G045000
Potra001275:36713	Potra001275	36713	PseudoChr01	15363375	A	C	0.08	-139.264	33.5835	3.34156e-05	0.603661	Potra001275g11018	2kb_downstream		Potri.001G110500
Potra001324:83419	Potra001324	83419	PseudoChr03	26563914	T	G	0.388	-75.9005	18.1768	3.40488e-05	0.603661	Potra001324g11369	2kb_downstream	AT5G64150	Potri.003G221400
Potra002791:6635	Potra002791	6635	PseudoChr15	11920482	C	T	0.09	128.118	31.7319	3.44639e-05	0.603661		intergenic
Potra001463:13317	Potra001463	13317	PseudoChr12	7962221	A	T	0.303	-75.689	18.6011	3.46328e-05	0.603661	Potra001463g12295	intron,gene,mRNA	AT5G62710	Potri.012G071100
Potra000076:14002	Potra000076	14002	PseudoChr15	249562	G	T	0.069	133.491	32.4568	3.47845e-05	0.603661	Potra000076g00274	exon,CDS,gene,mRNA	AT3G49490	Potri.015G003700
Potra000076:14155	Potra000076	14155	PseudoChr15	249715	T	C	0.069	133.491	32.4568	3.47845e-05	0.603661	Potra000076g00274	exon,CDS,gene,mRNA	AT3G49490	Potri.015G003700
Potra000076:16362	Potra000076	16362	PseudoChr15	251922	A	C	0.069	133.491	32.4568	3.47845e-05	0.603661	Potra000076g00274	gene,mRNA,exon,five_prime_UTR	AT3G49490	Potri.015G003700
Potra009111:1469	Potra009111	1469	PseudoChr18	2904469	A	G	0.059	153.707	38.0073	3.49279e-05	0.603661		intergenic
Potra002678:4872	Potra002678	4872	PseudoChr19	2792350	A	G	0.239	88.943	20.9227	3.50491e-05	0.603661	Potra002678g19729	gene,mRNA,intron	AT3G03910	Potri.019G034800
Potra001461:80995	Potra001461	80995	PseudoChr15	9880668	C	A	0.154	102.459	25.1491	3.53845e-05	0.603661	Potra001461g12284	three_prime_UTR,gene,mRNA,exon		Potri.015G103500
Potra001461:81033	Potra001461	81033	PseudoChr15	9880630	T	A	0.154	102.459	25.1491	3.53845e-05	0.603661	Potra001461g12284	three_prime_UTR,gene,mRNA,exon		Potri.015G103500
Potra001251:84581	Potra001251	84581	PseudoChr05	22911286	C	T	0.181	-89.1788	21.6698	3.57367e-05	0.603661	Potra001251g10769	2kb_downstream		Potri.005G203300
Potra001016:133269	Potra001016	133269	PseudoChr02	6679298	C	T	0.053	160.816	39.5421	3.57912e-05	0.603661	Potra001016g08480,Potra001016g08481	2kb_downstream,gene,mRNA,exon,CDS	AT1G77020,AT1G21410	Potri.002G074600,Potri.002G074700
Potra183746:762	Potra183746	762	PseudoChr01	55029515	A	G	0.074	134.041	31.7504	3.58122e-05	0.603661		intergenic
Potra000712:36977	Potra000712	36977	PseudoChr11	11762442	T	C	0.053	142.67	35.835	3.58976e-05	0.603661		intergenic
Potra175807:2235	Potra175807	2235	PseudoChr16	9943829	C	T	0.154	96.1047	22.2924	3.59698e-05	0.603661	Potra175807g27833	gene,mRNA,CDS,exon		Potri.016G117500
Potra178593:1826	Potra178593	1826	PseudoChr16	4366841	T	G	0.064	-143.869	33.0923	3.60212e-05	0.603661		intergenic
Potra003756:4417	Potra003756	4417	PseudoChr02	6876209	C	A	0.08	103.302	26.1335	3.6094e-05	0.603661	Potra003756g22710	2kb_downstream		Potri.002G075800
Potra001002:47824	Potra001002	47824	PseudoChr18	11025759	T	C	0.186	95.2332	22.5019	3.61386e-05	0.603661		intergenic
Potra000793:53661	Potra000793	53661	PseudoChr06	7249337	G	T	0.473	74.3346	17.2758	3.63111e-05	0.603661	Potra000793g06290	mRNA,intron,gene	AT2G19170	Potri.006G076200
Potra000457:17417	Potra000457	17417	PseudoChr04	2637463	C	T	0.346	75.6894	18.0855	3.66797e-05	0.603661	Potra000457g02633,Potra000457g02634	2kb_downstream	AT2G44870,AT3G13160	Potri.004G030100,Potri.004G029900
Potra000652:33834	Potra000652	33834	PseudoChr01	71302193	C	A	0.16	-95.0728	22.9062	3.67555e-05	0.603661	Potra000652g05020	CDS,exon,gene,mRNA		Potri.001G375600
Potra185266:687	Potra185266	687	PseudoChr05	8732753	T	C	0.053	-150.489	35.929	3.70298e-05	0.603661		intergenic
Potra002324:22311	Potra002324	22311	PseudoChr06	3849469	A	G	0.138	117.483	26.9433	3.76311e-05	0.603661		intergenic
Potra000684:46561	Potra000684	46561	PseudoChr10	3138744	A	C	0.388	61.8523	14.8124	3.77665e-05	0.603661	Potra000684g05304	2kb_downstream		Potri.010G029100
Potra000684:46939	Potra000684	46939	PseudoChr10	3139122	T	C	0.388	61.8523	14.8124	3.77665e-05	0.603661	Potra000684g05304	2kb_downstream		Potri.010G029100
Potra000684:46952	Potra000684	46952	PseudoChr10	3139135	G	A	0.388	61.8523	14.8124	3.77665e-05	0.603661	Potra000684g05304	2kb_downstream		Potri.010G029100
Potra001108:52301	Potra001108	52301	PseudoChr05	11550978	A	T	0.138	95.5326	23.8961	3.83853e-05	0.603661	Potra001108g09706	2kb_downstream
Potra006174:1265	Potra006174	1265	PseudoChr06	25742261	A	T	0.106	119.26	29.8535	3.85184e-05	0.603661		intergenic
Potra003378:15634	Potra003378	15634	PseudoChr12	3063255	T	G	0.426	80.7525	19.7151	3.8711e-05	0.603661	Potra003378g21496	2kb_upstream	AT5G52900	Potri.012G035200
Potra000815:19900	Potra000815	19900	PseudoChr08	3462013	C	A	0.277	-79.3374	18.7808	3.88261e-05	0.603661	Potra000815g06490,Potra000815g06491	2kb_upstream,2kb_downstream		Potri.008G050500
Potra002126:36308	Potra002126	36308	PseudoChr12	13417624	T	C	0.053	-134.341	32.813	3.90264e-05	0.603661	Potra002126g16482	gene,mRNA,intron		Potri.012G131400
Potra002126:36320	Potra002126	36320	PseudoChr12	13417612	A	T	0.053	-134.341	32.813	3.90264e-05	0.603661	Potra002126g16482	gene,mRNA,intron		Potri.012G131400
Potra000476:106215	Potra000476	106215	PseudoChr14	5980605	C	T	0.09	127.359	32.003	3.9534e-05	0.603661	Potra000476g02898,Potra000476g02899	2kb_upstream,gene,mRNA,three_prime_UTR,exon	AT3G61320,AT4G00530	Potri.014G082900,Potri.014G082800
Potra001461:81036	Potra001461	81036	PseudoChr15	9880627	T	A	0.144	103.719	25.6825	3.96285e-05	0.603661	Potra001461g12284	three_prime_UTR,gene,mRNA,exon		Potri.015G103500
Potra001343:36102	Potra001343	36102	PseudoChr11	7019832	T	C	0.293	-82.0004	19.3717	3.97823e-05	0.603661	Potra001343g11533	gene,mRNA,CDS,exon	AT1G29300	Potri.011G071000
Potra001586:221710	Potra001586	221710	PseudoChr09	6727497	A	G	0.053	149.281	35.804	3.98551e-05	0.603661		intergenic
Potra001586:222377	Potra001586	222377	PseudoChr09	6728164	A	G	0.053	149.281	35.804	3.98551e-05	0.603661		intergenic
Potra001586:222659	Potra001586	222659	PseudoChr09	6728446	G	T	0.053	149.281	35.804	3.98551e-05	0.603661		intergenic
Potra001586:222660	Potra001586	222660	PseudoChr09	6728447	A	T	0.053	149.281	35.804	3.98551e-05	0.603661		intergenic
Potra002077:20513	Potra002077	20513	PseudoChr05	25924576	C	T	0.069	128.802	32.6701	4.048e-05	0.603661	Potra002077g16188	2kb_downstream	AT1G75500	Potri.005G233600
Potra000436:8728	Potra000436	8728	PseudoChr18	11195496	G	T	0.059	-159.092	38.7312	4.10511e-05	0.603661	Potra000436g02367	gene,mRNA,exon,CDS	AT2G20880	Potri.019G102200
Potra001077:6019	Potra001077	6019	PseudoChr02	7736463	A	G	0.383	-78.2513	18.7002	4.17401e-05	0.603661	Potra001077g09301	gene,mRNA,intron	AT1G21760	Potri.002G082500
Potra001077:6287	Potra001077	6287	PseudoChr02	7736195	C	A	0.383	-78.2513	18.7002	4.17401e-05	0.603661	Potra001077g09301	gene,mRNA,exon,CDS	AT1G21760	Potri.002G082500
Potra002313:19417	Potra002313	19417	PseudoChr05	10062741	A	T	0.415	-65.8872	16.1806	4.20147e-05	0.603661		intergenic
Potra001051:200144	Potra001051	200144	PseudoChr14	7184575	C	G	0.245	-85.4879	21.0647	4.21119e-05	0.603661	Potra001051g08961	2kb_upstream		Potri.014G099800
Potra001343:36264	Potra001343	36264	PseudoChr11	7019994	A	G	0.154	-101.204	23.9937	4.26119e-05	0.603661	Potra001343g11533	gene,mRNA,CDS,exon	AT1G29300	Potri.011G071000
Potra002449:123384	Potra002449	123384	PseudoChr02	9806053	G	A	0.138	-104.753	25.9702	4.29234e-05	0.603661	Potra002449g18557	gene,mRNA,exon,three_prime_UTR	AT1G22470	Potri.002G100500
Potra002449:123503	Potra002449	123503	PseudoChr02	9805934	T	C	0.138	-104.753	25.9702	4.29234e-05	0.603661	Potra002449g18557	gene,mRNA,exon,three_prime_UTR	AT1G22470	Potri.002G100500
Potra002449:124473	Potra002449	124473	PseudoChr02	9804964	T	G	0.138	-104.753	25.9702	4.29234e-05	0.603661	Potra002449g18557	2kb_downstream	AT1G22470	Potri.002G100500
Potra002449:124912	Potra002449	124912	PseudoChr02	9804525	T	G	0.138	-104.753	25.9702	4.29234e-05	0.603661	Potra002449g18557	2kb_downstream	AT1G22470	Potri.002G100500
Potra001016:137089	Potra001016	137089	PseudoChr02	6683118	T	G	0.059	152.247	37.9957	4.30541e-05	0.603661	Potra001016g08481	2kb_upstream	AT1G21410	Potri.002G074700
Potra005027:966	Potra005027	966	PseudoChr01	69689216	T	A	0.42	105.75	24.6841	4.31598e-05	0.603661	Potra005027g34079,Potra005027g34078	2kb_downstream
Potra000377:89884	Potra000377	89884	PseudoChr05	24105268	A	G	0.239	-83.4056	19.7628	4.31685e-05	0.603661		intergenic
Potra003143:24623	Potra003143	24623	PseudoChr09	1077724	T	C	0.17	97.8106	22.5657	4.35186e-05	0.603661	Potra003143g20838	gene,mRNA,exon,CDS	AT5G60720	Potri.009G009500
Potra000859:10951	Potra000859	10951	PseudoChr01	71154123	A	G	0.181	94.5857	22.9971	4.38825e-05	0.603661	Potra000859g06961	2kb_upstream
Potra003876:25148	Potra003876	25148	PseudoChr16	3113014	G	A	0.319	79.3507	18.8182	4.40501e-05	0.603661	Potra003876g23286	gene,mRNA,five_prime_UTR,exon		Potri.016G052900
Potra001770:6360	Potra001770	6360	PseudoChr03	12889820	C	T	0.059	155.257	37.9103	4.43594e-05	0.603661		intergenic
Potra001803:26195	Potra001803	26195	PseudoChr02	3799273	T	C	0.447	-66.5707	15.8661	4.45342e-05	0.603661	Potra001803g14593,Potra001803g14594	gene,mRNA,2kb_downstream,exon,three_prime_UTR		Potri.002G044800,Potri.002G044900
Potra001803:26653	Potra001803	26653	PseudoChr02	3799731	A	G	0.447	-66.5707	15.8661	4.45342e-05	0.603661	Potra001803g14594,Potra001803g14593	2kb_downstream		Potri.002G044900,Potri.002G044800
Potra002802:26055	Potra002802	26055	PseudoChr04	22325279	A	G	0.074	-143.951	34.2178	4.46518e-05	0.603661	Potra002802g20007	2kb_upstream	AT5G22750	Potri.004G189400
Potra001425:14954	Potra001425	14954	PseudoChr15	9199141	C	A	0.069	143.249	35.6407	4.57436e-05	0.603661	Potra001425g12049,Potra001425g12050	2kb_downstream,three_prime_UTR,exon,gene,mRNA		Potri.015G092100,Potri.015G092200
Potra001435:63968	Potra001435	63968	PseudoChr05	20468595	G	A	0.372	72.7592	17.9065	4.62785e-05	0.603661	Potra001435g12089	gene,mRNA,CDS,exon	AT4G08455	Potri.005G183600
Potra181910:3303	Potra181910	3303	PseudoChr10	13962268	G	C	0.436	-72.5598	17.7312	4.64751e-05	0.603661	Potra181910g28196	gene,mRNA,exon,three_prime_UTR	AT3G45070	Potri.010G138500
Potra154170:505	Potra154170	505	PseudoChr11	12897371	T	C	0.053	160.745	39.5856	4.72361e-05	0.603661	Potra154170g26740	gene,mRNA,exon,CDS		Potri.011G126900
Potra009407:1026	Potra009407	1026	PseudoChr03	16114061	C	A	0.08	115.092	29.1758	4.74859e-05	0.603661		intergenic
Potra009407:1027	Potra009407	1027	PseudoChr03	16114062	A	G	0.08	115.092	29.1758	4.74859e-05	0.603661		intergenic
Potra009407:1056	Potra009407	1056	PseudoChr03	16114091	A	G	0.08	115.092	29.1758	4.74859e-05	0.603661		intergenic
Potra009407:1067	Potra009407	1067	PseudoChr03	16114102	A	G	0.08	115.092	29.1758	4.74859e-05	0.603661		intergenic
Potra009407:1076	Potra009407	1076	PseudoChr03	16114111	T	C	0.08	115.092	29.1758	4.74859e-05	0.603661		intergenic
Potra009407:1077	Potra009407	1077	PseudoChr03	16114112	G	A	0.08	115.092	29.1758	4.74859e-05	0.603661		intergenic
Potra009407:1769	Potra009407	1769	PseudoChr03	16114804	C	A	0.08	115.092	29.1758	4.74859e-05	0.603661		intergenic
Potra009407:1771	Potra009407	1771	PseudoChr03	16114806	T	C	0.08	115.092	29.1758	4.74859e-05	0.603661		intergenic
Potra009407:1782	Potra009407	1782	PseudoChr03	16114817	G	A	0.08	115.092	29.1758	4.74859e-05	0.603661		intergenic
Potra009407:1876	Potra009407	1876	PseudoChr03	16114911	C	A	0.08	115.092	29.1758	4.74859e-05	0.603661		intergenic
Potra009407:1920	Potra009407	1920	PseudoChr03	16114955	G	T	0.08	115.092	29.1758	4.74859e-05	0.603661		intergenic
Potra009407:1924	Potra009407	1924	PseudoChr03	16114959	G	A	0.08	115.092	29.1758	4.74859e-05	0.603661		intergenic
Potra009407:1957	Potra009407	1957	PseudoChr03	16114992	C	T	0.08	115.092	29.1758	4.74859e-05	0.603661		intergenic
Potra009407:1958	Potra009407	1958	PseudoChr03	16114993	G	T	0.08	115.092	29.1758	4.74859e-05	0.603661		intergenic
Potra009407:1988	Potra009407	1988	PseudoChr03	16115023	C	T	0.08	115.092	29.1758	4.74859e-05	0.603661		intergenic
Potra009407:1997	Potra009407	1997	PseudoChr03	16115032	G	A	0.08	115.092	29.1758	4.74859e-05	0.603661		intergenic
Potra009407:2039	Potra009407	2039	PseudoChr03	16115074	G	A	0.08	115.092	29.1758	4.74859e-05	0.603661		intergenic
Potra009407:2194	Potra009407	2194	PseudoChr03	16115229	G	A	0.08	115.092	29.1758	4.74859e-05	0.603661		intergenic
Potra009407:2200	Potra009407	2200	PseudoChr03	16115235	T	A	0.08	115.092	29.1758	4.74859e-05	0.603661		intergenic
Potra009407:2220	Potra009407	2220	PseudoChr03	16115255	G	C	0.08	115.092	29.1758	4.74859e-05	0.603661		intergenic
Potra009407:2236	Potra009407	2236	PseudoChr03	16115271	C	T	0.08	115.092	29.1758	4.74859e-05	0.603661		intergenic
Potra009407:2251	Potra009407	2251	PseudoChr03	16115286	A	C	0.08	115.092	29.1758	4.74859e-05	0.603661		intergenic
Potra009407:2301	Potra009407	2301	PseudoChr03	16115336	T	A	0.08	115.092	29.1758	4.74859e-05	0.603661		intergenic
Potra009407:2453	Potra009407	2453	PseudoChr03	16115488	C	T	0.08	115.092	29.1758	4.74859e-05	0.603661		intergenic
Potra009407:2463	Potra009407	2463	PseudoChr03	16115498	A	G	0.08	115.092	29.1758	4.74859e-05	0.603661		intergenic
Potra009407:2676	Potra009407	2676	PseudoChr03	16115711	C	G	0.08	115.092	29.1758	4.74859e-05	0.603661		intergenic
Potra009407:2708	Potra009407	2708	PseudoChr03	16115743	G	T	0.08	115.092	29.1758	4.74859e-05	0.603661		intergenic
Potra009407:2866	Potra009407	2866	PseudoChr03	16115901	C	T	0.08	115.092	29.1758	4.74859e-05	0.603661		intergenic
Potra009407:2920	Potra009407	2920	PseudoChr03	16115955	T	G	0.08	115.092	29.1758	4.74859e-05	0.603661		intergenic
Potra009407:584	Potra009407	584	PseudoChr03	16113619	A	G	0.08	115.092	29.1758	4.74859e-05	0.603661		intergenic
Potra009407:643	Potra009407	643	PseudoChr03	16113678	G	A	0.08	115.092	29.1758	4.74859e-05	0.603661		intergenic
Potra009407:653	Potra009407	653	PseudoChr03	16113688	G	A	0.08	115.092	29.1758	4.74859e-05	0.603661		intergenic
Potra009407:695	Potra009407	695	PseudoChr03	16113730	C	T	0.08	115.092	29.1758	4.74859e-05	0.603661		intergenic
Potra009407:762	Potra009407	762	PseudoChr03	16113797	G	A	0.08	115.092	29.1758	4.74859e-05	0.603661		intergenic
Potra009407:767	Potra009407	767	PseudoChr03	16113802	A	T	0.08	115.092	29.1758	4.74859e-05	0.603661		intergenic
Potra009407:777	Potra009407	777	PseudoChr03	16113812	C	T	0.08	115.092	29.1758	4.74859e-05	0.603661		intergenic
Potra009407:790	Potra009407	790	PseudoChr03	16113825	A	G	0.08	115.092	29.1758	4.74859e-05	0.603661		intergenic
Potra009407:854	Potra009407	854	PseudoChr03	16113889	T	C	0.08	115.092	29.1758	4.74859e-05	0.603661		intergenic
Potra009407:861	Potra009407	861	PseudoChr03	16113896	C	T	0.08	115.092	29.1758	4.74859e-05	0.603661		intergenic
Potra009407:996	Potra009407	996	PseudoChr03	16114031	T	G	0.08	115.092	29.1758	4.74859e-05	0.603661		intergenic
Potra003371:1754	Potra003371	1754	PseudoChr11	11682271	C	T	0.122	101.21	25.1825	4.7569e-05	0.603661		intergenic
Potra003371:1899	Potra003371	1899	PseudoChr11	11682126	C	T	0.122	101.21	25.1825	4.7569e-05	0.603661		intergenic
Potra002494:44705	Potra002494	44705	PseudoChr12	10307021	A	T	0.255	82.5885	20.5081	4.75725e-05	0.603661	Potra002494g35245,Potra002494g18847,Potra002494g18848	gene,mRNA,intron,2kb_downstream		Potri.012G091100
Potra001116:90547	Potra001116	90547	PseudoChr06	4074439	C	A	0.319	-78.1254	19.3059	4.76534e-05	0.603661	Potra001116g09818,Potra001116g09819	gene,mRNA,three_prime_UTR,exon	AT5G04000	Potri.006G047800,Potri.006G047900
Potra001324:83922	Potra001324	83922	PseudoChr03	26564417	A	C	0.261	-81.2748	19.4006	4.7866e-05	0.603661	Potra001324g11369	2kb_downstream	AT5G64150	Potri.003G221400
Potra000727:127803	Potra000727	127803	PseudoChr08	8459618	G	A	0.441	67.925	16.4379	4.79937e-05	0.603661		intergenic
Potra009407:727	Potra009407	727	PseudoChr03	16113762	C	T	0.074	117.422	29.7701	4.80753e-05	0.603661		intergenic
Potra010385:2371	Potra010385	2371	PseudoChr01	39528239	T	C	0.489	-123.354	29.7234	4.81684e-05	0.603661		intergenic
Potra010385:2378	Potra010385	2378	PseudoChr01	39528246	T	C	0.489	-123.354	29.7234	4.81684e-05	0.603661		intergenic
Potra001802:26967	Potra001802	26967	PseudoChr16	9928627	A	C	0.106	113.556	26.8129	4.83011e-05	0.603661	Potra001802g14588	gene,mRNA,three_prime_UTR,exon	AT5G01370	Potri.016G117400
Potra003571:17041	Potra003571	17041	PseudoChr16	1275497	C	T	0.08	-139.223	33.2996	4.83521e-05	0.603661	Potra003571g32272	2kb_downstream	AT5G05120	Potri.016G028100
Potra009903:2491	Potra009903	2491	PseudoChr03	16109799	A	C	0.053	156.908	39.752	4.85689e-05	0.603661	Potra009903g26448	gene,mRNA,intron	AT4G19400	Potri.003G106700
Potra009903:2511	Potra009903	2511	PseudoChr03	16109819	C	A	0.053	156.908	39.752	4.85689e-05	0.603661	Potra009903g26448	gene,mRNA,intron	AT4G19400	Potri.003G106700
Potra002257:26354	Potra002257	26354	PseudoChr08	12733694	A	T	0.176	94.115	22.548	4.89678e-05	0.603661	Potra002257g17342	gene,mRNA,intron		Potri.008G152900
Potra002257:26946	Potra002257	26946	PseudoChr08	12733102	T	C	0.176	94.115	22.548	4.89678e-05	0.603661	Potra002257g17342	gene,mRNA,intron		Potri.008G152900
Potra002257:31519	Potra002257	31519	PseudoChr08	12728529	A	C	0.176	94.115	22.548	4.89678e-05	0.603661	Potra002257g17342,Potra002257g35017	gene,mRNA,2kb_upstream,CDS,exon	AT1G05385	Potri.008G152900,Potri.008G152800
Potra002257:31860	Potra002257	31860	PseudoChr08	12728188	T	C	0.176	94.115	22.548	4.89678e-05	0.603661	Potra002257g17342,Potra002257g35017	gene,mRNA,2kb_upstream,CDS,exon	AT1G05385	Potri.008G152900,Potri.008G152800
Potra000746:10823	Potra000746	10823	PseudoChr13	9328222	A	G	0.085	-124.775	30.1583	4.9251e-05	0.603661		intergenic
Potra000518:108737	Potra000518	108737	PseudoChr06	27326671	G	T	0.117	85.3894	21.5658	4.93411e-05	0.603661	Potra000518g03455,Potra000518g03456	2kb_downstream,2kb_upstream		Potri.006G251000
Potra004064:4004	Potra004064	4004	PseudoChr11	7847179	A	G	0.144	80.3353	19.9548	4.97708e-05	0.603661		intergenic
Potra006712:937	Potra006712	937	PseudoChr03	12962001	T	A	0.122	94.1964	22.4936	4.98071e-05	0.603661	Potra006712g25759,Potra006712g25760	gene,mRNA,2kb_upstream,intron		Potri.003G076000,Potri.003G076100
Potra000476:64453	Potra000476	64453	PseudoChr14	6022367	T	C	0.074	-119.607	29.7127	4.99227e-05	0.603661	Potra000476g02891,Potra000476g02890	exon,three_prime_UTR,CDS,gene,mRNA	AT4G00500,AT4G00490	Potri.014G083600,Potri.014G083800
Potra003212:13089	Potra003212	13089	PseudoChr03	22432939	C	T	0.106	114.294	28.064	5.03531e-05	0.603661	Potra003212g21010	2kb_upstream		Potri.003G175900
Potra000440:105531	Potra000440	105531	PseudoChr12	7657048	G	C	0.106	-120.405	29.8217	5.04886e-05	0.603661	Potra000440g02419	gene,mRNA,exon,CDS	AT3G47780	Potri.012G069700
Potra001324:82484	Potra001324	82484	PseudoChr03	26562979	A	T	0.319	-75.9228	18.7896	5.07844e-05	0.603661		intergenic
Potra001324:82522	Potra001324	82522	PseudoChr03	26563017	C	T	0.319	-75.9228	18.7896	5.07844e-05	0.603661		intergenic
Potra001324:82529	Potra001324	82529	PseudoChr03	26563024	C	T	0.319	-75.9228	18.7896	5.07844e-05	0.603661		intergenic
Potra001324:82634	Potra001324	82634	PseudoChr03	26563129	T	C	0.319	-75.9228	18.7896	5.07844e-05	0.603661		intergenic
Potra000947:75116	Potra000947	75116	PseudoChr05	6152960	T	A	0.101	129.372	30.6974	5.10488e-05	0.603661	Potra000947g07760,Potra000947g07759	2kb_downstream,2kb_upstream	AT5G65090	Potri.005G078100,Potri.005G078000
Potra000947:75139	Potra000947	75139	PseudoChr05	6152983	C	T	0.101	129.372	30.6974	5.10488e-05	0.603661	Potra000947g07760,Potra000947g07759	2kb_downstream,2kb_upstream	AT5G65090	Potri.005G078100,Potri.005G078000
Potra000947:75251	Potra000947	75251	PseudoChr05	6153095	A	G	0.101	129.372	30.6974	5.10488e-05	0.603661	Potra000947g07760,Potra000947g07759	2kb_downstream,2kb_upstream	AT5G65090	Potri.005G078100,Potri.005G078000
Potra000947:75277	Potra000947	75277	PseudoChr05	6153121	G	A	0.101	129.372	30.6974	5.10488e-05	0.603661	Potra000947g07760,Potra000947g07759	2kb_downstream,2kb_upstream	AT5G65090	Potri.005G078100,Potri.005G078000
Potra001803:25962	Potra001803	25962	PseudoChr02	3799040	C	G	0.441	-66.9561	16.077	5.1674e-05	0.603661	Potra001803g14593,Potra001803g14594	gene,mRNA,2kb_downstream,exon,three_prime_UTR		Potri.002G044800,Potri.002G044900
Potra000505:112238	Potra000505	112238	PseudoChr01	67810875	A	G	0.176	93.4528	23.6894	5.18021e-05	0.603661	Potra000505g03287	2kb_downstream	AT5G55230	Potri.001G356500
Potra001002:47651	Potra001002	47651	PseudoChr18	11025932	A	G	0.17	95.4377	23.0166	5.23192e-05	0.603661		intergenic
Potra001958:104817	Potra001958	104817	PseudoChr09	7807025	T	C	0.064	143.54	33.1117	5.31717e-05	0.603661	Potra001958g15477	2kb_downstream		Potri.009G089600
Potra001958:104845	Potra001958	104845	PseudoChr09	7806997	G	A	0.064	143.54	33.1117	5.31717e-05	0.603661	Potra001958g15477	2kb_downstream		Potri.009G089600
Potra001958:105875	Potra001958	105875	PseudoChr09	7805967	G	A	0.064	143.54	33.1117	5.31717e-05	0.603661	Potra001958g15477	gene,mRNA,three_prime_UTR,exon		Potri.009G089600
Potra001958:105876	Potra001958	105876	PseudoChr09	7805966	A	G	0.064	143.54	33.1117	5.31717e-05	0.603661	Potra001958g15477	gene,mRNA,three_prime_UTR,exon		Potri.009G089600
Potra001958:105878	Potra001958	105878	PseudoChr09	7805964	A	C	0.064	143.54	33.1117	5.31717e-05	0.603661	Potra001958g15477	gene,mRNA,three_prime_UTR,exon		Potri.009G089600
Potra001958:105881	Potra001958	105881	PseudoChr09	7805961	G	C	0.064	143.54	33.1117	5.31717e-05	0.603661	Potra001958g15477	gene,mRNA,three_prime_UTR,exon		Potri.009G089600
Potra001958:105882	Potra001958	105882	PseudoChr09	7805960	C	T	0.064	143.54	33.1117	5.31717e-05	0.603661	Potra001958g15477	gene,mRNA,three_prime_UTR,exon		Potri.009G089600
Potra001958:106040	Potra001958	106040	PseudoChr09	7805802	C	T	0.064	143.54	33.1117	5.31717e-05	0.603661	Potra001958g15477	gene,mRNA,three_prime_UTR,exon		Potri.009G089600
Potra001958:106635	Potra001958	106635	PseudoChr09	7805207	A	C	0.064	143.54	33.1117	5.31717e-05	0.603661	Potra001958g15477	gene,mRNA,intron		Potri.009G089600
Potra001958:106981	Potra001958	106981	PseudoChr09	7804861	G	T	0.064	143.54	33.1117	5.31717e-05	0.603661	Potra001958g15477	gene,mRNA,exon,five_prime_UTR		Potri.009G089600
Potra001958:107122	Potra001958	107122	PseudoChr09	7804720	A	C	0.064	143.54	33.1117	5.31717e-05	0.603661	Potra001958g15477	gene,mRNA,exon,five_prime_UTR		Potri.009G089600
Potra001958:107796	Potra001958	107796	PseudoChr09	7804046	A	G	0.064	143.54	33.1117	5.31717e-05	0.603661	Potra001958g15477	2kb_upstream		Potri.009G089600
Potra181910:3532	Potra181910	3532	PseudoChr10	13962497	G	A	0.059	150.226	38.0767	5.37557e-05	0.603661	Potra181910g28196	2kb_downstream	AT3G45070	Potri.010G138500
Potra181910:3588	Potra181910	3588	PseudoChr10	13962553	T	A	0.059	150.226	38.0767	5.37557e-05	0.603661	Potra181910g28196	2kb_downstream	AT3G45070	Potri.010G138500
Potra001447:57374	Potra001447	57374	PseudoChr15	11838795	C	A	0.335	-72.2303	17.9549	5.40749e-05	0.603661	Potra001447g12183	gene,mRNA,exon,three_prime_UTR	AT5G51570	Potri.015G130600
Potra000365:159600	Potra000365	159600	PseudoChr04	419629	T	C	0.064	-128.252	31.1584	5.421e-05	0.603661	Potra000365g01489	gene		Potri.004G005900
Potra007990:10261	Potra007990	10261	PseudoChr13	5661135	T	C	0.122	-98.3991	24.5557	5.48411e-05	0.603661		intergenic
Potra007563:6713	Potra007563	6713	PseudoChr13	4721938	G	A	0.09	127.047	32.0531	5.54308e-05	0.603661	Potra007563g25991	2kb_downstream		Potri.013G053800
Potra191197:2031	Potra191197	2031	PseudoChr06	15479211	A	T	0.069	119.594	30.5119	5.54783e-05	0.603661		intergenic
Potra194447:2173	Potra194447	2173	PseudoChr09	1373860	G	T	0.096	118.316	29.1399	5.57729e-05	0.603661	Potra194447g33994	2kb_downstream
Potra000476:107227	Potra000476	107227	PseudoChr14	5979593	T	C	0.08	130.613	33.5584	5.60214e-05	0.603661	Potra000476g02899	gene,mRNA	AT4G00530	Potri.014G082800
Potra000476:107654	Potra000476	107654	PseudoChr14	5979166	C	T	0.08	130.613	33.5584	5.60214e-05	0.603661	Potra000476g02899	gene,mRNA,intron	AT4G00530	Potri.014G082800
Potra000476:108004	Potra000476	108004	PseudoChr14	5978816	A	G	0.08	130.613	33.5584	5.60214e-05	0.603661	Potra000476g02899	gene,mRNA,intron	AT4G00530	Potri.014G082800
Potra192976:1269	Potra192976	1269	PseudoChr01	49019862	G	T	0.117	95.4186	23.7526	5.61772e-05	0.603661		intergenic
Potra179660:2275	Potra179660	2275	PseudoChr16	8706367	T	C	0.351	64.0395	15.7941	5.64212e-05	0.603661	Potra179660g28036	2kb_downstream	AT2G37940,AT3G54020	Potri.016G105700
Potra000518:99897	Potra000518	99897	PseudoChr06	27317831	T	C	0.074	137.545	34.4173	5.67934e-05	0.603661	Potra000518g03454	exon,CDS,gene,mRNA		Potri.006G250900
Potra002455:22176	Potra002455	22176	PseudoChr03	26013597	T	C	0.218	-70.7937	17.1834	5.6796e-05	0.603661	Potra002455g18597	2kb_upstream	AT5G19900	Potri.003G214300
Potra000589:79431	Potra000589	79431	PseudoChr18	79431	C	T	0.271	-70.1953	16.738	5.7511e-05	0.603661	Potra000589g04440,Potra000589g04441	2kb_upstream	AT4G31250,AT2G21080	Potri.018G002600,Potri.018G002700
Potra001824:23668	Potra001824	23668	PseudoChr02	4356047	T	C	0.074	-142.391	34.4095	5.77946e-05	0.603661	Potra001824g14707	gene,mRNA,exon,CDS	AT1G03080	Potri.002G049600
Potra001824:24473	Potra001824	24473	PseudoChr02	4356852	A	G	0.074	-142.391	34.4095	5.77946e-05	0.603661	Potra001824g14707	gene,mRNA,exon,CDS	AT1G03080	Potri.002G049600
Potra001824:24474	Potra001824	24474	PseudoChr02	4356853	A	C	0.074	-142.391	34.4095	5.77946e-05	0.603661	Potra001824g14707	gene,mRNA,exon,CDS	AT1G03080	Potri.002G049600
Potra001824:28044	Potra001824	28044	PseudoChr02	4360423	G	A	0.074	-142.391	34.4095	5.77946e-05	0.603661	Potra001824g14707	2kb_upstream	AT1G03080	Potri.002G049600
Potra003415:31824	Potra003415	31824	PseudoChr10	16151510	T	G	0.053	142.627	35.8802	5.87537e-05	0.603661	Potra003415g21595	gene,mRNA,exon,three_prime_UTR	AT3G19850	Potri.010G170900
Potra001917:114367	Potra001917	114367	PseudoChr02	377224	C	T	0.101	111.29	26.9683	5.9249e-05	0.603661	Potra001917g15223	2kb_downstream	AT2G33590	Potri.002G004100
Potra001525:10631	Potra001525	10631	PseudoChr03	15110193	G	A	0.495	74.5163	17.7122	5.96941e-05	0.603661	Potra001525g12681,Potra001525g12682	2kb_downstream,gene,mRNA,exon,CDS	AT2G37560,AT5G10530	Potri.003G094800,Potri.003G094700
Potra000377:88576	Potra000377	88576	PseudoChr05	24103960	T	C	0.404	-70.5339	17.4028	6.00996e-05	0.603661		intergenic
Potra001311:29886	Potra001311	29886	PseudoChr08	3341292	C	T	0.08	123.239	31.3337	6.0106e-05	0.603661	Potra001311g11264	exon,CDS,gene,mRNA	AT3G55200,AT3G55220	Potri.008G048900
Potra003298:11992	Potra003298	11992	PseudoChr11	11650193	C	T	0.053	153.38	39.9518	6.05546e-05	0.603661	Potra003298g21277	gene,mRNA,exon,three_prime_UTR	AT2G33845	Potri.011G114800
Potra001915:42075	Potra001915	42075	PseudoChr14	3351639	G	A	0.191	88.712	21.6203	6.15664e-05	0.603661	Potra001915g15194	gene,mRNA,intron	AT2G44830	Potri.014G047500
Potra001915:42105	Potra001915	42105	PseudoChr14	3351669	C	A	0.191	88.712	21.6203	6.15664e-05	0.603661	Potra001915g15194	gene,mRNA,intron	AT2G44830	Potri.014G047500
Potra001915:42234	Potra001915	42234	PseudoChr14	3351798	A	C	0.191	88.712	21.6203	6.15664e-05	0.603661	Potra001915g15194	gene,mRNA,intron	AT2G44830	Potri.014G047500
Potra000815:19828	Potra000815	19828	PseudoChr08	3462085	T	C	0.282	-77.5245	18.895	6.18046e-05	0.603661	Potra000815g06490,Potra000815g06491	2kb_upstream,2kb_downstream		Potri.008G050500
Potra002020:53157	Potra002020	53157	PseudoChr15	1375017	T	A	0.09	125.536	31.797	6.19431e-05	0.603661	Potra002020g15842,Potra002020g15843	2kb_downstream,gene,mRNA,intron		Potri.015G018400
Potra002020:53796	Potra002020	53796	PseudoChr15	1375656	C	A	0.09	125.536	31.797	6.19431e-05	0.603661	Potra002020g15843,Potra002020g15844	gene,mRNA,2kb_upstream,CDS,exon		Potri.015G018600
Potra001802:27114	Potra001802	27114	PseudoChr16	9928774	A	C	0.085	126.742	30.6833	6.22686e-05	0.603661	Potra001802g14588	gene,mRNA,three_prime_UTR,exon	AT5G01370	Potri.016G117400
Potra001802:27209	Potra001802	27209	PseudoChr16	9928869	C	T	0.085	126.742	30.6833	6.22686e-05	0.603661	Potra001802g14588	gene,mRNA,three_prime_UTR,exon	AT5G01370	Potri.016G117400
Potra001802:27224	Potra001802	27224	PseudoChr16	9928884	C	T	0.085	126.742	30.6833	6.22686e-05	0.603661	Potra001802g14588	gene,mRNA,three_prime_UTR,exon	AT5G01370	Potri.016G117400
Potra001802:29361	Potra001802	29361	PseudoChr16	9931021	A	C	0.085	126.742	30.6833	6.22686e-05	0.603661	Potra001802g14588	gene,mRNA,exon,five_prime_UTR	AT5G01370	Potri.016G117400
Potra001363:125683	Potra001363	125683	PseudoChr06	26450636	T	C	0.064	132.176	33.632	6.24154e-05	0.603661	Potra001363g11668	2kb_downstream	AT5G11510	Potri.018G038000
Potra003928:65342	Potra003928	65342	PseudoChr16	6859497	A	G	0.197	85.2849	21.5004	6.2768e-05	0.603661	Potra003928g23572	2kb_upstream	AT3G53230	Potri.016G091600
Potra002957:19744	Potra002957	19744	PseudoChr16	1333676	G	T	0.25	-78.6541	20.1157	6.31353e-05	0.603661	Potra002957g20394	2kb_downstream	AT3G56550	Potri.016G029500
Potra002957:19767	Potra002957	19767	PseudoChr16	1333699	G	C	0.25	-78.6541	20.1157	6.31353e-05	0.603661	Potra002957g20394	2kb_downstream	AT3G56550	Potri.016G029500
Potra000544:229390	Potra000544	229390	PseudoChr02	3881246	C	T	0.059	-152.585	38.3618	6.32445e-05	0.603661	Potra000544g03854	gene,mRNA,intron	AT2G38840	Potri.002G046000
Potra003690:21360	Potra003690	21360	PseudoChr01	61778821	A	T	0.144	-93.6278	24.2012	6.32454e-05	0.603661	Potra003690g22456	2kb_upstream
Potra000365:142022	Potra000365	142022	PseudoChr04	437207	G	A	0.064	-136.715	33.6603	6.32492e-05	0.603661	Potra000365g01488	gene,mRNA,intron		Potri.004G006100
Potra002109:10436	Potra002109	10436	PseudoChr12	2239775	G	A	0.133	-108.055	25.1659	6.33348e-05	0.603661	Potra002109g16388,Potra002109g16387	2kb_downstream,2kb_upstream		Potri.012G023700,Potri.012G023800
Potra002630:158	Potra002630	158	PseudoChr13	10875209	T	G	0.053	155.323	39.5091	6.38742e-05	0.603661		intergenic
Potra001021:75782	Potra001021	75782	PseudoChr02	5944983	A	T	0.356	80.7007	19.5878	6.38817e-05	0.603661	Potra001021g08535	2kb_upstream
Potra000652:7054	Potra000652	7054	PseudoChr01	71275413	T	G	0.16	102.521	25.5334	6.40458e-05	0.603661		intergenic
Potra196312:1853	Potra196312	1853	PseudoChr05	17210687	G	C	0.053	119.827	30.7618	6.51211e-05	0.603661		intergenic
Potra185719:2305	Potra185719	2305	PseudoChr02	16832981	G	A	0.101	96.253	25.0737	6.53648e-05	0.603661	Potra185719g28383	2kb_upstream	AT4G01200	Potri.002G166400
Potra002961:6457	Potra002961	6457	PseudoChr11	8109031	T	C	0.202	83.3309	20.7976	6.56684e-05	0.603661		intergenic
Potra194447:1808	Potra194447	1808	PseudoChr09	1373495	C	T	0.096	125.855	31.0817	6.59445e-05	0.603661	Potra194447g33994	2kb_downstream
Potra002213:39272	Potra002213	39272	PseudoChr10	17367950	A	T	0.064	136.586	34.2508	6.60037e-05	0.603661		intergenic
Potra000546:113992	Potra000546	113992	PseudoChr11	15840138	A	T	0.415	-73.4949	18.4455	6.62785e-05	0.603661		intergenic
Potra000793:52787	Potra000793	52787	PseudoChr06	7248463	C	T	0.468	73.1347	17.5414	6.63443e-05	0.603661	Potra000793g06290	mRNA,intron,gene	AT2G19170	Potri.006G076200
Potra000793:53014	Potra000793	53014	PseudoChr06	7248690	C	T	0.468	73.1347	17.5414	6.63443e-05	0.603661	Potra000793g06290	mRNA,exon,CDS,gene	AT2G19170	Potri.006G076200
Potra000793:53831	Potra000793	53831	PseudoChr06	7249507	G	A	0.468	73.1347	17.5414	6.63443e-05	0.603661	Potra000793g06290	mRNA,intron,gene	AT2G19170	Potri.006G076200
Potra000793:54099	Potra000793	54099	PseudoChr06	7249775	T	C	0.468	73.1347	17.5414	6.63443e-05	0.603661	Potra000793g06290	mRNA,intron,gene	AT2G19170	Potri.006G076200
Potra000793:54175	Potra000793	54175	PseudoChr06	7249851	A	G	0.468	73.1347	17.5414	6.63443e-05	0.603661	Potra000793g06290	mRNA,intron,gene	AT2G19170	Potri.006G076200
Potra002032:72278	Potra002032	72278	PseudoChr15	3772963	T	A	0.112	-111.903	27.6334	6.65336e-05	0.603661	Potra002032g15902	2kb_upstream	AT1G18030	Potri.015G043000
Potra000661:73465	Potra000661	73465	PseudoChr02	8169520	C	T	0.096	-126.651	30.9387	6.65532e-05	0.603661		intergenic
Potra000493:145207	Potra000493	145207	PseudoChr07	5152196	A	T	0.202	-95.9368	25.0958	6.66776e-05	0.603661		intergenic
Potra000493:145221	Potra000493	145221	PseudoChr07	5152210	A	G	0.202	-95.9368	25.0958	6.66776e-05	0.603661		intergenic
Potra186647:2157	Potra186647	2157	PseudoChr07	5193992	T	C	0.202	-95.9368	25.0958	6.66776e-05	0.603661	Potra186647g28448	gene,mRNA,exon,three_prime_UTR	AT2G23320	Potri.007G047400
Potra001999:94755	Potra001999	94755	PseudoChr08	11979282	T	A	0.181	89.513	22.5211	6.67399e-05	0.603661	Potra001999g15698	gene,mRNA,exon,five_prime_UTR	AT2G02220	Potri.008G144700
Potra001803:40681	Potra001803	40681	PseudoChr02	3813759	C	T	0.085	129.77	33.0257	6.73134e-05	0.603661	Potra001803g14595	2kb_upstream		Potri.002G045000
Potra000379:42023	Potra000379	42023	PseudoChr12	13527215	T	C	0.122	-111.294	26.9155	6.74783e-05	0.603661	Potra000379g01647,Potra000379g01648	2kb_downstream,gene,mRNA,intron
Potra162613:2194	Potra162613	2194	PseudoChr18	2863874	T	C	0.09	114.747	29.8534	6.75069e-05	0.603661	Potra162613g27028	2kb_upstream		Potri.018G036900
Potra003737:35860	Potra003737	35860	PseudoChr02	6819672	A	C	0.085	130.696	32.8236	6.77219e-05	0.603661	Potra003737g22639	gene,mRNA,intron	AT1G21400	Potri.002G074900
Potra003737:35868	Potra003737	35868	PseudoChr02	6819680	A	G	0.085	130.696	32.8236	6.77219e-05	0.603661	Potra003737g22639	gene,mRNA,intron	AT1G21400	Potri.002G074900
Potra003737:35875	Potra003737	35875	PseudoChr02	6819687	G	C	0.085	130.696	32.8236	6.77219e-05	0.603661	Potra003737g22639	gene,mRNA,intron	AT1G21400	Potri.002G074900
Potra003737:35932	Potra003737	35932	PseudoChr02	6819744	G	A	0.085	130.696	32.8236	6.77219e-05	0.603661	Potra003737g22639	gene,mRNA,intron	AT1G21400	Potri.002G074900
Potra003737:36134	Potra003737	36134	PseudoChr02	6819946	C	T	0.085	130.696	32.8236	6.77219e-05	0.603661	Potra003737g22639	gene,mRNA,intron	AT1G21400	Potri.002G074900
Potra003737:36224	Potra003737	36224	PseudoChr02	6820036	T	A	0.085	130.696	32.8236	6.77219e-05	0.603661	Potra003737g22639	gene,mRNA,intron	AT1G21400	Potri.002G074900
Potra003737:36231	Potra003737	36231	PseudoChr02	6820043	A	T	0.085	130.696	32.8236	6.77219e-05	0.603661	Potra003737g22639	gene,mRNA,intron	AT1G21400	Potri.002G074900
Potra003737:37080	Potra003737	37080	PseudoChr02	6820892	T	A	0.085	130.696	32.8236	6.77219e-05	0.603661	Potra003737g22639	gene,mRNA,intron	AT1G21400	Potri.002G074900
Potra000586:138696	Potra000586	138696	PseudoChr01	9638928	A	G	0.059	-139.969	34.546	6.8517e-05	0.603661	Potra000586g04393	2kb_upstream
Potra001803:40634	Potra001803	40634	PseudoChr02	3813712	T	A	0.09	127.35	32.3386	6.8921e-05	0.603661	Potra001803g14595	2kb_upstream		Potri.002G045000
Potra001803:41353	Potra001803	41353	PseudoChr02	3814431	T	C	0.09	127.35	32.3386	6.8921e-05	0.603661	Potra001803g14595	gene,mRNA,five_prime_UTR,exon		Potri.002G045000
Potra002257:26456	Potra002257	26456	PseudoChr08	12733592	A	G	0.181	92.3045	22.4492	6.92557e-05	0.603661	Potra002257g17342	gene,mRNA,intron		Potri.008G152900
Potra002257:26952	Potra002257	26952	PseudoChr08	12733096	C	T	0.181	92.3045	22.4492	6.92557e-05	0.603661	Potra002257g17342	gene,mRNA,intron		Potri.008G152900
Potra002257:30321	Potra002257	30321	PseudoChr08	12729727	A	T	0.181	92.3045	22.4492	6.92557e-05	0.603661	Potra002257g17342,Potra002257g35017	gene,mRNA,intron,2kb_upstream	AT1G05385	Potri.008G152900,Potri.008G152800
Potra002257:30509	Potra002257	30509	PseudoChr08	12729539	A	G	0.181	92.3045	22.4492	6.92557e-05	0.603661	Potra002257g17342,Potra002257g35017	gene,mRNA,intron,2kb_upstream	AT1G05385	Potri.008G152900,Potri.008G152800
Potra002257:31772	Potra002257	31772	PseudoChr08	12728276	C	A	0.181	92.3045	22.4492	6.92557e-05	0.603661	Potra002257g17342,Potra002257g35017	gene,mRNA,2kb_upstream,CDS,exon	AT1G05385	Potri.008G152900,Potri.008G152800
Potra002257:31941	Potra002257	31941	PseudoChr08	12728107	A	T	0.181	92.3045	22.4492	6.92557e-05	0.603661	Potra002257g17342,Potra002257g35017,Potra002257g17344	gene,mRNA,2kb_upstream,CDS,exon,2kb_downstream	AT1G05385	Potri.008G152900,Potri.008G152800
Potra003150:23353	Potra003150	23353	PseudoChr06	3250137	G	A	0.149	-94.9846	23.3158	6.94322e-05	0.603661	Potra003150g32105	2kb_upstream		Potri.006G038300
Potra003362:1910	Potra003362	1910	PseudoChr09	2322372	T	G	0.351	70.752	17.1674	6.95385e-05	0.603661		intergenic
Potra164548:2342	Potra164548	2342	PseudoChr15	3871523	C	A	0.112	-108.587	26.1233	7.02493e-05	0.603661		intergenic
Potra164548:686	Potra164548	686	PseudoChr15	3873179	A	G	0.112	-108.587	26.1233	7.02493e-05	0.603661		intergenic
Potra164548:739	Potra164548	739	PseudoChr15	3873126	A	G	0.112	-108.587	26.1233	7.02493e-05	0.603661		intergenic
Potra188317:1445	Potra188317	1445	PseudoChr08	19685958	A	G	0.112	-108.587	26.1233	7.02493e-05	0.603661		intergenic
Potra188317:1981	Potra188317	1981	PseudoChr08	19685422	T	G	0.112	-108.587	26.1233	7.02493e-05	0.603661		intergenic
Potra188317:2071	Potra188317	2071	PseudoChr08	19685332	T	G	0.112	-108.587	26.1233	7.02493e-05	0.603661		intergenic
Potra188317:4847	Potra188317	4847	PseudoChr08	19682556	A	G	0.112	-108.587	26.1233	7.02493e-05	0.603661		intergenic
Potra188317:4884	Potra188317	4884	PseudoChr08	19682519	C	T	0.112	-108.587	26.1233	7.02493e-05	0.603661		intergenic
Potra001983:107689	Potra001983	107689	PseudoChr04	18027821	A	G	0.154	-109.543	26.2771	7.06947e-05	0.603661	Potra001983g34967	2kb_upstream
Potra000402:135577	Potra000402	135577	PseudoChr01	11464236	T	G	0.293	78.8263	19.5798	7.15233e-05	0.603661		intergenic
Potra001404:7435	Potra001404	7435	PseudoChr04	22365283	G	A	0.144	-103.936	25.7675	7.18349e-05	0.603661	Potra001404g33957	2kb_downstream
Potra000436:9506	Potra000436	9506	PseudoChr18	11194718	G	A	0.144	-96.0401	24.8546	7.19402e-05	0.603661	Potra000436g02367	2kb_upstream	AT2G20880	Potri.019G102200
Potra000793:53398	Potra000793	53398	PseudoChr06	7249074	C	G	0.463	73.8721	17.8077	7.23359e-05	0.603661	Potra000793g06290	mRNA,gene	AT2G19170	Potri.006G076200
Potra003875:33862	Potra003875	33862	PseudoChr12	10076912	G	A	0.223	87.7927	21.9121	7.23562e-05	0.603661		intergenic
Potra003875:33894	Potra003875	33894	PseudoChr12	10076944	G	C	0.223	87.7927	21.9121	7.23562e-05	0.603661		intergenic
Potra001251:78412	Potra001251	78412	PseudoChr05	22917455	C	A	0.154	-90.2118	22.4002	7.24879e-05	0.603661	Potra001251g10769	2kb_upstream		Potri.005G203300
Potra007563:7108	Potra007563	7108	PseudoChr13	4722333	G	A	0.17	91.2357	22.7888	7.31629e-05	0.603661	Potra007563g25991	2kb_downstream		Potri.013G053800
Potra003082:17587	Potra003082	17587	PseudoChr17	6776046	A	G	0.271	85.8327	21.1277	7.39478e-05	0.603661	Potra003082g20697	2kb_downstream		Potri.017G081200
Potra000652:33889	Potra000652	33889	PseudoChr01	71302248	C	T	0.149	-93.2914	23.3919	7.42971e-05	0.603661	Potra000652g05020	CDS,exon,gene,mRNA		Potri.001G375600
Potra001107:31910	Potra001107	31910	PseudoChr01	2937359	A	G	0.223	-83.8441	21.3512	7.43838e-05	0.603661	Potra001107g09679	three_prime_UTR,exon,gene,mRNA	AT5G13470	Potri.001G020700
Potra003864:48017	Potra003864	48017	PseudoChr03	10895856	G	C	0.218	-84.3066	20.4905	7.49089e-05	0.603661		intergenic
Potra003190:1346	Potra003190	1346	PseudoChr08	17501952	T	C	0.053	-145.973	35.8513	7.50698e-05	0.603661		intergenic
Potra002262:6347	Potra002262	6347	PseudoChr06	12250760	A	T	0.053	-163.337	39.3998	7.52523e-05	0.603661	Potra002262g17355	gene,mRNA,intron	AT3G53190	Potri.006G122000
Potra001173:28318	Potra001173	28318	PseudoChr19	890300	G	A	0.41	69.1357	17.5521	7.53213e-05	0.603661	Potra001173g10168	2kb_upstream	AT1G08730	Potri.013G043900
Potra001133:28587	Potra001133	28587	PseudoChr17	3995718	G	A	0.053	152.866	39.8681	7.56948e-05	0.603661		intergenic
Potra001016:128762	Potra001016	128762	PseudoChr02	6674791	A	C	0.064	142.012	36.8936	7.60648e-05	0.603661	Potra001016g08480	intron,gene,mRNA	AT1G77020	Potri.002G074600
Potra001016:129622	Potra001016	129622	PseudoChr02	6675651	A	C	0.064	142.012	36.8936	7.60648e-05	0.603661	Potra001016g08480	intron,gene,mRNA	AT1G77020	Potri.002G074600
Potra000573:28833	Potra000573	28833	PseudoChr01	80819197	G	A	0.053	-146.918	36.2076	7.64026e-05	0.603661	Potra000573g04253	gene,mRNA,exon,five_prime_UTR	AT4G27260	Potri.011G129700
Potra004078:18229	Potra004078	18229	PseudoChr11	15657294	A	T	0.085	123.305	32.7865	7.65263e-05	0.603661	Potra004078g32546,Potra004078g24458	2kb_downstream,2kb_upstream	AT3G13235	Potri.011G166200,Potri.011G166100
Potra001251:79665	Potra001251	79665	PseudoChr05	22916202	T	A	0.117	-109.525	27.3052	7.66231e-05	0.603661	Potra001251g10769	exon,five_prime_UTR,gene,mRNA		Potri.005G203300
Potra001251:79677	Potra001251	79677	PseudoChr05	22916190	T	C	0.117	-109.525	27.3052	7.66231e-05	0.603661	Potra001251g10769	exon,five_prime_UTR,gene,mRNA		Potri.005G203300
Potra001435:32212	Potra001435	32212	PseudoChr05	20500351	G	A	0.367	68.6707	17.1929	7.66402e-05	0.603661	Potra001435g30822	2kb_upstream		Potri.005G184000
Potra001803:55325	Potra001803	55325	PseudoChr02	3828403	C	A	0.106	118.455	30.0661	7.69074e-05	0.603661	Potra001803g14598	gene,mRNA,intron	AT4G02590	Potri.002G045400
Potra004404:10196	Potra004404	10196	PseudoChr11	11708095	T	G	0.053	151.319	40.0235	7.78682e-05	0.603661		intergenic
Potra001640:33070	Potra001640	33070	PseudoChr12	10022805	A	G	0.144	102.842	25.6905	7.79989e-05	0.603661	Potra001640g13476	exon,CDS,gene,mRNA
Potra001251:80236	Potra001251	80236	PseudoChr05	22915631	A	G	0.122	-107.762	26.9762	7.80717e-05	0.603661	Potra001251g10769	intron,gene,mRNA		Potri.005G203300
Potra001251:81354	Potra001251	81354	PseudoChr05	22914513	C	G	0.122	-107.762	26.9762	7.80717e-05	0.603661	Potra001251g10769	intron,gene,mRNA		Potri.005G203300
Potra001251:81955	Potra001251	81955	PseudoChr05	22913912	T	G	0.122	-107.762	26.9762	7.80717e-05	0.603661	Potra001251g10769	gene,mRNA,intron		Potri.005G203300
Potra001251:83137	Potra001251	83137	PseudoChr05	22912730	G	A	0.122	-107.762	26.9762	7.80717e-05	0.603661	Potra001251g10769	intron,gene,mRNA		Potri.005G203300
Potra000402:130139	Potra000402	130139	PseudoChr01	11458798	T	C	0.287	80.677	20.146	7.81458e-05	0.603661		intergenic
Potra001343:62810	Potra001343	62810	PseudoChr11	7046540	A	G	0.165	94.9877	23.8408	7.84676e-05	0.603661	Potra001343g11534	2kb_downstream
Potra001803:26055	Potra001803	26055	PseudoChr02	3799133	C	G	0.495	66.2238	16.6499	7.93329e-05	0.603661	Potra001803g14593,Potra001803g14594	gene,mRNA,2kb_downstream,exon,three_prime_UTR		Potri.002G044800,Potri.002G044900
Potra001803:26099	Potra001803	26099	PseudoChr02	3799177	T	C	0.495	66.2238	16.6499	7.93329e-05	0.603661	Potra001803g14593,Potra001803g14594	gene,mRNA,2kb_downstream,exon,three_prime_UTR		Potri.002G044800,Potri.002G044900
Potra001803:26237	Potra001803	26237	PseudoChr02	3799315	C	T	0.495	66.2238	16.6499	7.93329e-05	0.603661	Potra001803g14593,Potra001803g14594	gene,mRNA,2kb_downstream,exon,three_prime_UTR		Potri.002G044800,Potri.002G044900
Potra001803:26290	Potra001803	26290	PseudoChr02	3799368	C	T	0.495	66.2238	16.6499	7.93329e-05	0.603661	Potra001803g14593,Potra001803g14594	gene,mRNA,2kb_downstream,exon,three_prime_UTR		Potri.002G044800,Potri.002G044900
Potra001803:26378	Potra001803	26378	PseudoChr02	3799456	A	C	0.495	66.2238	16.6499	7.93329e-05	0.603661	Potra001803g14593,Potra001803g14594	gene,2kb_downstream		Potri.002G044800,Potri.002G044900
Potra001803:26412	Potra001803	26412	PseudoChr02	3799490	T	G	0.495	66.2238	16.6499	7.93329e-05	0.603661	Potra001803g14593,Potra001803g14594	gene,2kb_downstream		Potri.002G044800,Potri.002G044900
Potra001803:27288	Potra001803	27288	PseudoChr02	3800366	A	T	0.495	66.2238	16.6499	7.93329e-05	0.603661	Potra001803g14593,Potra001803g14594	2kb_downstream,gene,mRNA,three_prime_UTR,exon		Potri.002G044800,Potri.002G044900
Potra001803:27292	Potra001803	27292	PseudoChr02	3800370	A	G	0.495	66.2238	16.6499	7.93329e-05	0.603661	Potra001803g14593,Potra001803g14594	2kb_downstream,gene,mRNA,three_prime_UTR,exon		Potri.002G044800,Potri.002G044900
Potra001803:27296	Potra001803	27296	PseudoChr02	3800374	T	A	0.495	66.2238	16.6499	7.93329e-05	0.603661	Potra001803g14593,Potra001803g14594	2kb_downstream,gene,mRNA,three_prime_UTR,exon		Potri.002G044800,Potri.002G044900
Potra000377:91483	Potra000377	91483	PseudoChr05	24106867	C	T	0.176	-93.0365	22.6703	7.93584e-05	0.603661		intergenic
Potra001627:68136	Potra001627	68136	PseudoChr10	8957747	G	C	0.234	80.3477	20.8979	7.97791e-05	0.603661	Potra001627g13398,Potra001627g13399	2kb_downstream,2kb_upstream	AT2G32040	Potri.010G085700,Potri.010G085900
Potra001627:68138	Potra001627	68138	PseudoChr10	8957749	A	G	0.234	80.3477	20.8979	7.97791e-05	0.603661	Potra001627g13398,Potra001627g13399	2kb_downstream,2kb_upstream	AT2G32040	Potri.010G085700,Potri.010G085900
Potra001802:26905	Potra001802	26905	PseudoChr16	9928565	C	A	0.08	127.537	31.3647	7.98941e-05	0.603661	Potra001802g14588	gene,mRNA,three_prime_UTR,exon	AT5G01370	Potri.016G117400
Potra173180:549	Potra173180	549	PseudoChr05	6945269	T	G	0.085	-131.283	32.4441	8.0008e-05	0.603661	Potra173180g27633	2kb_downstream		Potri.005G084500
Potra003728:32931	Potra003728	32931	PseudoChr19	9397854	C	T	0.207	83.2051	20.7764	8.03356e-05	0.603661		intergenic
Potra001076:18238	Potra001076	18238	PseudoChr05	20252795	C	T	0.202	-85.1396	21.4137	8.04639e-05	0.603661	Potra001076g09296,Potra001076g09295	2kb_upstream,intron,gene,mRNA		Potri.010G006300
Potra194915:3616	Potra194915	3616	PseudoChr05	7941311	G	A	0.096	108.141	27.574	8.0682e-05	0.603661		intergenic
Potra000561:90181	Potra000561	90181	PseudoChr06	25972506	C	G	0.122	104.341	27.1385	8.07578e-05	0.603661		intergenic
Potra001803:58546	Potra001803	58546	PseudoChr02	3831624	G	A	0.101	120.541	30.7055	8.09762e-05	0.603661	Potra001803g14598	gene,mRNA,intron	AT4G02590	Potri.002G045400
Potra001640:33164	Potra001640	33164	PseudoChr12	10022899	G	T	0.08	134.309	33.3437	8.11485e-05	0.603661	Potra001640g13476	exon,CDS,gene,mRNA
Potra001640:38392	Potra001640	38392	PseudoChr12	10028127	A	G	0.08	134.309	33.3437	8.11485e-05	0.603661		intergenic
Potra003900:23359	Potra003900	23359	PseudoChr06	11936552	T	A	0.186	81.3759	20.3734	8.1169e-05	0.603661	Potra003900g23412	2kb_upstream	AT5G51200	Potri.006G119600
Potra001923:54847	Potra001923	54847	PseudoChr06	2157103	A	C	0.17	-96.9098	23.7402	8.17045e-05	0.603661	Potra001923g15254	2kb_upstream	AT5G33406	Potri.006G021300
Potra001923:55260	Potra001923	55260	PseudoChr06	2157516	T	C	0.17	-96.9098	23.7402	8.17045e-05	0.603661	Potra001923g15254	2kb_upstream	AT5G33406	Potri.006G021300
Potra000793:53918	Potra000793	53918	PseudoChr06	7249594	G	T	0.473	71.0396	17.3313	8.18946e-05	0.603661	Potra000793g06290	mRNA,intron,gene	AT2G19170	Potri.006G076200
Potra000793:53919	Potra000793	53919	PseudoChr06	7249595	A	G	0.473	71.0396	17.3313	8.18946e-05	0.603661	Potra000793g06290	mRNA,intron,gene	AT2G19170	Potri.006G076200
Potra001049:69406	Potra001049	69406	PseudoChr03	21290526	C	T	0.165	-93.2661	22.9864	8.2287e-05	0.603661	Potra001049g08921	exon,three_prime_UTR,gene,mRNA		Potri.003G163600
Potra000354:242597	Potra000354	242597	PseudoChr05	24496327	T	C	0.271	-64.6911	17.0132	8.29102e-05	0.603661		intergenic
Potra000354:242600	Potra000354	242600	PseudoChr05	24496324	T	A	0.271	-64.6911	17.0132	8.29102e-05	0.603661		intergenic
Potra003900:42359	Potra003900	42359	PseudoChr06	11955552	T	C	0.186	78.4179	19.7766	8.2938e-05	0.603661	Potra003900g23412	intron,gene,mRNA	AT5G51200	Potri.006G119600
Potra003900:55398	Potra003900	55398	PseudoChr06	11968591	T	C	0.186	78.4179	19.7766	8.2938e-05	0.603661	Potra003900g23412	intron,gene,mRNA	AT5G51200	Potri.006G119600
Potra003900:56520	Potra003900	56520	PseudoChr06	11969713	G	C	0.186	78.4179	19.7766	8.2938e-05	0.603661	Potra003900g23412,Potra003900g23414	intron,2kb_upstream,gene,mRNA	AT5G51200,AT3G53130	Potri.006G119600,Potri.006G119800
Potra002566:57118	Potra002566	57118	PseudoChr04	20113548	A	G	0.17	90.6271	23.3806	8.29565e-05	0.603661		intergenic
Potra000640:22205	Potra000640	22205	PseudoChr02	10900216	A	G	0.053	151.439	39.9957	8.30003e-05	0.603661	Potra000640g04879	gene,mRNA,intron		Potri.002G110100
Potra188707:6134	Potra188707	6134	PseudoChr13	5098014	C	A	0.447	74.0255	18.1303	8.32349e-05	0.603661	Potra188707g28630	2kb_upstream	AT5G18140	Potri.013G058100
Potra001016:134353	Potra001016	134353	PseudoChr02	6680382	G	A	0.074	122.888	32.072	8.41647e-05	0.603661	Potra001016g08481	gene,mRNA,intron	AT1G21410	Potri.002G074700
Potra001016:136875	Potra001016	136875	PseudoChr02	6682904	C	T	0.074	122.888	32.072	8.41647e-05	0.603661	Potra001016g08481	2kb_upstream	AT1G21410	Potri.002G074700
Potra009341:4351	Potra009341	4351	PseudoChr01	59765660	T	C	0.053	-156.717	39.9526	8.41822e-05	0.603661		intergenic
Potra009341:4360	Potra009341	4360	PseudoChr01	59765669	A	C	0.053	-156.717	39.9526	8.41822e-05	0.603661		intergenic
Potra002107:10094	Potra002107	10094	PseudoChr04	13403660	C	A	0.362	-67.106	16.9829	8.45109e-05	0.603661	Potra002107g16376	gene,mRNA,exon,three_prime_UTR	AT5G39210	Potri.004G120300
Potra001244:10565	Potra001244	10565	PseudoChr07	6274269	T	C	0.41	-78.7954	19.3773	8.50191e-05	0.603661		intergenic
Potra180973:47	Potra180973	47	Pseudoscaffold_30	205242	C	A	0.293	-88.449	23.0025	8.51155e-05	0.603661		intergenic
Potra001906:4162	Potra001906	4162	PseudoChr07	3152746	T	C	0.122	112.432	28.4664	8.51544e-05	0.603661	Potra001906g15125	2kb_downstream	AT4G37210	Potri.007G034200
Potra000540:74408	Potra000540	74408	PseudoChr04	12602734	G	T	0.085	116.76	30.5023	8.60431e-05	0.603661	Potra000540g03795	mRNA,exon,CDS,gene	AT5G39510	Potri.004G115700,Potri.T125100
Potra000540:75448	Potra000540	75448	PseudoChr04	12603774	T	G	0.085	116.76	30.5023	8.60431e-05	0.603661	Potra000540g03795	mRNA,intron,gene	AT5G39510	Potri.004G115700,Potri.T125100
Potra000540:76434	Potra000540	76434	PseudoChr04	12604760	G	A	0.085	116.76	30.5023	8.60431e-05	0.603661	Potra000540g03795	2kb_upstream	AT5G39510	Potri.004G115700,Potri.T125100
Potra003958:20739	Potra003958	20739	PseudoChr04	12753723	T	A	0.085	116.76	30.5023	8.60431e-05	0.603661	Potra003958g23758	intron,gene,mRNA		Potri.004G115900
Potra003958:5999	Potra003958	5999	PseudoChr04	12738983	T	C	0.085	116.76	30.5023	8.60431e-05	0.603661	Potra003958g23757	gene,mRNA,exon,CDS	AT3G01100	Potri.004G115800
Potra003958:6665	Potra003958	6665	PseudoChr04	12739649	A	C	0.085	116.76	30.5023	8.60431e-05	0.603661	Potra003958g23757	gene,mRNA,intron	AT3G01100	Potri.004G115800
Potra003958:7524	Potra003958	7524	PseudoChr04	12740508	T	C	0.085	116.76	30.5023	8.60431e-05	0.603661	Potra003958g23757	gene,mRNA,intron	AT3G01100	Potri.004G115800
Potra003958:7682	Potra003958	7682	PseudoChr04	12740666	G	A	0.085	116.76	30.5023	8.60431e-05	0.603661	Potra003958g23757	gene,mRNA,exon,CDS	AT3G01100	Potri.004G115800
Potra003958:8187	Potra003958	8187	PseudoChr04	12741171	G	T	0.085	116.76	30.5023	8.60431e-05	0.603661	Potra003958g23757	gene,mRNA,intron	AT3G01100	Potri.004G115800
Potra182550:1656	Potra182550	1656	PseudoChr01	92668545	A	T	0.085	116.76	30.5023	8.60431e-05	0.603661		intergenic
Potra001343:61046	Potra001343	61046	PseudoChr11	7044776	G	A	0.122	99.4974	25.9481	8.60456e-05	0.603661		intergenic
Potra001343:61338	Potra001343	61338	PseudoChr11	7045068	G	T	0.122	99.4974	25.9481	8.60456e-05	0.603661		intergenic
Potra001343:61580	Potra001343	61580	PseudoChr11	7045310	G	A	0.122	99.4974	25.9481	8.60456e-05	0.603661		intergenic
Potra001343:61713	Potra001343	61713	PseudoChr11	7045443	A	C	0.122	99.4974	25.9481	8.60456e-05	0.603661		intergenic
Potra001343:61726	Potra001343	61726	PseudoChr11	7045456	T	C	0.122	99.4974	25.9481	8.60456e-05	0.603661		intergenic
Potra001343:61789	Potra001343	61789	PseudoChr11	7045519	C	T	0.122	99.4974	25.9481	8.60456e-05	0.603661	Potra001343g11534	2kb_downstream
Potra001343:61794	Potra001343	61794	PseudoChr11	7045524	A	G	0.122	99.4974	25.9481	8.60456e-05	0.603661	Potra001343g11534	2kb_downstream
Potra001343:61870	Potra001343	61870	PseudoChr11	7045600	A	C	0.122	99.4974	25.9481	8.60456e-05	0.603661	Potra001343g11534	2kb_downstream
Potra001343:61873	Potra001343	61873	PseudoChr11	7045603	T	C	0.122	99.4974	25.9481	8.60456e-05	0.603661	Potra001343g11534	2kb_downstream
Potra001343:61909	Potra001343	61909	PseudoChr11	7045639	T	G	0.122	99.4974	25.9481	8.60456e-05	0.603661	Potra001343g11534	2kb_downstream
Potra001343:61989	Potra001343	61989	PseudoChr11	7045719	T	G	0.122	99.4974	25.9481	8.60456e-05	0.603661	Potra001343g11534	2kb_downstream
Potra003958:56188	Potra003958	56188	PseudoChr04	12789172	T	C	0.074	123.251	32.0283	8.61405e-05	0.603661	Potra003958g23760,Potra003958g32465	2kb_downstream	AT5G15570	Potri.004G116200,Potri.004G116300
Potra200623:7862	Potra200623	7862	PseudoChr04	20146295	T	G	0.186	84.4236	21.738	8.66977e-05	0.603661		intergenic
Potra003900:39437	Potra003900	39437	PseudoChr06	11952630	A	C	0.186	80.5026	20.3623	8.69456e-05	0.603661	Potra003900g23412	intron,gene,mRNA	AT5G51200	Potri.006G119600
Potra003943:36439	Potra003943	36439	PseudoChr17	8984356	G	A	0.234	-82.5887	21.102	8.69685e-05	0.603661	Potra003943g23677	gene,mRNA,exon,three_prime_UTR	AT3G56250	Potri.013G083700
Potra000436:9091	Potra000436	9091	PseudoChr18	11195133	C	T	0.154	-93.8055	24.2776	8.71823e-05	0.603661	Potra000436g02367	gene,mRNA,exon,five_prime_UTR	AT2G20880	Potri.019G102200
Potra002257:33210	Potra002257	33210	PseudoChr08	12726838	T	A	0.08	130.702	33.7136	8.73835e-05	0.603661	Potra002257g35017,Potra002257g17344,Potra002257g17342	exon,CDS,2kb_downstream,gene,mRNA,2kb_upstream	AT1G05385	Potri.008G152800,Potri.008G152900
Potra000402:109796	Potra000402	109796	PseudoChr01	11438455	G	A	0.324	67.656	17.3	8.77318e-05	0.603661	Potra000402g01898	gene,mRNA,exon,five_prime_UTR	AT1G72450	Potri.003G068900
Potra170384:4522	Potra170384	4522	PseudoChr04	4227661	C	T	0.106	-105.764	26.8282	8.77831e-05	0.603661	Potra170384g27514,Potra170384g27515	2kb_downstream	AT1G28270	Potri.004G044900,Potri.004G045000,Potri.004G044800
Potra150981:250	Potra150981	250	PseudoChr18	9455099	C	A	0.489	71.0782	17.4152	8.87713e-05	0.603661	Potra150981g26677	gene,mRNA,exon,three_prime_UTR		Potri.018G106400
Potra000493:151922	Potra000493	151922	PseudoChr07	5158911	T	C	0.207	-90.1907	24.0541	8.89411e-05	0.603661		intergenic
Potra001640:20427	Potra001640	20427	PseudoChr12	10010162	C	A	0.165	-95.0228	23.7988	8.96646e-05	0.603661	Potra001640g13475	gene,mRNA,three_prime_UTR,exon		Potri.012G088300
Potra177394:1263	Potra177394	1263	PseudoChr02	2068342	C	A	0.122	78.3434	20.6725	8.97116e-05	0.603661		intergenic
Potra177394:1314	Potra177394	1314	PseudoChr02	2068291	C	T	0.122	78.3434	20.6725	8.97116e-05	0.603661		intergenic
Potra177394:1356	Potra177394	1356	PseudoChr02	2068249	T	A	0.122	78.3434	20.6725	8.97116e-05	0.603661		intergenic
Potra177394:1366	Potra177394	1366	PseudoChr02	2068239	C	T	0.122	78.3434	20.6725	8.97116e-05	0.603661		intergenic
Potra177394:1369	Potra177394	1369	PseudoChr02	2068236	C	T	0.122	78.3434	20.6725	8.97116e-05	0.603661		intergenic
Potra177394:1413	Potra177394	1413	PseudoChr02	2068192	T	C	0.122	78.3434	20.6725	8.97116e-05	0.603661		intergenic
Potra177394:1472	Potra177394	1472	PseudoChr02	2068133	G	A	0.122	78.3434	20.6725	8.97116e-05	0.603661		intergenic
Potra177394:1493	Potra177394	1493	PseudoChr02	2068112	T	C	0.122	78.3434	20.6725	8.97116e-05	0.603661		intergenic
Potra177394:1645	Potra177394	1645	PseudoChr02	2067960	T	G	0.122	78.3434	20.6725	8.97116e-05	0.603661		intergenic
Potra177394:1710	Potra177394	1710	PseudoChr02	2067895	C	A	0.122	78.3434	20.6725	8.97116e-05	0.603661		intergenic
Potra000359:75847	Potra000359	75847	PseudoChr06	16747782	T	C	0.229	75.0447	19.5988	8.99178e-05	0.603661		intergenic
Potra000353:62443	Potra000353	62443	PseudoChr03	22024777	C	T	0.149	99.7961	24.6577	9.08881e-05	0.603661	Potra000353g01322	gene,mRNA,exon,three_prime_UTR		Potri.003G171400
Potra001012:99031	Potra001012	99031	PseudoChr08	14525071	T	A	0.106	-114.09	28.1143	9.13591e-05	0.603661	Potra001012g08438	intron,gene,mRNA
Potra000793:54010	Potra000793	54010	PseudoChr06	7249686	T	A	0.5	-72.922	17.642	9.14115e-05	0.603661	Potra000793g06290	mRNA,intron,gene	AT2G19170	Potri.006G076200
Potra000793:54533	Potra000793	54533	PseudoChr06	7250209	T	A	0.5	-72.922	17.642	9.14115e-05	0.603661	Potra000793g06290	mRNA,exon,CDS,gene	AT2G19170	Potri.006G076200
Potra003828:31856	Potra003828	31856	PseudoChr08	4025240	A	T	0.096	107.844	27.7158	9.14915e-05	0.603661		intergenic
Potra000175:62080	Potra000175	62080	PseudoChr01	83295264	A	G	0.144	-83.1611	20.6197	9.16298e-05	0.603661		intergenic
Potra003069:9602	Potra003069	9602	PseudoChr05	20404818	A	G	0.202	82.4323	21.7122	9.1752e-05	0.603661	Potra003069g20669	gene,mRNA,three_prime_UTR,exon	AT1G77280	Potri.005G182800
Potra001803:48515	Potra001803	48515	PseudoChr02	3821593	A	C	0.064	146.732	38.0017	9.19381e-05	0.603661	Potra001803g14597	gene,mRNA,intron	AT4G02580	Potri.002G045200
Potra001803:52703	Potra001803	52703	PseudoChr02	3825781	G	A	0.064	146.732	38.0017	9.19381e-05	0.603661	Potra001803g14598,Potra001803g14597	2kb_downstream,gene	AT4G02590,AT4G02580	Potri.002G045400,Potri.002G045200
Potra001803:56474	Potra001803	56474	PseudoChr02	3829552	T	C	0.064	146.732	38.0017	9.19381e-05	0.603661	Potra001803g14598	gene,mRNA,intron	AT4G02590	Potri.002G045400
Potra001698:31023	Potra001698	31023	PseudoChr16	9980802	T	C	0.367	74.2704	18.1322	9.22706e-05	0.603661		intergenic
Potra001525:10262	Potra001525	10262	PseudoChr03	15110562	G	A	0.479	-72.981	17.5373	9.25948e-05	0.603661	Potra001525g12682,Potra001525g12681	2kb_upstream,2kb_downstream	AT5G10530,AT2G37560	Potri.003G094700,Potri.003G094800
Potra000493:151935	Potra000493	151935	PseudoChr07	5158924	T	C	0.197	-95.1693	25.2591	9.26815e-05	0.603661		intergenic
Potra000518:76479	Potra000518	76479	PseudoChr06	27294413	A	G	0.059	148.829	38.2486	9.27038e-05	0.603661	Potra000518g03451,Potra000518g03450	gene,2kb_downstream,mRNA,intron	AT4G32440	Potri.006G250600
Potra003321:45710	Potra003321	45710	PseudoChr01	23975863	T	C	0.197	-67.9766	17.0822	9.27362e-05	0.603661	Potra003321g21346	2kb_downstream	AT1G53880,AT1G53900	Potri.001G163300
Potra001741:2764	Potra001741	2764	PseudoChr02	1861256	C	T	0.064	-137.379	34.369	9.29614e-05	0.603661	Potra001741g14183	gene,mRNA,intron	AT1G75750	Potri.005G239100
Potra003979:86246	Potra003979	86246	PseudoChr04	17311947	T	C	0.239	77.7669	19.5352	9.36412e-05	0.603661		intergenic
Potra003686:7432	Potra003686	7432	PseudoChr13	5638727	T	G	0.154	-83.9227	20.5631	9.40097e-05	0.603661		intergenic
Potra002324:22351	Potra002324	22351	PseudoChr06	3849509	C	T	0.144	111.112	26.8884	9.46312e-05	0.603661		intergenic
Potra002324:22381	Potra002324	22381	PseudoChr06	3849539	A	C	0.144	111.112	26.8884	9.46312e-05	0.603661		intergenic
Potra000513:53614	Potra000513	53614	PseudoChr15	6699187	A	G	0.08	126.681	33.9853	9.48052e-05	0.603661		intergenic
Potra001915:35376	Potra001915	35376	PseudoChr14	3344940	G	C	0.346	76.5616	18.8713	9.4819e-05	0.603661	Potra001915g15193,Potra001915g15194	2kb_downstream	AT3G60320,AT2G44830	Potri.014G047400,Potri.014G047500
Potra000576:22527	Potra000576	22527	PseudoChr12	12003581	C	T	0.053	-160.62	39.5238	9.51485e-05	0.603661	Potra000576g04285	gene,mRNA,exon,five_prime_UTR		Potri.012G112200
Potra002566:55765	Potra002566	55765	PseudoChr04	20112195	G	A	0.181	87.1471	22.6262	9.54072e-05	0.603661		intergenic
Potra001028:3492	Potra001028	3492	PseudoChr02	24290210	T	C	0.101	107.415	27.1034	9.5964e-05	0.603661	Potra001028g08620,Potra001028g08619	2kb_downstream,gene,mRNA,five_prime_UTR,exon		Potri.002G212800,Potri.002G212900
Potra001919:18163	Potra001919	18163	PseudoChr17	9225755	T	C	0.239	-77.1779	18.8385	9.62701e-05	0.603661	Potra001919g15230,Potra001919g15229	2kb_upstream	AT5G20290	Potri.017G110000
Potra000947:62627	Potra000947	62627	PseudoChr05	6140471	A	G	0.069	141.899	36.0356	9.62791e-05	0.603661	Potra000947g07756,Potra000947g07757	gene,mRNA,exon,three_prime_UTR,intron	AT4G39790	Potri.005G077600,Potri.005G077700
Potra000870:76125	Potra000870	76125	PseudoChr11	9488654	G	A	0.059	146.024	38.3092	9.67792e-05	0.603661	Potra000870g07011	gene,mRNA,intron	AT4G26701	Potri.011G092700
Potra003958:3449	Potra003958	3449	PseudoChr04	12736433	G	A	0.09	106.68	28.1935	9.74792e-05	0.603661	Potra003958g23757	gene,mRNA,intron	AT3G01100	Potri.004G115800
Potra002169:47310	Potra002169	47310	PseudoChr01	65650102	T	A	0.394	72.2352	19.2155	9.75563e-05	0.603661		intergenic
Potra002169:47359	Potra002169	47359	PseudoChr01	65650151	T	C	0.394	72.2352	19.2155	9.75563e-05	0.603661		intergenic
Potra002169:47374	Potra002169	47374	PseudoChr01	65650166	A	G	0.394	72.2352	19.2155	9.75563e-05	0.603661		intergenic
Potra003579:15097	Potra003579	15097	PseudoChr18	2889813	A	G	0.069	135.908	35.6247	9.79897e-05	0.603661	Potra003579g22073	exon,CDS,gene,mRNA	AT5G25630	Potri.018G037200
Potra001525:10360	Potra001525	10360	PseudoChr03	15110464	C	A	0.495	-73.4645	17.6711	9.88105e-05	0.603661	Potra001525g12681,Potra001525g12682	2kb_downstream,gene,mRNA,five_prime_UTR,exon	AT2G37560,AT5G10530	Potri.003G094800,Potri.003G094700
Potra001457:32350	Potra001457	32350	PseudoChr01	90071471	A	G	0.309	83.923	21.6434	9.89249e-05	0.603661		intergenic
Potra000354:242821	Potra000354	242821	PseudoChr05	24496103	G	C	0.282	-64.5401	17.1501	9.89658e-05	0.603661		intergenic
Potra003928:729	Potra003928	729	PseudoChr16	6924110	T	G	0.16	87.616	22.5093	9.90047e-05	0.603661	Potra003928g23564,Potra003928g23565	gene,mRNA,exon,three_prime_UTR,CDS	AT3G09870	Potri.016G092400,Potri.016G092300
Potra002832:22566	Potra002832	22566	PseudoChr06	15453941	A	G	0.08	114.413	29.2029	9.9382e-05	0.603661		intergenic
Potra191197:219	Potra191197	219	PseudoChr06	15481023	A	T	0.08	114.413	29.2029	9.9382e-05	0.603661		intergenic
Potra000314:12634	Potra000314	12634	PseudoChr08	13323253	C	T	0.085	-120.745	30.6849	0.000100513	0.603661	Potra000314g01115	exon,CDS,gene,mRNA	AT3G22990	Potri.008G159900
Potra000314:12858	Potra000314	12858	PseudoChr08	13323477	G	T	0.085	-120.745	30.6849	0.000100513	0.603661	Potra000314g01115	intron,gene,mRNA	AT3G22990	Potri.008G159900
Potra000314:12963	Potra000314	12963	PseudoChr08	13323582	A	G	0.085	-120.745	30.6849	0.000100513	0.603661	Potra000314g01115	intron,gene,mRNA	AT3G22990	Potri.008G159900
Potra000314:12991	Potra000314	12991	PseudoChr08	13323610	G	A	0.085	-120.745	30.6849	0.000100513	0.603661	Potra000314g01115	intron,gene,mRNA	AT3G22990	Potri.008G159900
Potra000314:13058	Potra000314	13058	PseudoChr08	13323677	C	T	0.085	-120.745	30.6849	0.000100513	0.603661	Potra000314g01115	intron,gene,mRNA	AT3G22990	Potri.008G159900
Potra000314:13072	Potra000314	13072	PseudoChr08	13323691	T	C	0.085	-120.745	30.6849	0.000100513	0.603661	Potra000314g01115	intron,gene,mRNA	AT3G22990	Potri.008G159900
Potra000314:13073	Potra000314	13073	PseudoChr08	13323692	G	T	0.085	-120.745	30.6849	0.000100513	0.603661	Potra000314g01115	intron,gene,mRNA	AT3G22990	Potri.008G159900
Potra000314:13105	Potra000314	13105	PseudoChr08	13323724	C	T	0.085	-120.745	30.6849	0.000100513	0.603661	Potra000314g01115	intron,gene,mRNA	AT3G22990	Potri.008G159900
Potra000314:13289	Potra000314	13289	PseudoChr08	13323908	G	A	0.085	-120.745	30.6849	0.000100513	0.603661	Potra000314g01115	intron,gene,mRNA	AT3G22990	Potri.008G159900
Potra000314:13378	Potra000314	13378	PseudoChr08	13323997	G	C	0.085	-120.745	30.6849	0.000100513	0.603661	Potra000314g01115	intron,gene,mRNA	AT3G22990	Potri.008G159900
Potra000314:13464	Potra000314	13464	PseudoChr08	13324083	C	T	0.085	-120.745	30.6849	0.000100513	0.603661	Potra000314g01115	intron,gene,mRNA	AT3G22990	Potri.008G159900
Potra000314:13511	Potra000314	13511	PseudoChr08	13324130	T	C	0.085	-120.745	30.6849	0.000100513	0.603661	Potra000314g01115	intron,gene,mRNA	AT3G22990	Potri.008G159900
Potra000314:13601	Potra000314	13601	PseudoChr08	13324220	C	T	0.085	-120.745	30.6849	0.000100513	0.603661	Potra000314g01115	intron,gene,mRNA	AT3G22990	Potri.008G159900
Potra001463:16022	Potra001463	16022	PseudoChr12	7959516	T	A	0.42	65.3244	16.7445	0.000100637	0.603661	Potra001463g12295	gene,mRNA,intron	AT5G62710	Potri.012G071100
Potra001463:16065	Potra001463	16065	PseudoChr12	7959473	G	T	0.42	65.3244	16.7445	0.000100637	0.603661	Potra001463g12295	gene,mRNA,intron	AT5G62710	Potri.012G071100
Potra004629:10406	Potra004629	10406	PseudoChr12	9221307	A	G	0.324	73.424	17.9138	0.000100649	0.603661		intergenic
Potra009407:1752	Potra009407	1752	PseudoChr03	16114787	T	A	0.059	130.659	35.0694	0.000100801	0.603661		intergenic
Potra009407:1883	Potra009407	1883	PseudoChr03	16114918	A	G	0.059	130.659	35.0694	0.000100801	0.603661		intergenic
Potra009407:1916	Potra009407	1916	PseudoChr03	16114951	T	C	0.059	130.659	35.0694	0.000100801	0.603661		intergenic
Potra009407:2271	Potra009407	2271	PseudoChr03	16115306	A	T	0.059	130.659	35.0694	0.000100801	0.603661		intergenic
Potra009407:2717	Potra009407	2717	PseudoChr03	16115752	A	T	0.059	130.659	35.0694	0.000100801	0.603661		intergenic
Potra009407:2749	Potra009407	2749	PseudoChr03	16115784	G	A	0.059	130.659	35.0694	0.000100801	0.603661		intergenic
Potra009407:2764	Potra009407	2764	PseudoChr03	16115799	C	G	0.059	130.659	35.0694	0.000100801	0.603661		intergenic
Potra009407:2768	Potra009407	2768	PseudoChr03	16115803	A	T	0.059	130.659	35.0694	0.000100801	0.603661		intergenic
Potra009407:2855	Potra009407	2855	PseudoChr03	16115890	A	T	0.059	130.659	35.0694	0.000100801	0.603661		intergenic
Potra009407:2861	Potra009407	2861	PseudoChr03	16115896	A	C	0.059	130.659	35.0694	0.000100801	0.603661		intergenic
Potra009407:2867	Potra009407	2867	PseudoChr03	16115902	T	C	0.059	130.659	35.0694	0.000100801	0.603661		intergenic
Potra009407:2874	Potra009407	2874	PseudoChr03	16115909	A	T	0.059	130.659	35.0694	0.000100801	0.603661		intergenic
Potra009407:3098	Potra009407	3098	PseudoChr03	16116133	T	C	0.059	130.659	35.0694	0.000100801	0.603661		intergenic
Potra009407:588	Potra009407	588	PseudoChr03	16113623	A	G	0.059	130.659	35.0694	0.000100801	0.603661		intergenic
Potra009407:669	Potra009407	669	PseudoChr03	16113704	T	C	0.059	130.659	35.0694	0.000100801	0.603661		intergenic
Potra001698:33519	Potra001698	33519	PseudoChr16	9983298	C	T	0.383	73.192	18.0632	0.000101048	0.603661	Potra001698g13871	gene,mRNA,three_prime_UTR,exon	AT3G51830	Potri.016G118300
Potra000359:80212	Potra000359	80212	PseudoChr06	16752147	C	G	0.218	-85.1626	21.2326	0.000101149	0.603661		intergenic
Potra001108:122598	Potra001108	122598	PseudoChr05	11480681	A	G	0.165	-91.3046	23.3629	0.00010141	0.603661	Potra001108g09710	2kb_upstream		Potri.005G125700
Potra000436:9531	Potra000436	9531	PseudoChr18	11194693	G	A	0.117	-105.938	28.0318	0.000101657	0.603661	Potra000436g02367	2kb_upstream	AT2G20880	Potri.019G102200
Potra000076:16475	Potra000076	16475	PseudoChr15	252035	A	G	0.117	107.028	27.3911	0.000102235	0.603661	Potra000076g00274	gene,mRNA,exon,five_prime_UTR	AT3G49490	Potri.015G003700
Potra002257:40854	Potra002257	40854	PseudoChr08	12719194	T	G	0.303	74.5605	18.62	0.00010245	0.603661	Potra002257g17345,Potra002257g17344	exon,2kb_upstream,CDS,gene,mRNA	AT4G14920	Potri.008G152600
Potra002257:42837	Potra002257	42837	PseudoChr08	12717211	A	G	0.303	74.5605	18.62	0.00010245	0.603661	Potra002257g17345	intron,gene,mRNA	AT4G14920	Potri.008G152600
Potra002257:44576	Potra002257	44576	PseudoChr08	12715472	G	A	0.303	74.5605	18.62	0.00010245	0.603661	Potra002257g17345	intron,gene,mRNA	AT4G14920	Potri.008G152600
Potra002257:45226	Potra002257	45226	PseudoChr08	12714822	T	C	0.303	74.5605	18.62	0.00010245	0.603661	Potra002257g17345	intron,gene,mRNA	AT4G14920	Potri.008G152600
Potra002257:46557	Potra002257	46557	PseudoChr08	12713491	T	G	0.303	74.5605	18.62	0.00010245	0.603661	Potra002257g17345	intron,gene,mRNA	AT4G14920	Potri.008G152600
Potra002124:71005	Potra002124	71005	PseudoChr03	6727876	A	G	0.117	110.479	27.2359	0.000102663	0.603661		intergenic
Potra156664:968	Potra156664	968	PseudoChr16	8633068	T	G	0.324	71.0694	18.7639	0.000102882	0.603661		intergenic
Potra001306:13051	Potra001306	13051	PseudoChr04	1566124	G	A	0.229	-80.4227	21.4414	0.000103451	0.603661	Potra001306g11221	gene,mRNA,intron	AT4G21790	Potri.004G018100
Potra000359:76297	Potra000359	76297	PseudoChr06	16748232	A	G	0.144	89.457	23.7958	0.000103745	0.603661		intergenic
Potra001770:6761	Potra001770	6761	PseudoChr03	12889419	T	C	0.069	127.974	33.0122	0.000103922	0.603661		intergenic
Potra188317:1914	Potra188317	1914	PseudoChr08	19685489	G	C	0.117	-99.76	24.7494	0.000103941	0.603661		intergenic
Potra003990:85293	Potra003990	85293	PseudoChr01	12830839	T	C	0.122	115.25	28.4136	0.000103992	0.603661	Potra003990g24033	gene,mRNA,exon,CDS		Potri.001G147800
Potra003990:85364	Potra003990	85364	PseudoChr01	12830768	C	A	0.122	115.25	28.4136	0.000103992	0.603661	Potra003990g24033	gene,mRNA,intron		Potri.001G147800
Potra002678:4895	Potra002678	4895	PseudoChr19	2792373	G	A	0.245	81.4039	20.5033	0.000104534	0.603661	Potra002678g19729	gene,mRNA,intron	AT3G03910	Potri.019G034800
Potra001028:10199	Potra001028	10199	PseudoChr02	24296917	T	C	0.085	118.383	30.4205	0.000104657	0.603661	Potra001028g08619,Potra001028g08620	gene,mRNA,intron		Potri.002G212900,Potri.002G212800
Potra001028:10457	Potra001028	10457	PseudoChr02	24297175	A	G	0.085	118.383	30.4205	0.000104657	0.603661	Potra001028g08620,Potra001028g08619	gene,mRNA,2kb_downstream,intron		Potri.002G212800,Potri.002G212900
Potra001028:12192	Potra001028	12192	PseudoChr02	24298910	T	A	0.085	118.383	30.4205	0.000104657	0.603661	Potra001028g08620,Potra001028g08619	gene,mRNA,2kb_downstream,intron		Potri.002G212800,Potri.002G212900
Potra001028:12221	Potra001028	12221	PseudoChr02	24298939	G	A	0.085	118.383	30.4205	0.000104657	0.603661	Potra001028g08620,Potra001028g08619	gene,mRNA,2kb_downstream,intron		Potri.002G212800,Potri.002G212900
Potra001028:12791	Potra001028	12791	PseudoChr02	24299509	A	G	0.085	118.383	30.4205	0.000104657	0.603661	Potra001028g08620	gene,mRNA,intron		Potri.002G212800
Potra001028:12805	Potra001028	12805	PseudoChr02	24299523	C	T	0.085	118.383	30.4205	0.000104657	0.603661	Potra001028g08620	gene,mRNA,intron		Potri.002G212800
Potra001028:12941	Potra001028	12941	PseudoChr02	24299659	G	A	0.085	118.383	30.4205	0.000104657	0.603661	Potra001028g08620	gene,mRNA,intron		Potri.002G212800
Potra001028:13019	Potra001028	13019	PseudoChr02	24299737	C	A	0.085	118.383	30.4205	0.000104657	0.603661	Potra001028g08620	gene,mRNA,intron		Potri.002G212800
Potra001028:13268	Potra001028	13268	PseudoChr02	24299986	A	C	0.085	118.383	30.4205	0.000104657	0.603661	Potra001028g08620	gene,mRNA,intron		Potri.002G212800
Potra001028:13582	Potra001028	13582	PseudoChr02	24300300	G	A	0.085	118.383	30.4205	0.000104657	0.603661	Potra001028g08620	gene,mRNA,exon,CDS		Potri.002G212800
Potra001028:13644	Potra001028	13644	PseudoChr02	24300362	G	T	0.085	118.383	30.4205	0.000104657	0.603661	Potra001028g08620	gene,mRNA,intron		Potri.002G212800
Potra001028:13673	Potra001028	13673	PseudoChr02	24300391	A	G	0.085	118.383	30.4205	0.000104657	0.603661	Potra001028g08620	gene,mRNA,intron		Potri.002G212800
Potra001028:14902	Potra001028	14902	PseudoChr02	24301620	A	G	0.085	118.383	30.4205	0.000104657	0.603661	Potra001028g08620	gene,mRNA,CDS,exon		Potri.002G212800
Potra001028:14933	Potra001028	14933	PseudoChr02	24301651	T	G	0.085	118.383	30.4205	0.000104657	0.603661	Potra001028g08620	gene,mRNA,CDS,exon		Potri.002G212800
Potra001028:15252	Potra001028	15252	PseudoChr02	24301970	A	G	0.085	118.383	30.4205	0.000104657	0.603661	Potra001028g08620	gene,mRNA,exon,five_prime_UTR		Potri.002G212800
Potra001028:15359	Potra001028	15359	PseudoChr02	24302077	G	T	0.085	118.383	30.4205	0.000104657	0.603661	Potra001028g08620	gene		Potri.002G212800
Potra001028:8278	Potra001028	8278	PseudoChr02	24294996	C	T	0.085	118.383	30.4205	0.000104657	0.603661	Potra001028g08619,Potra001028g08620	gene,mRNA,exon,three_prime_UTR		Potri.002G212900,Potri.002G212800
Potra001028:8553	Potra001028	8553	PseudoChr02	24295271	T	G	0.085	118.383	30.4205	0.000104657	0.603661	Potra001028g08619,Potra001028g08620	gene,mRNA,three_prime_UTR,exon		Potri.002G212900,Potri.002G212800
Potra001028:8819	Potra001028	8819	PseudoChr02	24295537	T	C	0.085	118.383	30.4205	0.000104657	0.603661	Potra001028g08619,Potra001028g08620	gene,mRNA,three_prime_UTR,exon		Potri.002G212900,Potri.002G212800
Potra001028:9087	Potra001028	9087	PseudoChr02	24295805	A	G	0.085	118.383	30.4205	0.000104657	0.603661	Potra001028g08619,Potra001028g08620	gene,mRNA,exon,CDS		Potri.002G212900,Potri.002G212800
Potra001028:9089	Potra001028	9089	PseudoChr02	24295807	G	A	0.085	118.383	30.4205	0.000104657	0.603661	Potra001028g08619,Potra001028g08620	gene,mRNA,exon,CDS		Potri.002G212900,Potri.002G212800
Potra001028:9927	Potra001028	9927	PseudoChr02	24296645	A	G	0.085	118.383	30.4205	0.000104657	0.603661	Potra001028g08619,Potra001028g08620	gene,mRNA,intron		Potri.002G212900,Potri.002G212800
Potra000793:51819	Potra000793	51819	PseudoChr06	7247495	T	A	0.463	70.7073	17.4376	0.000104913	0.603661	Potra000793g06290	mRNA,intron,gene	AT2G19170	Potri.006G076200
Potra002257:43985	Potra002257	43985	PseudoChr08	12716063	C	A	0.309	72.8642	18.2308	0.000104954	0.603661	Potra002257g17345	intron,gene,mRNA	AT4G14920	Potri.008G152600
Potra001021:61374	Potra001021	61374	PseudoChr02	5930575	A	C	0.346	-73.4886	19.3641	0.000105032	0.603661	Potra001021g08533	intron,gene,mRNA		Potri.002G066400
Potra010248:9903	Potra010248	9903	PseudoChr17	3062233	A	G	0.059	144.699	38.7196	0.000105155	0.603661	Potra010248g26534	gene,mRNA,exon,three_prime_UTR		Potri.T102000
Potra001463:13175	Potra001463	13175	PseudoChr12	7962363	A	G	0.223	80.8025	19.9075	0.000105166	0.603661	Potra001463g12295	intron,gene,mRNA	AT5G62710	Potri.012G071100
Potra001463:13393	Potra001463	13393	PseudoChr12	7962145	A	G	0.223	80.8025	19.9075	0.000105166	0.603661	Potra001463g12295	intron,gene,mRNA	AT5G62710	Potri.012G071100
Potra001463:13550	Potra001463	13550	PseudoChr12	7961988	C	G	0.223	80.8025	19.9075	0.000105166	0.603661	Potra001463g12295	intron,gene,mRNA	AT5G62710	Potri.012G071100
Potra001463:13658	Potra001463	13658	PseudoChr12	7961880	T	A	0.223	80.8025	19.9075	0.000105166	0.603661	Potra001463g12295	intron,gene,mRNA	AT5G62710	Potri.012G071100
Potra000402:52161	Potra000402	52161	PseudoChr01	11380820	T	C	0.069	104.631	27.3345	0.000105496	0.603661		intergenic
Potra001803:18209	Potra001803	18209	PseudoChr02	3791287	A	G	0.431	-67.0118	16.5453	0.00010559	0.603661		intergenic
Potra001463:12057	Potra001463	12057	PseudoChr12	7963481	A	T	0.314	-67.9969	18.0724	0.000105652	0.603661	Potra001463g12295	intron,gene,mRNA	AT5G62710	Potri.012G071100
Potra001463:12063	Potra001463	12063	PseudoChr12	7963475	T	C	0.314	-67.9969	18.0724	0.000105652	0.603661	Potra001463g12295	intron,gene,mRNA	AT5G62710	Potri.012G071100
Potra173758:1252	Potra173758	1252	PseudoChr15	1437031	A	G	0.144	106.452	27.4169	0.000106034	0.603661		intergenic
Potra173758:1254	Potra173758	1254	PseudoChr15	1437029	T	C	0.144	106.452	27.4169	0.000106034	0.603661		intergenic
Potra173758:1257	Potra173758	1257	PseudoChr15	1437026	C	T	0.144	106.452	27.4169	0.000106034	0.603661		intergenic
Potra000793:51594	Potra000793	51594	PseudoChr06	7247270	G	A	0.473	71.7247	17.7837	0.000106461	0.603661	Potra000793g06290	mRNA,exon,CDS,gene	AT2G19170	Potri.006G076200
Potra001073:85548	Potra001073	85548	PseudoChr13	1214329	T	C	0.16	87.7378	22.3679	0.000106543	0.603661	Potra001073g09258,Potra001073g09260,Potra001073g09259	2kb_upstream,2kb_downstream,gene,mRNA,exon,CDS	AT3G12770,AT5G06920,AT4G26730	Potri.013G152000,Potri.013G152200
Potra001241:82837	Potra001241	82837	PseudoChr01	23040297	C	T	0.122	-107.206	27.7239	0.000106756	0.603661	Potra001241g10666	gene,mRNA,intron	AT5G47510	Potri.001G158700
Potra001241:82841	Potra001241	82841	PseudoChr01	23040293	G	A	0.122	-107.206	27.7239	0.000106756	0.603661	Potra001241g10666	gene,mRNA,intron	AT5G47510	Potri.001G158700
Potra001770:7331	Potra001770	7331	PseudoChr03	12888849	C	G	0.064	142.029	37.016	0.000107432	0.603661		intergenic
Potra001770:7378	Potra001770	7378	PseudoChr03	12888802	C	T	0.064	142.029	37.016	0.000107432	0.603661		intergenic
Potra000627:100653	Potra000627	100653	PseudoChr17	10242335	A	C	0.085	124.475	32.8076	0.000107744	0.603661		intergenic
Potra003900:25491	Potra003900	25491	PseudoChr06	11938684	C	G	0.181	79.9047	20.4887	0.000107776	0.603661	Potra003900g23412	intron,gene,mRNA	AT5G51200	Potri.006G119600
Potra003900:28113	Potra003900	28113	PseudoChr06	11941306	T	A	0.181	79.9047	20.4887	0.000107776	0.603661	Potra003900g23412	intron,gene,mRNA	AT5G51200	Potri.006G119600
Potra003900:28384	Potra003900	28384	PseudoChr06	11941577	T	C	0.181	79.9047	20.4887	0.000107776	0.603661	Potra003900g23412	intron,gene,mRNA	AT5G51200	Potri.006G119600
Potra003900:28571	Potra003900	28571	PseudoChr06	11941764	G	A	0.181	79.9047	20.4887	0.000107776	0.603661	Potra003900g23412	exon,CDS,gene,mRNA	AT5G51200	Potri.006G119600
Potra003900:28874	Potra003900	28874	PseudoChr06	11942067	G	A	0.181	79.9047	20.4887	0.000107776	0.603661	Potra003900g23412	intron,gene,mRNA	AT5G51200	Potri.006G119600
Potra003900:30284	Potra003900	30284	PseudoChr06	11943477	C	T	0.181	79.9047	20.4887	0.000107776	0.603661	Potra003900g23412	exon,CDS,gene,mRNA	AT5G51200	Potri.006G119600
Potra003900:31127	Potra003900	31127	PseudoChr06	11944320	G	A	0.181	79.9047	20.4887	0.000107776	0.603661	Potra003900g23412	exon,CDS,gene,mRNA	AT5G51200	Potri.006G119600
Potra003900:31398	Potra003900	31398	PseudoChr06	11944591	T	C	0.181	79.9047	20.4887	0.000107776	0.603661	Potra003900g23412	intron,gene,mRNA	AT5G51200	Potri.006G119600
Potra003900:31974	Potra003900	31974	PseudoChr06	11945167	A	G	0.181	79.9047	20.4887	0.000107776	0.603661	Potra003900g23412	intron,gene,mRNA	AT5G51200	Potri.006G119600
Potra003900:32250	Potra003900	32250	PseudoChr06	11945443	G	A	0.181	79.9047	20.4887	0.000107776	0.603661	Potra003900g23412	intron,gene,mRNA	AT5G51200	Potri.006G119600
Potra003900:32451	Potra003900	32451	PseudoChr06	11945644	G	T	0.181	79.9047	20.4887	0.000107776	0.603661	Potra003900g23412	intron,gene,mRNA	AT5G51200	Potri.006G119600
Potra003900:33121	Potra003900	33121	PseudoChr06	11946314	A	G	0.181	79.9047	20.4887	0.000107776	0.603661	Potra003900g23412	gene,mRNA,intron	AT5G51200	Potri.006G119600
Potra003900:34120	Potra003900	34120	PseudoChr06	11947313	A	G	0.181	79.9047	20.4887	0.000107776	0.603661	Potra003900g23412	intron,gene,mRNA	AT5G51200	Potri.006G119600
Potra003900:34473	Potra003900	34473	PseudoChr06	11947666	G	A	0.181	79.9047	20.4887	0.000107776	0.603661	Potra003900g23412	intron,gene,mRNA	AT5G51200	Potri.006G119600
Potra003900:35341	Potra003900	35341	PseudoChr06	11948534	T	A	0.181	79.9047	20.4887	0.000107776	0.603661	Potra003900g23412	intron,gene,mRNA	AT5G51200	Potri.006G119600
Potra003900:36947	Potra003900	36947	PseudoChr06	11950140	A	C	0.181	79.9047	20.4887	0.000107776	0.603661	Potra003900g23412	intron,gene,mRNA	AT5G51200	Potri.006G119600
Potra003900:37900	Potra003900	37900	PseudoChr06	11951093	T	A	0.181	79.9047	20.4887	0.000107776	0.603661	Potra003900g23412	intron,gene,mRNA	AT5G51200	Potri.006G119600
Potra003900:38504	Potra003900	38504	PseudoChr06	11951697	A	G	0.181	79.9047	20.4887	0.000107776	0.603661	Potra003900g23412	intron,gene,mRNA	AT5G51200	Potri.006G119600
Potra003900:41515	Potra003900	41515	PseudoChr06	11954708	C	T	0.181	79.9047	20.4887	0.000107776	0.603661	Potra003900g23412	intron,gene,mRNA	AT5G51200	Potri.006G119600
Potra003900:41533	Potra003900	41533	PseudoChr06	11954726	G	T	0.181	79.9047	20.4887	0.000107776	0.603661	Potra003900g23412	intron,gene,mRNA	AT5G51200	Potri.006G119600
Potra003900:41542	Potra003900	41542	PseudoChr06	11954735	G	T	0.181	79.9047	20.4887	0.000107776	0.603661	Potra003900g23412	intron,gene,mRNA	AT5G51200	Potri.006G119600
Potra003900:42583	Potra003900	42583	PseudoChr06	11955776	A	G	0.181	79.9047	20.4887	0.000107776	0.603661	Potra003900g23412	intron,gene,mRNA	AT5G51200	Potri.006G119600
Potra003900:43854	Potra003900	43854	PseudoChr06	11957047	A	G	0.181	79.9047	20.4887	0.000107776	0.603661	Potra003900g23412	intron,gene,mRNA	AT5G51200	Potri.006G119600
Potra003900:44455	Potra003900	44455	PseudoChr06	11957648	A	T	0.181	79.9047	20.4887	0.000107776	0.603661	Potra003900g23412	intron,gene,mRNA	AT5G51200	Potri.006G119600
Potra003900:44642	Potra003900	44642	PseudoChr06	11957835	T	A	0.181	79.9047	20.4887	0.000107776	0.603661	Potra003900g23412	intron,gene,mRNA	AT5G51200	Potri.006G119600
Potra003900:45289	Potra003900	45289	PseudoChr06	11958482	A	C	0.181	79.9047	20.4887	0.000107776	0.603661	Potra003900g23412	intron,gene,mRNA	AT5G51200	Potri.006G119600
Potra003900:45836	Potra003900	45836	PseudoChr06	11959029	A	G	0.181	79.9047	20.4887	0.000107776	0.603661	Potra003900g23412	intron,gene,mRNA	AT5G51200	Potri.006G119600
Potra003900:46261	Potra003900	46261	PseudoChr06	11959454	G	A	0.181	79.9047	20.4887	0.000107776	0.603661	Potra003900g23412	intron,gene,mRNA	AT5G51200	Potri.006G119600
Potra003900:46308	Potra003900	46308	PseudoChr06	11959501	C	T	0.181	79.9047	20.4887	0.000107776	0.603661	Potra003900g23412	intron,gene,mRNA	AT5G51200	Potri.006G119600
Potra003900:46667	Potra003900	46667	PseudoChr06	11959860	C	T	0.181	79.9047	20.4887	0.000107776	0.603661	Potra003900g23412	intron,gene,mRNA	AT5G51200	Potri.006G119600
Potra003900:46673	Potra003900	46673	PseudoChr06	11959866	A	C	0.181	79.9047	20.4887	0.000107776	0.603661	Potra003900g23412	intron,gene,mRNA	AT5G51200	Potri.006G119600
Potra003900:47697	Potra003900	47697	PseudoChr06	11960890	A	G	0.181	79.9047	20.4887	0.000107776	0.603661	Potra003900g23412	exon,CDS,gene,mRNA	AT5G51200	Potri.006G119600
Potra003900:49059	Potra003900	49059	PseudoChr06	11962252	G	T	0.181	79.9047	20.4887	0.000107776	0.603661	Potra003900g23412	gene,mRNA,intron	AT5G51200	Potri.006G119600
Potra003900:49743	Potra003900	49743	PseudoChr06	11962936	G	A	0.181	79.9047	20.4887	0.000107776	0.603661	Potra003900g23412	intron,gene,mRNA	AT5G51200	Potri.006G119600
Potra003900:51138	Potra003900	51138	PseudoChr06	11964331	T	C	0.181	79.9047	20.4887	0.000107776	0.603661	Potra003900g23412	intron,gene,mRNA	AT5G51200	Potri.006G119600
Potra003900:51807	Potra003900	51807	PseudoChr06	11965000	A	C	0.181	79.9047	20.4887	0.000107776	0.603661	Potra003900g23412	intron,gene,mRNA	AT5G51200	Potri.006G119600
Potra003900:52241	Potra003900	52241	PseudoChr06	11965434	T	A	0.181	79.9047	20.4887	0.000107776	0.603661	Potra003900g23412	intron,gene,mRNA	AT5G51200	Potri.006G119600
Potra003900:52248	Potra003900	52248	PseudoChr06	11965441	T	C	0.181	79.9047	20.4887	0.000107776	0.603661	Potra003900g23412	intron,gene,mRNA	AT5G51200	Potri.006G119600
Potra003900:54070	Potra003900	54070	PseudoChr06	11967263	A	T	0.181	79.9047	20.4887	0.000107776	0.603661	Potra003900g23412	intron,gene,mRNA	AT5G51200	Potri.006G119600
Potra003900:54324	Potra003900	54324	PseudoChr06	11967517	A	T	0.181	79.9047	20.4887	0.000107776	0.603661	Potra003900g23412	exon,CDS,gene,mRNA	AT5G51200	Potri.006G119600
Potra003900:54361	Potra003900	54361	PseudoChr06	11967554	A	G	0.181	79.9047	20.4887	0.000107776	0.603661	Potra003900g23412	exon,CDS,gene,mRNA	AT5G51200	Potri.006G119600
Potra003900:54495	Potra003900	54495	PseudoChr06	11967688	T	A	0.181	79.9047	20.4887	0.000107776	0.603661	Potra003900g23412	intron,gene,mRNA	AT5G51200	Potri.006G119600
Potra003900:55283	Potra003900	55283	PseudoChr06	11968476	T	A	0.181	79.9047	20.4887	0.000107776	0.603661	Potra003900g23412	intron,gene,mRNA	AT5G51200	Potri.006G119600
Potra003900:55418	Potra003900	55418	PseudoChr06	11968611	A	G	0.181	79.9047	20.4887	0.000107776	0.603661	Potra003900g23412	intron,gene,mRNA	AT5G51200	Potri.006G119600
Potra003900:55519	Potra003900	55519	PseudoChr06	11968712	G	A	0.181	79.9047	20.4887	0.000107776	0.603661	Potra003900g23412,Potra003900g23414	intron,2kb_upstream,gene,mRNA	AT5G51200,AT3G53130	Potri.006G119600,Potri.006G119800
Potra003900:55636	Potra003900	55636	PseudoChr06	11968829	T	C	0.181	79.9047	20.4887	0.000107776	0.603661	Potra003900g23412,Potra003900g23414	intron,2kb_upstream,gene,mRNA	AT5G51200,AT3G53130	Potri.006G119600,Potri.006G119800
Potra003900:55839	Potra003900	55839	PseudoChr06	11969032	T	A	0.181	79.9047	20.4887	0.000107776	0.603661	Potra003900g23412,Potra003900g23414	intron,2kb_upstream,gene,mRNA	AT5G51200,AT3G53130	Potri.006G119600,Potri.006G119800
Potra003900:56009	Potra003900	56009	PseudoChr06	11969202	A	C	0.181	79.9047	20.4887	0.000107776	0.603661	Potra003900g23412,Potra003900g23414	intron,2kb_upstream,gene,mRNA	AT5G51200,AT3G53130	Potri.006G119600,Potri.006G119800
Potra003900:57262	Potra003900	57262	PseudoChr06	11970455	T	G	0.181	79.9047	20.4887	0.000107776	0.603661	Potra003900g23414,Potra003900g23412	2kb_upstream,2kb_downstream	AT3G53130,AT5G51200	Potri.006G119800,Potri.006G119600
Potra003900:57271	Potra003900	57271	PseudoChr06	11970464	C	T	0.181	79.9047	20.4887	0.000107776	0.603661	Potra003900g23414,Potra003900g23412	2kb_upstream,2kb_downstream	AT3G53130,AT5G51200	Potri.006G119800,Potri.006G119600
Potra003900:57367	Potra003900	57367	PseudoChr06	11970560	T	C	0.181	79.9047	20.4887	0.000107776	0.603661	Potra003900g23414,Potra003900g23412	2kb_upstream,2kb_downstream	AT3G53130,AT5G51200	Potri.006G119800,Potri.006G119600
Potra000746:15055	Potra000746	15055	PseudoChr13	9332454	A	G	0.059	-137.786	35.0196	0.00010791	0.603661		intergenic
Potra188707:6683	Potra188707	6683	PseudoChr13	5097465	C	T	0.335	74.3581	19.0964	0.000107953	0.603661	Potra188707g28630,Potra188707g28632	2kb_upstream	AT5G18140,AT3G03900	Potri.013G058100,Potri.013G057900
Potra188707:6747	Potra188707	6747	PseudoChr13	5097401	G	A	0.335	74.3581	19.0964	0.000107953	0.603661	Potra188707g28630,Potra188707g28632	2kb_upstream	AT5G18140,AT3G03900	Potri.013G058100,Potri.013G057900
Potra001343:61649	Potra001343	61649	PseudoChr11	7045379	C	T	0.117	99.5153	26.3923	0.000108115	0.603661		intergenic
Potra001343:62081	Potra001343	62081	PseudoChr11	7045811	C	A	0.117	99.5153	26.3923	0.000108115	0.603661	Potra001343g11534	2kb_downstream
Potra001343:62086	Potra001343	62086	PseudoChr11	7045816	A	C	0.117	99.5153	26.3923	0.000108115	0.603661	Potra001343g11534	2kb_downstream
Potra001698:21477	Potra001698	21477	PseudoChr16	9971256	T	C	0.298	83.0952	19.7197	0.000108133	0.603661	Potra001698g13870	gene,mRNA,exon,five_prime_UTR
Potra003190:500	Potra003190	500	PseudoChr08	17501106	T	C	0.096	-95.0437	24.1715	0.000108319	0.603661		intergenic
Potra002469:3649	Potra002469	3649	PseudoChr02	30630020	G	T	0.207	85.2207	22.209	0.000108406	0.603661	Potra002469g18696	gene,mRNA,intron	AT3G07360	Potri.002G248600
Potra002494:44640	Potra002494	44640	PseudoChr12	10306956	T	C	0.277	78.244	20.7233	0.000108794	0.603661	Potra002494g35245,Potra002494g18847,Potra002494g18848	gene,mRNA,intron,2kb_downstream		Potri.012G091100
Potra002390:41503	Potra002390	41503	PseudoChr05	5484008	C	T	0.41	-74.9952	18.7407	0.000109098	0.603661	Potra002390g18191,Potra002390g18192	2kb_downstream,gene,mRNA,exon,CDS		Potri.005G072000
Potra000754:189962	Potra000754	189962	PseudoChr06	29368753	A	G	0.495	66.383	16.6369	0.000109217	0.603661		intergenic
Potra004078:19923	Potra004078	19923	PseudoChr11	15655600	T	A	0.064	136.715	37.0874	0.000110104	0.603661	Potra004078g24458	gene,mRNA,intron	AT3G13235	Potri.011G166100
Potra004078:19928	Potra004078	19928	PseudoChr11	15655595	T	G	0.064	136.715	37.0874	0.000110104	0.603661	Potra004078g24458	gene,mRNA,intron	AT3G13235	Potri.011G166100
Potra004078:19952	Potra004078	19952	PseudoChr11	15655571	C	T	0.064	136.715	37.0874	0.000110104	0.603661	Potra004078g24458	gene,mRNA,intron	AT3G13235	Potri.011G166100
Potra000947:72269	Potra000947	72269	PseudoChr05	6150113	T	G	0.191	91.5711	23.3688	0.000110234	0.603661	Potra000947g07758,Potra000947g07759	2kb_upstream,gene,mRNA,intron	AT5G65090	Potri.005G077900,Potri.005G078000
Potra001803:47754	Potra001803	47754	PseudoChr02	3820832	T	C	0.08	131.61	34.444	0.000110505	0.603661	Potra001803g14596,Potra001803g14597	2kb_upstream,intron,gene,mRNA	AT4G02580	Potri.002G045100,Potri.002G045200
Potra001803:49600	Potra001803	49600	PseudoChr02	3822678	A	T	0.08	131.61	34.444	0.000110505	0.603661	Potra001803g14597	intron,gene,mRNA	AT4G02580	Potri.002G045200
Potra001803:49792	Potra001803	49792	PseudoChr02	3822870	A	C	0.08	131.61	34.444	0.000110505	0.603661	Potra001803g14597	intron,gene,mRNA	AT4G02580	Potri.002G045200
Potra001803:52409	Potra001803	52409	PseudoChr02	3825487	G	A	0.08	131.61	34.444	0.000110505	0.603661	Potra001803g14598,Potra001803g14597	2kb_downstream,exon,three_prime_UTR,gene,mRNA	AT4G02590,AT4G02580	Potri.002G045400,Potri.002G045200
Potra001803:53364	Potra001803	53364	PseudoChr02	3826442	C	A	0.08	131.61	34.444	0.000110505	0.603661	Potra001803g14598,Potra001803g14597	2kb_downstream	AT4G02590,AT4G02580	Potri.002G045400,Potri.002G045200
Potra001824:26731	Potra001824	26731	PseudoChr02	4359110	T	G	0.074	-138.518	34.4727	0.000110653	0.603661	Potra001824g14707	gene,mRNA,intron	AT1G03080	Potri.002G049600
Potra183826:3452	Potra183826	3452	PseudoChr05	27154542	C	A	0.176	-87.9058	21.9233	0.000111163	0.603661	Potra183826g31344	gene,mRNA,exon,CDS	AT1G76220	Potri.T179300
Potra000377:89947	Potra000377	89947	PseudoChr05	24105331	G	A	0.186	-87.4458	21.7224	0.000111361	0.603661		intergenic
Potra001435:75494	Potra001435	75494	PseudoChr05	20457069	A	G	0.17	-80.0925	20.7549	0.000111673	0.603661		intergenic
Potra001640:33445	Potra001640	33445	PseudoChr12	10023180	C	A	0.09	111.263	28.028	0.00011243	0.603661	Potra001640g13476	2kb_downstream
Potra001640:33463	Potra001640	33463	PseudoChr12	10023198	A	G	0.09	111.263	28.028	0.00011243	0.603661	Potra001640g13476	2kb_downstream
Potra169471:2875	Potra169471	2875	PseudoChr05	15548396	G	A	0.074	-127.49	31.9425	0.000112662	0.603661		intergenic
Potra003756:3775	Potra003756	3775	PseudoChr02	6876851	A	T	0.059	144.725	38.3386	0.000112778	0.603661	Potra003756g22710	2kb_downstream		Potri.002G075800
Potra003756:3888	Potra003756	3888	PseudoChr02	6876738	C	A	0.059	144.725	38.3386	0.000112778	0.603661	Potra003756g22710	2kb_downstream		Potri.002G075800
Potra003756:3898	Potra003756	3898	PseudoChr02	6876728	T	C	0.059	144.725	38.3386	0.000112778	0.603661	Potra003756g22710	2kb_downstream		Potri.002G075800
Potra150981:237	Potra150981	237	PseudoChr18	9455086	G	A	0.484	70.9943	17.6616	0.000112833	0.603661	Potra150981g26677	gene,mRNA,exon,three_prime_UTR		Potri.018G106400
Potra150981:269	Potra150981	269	PseudoChr18	9455118	A	T	0.484	70.9943	17.6616	0.000112833	0.603661	Potra150981g26677	gene,mRNA,exon,three_prime_UTR		Potri.018G106400
Potra001958:32252	Potra001958	32252	PseudoChr09	7879590	A	G	0.064	132.616	33.7536	0.000112848	0.603661	Potra001958g15462,Potra001958g15461	exon,CDS,2kb_upstream,gene,mRNA	AT1G49850	Potri.009G091100,Potri.009G091200
Potra000359:76985	Potra000359	76985	PseudoChr06	16748920	A	G	0.213	-87.4846	22.053	0.00011366	0.603661		intergenic
Potra001525:10492	Potra001525	10492	PseudoChr03	15110332	A	G	0.489	-73.3724	17.8798	0.000113746	0.603661	Potra001525g12681,Potra001525g12682	2kb_downstream,gene,mRNA,five_prime_UTR,exon	AT2G37560,AT5G10530	Potri.003G094800,Potri.003G094700
Potra001525:10494	Potra001525	10494	PseudoChr03	15110330	G	T	0.489	-73.3724	17.8798	0.000113746	0.603661	Potra001525g12681,Potra001525g12682	2kb_downstream,gene,mRNA,five_prime_UTR,exon	AT2G37560,AT5G10530	Potri.003G094800,Potri.003G094700
Potra164548:1029	Potra164548	1029	PseudoChr15	3872836	A	G	0.117	-103.982	25.9326	0.000114311	0.603661		intergenic
Potra002257:30121	Potra002257	30121	PseudoChr08	12729927	A	T	0.17	90.6252	22.8948	0.000114429	0.603661	Potra002257g17342	gene,mRNA,intron		Potri.008G152900
Potra002257:25673	Potra002257	25673	PseudoChr08	12734375	A	C	0.181	91.1602	22.5069	0.000114986	0.603661	Potra002257g17342	gene,mRNA,intron		Potri.008G152900
Potra004293:6470	Potra004293	6470	PseudoChr01	81726951	C	A	0.112	-102.669	26.4957	0.000115055	0.603661	Potra004293g24782	gene,mRNA,exon,CDS	AT5G54690	Potri.001G416800
Potra148064:1910	Potra148064	1910	PseudoChr12	10807554	A	T	0.303	76.805	19.3317	0.000115067	0.603661	Potra148064g26625	gene,mRNA,CDS,exon	AT5G50450	Potri.012G097600
Potra000171:41369	Potra000171	41369	PseudoChr18	2847879	G	A	0.085	121.331	32.89	0.000115333	0.603661		intergenic
Potra000171:43307	Potra000171	43307	PseudoChr18	2849817	A	C	0.085	121.331	32.89	0.000115333	0.603661		intergenic
Potra000171:43309	Potra000171	43309	PseudoChr18	2849819	G	T	0.085	121.331	32.89	0.000115333	0.603661		intergenic
Potra000171:43315	Potra000171	43315	PseudoChr18	2849825	T	G	0.085	121.331	32.89	0.000115333	0.603661		intergenic
Potra000171:43392	Potra000171	43392	PseudoChr18	2849902	T	G	0.085	121.331	32.89	0.000115333	0.603661		intergenic
Potra162613:1891	Potra162613	1891	PseudoChr18	2863571	T	G	0.085	121.331	32.89	0.000115333	0.603661	Potra162613g27028	2kb_upstream		Potri.018G036900
Potra162613:1980	Potra162613	1980	PseudoChr18	2863660	A	G	0.085	121.331	32.89	0.000115333	0.603661	Potra162613g27028	2kb_upstream		Potri.018G036900
Potra162613:2029	Potra162613	2029	PseudoChr18	2863709	T	C	0.085	121.331	32.89	0.000115333	0.603661	Potra162613g27028	2kb_upstream		Potri.018G036900
Potra162613:2966	Potra162613	2966	PseudoChr18	2864646	C	T	0.085	121.331	32.89	0.000115333	0.603661	Potra162613g27029,Potra162613g27028	2kb_downstream,gene,mRNA,intron	AT5G11480	Potri.018G037000,Potri.018G036900
Potra162613:3196	Potra162613	3196	PseudoChr18	2864876	C	T	0.085	121.331	32.89	0.000115333	0.603661	Potra162613g27029,Potra162613g27028	2kb_downstream,gene,mRNA,intron	AT5G11480	Potri.018G037000,Potri.018G036900
Potra162613:3638	Potra162613	3638	PseudoChr18	2865318	A	G	0.085	121.331	32.89	0.000115333	0.603661	Potra162613g27029,Potra162613g27028	2kb_downstream,gene,mRNA,exon,three_prime_UTR	AT5G11480	Potri.018G037000,Potri.018G036900
Potra162613:3744	Potra162613	3744	PseudoChr18	2865424	A	G	0.085	121.331	32.89	0.000115333	0.603661	Potra162613g27029,Potra162613g27028	2kb_downstream,gene,mRNA,exon,three_prime_UTR	AT5G11480	Potri.018G037000,Potri.018G036900
Potra162613:3755	Potra162613	3755	PseudoChr18	2865435	A	G	0.085	121.331	32.89	0.000115333	0.603661	Potra162613g27029,Potra162613g27028	2kb_downstream,gene,mRNA,exon,three_prime_UTR	AT5G11480	Potri.018G037000,Potri.018G036900
Potra162613:3894	Potra162613	3894	PseudoChr18	2865574	T	C	0.085	121.331	32.89	0.000115333	0.603661	Potra162613g27029,Potra162613g27028	2kb_downstream	AT5G11480	Potri.018G037000,Potri.018G036900
Potra162613:3916	Potra162613	3916	PseudoChr18	2865596	T	C	0.085	121.331	32.89	0.000115333	0.603661	Potra162613g27029,Potra162613g27028	2kb_downstream	AT5G11480	Potri.018G037000,Potri.018G036900
Potra162613:4182	Potra162613	4182	PseudoChr18	2865862	C	T	0.085	121.331	32.89	0.000115333	0.603661	Potra162613g27029,Potra162613g27028	2kb_downstream	AT5G11480	Potri.018G037000,Potri.018G036900
Potra162613:4206	Potra162613	4206	PseudoChr18	2865886	A	T	0.085	121.331	32.89	0.000115333	0.603661	Potra162613g27029,Potra162613g27028	2kb_downstream	AT5G11480	Potri.018G037000,Potri.018G036900
Potra162613:4207	Potra162613	4207	PseudoChr18	2865887	C	T	0.085	121.331	32.89	0.000115333	0.603661	Potra162613g27029,Potra162613g27028	2kb_downstream	AT5G11480	Potri.018G037000,Potri.018G036900
Potra162613:4210	Potra162613	4210	PseudoChr18	2865890	C	A	0.085	121.331	32.89	0.000115333	0.603661	Potra162613g27029,Potra162613g27028	2kb_downstream	AT5G11480	Potri.018G037000,Potri.018G036900
Potra162613:4459	Potra162613	4459	PseudoChr18	2866139	G	C	0.085	121.331	32.89	0.000115333	0.603661	Potra162613g27028,Potra162613g27029	2kb_downstream,gene,mRNA,exon,three_prime_UTR	AT5G11480	Potri.018G036900,Potri.018G037000
Potra162613:4611	Potra162613	4611	PseudoChr18	2866291	A	T	0.085	121.331	32.89	0.000115333	0.603661	Potra162613g27028,Potra162613g27029	2kb_downstream,gene,mRNA,exon,three_prime_UTR	AT5G11480	Potri.018G036900,Potri.018G037000
Potra003756:4082	Potra003756	4082	PseudoChr02	6876544	C	A	0.053	150.368	39.9637	0.000115375	0.603661	Potra003756g22710	2kb_downstream		Potri.002G075800
Potra169235:3291	Potra169235	3291	PseudoChr02	6971757	A	T	0.053	150.368	39.9637	0.000115375	0.603661	Potra169235g27420	2kb_upstream	AT1G21510	Potri.002G076200
Potra169235:3311	Potra169235	3311	PseudoChr02	6971777	T	A	0.053	150.368	39.9637	0.000115375	0.603661	Potra169235g27420	2kb_upstream	AT1G21510	Potri.002G076200
Potra002145:91975	Potra002145	91975	PseudoChr01	71935331	G	A	0.138	-100.026	24.8318	0.000115517	0.603673		intergenic
Potra002469:16873	Potra002469	16873	PseudoChr02	30616796	G	A	0.176	93.2382	24.672	0.000115779	0.604313		intergenic
Potra001062:197490	Potra001062	197490	PseudoChr18	3777988	C	T	0.33	57.4836	14.4778	0.000116407	0.605666		intergenic
Potra003756:4479	Potra003756	4479	PseudoChr02	6876147	A	T	0.085	108.099	28.8729	0.000116457	0.605666	Potra003756g22710	2kb_downstream		Potri.002G075800
Potra003756:4491	Potra003756	4491	PseudoChr02	6876135	A	T	0.085	108.099	28.8729	0.000116457	0.605666	Potra003756g22710	2kb_downstream		Potri.002G075800
Potra000518:86669	Potra000518	86669	PseudoChr06	27304603	C	G	0.059	152.498	38.0003	0.000116937	0.605763	Potra000518g03453	gene,mRNA,three_prime_UTR,exon	AT5G25480	Potri.006G250800
Potra000518:86754	Potra000518	86754	PseudoChr06	27304688	G	A	0.059	152.498	38.0003	0.000116937	0.605763	Potra000518g03453	gene,mRNA,three_prime_UTR,exon	AT5G25480	Potri.006G250800
Potra000076:6734	Potra000076	6734	PseudoChr15	242294	C	A	0.112	99.9029	26.5383	0.000117462	0.605763	Potra000076g00273,Potra000076g00272	2kb_downstream,2kb_upstream		Potri.015G003600,Potri.015G003500
Potra000677:99821	Potra000677	99821	PseudoChr14	4051560	A	G	0.186	-85.042	21.7091	0.000117523	0.605763		intergenic
Potra001028:2088	Potra001028	2088	PseudoChr02	24288806	C	T	0.117	99.3725	26.1216	0.000117555	0.605763	Potra001028g08619	2kb_upstream		Potri.002G212900
Potra001028:2175	Potra001028	2175	PseudoChr02	24288893	A	C	0.117	99.3725	26.1216	0.000117555	0.605763	Potra001028g08619	2kb_upstream		Potri.002G212900
Potra000815:19925	Potra000815	19925	PseudoChr08	3461988	T	C	0.287	-70.961	18.1813	0.000117811	0.605763	Potra000815g06490,Potra000815g06491	2kb_upstream,2kb_downstream		Potri.008G050500
Potra000314:8669	Potra000314	8669	PseudoChr08	13319288	A	G	0.096	-114.456	29.5275	0.000117992	0.605763	Potra000314g01115	2kb_upstream	AT3G22990	Potri.008G159900
Potra002497:59544	Potra002497	59544	PseudoChr06	25121291	T	C	0.096	121.679	31.5963	0.00011827	0.605763		intergenic
Potra001585:21024	Potra001585	21024	PseudoChr01	52613121	T	G	0.282	78.082	19.54	0.000118354	0.605763	Potra001585g13100	2kb_downstream	AT4G15350	Potri.001G270900
Potra000196:16060	Potra000196	16060	PseudoChr03	24733201	A	G	0.064	119.653	31.4573	0.000118563	0.605763		intergenic
Potra001888:29407	Potra001888	29407	PseudoChr02	11417349	C	T	0.064	139.044	36.9442	0.000118728	0.605763		intergenic
Potra000377:89700	Potra000377	89700	PseudoChr05	24105084	A	G	0.181	-90.6835	22.6629	0.000119207	0.605763		intergenic
Potra000377:89747	Potra000377	89747	PseudoChr05	24105131	G	T	0.181	-90.6835	22.6629	0.000119207	0.605763		intergenic
Potra000377:90253	Potra000377	90253	PseudoChr05	24105637	A	G	0.181	-90.6835	22.6629	0.000119207	0.605763		intergenic
Potra000377:90338	Potra000377	90338	PseudoChr05	24105722	T	C	0.181	-90.6835	22.6629	0.000119207	0.605763		intergenic
Potra000377:90373	Potra000377	90373	PseudoChr05	24105757	C	A	0.181	-90.6835	22.6629	0.000119207	0.605763		intergenic
Potra000377:91137	Potra000377	91137	PseudoChr05	24106521	G	A	0.181	-90.6835	22.6629	0.000119207	0.605763		intergenic
Potra002390:23370	Potra002390	23370	PseudoChr05	5465875	G	A	0.404	71.2431	17.7894	0.000119265	0.605763		intergenic
Potra004497:11305	Potra004497	11305	PseudoChr04	1292221	A	C	0.335	-59.8734	15.2326	0.000119407	0.605763		intergenic
Potra003716:18950	Potra003716	18950	PseudoChr01	20964584	A	G	0.191	-86.9115	22.517	0.000119412	0.605763	Potra003716g22538,Potra003716g22539	gene,mRNA,2kb_downstream,exon,five_prime_UTR	AT2G38740	Potri.001G147400,Potri.001G147300
Potra003900:35104	Potra003900	35104	PseudoChr06	11948297	C	T	0.197	76.3799	19.7252	0.000121049	0.613348	Potra003900g23412	intron,gene,mRNA	AT5G51200	Potri.006G119600
Potra000171:41340	Potra000171	41340	PseudoChr18	2847850	T	C	0.08	124.273	33.7486	0.000121507	0.614835		intergenic
Potra156664:1027	Potra156664	1027	PseudoChr16	8633127	G	A	0.324	75.7683	19.7088	0.000122266	0.614835		intergenic
Potra000540:50884	Potra000540	50884	PseudoChr04	12579210	A	T	0.128	98.8263	25.6218	0.000122447	0.614835		intergenic
Potra000540:51406	Potra000540	51406	PseudoChr04	12579732	G	T	0.128	98.8263	25.6218	0.000122447	0.614835		intergenic
Potra000540:51411	Potra000540	51411	PseudoChr04	12579737	G	T	0.128	98.8263	25.6218	0.000122447	0.614835		intergenic
Potra000457:16397	Potra000457	16397	PseudoChr04	2638483	A	C	0.287	72.2253	18.759	0.000122934	0.614835	Potra000457g02633,Potra000457g02634	gene,mRNA,exon,three_prime_UTR,2kb_downstream	AT2G44870,AT3G13160	Potri.004G030100,Potri.004G029900
Potra002594:46581	Potra002594	46581	PseudoChr16	2996733	T	C	0.245	88.4048	21.7555	0.000123174	0.614835		intergenic
Potra003690:20100	Potra003690	20100	PseudoChr01	61780081	A	G	0.133	-99.7416	26.9493	0.000123354	0.614835	Potra003690g22456	2kb_upstream
Potra003690:21078	Potra003690	21078	PseudoChr01	61779103	C	A	0.133	-99.7416	26.9493	0.000123354	0.614835	Potra003690g22456	2kb_upstream
Potra000870:84338	Potra000870	84338	PseudoChr11	9496867	G	C	0.053	150.923	40.4652	0.000124005	0.614835		intergenic
Potra000171:28284	Potra000171	28284	PseudoChr18	2834794	A	T	0.059	121.303	32.3175	0.000124047	0.614835		intergenic
Potra001745:30612	Potra001745	30612	PseudoChr08	1083107	C	T	0.17	-93.6636	23.9011	0.000124202	0.614835	Potra001745g14222,Potra001745g14223	2kb_upstream,five_prime_UTR,exon,gene,mRNA	AT3G10630	Potri.008G018300,Potri.008G018200
Potra001604:14025	Potra001604	14025	PseudoChr06	6059840	T	C	0.074	124.113	32.4667	0.000124435	0.614835	Potra001604g13227	intron,gene,mRNA	AT1G05500	Potri.006G063900
Potra001604:14208	Potra001604	14208	PseudoChr06	6060023	A	C	0.074	124.113	32.4667	0.000124435	0.614835	Potra001604g13227	intron,gene,mRNA	AT1G05500	Potri.006G063900
Potra001604:14366	Potra001604	14366	PseudoChr06	6060181	G	A	0.074	124.113	32.4667	0.000124435	0.614835	Potra001604g13227	intron,gene,mRNA	AT1G05500	Potri.006G063900
Potra001604:15160	Potra001604	15160	PseudoChr06	6060975	T	A	0.074	124.113	32.4667	0.000124435	0.614835	Potra001604g13227	intron,gene,mRNA	AT1G05500	Potri.006G063900
Potra001604:15324	Potra001604	15324	PseudoChr06	6061139	T	C	0.074	124.113	32.4667	0.000124435	0.614835	Potra001604g13227	intron,gene,mRNA	AT1G05500	Potri.006G063900
Potra001824:14352	Potra001824	14352	PseudoChr02	4346731	T	C	0.064	-148.114	36.6744	0.000124465	0.614835	Potra001824g14706	five_prime_UTR,exon,gene,mRNA	AT3G63270
Potra001824:8589	Potra001824	8589	PseudoChr02	4340968	C	T	0.064	-148.114	36.6744	0.000124465	0.614835	Potra001824g14705	gene,mRNA,intron	AT3G51895	Potri.002G049500
Potra001824:8781	Potra001824	8781	PseudoChr02	4341160	G	T	0.064	-148.114	36.6744	0.000124465	0.614835	Potra001824g14705	gene,mRNA,intron	AT3G51895	Potri.002G049500
Potra001824:8960	Potra001824	8960	PseudoChr02	4341339	C	T	0.064	-148.114	36.6744	0.000124465	0.614835	Potra001824g14705	gene,mRNA,intron	AT3G51895	Potri.002G049500
Potra001824:9327	Potra001824	9327	PseudoChr02	4341706	C	G	0.064	-148.114	36.6744	0.000124465	0.614835	Potra001824g14705	gene,mRNA,exon,CDS	AT3G51895	Potri.002G049500
Potra001077:7404	Potra001077	7404	PseudoChr02	7735078	C	T	0.394	-72.7791	18.6711	0.000124656	0.615078	Potra001077g09301	gene,mRNA,intron	AT1G21760	Potri.002G082500
Potra000285:11567	Potra000285	11567	PseudoChr19	2699706	G	A	0.165	-103.694	26.2354	0.00012518	0.616621	Potra000285g01047,Potra000285g01048,Potra000285g01049	2kb_downstream,gene,mRNA,exon,CDS	AT1G64770,AT1G55370	Potri.019G034100,Potri.019G034000
Potra000359:70472	Potra000359	70472	PseudoChr06	16742407	T	C	0.245	-72.7512	18.4549	0.000125254	0.616621		intergenic
Potra010287:6075	Potra010287	6075	PseudoChr17	1844115	A	G	0.356	-62.0248	15.8056	0.000126721	0.617313	Potra010287g26552	2kb_downstream
Potra000548:61543	Potra000548	61543	PseudoChr04	16210655	C	G	0.101	111.91	27.1274	0.000126772	0.617313	Potra000548g03919	gene,mRNA,exon,five_prime_UTR	AT4G27510	Potri.004G133900
Potra001989:52947	Potra001989	52947	PseudoChr10	16018511	T	C	0.069	138.6	36.2885	0.000126866	0.617313	Potra001989g15635	gene,mRNA,intron	AT5G62460	Potri.010G169200
Potra001989:53704	Potra001989	53704	PseudoChr10	16017754	T	G	0.069	138.6	36.2885	0.000126866	0.617313	Potra001989g15635	gene,mRNA,intron	AT5G62460	Potri.010G169200
Potra000436:7179	Potra000436	7179	PseudoChr18	11197045	A	T	0.197	-84.1889	22.6521	0.000126952	0.617313	Potra000436g02367	gene,mRNA,three_prime_UTR,exon	AT2G20880	Potri.019G102200
Potra001467:48578	Potra001467	48578	PseudoChr05	17501668	C	T	0.181	-81.3592	21.965	0.000126957	0.617313	Potra001467g12307	2kb_upstream	AT2G46710	Potri.014G103600
Potra000859:10689	Potra000859	10689	PseudoChr01	71153861	A	T	0.149	96.2439	25.0713	0.000127023	0.617313	Potra000859g06961	2kb_upstream
Potra000859:11289	Potra000859	11289	PseudoChr01	71154461	T	C	0.149	96.2439	25.0713	0.000127023	0.617313	Potra000859g06961	2kb_upstream
Potra002286:4852	Potra002286	4852	PseudoChr08	2790456	A	G	0.186	77.9628	19.176	0.000128127	0.617313	Potra002286g17510,Potra002286g17511	2kb_upstream	AT2G35790	Potri.008G042800,Potri.008G042900
Potra001882:48609	Potra001882	48609	PseudoChr10	7621550	A	C	0.186	-91.7298	23.3697	0.000128343	0.617313		intergenic
Potra001368:139397	Potra001368	139397	PseudoChr06	2547915	A	G	0.191	-78.8983	21.0625	0.000128393	0.617313		intergenic
Potra001958:104452	Potra001958	104452	PseudoChr09	7807390	A	C	0.08	106.223	26.0047	0.000128611	0.617313	Potra001958g15477	2kb_downstream		Potri.009G089600
Potra190111:1624	Potra190111	1624	PseudoChr02	29315260	G	A	0.324	65.2088	17.8858	0.000128888	0.617313	Potra190111g28745	gene,mRNA,intron	AT1G12850	Potri.002G236600
Potra190111:1629	Potra190111	1629	PseudoChr02	29315265	G	T	0.324	65.2088	17.8858	0.000128888	0.617313	Potra190111g28745	gene,mRNA,intron	AT1G12850	Potri.002G236600
Potra003979:84753	Potra003979	84753	PseudoChr04	17313440	T	C	0.234	78.9314	20.1975	0.000129351	0.617313		intergenic
Potra002257:31622	Potra002257	31622	PseudoChr08	12728426	G	A	0.191	86.718	21.5754	0.000129635	0.617313	Potra002257g17342,Potra002257g35017	gene,mRNA,2kb_upstream,CDS,exon	AT1G05385	Potri.008G152900,Potri.008G152800
Potra001095:6857	Potra001095	6857	PseudoChr10	11286189	G	A	0.415	67.4741	17.7272	0.000129806	0.617313	Potra001095g30534	gene,mRNA,exon,CDS		Potri.010G107600
Potra005763:2710	Potra005763	2710	PseudoChr14	14638008	A	T	0.314	-95.6367	25.5837	0.000129891	0.617313		intergenic
Potra001535:77209	Potra001535	77209	PseudoChr17	6340075	G	A	0.197	-81.825	21.9414	0.000130101	0.617313	Potra001535g12747	intron,gene,mRNA	AT5G15070	Potri.017G076400
Potra000969:27937	Potra000969	27937	PseudoChr04	23038497	C	T	0.144	-99.6213	25.8375	0.000130292	0.617313	Potra000969g07987	gene,mRNA,exon,CDS		Potri.005G060900
Potra002732:29346	Potra002732	29346	PseudoChr15	1001090	C	T	0.234	82.762	21.6527	0.000130537	0.617313	Potra002732g19866	gene,mRNA,exon,three_prime_UTR	AT5G53400	Potri.015G013900
Potra002257:39812	Potra002257	39812	PseudoChr08	12720236	A	G	0.309	74.0655	18.7024	0.00013104	0.617313	Potra002257g17345,Potra002257g17344	three_prime_UTR,exon,2kb_upstream,gene,mRNA	AT4G14920	Potri.008G152600
Potra002257:39831	Potra002257	39831	PseudoChr08	12720217	C	T	0.309	74.0655	18.7024	0.00013104	0.617313	Potra002257g17345,Potra002257g17344	three_prime_UTR,exon,2kb_upstream,gene,mRNA	AT4G14920	Potri.008G152600
Potra002257:39866	Potra002257	39866	PseudoChr08	12720182	T	C	0.309	74.0655	18.7024	0.00013104	0.617313	Potra002257g17345,Potra002257g17344	three_prime_UTR,exon,2kb_upstream,gene,mRNA	AT4G14920	Potri.008G152600
Potra001028:36317	Potra001028	36317	PseudoChr02	24323035	A	C	0.101	103.766	27.2481	0.000131163	0.617313		intergenic
Potra000402:119587	Potra000402	119587	PseudoChr01	11448246	G	C	0.399	-69.5035	18.0833	0.000131593	0.617313		intergenic
Potra000476:108193	Potra000476	108193	PseudoChr14	5978627	G	A	0.085	122.469	32.9833	0.000131739	0.617313	Potra000476g02899,Potra000476g02900	gene,mRNA,intron,2kb_upstream	AT4G00530	Potri.014G082800,Potri.014G082700
Potra001872:61900	Potra001872	61900	PseudoChr02	3056133	A	G	0.08	122.853	33.7821	0.000131899	0.617313	Potra001872g14968,Potra001872g14969	2kb_upstream,gene,mRNA,exon,CDS	AT1G75250	Potri.002G035100,Potri.002G035000
Potra003080:3090	Potra003080	3090	PseudoChr09	5184565	A	G	0.112	103.565	28.1494	0.000132006	0.617313	Potra003080g20692	2kb_downstream	AT1G45150	Potri.014G180700
Potra195333:277	Potra195333	277	PseudoChr07	10478588	T	C	0.059	-150.327	38.237	0.000132143	0.617313		intergenic
Potra000433:62289	Potra000433	62289	PseudoChr12	7457315	T	C	0.202	79.9476	21.2221	0.000132524	0.617313	Potra000433g02310	2kb_upstream	AT1G74510	Potri.015G063200
Potra000641:36423	Potra000641	36423	PseudoChr09	7689594	T	G	0.165	-92.6685	24.0304	0.000132944	0.617313	Potra000641g04894	gene,mRNA,exon,CDS		Potri.009G088200
Potra002831:22453	Potra002831	22453	PseudoChr13	9193720	T	C	0.128	110.243	28.4142	0.000133125	0.617313	Potra002831g20079	intron,gene,mRNA	AT4G10120	Potri.013G095500
Potra002831:22518	Potra002831	22518	PseudoChr13	9193785	T	A	0.128	110.243	28.4142	0.000133125	0.617313	Potra002831g20079	intron,gene,mRNA	AT4G10120	Potri.013G095500
Potra002831:22530	Potra002831	22530	PseudoChr13	9193797	T	C	0.128	110.243	28.4142	0.000133125	0.617313	Potra002831g20079	intron,gene,mRNA	AT4G10120	Potri.013G095500
Potra002831:22711	Potra002831	22711	PseudoChr13	9193978	G	T	0.128	110.243	28.4142	0.000133125	0.617313	Potra002831g20079	intron,gene,mRNA	AT4G10120	Potri.013G095500
Potra002831:22721	Potra002831	22721	PseudoChr13	9193988	G	A	0.128	110.243	28.4142	0.000133125	0.617313	Potra002831g20079	intron,gene,mRNA	AT4G10120	Potri.013G095500
Potra003371:16387	Potra003371	16387	PseudoChr11	11667638	T	C	0.085	-125.832	32.8894	0.00013329	0.617313	Potra003371g21476,Potra003371g21477	gene,mRNA,2kb_downstream,exon,three_prime_UTR	AT5G53980,AT1G53670	Potri.011G114500,Potri.011G114300
Potra190122:2508	Potra190122	2508	PseudoChr04	383633	A	C	0.09	-114.831	29.9742	0.000133477	0.617313		intergenic
Potra002504:24999	Potra002504	24999	PseudoChr03	18868026	C	G	0.059	141.421	38.498	0.000133484	0.617313	Potra002504g18903	2kb_upstream	AT5G41680
Potra002257:28400	Potra002257	28400	PseudoChr08	12731648	C	T	0.197	88.7653	22.2405	0.000134328	0.617313	Potra002257g17342	gene,mRNA,intron		Potri.008G152900
Potra000076:6732	Potra000076	6732	PseudoChr15	242292	A	T	0.106	100.702	26.9601	0.000134399	0.617313	Potra000076g00273,Potra000076g00272	2kb_downstream,2kb_upstream		Potri.015G003600,Potri.015G003500
Potra000076:6735	Potra000076	6735	PseudoChr15	242295	T	G	0.106	100.702	26.9601	0.000134399	0.617313	Potra000076g00273,Potra000076g00272	2kb_downstream,2kb_upstream		Potri.015G003600,Potri.015G003500
Potra176292:2666	Potra176292	2666	PseudoChr01	56836727	G	T	0.106	100.702	26.9601	0.000134399	0.617313	Potra176292g27874	gene,mRNA,exon,CDS	AT4G27660	Potri.015G003200
Potra176292:2707	Potra176292	2707	PseudoChr01	56836768	A	T	0.106	100.702	26.9601	0.000134399	0.617313	Potra176292g27874	gene,mRNA,exon,CDS	AT4G27660	Potri.015G003200
Potra176292:3524	Potra176292	3524	PseudoChr01	56837585	A	C	0.106	100.702	26.9601	0.000134399	0.617313	Potra176292g27874	2kb_upstream	AT4G27660	Potri.015G003200
Potra002494:44639	Potra002494	44639	PseudoChr12	10306955	A	G	0.261	76.3644	20.7675	0.000134433	0.617313	Potra002494g35245,Potra002494g18847,Potra002494g18848	gene,mRNA,intron,2kb_downstream		Potri.012G091100
Potra002831:22560	Potra002831	22560	PseudoChr13	9193827	G	T	0.09	121.153	32.1097	0.000134494	0.617313	Potra002831g20079	intron,gene,mRNA	AT4G10120	Potri.013G095500
Potra002831:24079	Potra002831	24079	PseudoChr13	9195346	A	G	0.09	121.153	32.1097	0.000134494	0.617313	Potra002831g20079	intron,gene,mRNA	AT4G10120	Potri.013G095500
Potra000630:26566	Potra000630	26566	PseudoChr07	5357094	A	G	0.202	79.1134	20.892	0.000134767	0.617313		intergenic
Potra001999:93844	Potra001999	93844	PseudoChr08	11978371	G	A	0.122	98.3621	25.8012	0.000134976	0.617313	Potra001999g15698	gene,mRNA,CDS,exon	AT2G02220	Potri.008G144700
Potra000208:1971	Potra000208	1971	PseudoChr19	8505106	A	G	0.191	100.47	25.3557	0.000135671	0.617313	Potra000208g00877	2kb_upstream		Potri.019G089200
Potra002957:19826	Potra002957	19826	PseudoChr16	1333758	G	A	0.223	-77.7489	20.8626	0.000136658	0.617313	Potra002957g20394	2kb_downstream	AT3G56550	Potri.016G029500
Potra001661:19680	Potra001661	19680	PseudoChr06	24722421	G	C	0.41	66.8923	17.7633	0.000136852	0.617313		intergenic
Potra000914:10546	Potra000914	10546	PseudoChr06	5514013	A	C	0.053	151.513	41.377	0.000137748	0.617313	Potra000914g33494	2kb_downstream		Potri.006G060700
Potra000433:59722	Potra000433	59722	PseudoChr12	7459882	A	G	0.186	81.1662	21.6736	0.00013812	0.617313		intergenic
Potra001463:11062	Potra001463	11062	PseudoChr12	7964476	C	A	0.309	-68.1417	18.4847	0.000138419	0.617313	Potra001463g12295	intron,gene,mRNA	AT5G62710	Potri.012G071100
Potra001463:12086	Potra001463	12086	PseudoChr12	7963452	A	G	0.309	-68.1417	18.4847	0.000138419	0.617313	Potra001463g12295	intron,gene,mRNA	AT5G62710	Potri.012G071100
Potra001463:12879	Potra001463	12879	PseudoChr12	7962659	T	C	0.309	-68.1417	18.4847	0.000138419	0.617313	Potra001463g12295	exon,CDS,gene,mRNA	AT5G62710	Potri.012G071100
Potra001463:13440	Potra001463	13440	PseudoChr12	7962098	T	C	0.309	-68.1417	18.4847	0.000138419	0.617313	Potra001463g12295	intron,gene,mRNA	AT5G62710	Potri.012G071100
Potra001463:13451	Potra001463	13451	PseudoChr12	7962087	A	G	0.309	-68.1417	18.4847	0.000138419	0.617313	Potra001463g12295	intron,gene,mRNA	AT5G62710	Potri.012G071100
Potra001463:13476	Potra001463	13476	PseudoChr12	7962062	T	A	0.309	-68.1417	18.4847	0.000138419	0.617313	Potra001463g12295	intron,gene,mRNA	AT5G62710	Potri.012G071100
Potra001463:13481	Potra001463	13481	PseudoChr12	7962057	G	A	0.309	-68.1417	18.4847	0.000138419	0.617313	Potra001463g12295	intron,gene,mRNA	AT5G62710	Potri.012G071100
Potra001463:15200	Potra001463	15200	PseudoChr12	7960338	T	C	0.309	-68.1417	18.4847	0.000138419	0.617313	Potra001463g12295	gene,mRNA,intron	AT5G62710	Potri.012G071100
Potra001463:15201	Potra001463	15201	PseudoChr12	7960337	G	A	0.309	-68.1417	18.4847	0.000138419	0.617313	Potra001463g12295	gene,mRNA,intron	AT5G62710	Potri.012G071100
Potra001463:15668	Potra001463	15668	PseudoChr12	7959870	C	T	0.309	-68.1417	18.4847	0.000138419	0.617313	Potra001463g12295	gene,mRNA,intron	AT5G62710	Potri.012G071100
Potra000593:70617	Potra000593	70617	PseudoChr02	19553308	T	C	0.064	-113.754	29.331	0.000138784	0.617313	Potra000593g04494	2kb_downstream
Potra001724:28474	Potra001724	28474	PseudoChr12	8894826	T	G	0.053	145.096	40.2809	0.000138899	0.617313		intergenic
Potra002126:1559	Potra002126	1559	PseudoChr12	13452373	G	A	0.059	-108.643	28.3869	0.000138965	0.617313	Potra002126g16479	gene,mRNA,three_prime_UTR,exon	AT5G51760	Potri.012G131800
Potra196503:1187	Potra196503	1187	PseudoChr14	15449815	A	G	0.112	110.699	29.628	0.00013956	0.617313		intergenic
Potra001937:40376	Potra001937	40376	PseudoChr03	7040089	G	A	0.101	106.832	28.3524	0.000140327	0.617313		intergenic
Potra000859:19834	Potra000859	19834	PseudoChr01	71163006	A	G	0.16	96.1102	25.1422	0.000140348	0.617313		intergenic
Potra001467:39036	Potra001467	39036	PseudoChr05	17511210	A	T	0.255	-65.119	17.3406	0.000140367	0.617313		intergenic
Potra000491:79715	Potra000491	79715	PseudoChr01	18524261	G	A	0.309	-69.8709	18.8875	0.000140599	0.617313	Potra000491g03101	gene,mRNA,CDS,exon	AT4G19100	Potri.001G132000
Potra002013:55220	Potra002013	55220	PseudoChr04	9277797	A	G	0.069	135.163	35.694	0.000140673	0.617313	Potra002013g15794	2kb_downstream
Potra187415:2415	Potra187415	2415	PseudoChr04	20280817	A	G	0.17	80.3872	22.2621	0.000140998	0.617313	Potra187415g28504,Potra187415g28505	2kb_downstream	AT4G34770	Potri.004G165900,Potri.T143800,Potri.004G165800
Potra187415:2427	Potra187415	2427	PseudoChr04	20280805	G	T	0.17	80.3872	22.2621	0.000140998	0.617313	Potra187415g28504,Potra187415g28505	2kb_downstream	AT4G34770	Potri.004G165900,Potri.T143800,Potri.004G165800
Potra187415:2509	Potra187415	2509	PseudoChr04	20280723	A	T	0.17	80.3872	22.2621	0.000140998	0.617313	Potra187415g28504,Potra187415g28505	2kb_downstream	AT4G34770	Potri.004G165900,Potri.T143800,Potri.004G165800
Potra000865:34927	Potra000865	34927	PseudoChr05	12289321	A	C	0.25	-73.9193	19.6637	0.000141464	0.617313		intergenic
Potra002957:21400	Potra002957	21400	PseudoChr16	1335332	C	T	0.372	-65.7588	17.3562	0.000141542	0.617313	Potra002957g20394	gene,mRNA,exon,CDS	AT3G56550	Potri.016G029500
Potra002957:21422	Potra002957	21422	PseudoChr16	1335354	A	G	0.372	-65.7588	17.3562	0.000141542	0.617313	Potra002957g20394	gene,mRNA,exon,CDS	AT3G56550	Potri.016G029500
Potra003958:10403	Potra003958	10403	PseudoChr04	12743387	T	C	0.09	111.814	29.9672	0.000141601	0.617313	Potra003958g23757	gene,mRNA,intron	AT3G01100	Potri.004G115800
Potra003958:10914	Potra003958	10914	PseudoChr04	12743898	C	T	0.09	111.814	29.9672	0.000141601	0.617313	Potra003958g23757	gene,mRNA,intron	AT3G01100	Potri.004G115800
Potra003958:11575	Potra003958	11575	PseudoChr04	12744559	A	G	0.09	111.814	29.9672	0.000141601	0.617313	Potra003958g23757	gene,mRNA,intron	AT3G01100	Potri.004G115800
Potra003958:2350	Potra003958	2350	PseudoChr04	12735334	A	T	0.09	111.814	29.9672	0.000141601	0.617313	Potra003958g23757	gene,mRNA,five_prime_UTR,exon	AT3G01100	Potri.004G115800
Potra003958:2677	Potra003958	2677	PseudoChr04	12735661	G	A	0.09	111.814	29.9672	0.000141601	0.617313	Potra003958g23757	gene,mRNA,intron	AT3G01100	Potri.004G115800
Potra003958:2692	Potra003958	2692	PseudoChr04	12735676	C	T	0.09	111.814	29.9672	0.000141601	0.617313	Potra003958g23757	gene,mRNA,intron	AT3G01100	Potri.004G115800
Potra003958:2955	Potra003958	2955	PseudoChr04	12735939	G	A	0.09	111.814	29.9672	0.000141601	0.617313	Potra003958g23757	gene,mRNA,intron	AT3G01100	Potri.004G115800
Potra003958:3232	Potra003958	3232	PseudoChr04	12736216	A	T	0.09	111.814	29.9672	0.000141601	0.617313	Potra003958g23757	gene,mRNA,intron	AT3G01100	Potri.004G115800
Potra003958:3270	Potra003958	3270	PseudoChr04	12736254	A	C	0.09	111.814	29.9672	0.000141601	0.617313	Potra003958g23757	gene,mRNA,intron	AT3G01100	Potri.004G115800
Potra003958:3323	Potra003958	3323	PseudoChr04	12736307	A	G	0.09	111.814	29.9672	0.000141601	0.617313	Potra003958g23757	gene,mRNA,intron	AT3G01100	Potri.004G115800
Potra003958:3381	Potra003958	3381	PseudoChr04	12736365	C	T	0.09	111.814	29.9672	0.000141601	0.617313	Potra003958g23757	gene,mRNA,intron	AT3G01100	Potri.004G115800
Potra003958:3787	Potra003958	3787	PseudoChr04	12736771	T	C	0.09	111.814	29.9672	0.000141601	0.617313	Potra003958g23757	gene,mRNA,intron	AT3G01100	Potri.004G115800
Potra003958:5846	Potra003958	5846	PseudoChr04	12738830	G	A	0.09	111.814	29.9672	0.000141601	0.617313	Potra003958g23757	gene,mRNA,exon,CDS	AT3G01100	Potri.004G115800
Potra003958:5918	Potra003958	5918	PseudoChr04	12738902	T	G	0.09	111.814	29.9672	0.000141601	0.617313	Potra003958g23757	gene,mRNA,intron	AT3G01100	Potri.004G115800
Potra003958:6918	Potra003958	6918	PseudoChr04	12739902	G	A	0.09	111.814	29.9672	0.000141601	0.617313	Potra003958g23757	gene,mRNA,intron	AT3G01100	Potri.004G115800
Potra003958:7163	Potra003958	7163	PseudoChr04	12740147	T	C	0.09	111.814	29.9672	0.000141601	0.617313	Potra003958g23757	gene,mRNA,intron	AT3G01100	Potri.004G115800
Potra003958:8219	Potra003958	8219	PseudoChr04	12741203	T	C	0.09	111.814	29.9672	0.000141601	0.617313	Potra003958g23757	gene,mRNA,intron	AT3G01100	Potri.004G115800
Potra000171:43366	Potra000171	43366	PseudoChr18	2849876	C	G	0.09	109.72	30.107	0.000142441	0.617313		intergenic
Potra000171:43372	Potra000171	43372	PseudoChr18	2849882	G	A	0.09	109.72	30.107	0.000142441	0.617313		intergenic
Potra003917:8083	Potra003917	8083	PseudoChr19	11011746	T	G	0.059	-146.047	38.3787	0.000142775	0.617313	Potra003917g23498	2kb_upstream		Potri.019G127300
Potra003917:8130	Potra003917	8130	PseudoChr19	11011793	T	A	0.059	-146.047	38.3787	0.000142775	0.617313	Potra003917g23498	2kb_upstream		Potri.019G127300
Potra001642:51434	Potra001642	51434	PseudoChr01	20682251	G	T	0.457	73.3363	18.9923	0.000143034	0.617313	Potra001642g13481	2kb_upstream	AT1G32450	Potri.001G145200
Potra001642:51439	Potra001642	51439	PseudoChr01	20682256	G	A	0.457	73.3363	18.9923	0.000143034	0.617313	Potra001642g13481	2kb_upstream	AT1G32450	Potri.001G145200
Potra001642:51442	Potra001642	51442	PseudoChr01	20682259	T	C	0.457	73.3363	18.9923	0.000143034	0.617313	Potra001642g13481	2kb_upstream	AT1G32450	Potri.001G145200
Potra001065:114512	Potra001065	114512	PseudoChr06	10210065	C	A	0.128	-108.74	28.1864	0.000143102	0.617313	Potra001065g09164,Potra001065g09163	exon,CDS,2kb_downstream,gene,mRNA	AT5G01590	Potri.016G124000,Potri.016G123900
Potra003150:23086	Potra003150	23086	PseudoChr06	3250404	T	A	0.053	-154.589	39.7828	0.000143116	0.617313	Potra003150g32105	2kb_upstream		Potri.006G038300
Potra003150:23224	Potra003150	23224	PseudoChr06	3250266	T	G	0.053	-154.589	39.7828	0.000143116	0.617313	Potra003150g32105	2kb_upstream		Potri.006G038300
Potra000353:61172	Potra000353	61172	PseudoChr03	22026048	G	A	0.144	93.1787	23.8089	0.000143404	0.617313	Potra000353g01322	gene,mRNA,intron		Potri.003G171400
Potra000527:89845	Potra000527	89845	PseudoChr11	407726	G	A	0.346	84.6568	22.5873	0.000143621	0.617313	Potra000527g03636,Potra000527g03637	2kb_upstream,gene,mRNA,intron		Potri.011G005200
Potra003646:14719	Potra003646	14719	PseudoChr10	1024343	G	T	0.165	95.8517	24.39	0.000143894	0.617313		intergenic
Potra001051:200101	Potra001051	200101	PseudoChr14	7184618	A	G	0.239	-79.9467	21.3344	0.000144011	0.617313	Potra001051g08961	2kb_upstream		Potri.014G099800
Potra001051:200108	Potra001051	200108	PseudoChr14	7184611	G	T	0.239	-79.9467	21.3344	0.000144011	0.617313	Potra001051g08961	2kb_upstream		Potri.014G099800
Potra001051:200121	Potra001051	200121	PseudoChr14	7184598	T	A	0.239	-79.9467	21.3344	0.000144011	0.617313	Potra001051g08961	2kb_upstream		Potri.014G099800
Potra000618:63252	Potra000618	63252	PseudoChr03	16121395	C	T	0.074	127.745	34.7099	0.00014406	0.617313	Potra000618g04700	gene,mRNA,intron	AT5G51330	Potri.003G106800
Potra000618:63749	Potra000618	63749	PseudoChr03	16120898	T	G	0.074	127.745	34.7099	0.00014406	0.617313	Potra000618g04700	gene,mRNA,intron	AT5G51330	Potri.003G106800
Potra000365:133133	Potra000365	133133	PseudoChr04	446096	A	C	0.053	131.909	36.2876	0.000144131	0.617313	Potra000365g01487	exon,CDS,gene,mRNA	AT1G11950
Potra002423:29835	Potra002423	29835	PseudoChr10	2776774	G	A	0.074	121.021	32.2508	0.00014432	0.617313	Potra002423g18416	2kb_upstream	AT5G05600	Potri.010G188000
Potra002423:30138	Potra002423	30138	PseudoChr10	2777077	T	C	0.074	121.021	32.2508	0.00014432	0.617313	Potra002423g18416	2kb_upstream	AT5G05600	Potri.010G188000
Potra002423:30153	Potra002423	30153	PseudoChr10	2777092	A	G	0.074	121.021	32.2508	0.00014432	0.617313	Potra002423g18416	2kb_upstream	AT5G05600	Potri.010G188000

## Sheet: Circularity
snp	chr	pos	pseudo_chr	pseudo_pos	minor_allele	major_allele	maf	beta	se	pvalue	qvalue	gene	feature	at_gene	potri_gene
Potra003837:44830	Potra003837	44830	PseudoChr02	31689032	T	C	0.096	-2.21593	0.403554	2.14129e-07	0.445635		intergenic
Potra003523:21476	Potra003523	21476	PseudoChr13	3049785	C	T	0.128	2.61579	0.489765	4.13384e-07	0.445635	Potra003523g21892	intron,gene,mRNA		Potri.013G035800
Potra003523:21829	Potra003523	21829	PseudoChr13	3050138	A	G	0.128	2.61579	0.489765	4.13384e-07	0.445635	Potra003523g21892	intron,gene,mRNA		Potri.013G035800
Potra003523:24016	Potra003523	24016	PseudoChr13	3052325	T	C	0.128	2.61579	0.489765	4.13384e-07	0.445635	Potra003523g21892	intron,gene,mRNA		Potri.013G035800
Potra002599:6049	Potra002599	6049	PseudoChr04	20799559	C	T	0.112	2.67969	0.514136	7.22159e-07	0.582956		intergenic
Potra001540:21821	Potra001540	21821	PseudoChr17	1089837	G	T	0.245	1.68297	0.325618	8.70414e-07	0.582956	Potra001540g12779,Potra001540g12780	gene,mRNA,three_prime_UTR,exon,intron	AT1G03810	Potri.017G014500,Potri.017G014400
Potra001092:3030	Potra001092	3030	PseudoChr10	653677	T	C	0.085	-3.0024	0.586102	1.0592e-06	0.582956		intergenic
Potra157562:5004	Potra157562	5004	PseudoChr02	6703064	C	T	0.059	-3.48848	0.681642	1.08154e-06	0.582956	Potra157562g30937	2kb_upstream	AT2G20362	Potri.002G256100
Potra000116:41431	Potra000116	41431	PseudoChr05	14308494	C	T	0.324	1.63535	0.324006	1.45929e-06	0.58582	Potra000116g00381,Potra000116g00380	2kb_upstream,gene,mRNA,exon,CDS	AT2G02050,AT3G42960	Potri.008G141900,Potri.008G141800
Potra157562:3131	Potra157562	3131	PseudoChr02	6701191	A	G	0.059	-3.48034	0.690036	1.48157e-06	0.58582	Potra157562g30937	2kb_downstream	AT2G20362	Potri.002G256100
Potra000195:95067	Potra000195	95067	PseudoChr16	6346118	G	C	0.399	1.58836	0.315047	1.49442e-06	0.58582		intergenic
Potra000195:94382	Potra000195	94382	PseudoChr16	6345433	T	C	0.447	1.65877	0.330527	1.64783e-06	0.592129		intergenic
Potra000482:217097	Potra000482	217097	PseudoChr06	20505001	G	T	0.186	1.99524	0.403215	2.2148e-06	0.621674	Potra000482g02974,Potra000482g02973	2kb_upstream,intron,gene,mRNA	AT5G58160	Potri.006G185600
Potra000482:217405	Potra000482	217405	PseudoChr06	20505309	C	T	0.186	1.99524	0.403215	2.2148e-06	0.621674	Potra000482g02974,Potra000482g02973	2kb_upstream,intron,gene,mRNA	AT5G58160	Potri.006G185600
Potra000634:73565	Potra000634	73565	PseudoChr02	7521324	C	T	0.154	-2.23603	0.45342	2.37678e-06	0.621674	Potra000634g04847	2kb_upstream
Potra000195:89534	Potra000195	89534	PseudoChr16	6340585	A	T	0.431	1.58717	0.323284	2.60523e-06	0.621674		intergenic
Potra000195:93790	Potra000195	93790	PseudoChr16	6344841	G	T	0.404	1.5163	0.310306	2.86826e-06	0.621674		intergenic
Potra000482:214312	Potra000482	214312	PseudoChr06	20502216	A	T	0.16	2.20518	0.45384	3.21649e-06	0.621674	Potra000482g02973	gene,mRNA,intron	AT5G58160	Potri.006G185600
Potra000482:215316	Potra000482	215316	PseudoChr06	20503220	A	G	0.16	2.20518	0.45384	3.21649e-06	0.621674	Potra000482g02973	intron,gene,mRNA	AT5G58160	Potri.006G185600
Potra003863:44263	Potra003863	44263	PseudoChr01	55239627	T	A	0.271	1.82414	0.37571	3.26704e-06	0.621674		intergenic
Potra168542:866	Potra168542	866	PseudoChr03	7429519	G	A	0.383	-1.3804	0.285049	3.44106e-06	0.621674		intergenic
Potra001518:58233	Potra001518	58233	PseudoChr01	51496089	T	C	0.33	1.63495	0.338418	3.60945e-06	0.621674	Potra001518g12643	gene,mRNA,intron		Potri.001G262200
Potra003999:48866	Potra003999	48866	PseudoChr01	15838698	A	G	0.138	-2.2533	0.46664	3.64499e-06	0.621674		intergenic
Potra002113:46479	Potra002113	46479	PseudoChr13	12387666	C	A	0.489	1.5412	0.320302	3.91213e-06	0.621674	Potra002113g16409	2kb_upstream	AT3G59770	Potri.013G128500
Potra002606:14660	Potra002606	14660	PseudoChr01	12968370	A	G	0.255	1.73341	0.360406	3.94595e-06	0.621674	Potra002606g19556	2kb_upstream		Potri.001G092700
Potra003523:26420	Potra003523	26420	PseudoChr13	3054729	T	C	0.181	2.09418	0.43626	4.10043e-06	0.621674	Potra003523g21892	intron,gene,mRNA		Potri.013G035800
Potra004164:3583	Potra004164	3583	PseudoChr17	11785086	A	C	0.436	-1.61206	0.336195	4.19114e-06	0.621674		intergenic
Potra004164:3602	Potra004164	3602	PseudoChr17	11785067	A	C	0.436	-1.61206	0.336195	4.19114e-06	0.621674		intergenic
Potra003334:25367	Potra003334	25367	PseudoChr18	5530425	G	C	0.213	1.76422	0.368209	4.25471e-06	0.621674	Potra003334g21383	gene,mRNA,intron	AT2G26190	Potri.018G061900
Potra002428:40099	Potra002428	40099	PseudoChr08	14192946	A	T	0.059	-3.29671	0.689505	4.4354e-06	0.621674	Potra002428g18444	2kb_upstream	AT3G23290	Potri.008G167700
Potra003523:22058	Potra003523	22058	PseudoChr13	3050367	T	A	0.165	2.12763	0.445164	4.4693e-06	0.621674	Potra003523g21892	intron,gene,mRNA		Potri.013G035800
Potra008645:1410	Potra008645	1410	PseudoChr16	1734700	A	G	0.495	1.39093	0.293977	5.4435e-06	0.631457		intergenic
Potra002113:52807	Potra002113	52807	PseudoChr13	12393994	T	C	0.495	-1.57236	0.332574	5.5239e-06	0.631457	Potra002113g16409	intron,gene,mRNA	AT3G59770	Potri.013G128500
Potra002428:40166	Potra002428	40166	PseudoChr08	14192879	A	T	0.053	-3.38636	0.716699	5.59017e-06	0.631457	Potra002428g18444	2kb_upstream	AT3G23290	Potri.008G167700
Potra002428:40168	Potra002428	40168	PseudoChr08	14192877	A	T	0.053	-3.38636	0.716699	5.59017e-06	0.631457	Potra002428g18444	2kb_upstream	AT3G23290	Potri.008G167700
Potra002428:40189	Potra002428	40189	PseudoChr08	14192856	A	G	0.053	-3.38636	0.716699	5.59017e-06	0.631457	Potra002428g18444	2kb_upstream	AT3G23290	Potri.008G167700
Potra000195:93633	Potra000195	93633	PseudoChr16	6344684	A	G	0.426	1.51895	0.323966	6.48429e-06	0.631457		intergenic
Potra003646:31150	Potra003646	31150	PseudoChr10	1007912	G	A	0.069	-3.02454	0.647523	6.96851e-06	0.631457		intergenic
Potra172979:1228	Potra172979	1228	PseudoChr01	74841297	G	T	0.298	1.437	0.308483	7.33658e-06	0.631457		intergenic
Potra001540:22381	Potra001540	22381	PseudoChr17	1090397	G	A	0.229	1.6763	0.360477	7.58067e-06	0.631457	Potra001540g12779,Potra001540g12780	gene,mRNA,three_prime_UTR,exon,CDS	AT1G03810	Potri.017G014500,Potri.017G014400
Potra001540:22386	Potra001540	22386	PseudoChr17	1090402	G	T	0.229	1.6763	0.360477	7.58067e-06	0.631457	Potra001540g12779,Potra001540g12780	gene,mRNA,three_prime_UTR,exon	AT1G03810	Potri.017G014500,Potri.017G014400
Potra003523:39899	Potra003523	39899	PseudoChr13	3068208	T	A	0.16	2.02131	0.434995	7.68838e-06	0.631457	Potra003523g21893	gene,mRNA,CDS,exon		Potri.013G035900
Potra003863:45363	Potra003863	45363	PseudoChr01	55240727	G	A	0.282	1.76855	0.381064	7.86686e-06	0.631457		intergenic
Potra003863:45365	Potra003863	45365	PseudoChr01	55240729	T	C	0.282	1.76855	0.381064	7.86686e-06	0.631457		intergenic
Potra001924:9647	Potra001924	9647	PseudoChr04	9005313	C	T	0.245	1.91379	0.413479	8.27804e-06	0.631457	Potra001924g15256,Potra001924g15257	gene,mRNA,exon,three_prime_UTR,intron	AT5G15340,AT5G39530	Potri.017G087600,Potri.017G087500
Potra168542:1658	Potra168542	1658	PseudoChr03	7428727	C	A	0.378	-1.34721	0.291467	8.49312e-06	0.631457		intergenic
Potra168542:1777	Potra168542	1777	PseudoChr03	7428608	C	T	0.378	-1.34721	0.291467	8.49312e-06	0.631457		intergenic
Potra002152:118478	Potra002152	118478	PseudoChr10	8451725	A	G	0.133	-2.33873	0.508473	9.30747e-06	0.631457	Potra002152g16650	2kb_downstream	AT4G14620	Potri.010G080600
Potra001092:3229	Potra001092	3229	PseudoChr10	653876	G	A	0.08	-2.82499	0.61545	9.66646e-06	0.631457		intergenic
Potra003863:47128	Potra003863	47128	PseudoChr01	55242492	G	T	0.287	1.75083	0.381487	9.6919e-06	0.631457	Potra003863g23214	2kb_upstream		Potri.001G284400
Potra000847:1782	Potra000847	1782	PseudoChr04	4705635	A	T	0.069	2.54793	0.555344	9.74904e-06	0.631457	Potra000847g06829	gene,mRNA,three_prime_UTR,exon		Potri.004G049000
Potra000195:95406	Potra000195	95406	PseudoChr16	6346457	T	G	0.399	1.47081	0.320813	9.88315e-06	0.631457		intergenic
Potra001540:21724	Potra001540	21724	PseudoChr17	1089740	C	T	0.282	1.46326	0.319186	9.89454e-06	0.631457	Potra001540g12779,Potra001540g12780	gene,mRNA,three_prime_UTR,exon,intron	AT1G03810	Potri.017G014500,Potri.017G014400
Potra001540:21905	Potra001540	21905	PseudoChr17	1089921	T	G	0.255	1.48858	0.324765	9.92648e-06	0.631457	Potra001540g12779,Potra001540g12780	gene,mRNA,three_prime_UTR,exon,intron	AT1G03810	Potri.017G014500,Potri.017G014400
Potra000901:69210	Potra000901	69210	PseudoChr14	12887054	T	C	0.202	-1.58628	0.348017	1.09979e-05	0.631457		intergenic
Potra003095:7334	Potra003095	7334	PseudoChr07	8119682	T	A	0.223	1.77633	0.390997	1.16791e-05	0.631457	Potra003095g20727,Potra003095g20728	gene,mRNA,2kb_upstream,exon,three_prime_UTR	AT1G16650,AT1G56010	Potri.007G065300,Potri.007G065400
Potra000910:9484	Potra000910	9484	PseudoChr11	1950527	C	A	0.218	1.71216	0.377529	1.20545e-05	0.631457	Potra000910g07376	gene,mRNA,intron	AT4G05530	Potri.011G022400
Potra003999:48306	Potra003999	48306	PseudoChr01	15839258	G	A	0.074	-2.62347	0.580034	1.26581e-05	0.631457		intergenic
Potra003999:50903	Potra003999	50903	PseudoChr01	15836661	T	A	0.074	-2.62347	0.580034	1.26581e-05	0.631457		intergenic
Potra163736:305	Potra163736	305	PseudoChr11	14274239	T	C	0.33	-1.32702	0.294566	1.35995e-05	0.631457	Potra163736g27118	gene,mRNA,three_prime_UTR,exon
Potra000634:8629	Potra000634	8629	PseudoChr02	7456388	T	A	0.245	-1.68739	0.375146	1.39865e-05	0.631457	Potra000634g04841	gene,mRNA,intron	AT1G01720	Potri.002G081000
Potra000634:8753	Potra000634	8753	PseudoChr02	7456512	G	A	0.245	-1.68739	0.375146	1.39865e-05	0.631457	Potra000634g04841	gene,mRNA,intron	AT1G01720	Potri.002G081000
Potra002445:1349	Potra002445	1349	PseudoChr06	11450488	A	T	0.261	1.69493	0.377193	1.4235e-05	0.631457	Potra002445g18531	gene,mRNA,intron
Potra002445:1610	Potra002445	1610	PseudoChr06	11450227	G	A	0.261	1.69493	0.377193	1.4235e-05	0.631457	Potra002445g18531	gene,mRNA,intron
Potra002445:948	Potra002445	948	PseudoChr06	11450889	G	A	0.261	1.69493	0.377193	1.4235e-05	0.631457	Potra002445g18531	gene,mRNA,intron
Potra003999:49928	Potra003999	49928	PseudoChr01	15837636	C	A	0.069	-2.90882	0.647463	1.4286e-05	0.631457		intergenic
Potra003999:50067	Potra003999	50067	PseudoChr01	15837497	T	A	0.069	-2.90882	0.647463	1.4286e-05	0.631457		intergenic
Potra003999:50755	Potra003999	50755	PseudoChr01	15836809	T	C	0.069	-2.90882	0.647463	1.4286e-05	0.631457		intergenic
Potra003999:50802	Potra003999	50802	PseudoChr01	15836762	T	C	0.069	-2.90882	0.647463	1.4286e-05	0.631457		intergenic
Potra003999:50803	Potra003999	50803	PseudoChr01	15836761	G	A	0.069	-2.90882	0.647463	1.4286e-05	0.631457		intergenic
Potra003999:50879	Potra003999	50879	PseudoChr01	15836685	G	A	0.069	-2.90882	0.647463	1.4286e-05	0.631457		intergenic
Potra003999:50886	Potra003999	50886	PseudoChr01	15836678	A	G	0.069	-2.90882	0.647463	1.4286e-05	0.631457		intergenic
Potra003999:51007	Potra003999	51007	PseudoChr01	15836557	T	C	0.069	-2.90882	0.647463	1.4286e-05	0.631457		intergenic
Potra003999:51481	Potra003999	51481	PseudoChr01	15836083	C	T	0.069	-2.90882	0.647463	1.4286e-05	0.631457	Potra003999g24080	2kb_upstream		Potri.001G112300
Potra003999:52459	Potra003999	52459	PseudoChr01	15835105	A	G	0.069	-2.90882	0.647463	1.4286e-05	0.631457	Potra003999g24080	2kb_upstream		Potri.001G112300
Potra003999:54320	Potra003999	54320	PseudoChr01	15833244	A	G	0.069	-2.90882	0.647463	1.4286e-05	0.631457	Potra003999g24080	gene,mRNA,intron		Potri.001G112300
Potra003999:55198	Potra003999	55198	PseudoChr01	15832366	A	G	0.069	-2.90882	0.647463	1.4286e-05	0.631457	Potra003999g24080	gene,mRNA,intron		Potri.001G112300
Potra003999:55223	Potra003999	55223	PseudoChr01	15832341	T	C	0.069	-2.90882	0.647463	1.4286e-05	0.631457	Potra003999g24080	gene,mRNA,intron		Potri.001G112300
Potra003999:56186	Potra003999	56186	PseudoChr01	15831378	C	A	0.069	-2.90882	0.647463	1.4286e-05	0.631457	Potra003999g24080	gene,mRNA,intron		Potri.001G112300
Potra003999:59770	Potra003999	59770	PseudoChr01	15827794	C	G	0.069	-2.90882	0.647463	1.4286e-05	0.631457	Potra003999g24080	gene,mRNA,intron		Potri.001G112300
Potra003999:60047	Potra003999	60047	PseudoChr01	15827517	C	A	0.069	-2.90882	0.647463	1.4286e-05	0.631457	Potra003999g24080	gene,mRNA,intron		Potri.001G112300
Potra003999:60155	Potra003999	60155	PseudoChr01	15827409	A	G	0.069	-2.90882	0.647463	1.4286e-05	0.631457	Potra003999g24080	gene,mRNA,intron		Potri.001G112300
Potra003999:62250	Potra003999	62250	PseudoChr01	15825314	A	G	0.069	-2.90882	0.647463	1.4286e-05	0.631457	Potra003999g24080	2kb_downstream		Potri.001G112300
Potra003999:62425	Potra003999	62425	PseudoChr01	15825139	A	G	0.069	-2.90882	0.647463	1.4286e-05	0.631457	Potra003999g24080	2kb_downstream		Potri.001G112300
Potra003999:62468	Potra003999	62468	PseudoChr01	15825096	A	G	0.069	-2.90882	0.647463	1.4286e-05	0.631457	Potra003999g24080	2kb_downstream		Potri.001G112300
Potra002445:307	Potra002445	307	PseudoChr06	11451530	C	A	0.239	1.74674	0.388954	1.43878e-05	0.631457	Potra002445g18531	2kb_downstream
Potra003523:16183	Potra003523	16183	PseudoChr13	3044492	G	A	0.101	2.50715	0.558691	1.45791e-05	0.631457	Potra003523g21891	gene,mRNA,exon,CDS	AT1G54500	Potri.013G035700
Potra003523:18105	Potra003523	18105	PseudoChr13	3046414	T	C	0.101	2.50715	0.558691	1.45791e-05	0.631457	Potra003523g21891,Potra003523g21892	2kb_upstream	AT1G54500	Potri.013G035700,Potri.013G035800
Potra003523:18266	Potra003523	18266	PseudoChr13	3046575	A	G	0.101	2.50715	0.558691	1.45791e-05	0.631457	Potra003523g21891,Potra003523g21892	2kb_upstream	AT1G54500	Potri.013G035700,Potri.013G035800
Potra001949:5174	Potra001949	5174	PseudoChr15	8819685	C	T	0.282	-1.61554	0.36006	1.46181e-05	0.631457	Potra001949g15404	gene,mRNA,exon,three_prime_UTR		Potri.015G087900
Potra002194:43152	Potra002194	43152	PseudoChr06	15722459	T	A	0.346	1.40075	0.312308	1.4718e-05	0.631457	Potra002194g16909	gene,mRNA,three_prime_UTR,exon	AT2G20120	Potri.006G158100
Potra003272:18969	Potra003272	18969	PseudoChr05	13736467	G	A	0.314	-1.22274	0.272743	1.4838e-05	0.631457		intergenic
Potra004164:3022	Potra004164	3022	PseudoChr17	11785647	A	G	0.489	-1.37508	0.306786	1.48925e-05	0.631457		intergenic
Potra001092:3493	Potra001092	3493	PseudoChr10	654140	T	A	0.144	-2.21461	0.494622	1.51796e-05	0.631457		intergenic
Potra001092:3512	Potra001092	3512	PseudoChr10	654159	G	A	0.144	-2.21461	0.494622	1.51796e-05	0.631457		intergenic
Potra003631:15046	Potra003631	15046	PseudoChr03	16461342	G	A	0.154	-2.09153	0.467745	1.55373e-05	0.631457		intergenic
Potra004164:3188	Potra004164	3188	PseudoChr17	11785481	A	G	0.479	-1.37246	0.307097	1.56859e-05	0.631457		intergenic
Potra168542:288	Potra168542	288	PseudoChr03	7430097	A	T	0.388	-1.25033	0.280177	1.60943e-05	0.631457		intergenic
Potra003837:41455	Potra003837	41455	PseudoChr02	31685657	C	T	0.053	-3.27404	0.734197	1.63071e-05	0.631457	Potra003837g23062	gene
Potra000784:9449	Potra000784	9449	PseudoChr02	13673949	C	A	0.452	-1.66692	0.374111	1.65455e-05	0.631457	Potra000784g06188	gene,mRNA,CDS,exon		Potri.002G138200
Potra003599:11250	Potra003599	11250	PseudoChr17	11747212	G	A	0.144	1.92846	0.433111	1.67497e-05	0.631457	Potra003599g22121,Potra003599g22120	2kb_downstream	AT5G52640	Potri.017G146600,Potri.017G146700
Potra003834:33329	Potra003834	33329	PseudoChr15	4067092	A	G	0.059	-2.87093	0.645028	1.6865e-05	0.631457		intergenic
Potra000195:95162	Potra000195	95162	PseudoChr16	6346213	T	C	0.394	1.42879	0.32121	1.7047e-05	0.631457		intergenic
Potra001028:81619	Potra001028	81619	PseudoChr02	24368337	A	T	0.191	-1.786	0.40165	1.71489e-05	0.631457	Potra001028g08624	gene,mRNA,three_prime_UTR,exon		Potri.T035300,Potri.T035100
Potra001727:4017	Potra001727	4017	PseudoChr01	15931040	C	T	0.059	-3.12065	0.702005	1.72379e-05	0.631457	Potra001727g14051,Potra001727g14050	gene,mRNA,2kb_downstream,intron
Potra001727:5319	Potra001727	5319	PseudoChr01	15932342	A	G	0.059	-3.12065	0.702005	1.72379e-05	0.631457	Potra001727g14051	gene,mRNA,exon,CDS
Potra001727:6157	Potra001727	6157	PseudoChr01	15933180	C	A	0.059	-3.12065	0.702005	1.72379e-05	0.631457	Potra001727g14051	gene,mRNA,intron
Potra000800:26912	Potra000800	26912	PseudoChr02	22674508	T	C	0.059	-2.86393	0.644734	1.74651e-05	0.631457	Potra000800g06345	2kb_upstream		Potri.002G207400
Potra000723:50479	Potra000723	50479	PseudoChr01	17166409	A	G	0.261	-1.5561	0.350448	1.75838e-05	0.631457		intergenic
Potra001540:21843	Potra001540	21843	PseudoChr17	1089859	T	G	0.245	1.44815	0.326255	1.76964e-05	0.631457	Potra001540g12779,Potra001540g12780	gene,mRNA,three_prime_UTR,exon,intron	AT1G03810	Potri.017G014500,Potri.017G014400
Potra001077:3225	Potra001077	3225	PseudoChr02	7739257	A	T	0.059	-2.60725	0.587692	1.7856e-05	0.631457	Potra001077g09301,Potra001077g09299,Potra001077g09300	2kb_downstream,gene,mRNA,exon,CDS	AT1G21760,AT1G75630	Potri.002G082500,Potri.005G235300
Potra003863:45192	Potra003863	45192	PseudoChr01	55240556	G	A	0.277	1.69608	0.382425	1.79526e-05	0.631457		intergenic
Potra003863:45328	Potra003863	45328	PseudoChr01	55240692	C	T	0.277	1.69608	0.382425	1.79526e-05	0.631457		intergenic
Potra003863:45379	Potra003863	45379	PseudoChr01	55240743	G	A	0.277	1.69608	0.382425	1.79526e-05	0.631457		intergenic
Potra003863:45406	Potra003863	45406	PseudoChr01	55240770	T	C	0.277	1.69608	0.382425	1.79526e-05	0.631457		intergenic
Potra003863:46763	Potra003863	46763	PseudoChr01	55242127	C	T	0.277	1.69608	0.382425	1.79526e-05	0.631457	Potra003863g23214	2kb_upstream		Potri.001G284400
Potra000703:8503	Potra000703	8503	PseudoChr05	19368068	C	T	0.293	-1.65025	0.37219	1.80376e-05	0.631457		intergenic
Potra000703:8551	Potra000703	8551	PseudoChr05	19368020	C	T	0.293	-1.65025	0.37219	1.80376e-05	0.631457		intergenic
Potra001158:19486	Potra001158	19486	PseudoChr03	13289562	C	A	0.245	-1.58913	0.358433	1.80597e-05	0.631457	Potra001158g10049	gene,mRNA,intron	AT4G17370	Potri.003G078500
Potra001158:19497	Potra001158	19497	PseudoChr03	13289573	A	G	0.245	-1.58913	0.358433	1.80597e-05	0.631457	Potra001158g10049	gene,mRNA,intron	AT4G17370	Potri.003G078500
Potra176259:2293	Potra176259	2293	PseudoChr05	943697	T	A	0.064	-2.70748	0.610831	1.81394e-05	0.631457	Potra176259g27871	gene,mRNA,exon,CDS
Potra176259:2523	Potra176259	2523	PseudoChr05	943927	C	T	0.064	-2.70748	0.610831	1.81394e-05	0.631457	Potra176259g27871	gene,mRNA,intron
Potra176259:2569	Potra176259	2569	PseudoChr05	943973	G	A	0.064	-2.70748	0.610831	1.81394e-05	0.631457	Potra176259g27871	gene,mRNA,intron
Potra193077:2472	Potra193077	2472	PseudoChr01	64733432	A	C	0.154	-1.72529	0.389693	1.85116e-05	0.631457		intergenic
Potra004164:2456	Potra004164	2456	PseudoChr17	11786213	T	C	0.431	-1.47372	0.333177	1.88116e-05	0.631457		intergenic
Potra168542:585	Potra168542	585	PseudoChr03	7429800	T	C	0.367	-1.28614	0.290831	1.88824e-05	0.631457		intergenic
Potra001730:89378	Potra001730	89378	PseudoChr02	885063	G	T	0.468	1.39176	0.31525	1.94502e-05	0.631457	Potra001730g14083,Potra001730g14084	2kb_upstream,gene,mRNA,exon,CDS		Potri.002G010700
Potra003863:47707	Potra003863	47707	PseudoChr01	55243071	G	A	0.298	1.69919	0.385	1.95494e-05	0.631457	Potra003863g23214	2kb_upstream		Potri.001G284400
Potra003863:47725	Potra003863	47725	PseudoChr01	55243089	T	C	0.298	1.69919	0.385	1.95494e-05	0.631457	Potra003863g23214	2kb_upstream		Potri.001G284400
Potra003863:47734	Potra003863	47734	PseudoChr01	55243098	T	C	0.298	1.69919	0.385	1.95494e-05	0.631457	Potra003863g23214	2kb_upstream		Potri.001G284400
Potra003613:22813	Potra003613	22813	PseudoChr06	24352180	T	G	0.059	-3.08202	0.699189	1.99776e-05	0.631457		intergenic
Potra001042:163496	Potra001042	163496	PseudoChr08	15076272	T	C	0.293	1.4234	0.323483	2.05963e-05	0.631457	Potra001042g08813	CDS,gene,mRNA,exon	AT1G13450	Potri.008G179700
Potra003863:44847	Potra003863	44847	PseudoChr01	55240211	G	A	0.261	1.68682	0.383547	2.07833e-05	0.631457		intergenic
Potra003838:40656	Potra003838	40656	PseudoChr05	16719729	C	T	0.202	-1.78238	0.405284	2.07914e-05	0.631457	Potra003838g23063	gene,mRNA,intron		Potri.008G187400
Potra004164:2982	Potra004164	2982	PseudoChr17	11785687	A	G	0.495	-1.36464	0.310396	2.09059e-05	0.631457		intergenic
Potra002194:43308	Potra002194	43308	PseudoChr06	15722615	A	G	0.303	1.39736	0.318491	2.16593e-05	0.631457	Potra002194g16909	gene,mRNA,three_prime_UTR,exon	AT2G20120	Potri.006G158100
Potra000482:209721	Potra000482	209721	PseudoChr06	20497625	C	T	0.16	2.10747	0.480998	2.21761e-05	0.631457	Potra000482g02973	exon,CDS,gene,mRNA	AT5G58160	Potri.006G185600
Potra002451:8645	Potra002451	8645	PseudoChr08	10597572	T	C	0.133	-1.86894	0.426631	2.22412e-05	0.631457	Potra002451g18568	gene,mRNA,intron	AT2G01350	Potri.008G128900
Potra006837:4775	Potra006837	4775	PseudoChr06	3814467	G	A	0.426	1.35903	0.310356	2.23961e-05	0.631457	Potra006837g25830	gene,mRNA,exon,CDS
Potra181207:1809	Potra181207	1809	PseudoChr06	25852645	A	G	0.074	-2.7833	0.636254	2.27878e-05	0.631457		intergenic
Potra000195:96327	Potra000195	96327	PseudoChr16	6347378	T	C	0.447	1.38645	0.317343	2.32912e-05	0.631457		intergenic
Potra000351:91960	Potra000351	91960	PseudoChr06	1766741	G	A	0.473	1.36184	0.311752	2.33453e-05	0.631457		intergenic
Potra000351:92414	Potra000351	92414	PseudoChr06	1767195	C	T	0.473	1.36184	0.311752	2.33453e-05	0.631457		intergenic
Potra001158:1289	Potra001158	1289	PseudoChr03	13271365	A	G	0.165	-1.7395	0.398714	2.38618e-05	0.631457	Potra001158g10047	gene,mRNA,intron	AT5G47435	Potri.003G078000
Potra001158:1368	Potra001158	1368	PseudoChr03	13271444	G	T	0.165	-1.7395	0.398714	2.38618e-05	0.631457	Potra001158g10047	gene,mRNA,intron	AT5G47435	Potri.003G078000
Potra000195:90362	Potra000195	90362	PseudoChr16	6341413	T	C	0.399	1.41244	0.324067	2.42649e-05	0.631457		intergenic
Potra000195:90374	Potra000195	90374	PseudoChr16	6341425	A	G	0.399	1.41244	0.324067	2.42649e-05	0.631457		intergenic
Potra000195:90495	Potra000195	90495	PseudoChr16	6341546	T	C	0.399	1.41244	0.324067	2.42649e-05	0.631457		intergenic
Potra000195:90560	Potra000195	90560	PseudoChr16	6341611	G	T	0.399	1.41244	0.324067	2.42649e-05	0.631457		intergenic
Potra000195:90996	Potra000195	90996	PseudoChr16	6342047	T	C	0.399	1.41244	0.324067	2.42649e-05	0.631457		intergenic
Potra000195:93480	Potra000195	93480	PseudoChr16	6344531	T	G	0.399	1.41244	0.324067	2.42649e-05	0.631457		intergenic
Potra000195:93669	Potra000195	93669	PseudoChr16	6344720	A	G	0.399	1.41244	0.324067	2.42649e-05	0.631457		intergenic
Potra000195:93891	Potra000195	93891	PseudoChr16	6344942	T	C	0.399	1.41244	0.324067	2.42649e-05	0.631457		intergenic
Potra000195:93980	Potra000195	93980	PseudoChr16	6345031	T	C	0.399	1.41244	0.324067	2.42649e-05	0.631457		intergenic
Potra000195:94094	Potra000195	94094	PseudoChr16	6345145	C	T	0.399	1.41244	0.324067	2.42649e-05	0.631457		intergenic
Potra000195:94202	Potra000195	94202	PseudoChr16	6345253	A	G	0.399	1.41244	0.324067	2.42649e-05	0.631457		intergenic
Potra000195:94306	Potra000195	94306	PseudoChr16	6345357	A	G	0.399	1.41244	0.324067	2.42649e-05	0.631457		intergenic
Potra000195:94463	Potra000195	94463	PseudoChr16	6345514	A	G	0.399	1.41244	0.324067	2.42649e-05	0.631457		intergenic
Potra000195:94495	Potra000195	94495	PseudoChr16	6345546	T	A	0.399	1.41244	0.324067	2.42649e-05	0.631457		intergenic
Potra000195:94901	Potra000195	94901	PseudoChr16	6345952	T	C	0.399	1.41244	0.324067	2.42649e-05	0.631457		intergenic
Potra000195:95243	Potra000195	95243	PseudoChr16	6346294	G	A	0.399	1.41244	0.324067	2.42649e-05	0.631457		intergenic
Potra000195:95299	Potra000195	95299	PseudoChr16	6346350	T	G	0.399	1.41244	0.324067	2.42649e-05	0.631457		intergenic
Potra003837:37818	Potra003837	37818	PseudoChr02	31682020	G	T	0.069	-2.85054	0.654238	2.44028e-05	0.631457	Potra003837g23061,Potra003837g23062	2kb_downstream,gene,mRNA,exon,CDS	AT2G20360	Potri.002G255900
Potra003837:38489	Potra003837	38489	PseudoChr02	31682691	T	G	0.069	-2.85054	0.654238	2.44028e-05	0.631457	Potra003837g23062	gene,mRNA,exon,three_prime_UTR
Potra003837:39573	Potra003837	39573	PseudoChr02	31683775	G	A	0.069	-2.85054	0.654238	2.44028e-05	0.631457	Potra003837g23062	gene
Potra003837:40874	Potra003837	40874	PseudoChr02	31685076	A	G	0.069	-2.85054	0.654238	2.44028e-05	0.631457	Potra003837g23062	gene
Potra002081:319	Potra002081	319	PseudoChr08	11753789	A	C	0.298	1.49686	0.343646	2.4519e-05	0.631457		intergenic
Potra000634:7834	Potra000634	7834	PseudoChr02	7455593	G	T	0.319	-1.58862	0.364783	2.46018e-05	0.631457	Potra000634g04841	gene,mRNA,five_prime_UTR,exon	AT1G01720	Potri.002G081000
Potra000195:95168	Potra000195	95168	PseudoChr16	6346219	A	G	0.399	1.41282	0.324986	2.53477e-05	0.646175		intergenic
Potra001265:147500	Potra001265	147500	PseudoChr03	17656018	C	G	0.064	2.89098	0.665198	2.5475e-05	0.646175	Potra001265g10941	2kb_downstream		Potri.003G122000
Potra000482:32180	Potra000482	32180	PseudoChr06	20320084	G	T	0.128	-1.79158	0.412695	2.59655e-05	0.651463	Potra000482g02958	2kb_upstream	AT4G30580	Potri.006G183700
Potra000409:56551	Potra000409	56551	PseudoChr01	21416443	C	G	0.128	-2.03451	0.468754	2.60579e-05	0.651463	Potra000409g01998	2kb_upstream	AT4G17090	Potri.001G148900
Potra005721:490	Potra005721	490	PseudoChr01	48576214	C	T	0.293	-1.3973	0.321997	2.61367e-05	0.651463		intergenic
Potra000351:112662	Potra000351	112662	PseudoChr06	1787443	C	T	0.362	1.43764	0.331489	2.64007e-05	0.654262	Potra000351g01290,Potra000351g01289	2kb_downstream,gene,mRNA,exon,three_prime_UTR	AT1G32583,AT4G16410	Potri.006G017600,Potri.006G017500
Potra001949:5285	Potra001949	5285	PseudoChr15	8819796	A	G	0.287	-1.56774	0.362011	2.70538e-05	0.659084	Potra001949g15404	gene,mRNA,exon,three_prime_UTR		Potri.015G087900
Potra001949:5286	Potra001949	5286	PseudoChr15	8819797	A	C	0.287	-1.56774	0.362011	2.70538e-05	0.659084	Potra001949g15404	gene,mRNA,exon,three_prime_UTR		Potri.015G087900
Potra001949:5338	Potra001949	5338	PseudoChr15	8819849	T	C	0.287	-1.56774	0.362011	2.70538e-05	0.659084	Potra001949g15404	gene,mRNA,exon,three_prime_UTR		Potri.015G087900
Potra000924:20520	Potra000924	20520	PseudoChr17	11580811	C	T	0.394	-1.52448	0.352309	2.74319e-05	0.661241		intergenic
Potra000116:39995	Potra000116	39995	PseudoChr05	14307058	C	T	0.362	1.36124	0.314675	2.75641e-05	0.661241	Potra000116g00380,Potra000116g00379	2kb_downstream	AT3G42960	Potri.008G141800
Potra005304:1874	Potra005304	1874	Pseudoscaffold_123	25875	T	C	0.457	1.54865	0.358306	2.79646e-05	0.661241	Potra005304g32952	gene,mRNA,exon,CDS
Potra001101:51705	Potra001101	51705	PseudoChr07	13738997	C	T	0.16	-1.82713	0.423223	2.85118e-05	0.661241	Potra001101g30556,Potra001101g09609	2kb_downstream,2kb_upstream		Potri.017G047200,Potri.017G047300
Potra001092:1444	Potra001092	1444	PseudoChr10	652091	T	C	0.101	-2.43026	0.563594	2.90842e-05	0.661241		intergenic
Potra001092:1679	Potra001092	1679	PseudoChr10	652326	C	A	0.101	-2.43026	0.563594	2.90842e-05	0.661241		intergenic
Potra001092:2556	Potra001092	2556	PseudoChr10	653203	G	A	0.101	-2.43026	0.563594	2.90842e-05	0.661241		intergenic
Potra001092:2563	Potra001092	2563	PseudoChr10	653210	A	T	0.101	-2.43026	0.563594	2.90842e-05	0.661241		intergenic
Potra001002:87715	Potra001002	87715	PseudoChr18	10985868	G	A	0.367	1.40256	0.325277	2.91043e-05	0.661241		intergenic
Potra001002:87761	Potra001002	87761	PseudoChr18	10985822	A	T	0.367	1.40256	0.325277	2.91043e-05	0.661241		intergenic
Potra001002:88300	Potra001002	88300	PseudoChr18	10985283	G	A	0.367	1.40256	0.325277	2.91043e-05	0.661241		intergenic
Potra002203:33244	Potra002203	33244	PseudoChr08	10246200	A	G	0.186	-1.81763	0.421738	2.93374e-05	0.661241		intergenic
Potra000357:4475	Potra000357	4475	PseudoChr02	12663368	A	T	0.059	-3.02922	0.702901	2.9366e-05	0.661241		intergenic
Potra000357:6298	Potra000357	6298	PseudoChr02	12665191	A	G	0.059	-3.02922	0.702901	2.9366e-05	0.661241		intergenic
Potra001730:89439	Potra001730	89439	PseudoChr02	885002	G	A	0.463	1.37908	0.320114	2.95394e-05	0.661241	Potra001730g14084	gene,mRNA,exon,CDS		Potri.002G010700
Potra001049:84336	Potra001049	84336	PseudoChr03	21305456	C	A	0.08	-2.6379	0.612384	2.95959e-05	0.661241	Potra001049g08922	intron,gene,mRNA	AT1G28100	Potri.003G163800
Potra003671:2664	Potra003671	2664	PseudoChr01	65798979	A	G	0.176	-1.5909	0.370278	3.0899e-05	0.680503		intergenic
Potra001085:84221	Potra001085	84221	PseudoChr02	21345507	A	C	0.181	-1.8881	0.438297	3.10233e-05	0.680503	Potra001085g09395	2kb_downstream	AT4G02130,AT1G02720	Potri.002G200200
Potra000797:72860	Potra000797	72860	PseudoChr02	15586136	C	A	0.197	-1.84253	0.429143	3.12604e-05	0.680503	Potra000797g06328	gene,mRNA,intron	AT2G45720	Potri.014G076500
Potra001924:9712	Potra001924	9712	PseudoChr04	9005378	T	C	0.261	1.73785	0.404868	3.1398e-05	0.680503	Potra001924g15256,Potra001924g15257	gene,mRNA,exon,three_prime_UTR,intron	AT5G15340,AT5G39530	Potri.017G087600,Potri.017G087500
Potra001924:9715	Potra001924	9715	PseudoChr04	9005381	T	C	0.261	1.73785	0.404868	3.1398e-05	0.680503	Potra001924g15256,Potra001924g15257	gene,mRNA,exon,three_prime_UTR,CDS	AT5G15340,AT5G39530	Potri.017G087600,Potri.017G087500
Potra000892:108605	Potra000892	108605	PseudoChr07	14485568	G	A	0.059	-3.01695	0.703614	3.1962e-05	0.680503	Potra000892g07223	gene		Potri.017G036700
Potra000910:9542	Potra000910	9542	PseudoChr11	1950469	T	C	0.165	1.81766	0.424068	3.21519e-05	0.680503	Potra000910g07376	gene,mRNA,intron	AT4G05530	Potri.011G022400
Potra172979:2561	Potra172979	2561	PseudoChr01	74839964	A	G	0.271	1.35399	0.316353	3.29415e-05	0.680503		intergenic
Potra004129:4448	Potra004129	4448	PseudoChr11	8197643	T	C	0.33	1.23816	0.289794	3.39065e-05	0.680503		intergenic
Potra006333:233	Potra006333	233	PseudoChr05	26151532	A	G	0.128	-1.83015	0.428393	3.39596e-05	0.680503		intergenic
Potra002229:61435	Potra002229	61435	PseudoChr15	10268778	G	C	0.059	-2.97977	0.697906	3.42961e-05	0.680503	Potra002229g17135,Potra002229g17134	2kb_downstream	AT5G51010	Potri.015G108100,Potri.015G108200
Potra002038:35449	Potra002038	35449	PseudoChr13	2241137	G	C	0.106	-2.22652	0.521591	3.44129e-05	0.680503	Potra002038g15934	gene,mRNA,exon,CDS		Potri.013G027300
Potra002038:35583	Potra002038	35583	PseudoChr13	2241003	C	T	0.106	-2.22652	0.521591	3.44129e-05	0.680503	Potra002038g15934	gene,mRNA,exon,CDS		Potri.013G027300
Potra000351:120953	Potra000351	120953	PseudoChr06	1795734	T	C	0.468	-1.41704	0.332317	3.5029e-05	0.680503	Potra000351g01291	2kb_upstream	AT5G55620	Potri.006G017700
Potra000981:55494	Potra000981	55494	PseudoChr05	12929093	A	G	0.335	-1.51323	0.355226	3.56052e-05	0.680503		intergenic
Potra188114:1151	Potra188114	1151	PseudoChr10	8766558	G	A	0.479	-1.461	0.343018	3.56928e-05	0.680503	Potra188114g28565	gene,mRNA,exon,five_prime_UTR	AT3G22800	Potri.010G083000
Potra001540:39746	Potra001540	39746	PseudoChr17	1107762	T	G	0.154	1.75887	0.413177	3.60131e-05	0.680503	Potra001540g12783	2kb_downstream	AT2G20580	Potri.017G014800
Potra000793:25888	Potra000793	25888	PseudoChr06	7221564	T	C	0.122	-2.1399	0.502687	3.6018e-05	0.680503		intergenic
Potra000785:105393	Potra000785	105393	PseudoChr06	10853843	C	G	0.207	-1.72188	0.404579	3.61468e-05	0.680503	Potra000785g06217,Potra000785g06218	2kb_upstream		Potri.006G108600
Potra002562:45655	Potra002562	45655	PseudoChr02	11702202	A	G	0.074	-2.34352	0.551053	3.65931e-05	0.680503	Potra002562g19301	2kb_downstream		Potri.002G118700
Potra003523:27014	Potra003523	27014	PseudoChr13	3055323	T	C	0.149	1.99875	0.470068	3.67016e-05	0.680503	Potra003523g21892	intron,gene,mRNA		Potri.013G035800
Potra146213:958	Potra146213	958	PseudoChr14	2053006	C	G	0.495	1.38361	0.325888	3.76163e-05	0.680503		intergenic
Potra146213:971	Potra146213	971	PseudoChr14	2052993	G	A	0.495	1.38361	0.325888	3.76163e-05	0.680503		intergenic
Potra001949:3198	Potra001949	3198	PseudoChr15	8817709	C	T	0.314	-1.51707	0.357551	3.80136e-05	0.680503	Potra001949g15404	gene,mRNA,intron		Potri.015G087900
Potra001727:10226	Potra001727	10226	PseudoChr01	15937249	T	C	0.053	-3.12941	0.737792	3.8213e-05	0.680503	Potra001727g14052	2kb_downstream	AT4G11950	Potri.001G112800
Potra001727:12293	Potra001727	12293	PseudoChr01	15939316	T	C	0.053	-3.12941	0.737792	3.8213e-05	0.680503	Potra001727g14052,Potra001727g14053	gene,mRNA,exon,2kb_downstream,five_prime_UTR	AT4G11950,AT1G12560	Potri.001G112800,Potri.001G112900
Potra001727:2879	Potra001727	2879	PseudoChr01	15929902	A	T	0.053	-3.12941	0.737792	3.8213e-05	0.680503	Potra001727g14050,Potra001727g14051	gene,mRNA,exon,three_prime_UTR
Potra001727:4264	Potra001727	4264	PseudoChr01	15931287	T	G	0.053	-3.12941	0.737792	3.8213e-05	0.680503	Potra001727g14051,Potra001727g14050	gene,mRNA,2kb_downstream,intron
Potra001727:5159	Potra001727	5159	PseudoChr01	15932182	G	A	0.053	-3.12941	0.737792	3.8213e-05	0.680503	Potra001727g14051	gene,mRNA,intron
Potra001727:5384	Potra001727	5384	PseudoChr01	15932407	C	A	0.053	-3.12941	0.737792	3.8213e-05	0.680503	Potra001727g14051	gene,mRNA,intron
Potra001727:5559	Potra001727	5559	PseudoChr01	15932582	C	T	0.053	-3.12941	0.737792	3.8213e-05	0.680503	Potra001727g14051	gene,mRNA,intron
Potra001727:5909	Potra001727	5909	PseudoChr01	15932932	T	C	0.053	-3.12941	0.737792	3.8213e-05	0.680503	Potra001727g14051	gene,mRNA,intron
Potra001727:6549	Potra001727	6549	PseudoChr01	15933572	C	T	0.053	-3.12941	0.737792	3.8213e-05	0.680503	Potra001727g14051	gene,mRNA,intron
Potra001727:6559	Potra001727	6559	PseudoChr01	15933582	C	T	0.053	-3.12941	0.737792	3.8213e-05	0.680503	Potra001727g14051	gene,mRNA,intron
Potra001727:7957	Potra001727	7957	PseudoChr01	15934980	A	G	0.053	-3.12941	0.737792	3.8213e-05	0.680503	Potra001727g14051	gene,mRNA,exon,five_prime_UTR
Potra001727:8830	Potra001727	8830	PseudoChr01	15935853	A	C	0.053	-3.12941	0.737792	3.8213e-05	0.680503	Potra001727g14051,Potra001727g14052	2kb_upstream,2kb_downstream	AT4G11950	Potri.001G112800
Potra002445:351	Potra002445	351	PseudoChr06	11451486	T	A	0.314	1.47834	0.348539	3.82183e-05	0.680503	Potra002445g18531	2kb_downstream
Potra001262:78406	Potra001262	78406	PseudoChr12	5635833	C	G	0.239	-1.51115	0.356364	3.83783e-05	0.680503	Potra001262g10892	gene,mRNA,exon,three_prime_UTR	AT4G25280	Potri.015G129000
Potra001262:78412	Potra001262	78412	PseudoChr12	5635839	T	A	0.239	-1.51115	0.356364	3.83783e-05	0.680503	Potra001262g10892	gene,mRNA,exon,three_prime_UTR	AT4G25280	Potri.015G129000
Potra003385:43784	Potra003385	43784	PseudoChr10	8829617	G	A	0.197	1.64258	0.387682	3.89026e-05	0.680503	Potra003385g21521	2kb_upstream	AT3G22690	Potri.010G083700
Potra003523:37034	Potra003523	37034	PseudoChr13	3065343	C	T	0.218	1.5225	0.359446	3.9091e-05	0.680503	Potra003523g21893	2kb_downstream		Potri.013G035900
Potra003523:37095	Potra003523	37095	PseudoChr13	3065404	T	A	0.218	1.5225	0.359446	3.9091e-05	0.680503	Potra003523g21893	2kb_downstream		Potri.013G035900
Potra003523:37213	Potra003523	37213	PseudoChr13	3065522	A	T	0.218	1.5225	0.359446	3.9091e-05	0.680503	Potra003523g21893	2kb_downstream		Potri.013G035900
Potra004347:3562	Potra004347	3562	Pseudoscaffold_20	347457	C	T	0.255	-1.55412	0.366924	3.91115e-05	0.680503	Potra004347g24834	2kb_upstream		Potri.T003400
Potra003523:41516	Potra003523	41516	PseudoChr13	3069825	C	T	0.197	1.68074	0.396892	3.92316e-05	0.680503	Potra003523g21893	2kb_upstream		Potri.013G035900
Potra163261:1616	Potra163261	1616	PseudoChr14	7767586	A	T	0.069	-2.13923	0.505394	3.95265e-05	0.680503		intergenic
Potra000501:19188	Potra000501	19188	PseudoChr04	8969441	G	A	0.09	-2.45749	0.580811	3.97799e-05	0.680503	Potra000501g32790,Potra000501g03232	2kb_upstream,2kb_downstream	AT1G66140	Potri.004G081600,Potri.004G084100
Potra000634:3395	Potra000634	3395	PseudoChr02	7451154	A	G	0.245	-1.59718	0.377494	3.97998e-05	0.680503		intergenic
Potra000634:3838	Potra000634	3838	PseudoChr02	7451597	T	A	0.245	-1.59718	0.377494	3.97998e-05	0.680503		intergenic
Potra172826:1580	Potra172826	1580	PseudoChr15	8808988	A	T	0.335	-1.46388	0.346078	3.9971e-05	0.680503		intergenic
Potra000793:16305	Potra000793	16305	PseudoChr06	7211981	T	G	0.362	-1.35295	0.319857	3.99743e-05	0.680503	Potra000793g06287,Potra000793g06288	gene,mRNA,intron,2kb_downstream	AT4G29960,AT5G57210	Potri.006G075900,Potri.006G076000
Potra003863:44805	Potra003863	44805	PseudoChr01	55240169	A	G	0.245	1.63923	0.387542	3.99835e-05	0.680503		intergenic
Potra002573:24125	Potra002573	24125	PseudoChr07	15010754	T	C	0.287	-1.28601	0.304115	4.01562e-05	0.680503	Potra002573g19361	2kb_downstream		Potri.007G130900
Potra001949:1879	Potra001949	1879	PseudoChr15	8816390	G	A	0.293	-1.52294	0.360445	4.07035e-05	0.680503	Potra001949g15404	gene,mRNA,five_prime_UTR,exon		Potri.015G087900
Potra002031:1142	Potra002031	1142	PseudoChr16	4383617	T	C	0.064	-2.87504	0.680557	4.08036e-05	0.680503	Potra002031g15897	2kb_upstream		Potri.016G066400
Potra002031:647	Potra002031	647	PseudoChr16	4383122	T	G	0.064	-2.87504	0.680557	4.08036e-05	0.680503		intergenic
Potra003523:36530	Potra003523	36530	PseudoChr13	3064839	C	T	0.202	1.61827	0.383143	4.09407e-05	0.680503	Potra003523g21893	2kb_downstream		Potri.013G035900
Potra162484:10050	Potra162484	10050	PseudoChr19	1899961	C	T	0.457	-1.2913	0.305769	4.10246e-05	0.680503	Potra162484g27019	2kb_upstream		Potri.019G023600
Potra183826:818	Potra183826	818	PseudoChr05	27157176	A	G	0.271	1.56742	0.371165	4.10497e-05	0.680503	Potra183826g31344	2kb_upstream	AT1G76220	Potri.T179300
Potra183826:819	Potra183826	819	PseudoChr05	27157175	G	A	0.271	1.56742	0.371165	4.10497e-05	0.680503	Potra183826g31344	2kb_upstream	AT1G76220	Potri.T179300
Potra002203:49235	Potra002203	49235	PseudoChr08	10230209	A	G	0.064	-2.8657	0.678931	4.13781e-05	0.680503	Potra002203g16961	2kb_downstream		Potri.008G125500
Potra003523:12608	Potra003523	12608	PseudoChr13	3040917	T	G	0.394	1.38387	0.327935	4.15288e-05	0.680503	Potra003523g21890	gene,mRNA,intron		Potri.013G035600
Potra003523:12613	Potra003523	12613	PseudoChr13	3040922	T	C	0.394	1.38387	0.327935	4.15288e-05	0.680503	Potra003523g21890	gene,mRNA,intron		Potri.013G035600
Potra003599:10668	Potra003599	10668	PseudoChr17	11747794	T	C	0.138	1.86482	0.441999	4.16725e-05	0.680503	Potra003599g22121,Potra003599g22120	2kb_downstream	AT5G52640	Potri.017G146600,Potri.017G146700
Potra002267:68936	Potra002267	68936	PseudoChr16	2848026	C	T	0.473	-1.43893	0.341105	4.17712e-05	0.680503	Potra002267g17388,Potra002267g17389	gene,mRNA,intron,2kb_upstream	AT3G57910	Potri.016G048800,Potri.T163700,Potri.016G048600
Potra000691:12154	Potra000691	12154	PseudoChr12	2368137	T	C	0.16	-1.61544	0.383144	4.21215e-05	0.680503		intergenic
Potra193077:1198	Potra193077	1198	PseudoChr01	64734706	G	A	0.17	-1.63501	0.387786	4.21223e-05	0.680503		intergenic
Potra193077:1716	Potra193077	1716	PseudoChr01	64734188	A	G	0.144	-1.79847	0.42672	4.23852e-05	0.680503		intergenic
Potra002834:9131	Potra002834	9131	PseudoChr15	8974894	C	T	0.298	-1.45064	0.344251	4.25038e-05	0.680503	Potra002834g20084,Potra002834g20085	2kb_downstream,gene,mRNA,three_prime_UTR,exon	AT3G48460	Potri.015G089700,Potri.015G089800
Potra000901:68167	Potra000901	68167	PseudoChr14	12888097	C	T	0.09	-2.34903	0.557572	4.26606e-05	0.680503		intergenic
Potra003272:13180	Potra003272	13180	PseudoChr05	13742256	T	G	0.213	-1.5782	0.374616	4.26802e-05	0.680503	Potra003272g21191	2kb_downstream		Potri.005G142100
Potra003272:13585	Potra003272	13585	PseudoChr05	13741851	T	A	0.213	-1.5782	0.374616	4.26802e-05	0.680503	Potra003272g21191	2kb_downstream		Potri.005G142100
Potra003272:15343	Potra003272	15343	PseudoChr05	13740093	A	G	0.213	-1.5782	0.374616	4.26802e-05	0.680503		intergenic
Potra003272:15394	Potra003272	15394	PseudoChr05	13740042	T	G	0.213	-1.5782	0.374616	4.26802e-05	0.680503		intergenic
Potra000053:14598	Potra000053	14598	PseudoChr05	24203944	G	A	0.059	-2.72716	0.64745	4.27909e-05	0.680503	Potra000053g00219,Potra000053g00220	2kb_upstream,three_prime_UTR,exon,gene,mRNA	AT3G63370,AT1G03060	Potri.005G215500,Potri.005G215400
Potra003385:42803	Potra003385	42803	PseudoChr10	8830598	A	C	0.17	1.78872	0.424745	4.29366e-05	0.680503	Potra003385g21521	gene,mRNA,exon,CDS	AT3G22690	Potri.010G083700
Potra000399:806	Potra000399	806	PseudoChr04	4677569	T	C	0.085	2.2232	0.528239	4.33647e-05	0.680503	Potra000399g01867	2kb_upstream	AT5G46110	Potri.004G048900
Potra003863:58060	Potra003863	58060	PseudoChr01	55253424	G	A	0.287	1.5551	0.369758	4.38601e-05	0.680503	Potra003863g23216	2kb_upstream	AT5G09580	Potri.001G285000
Potra002152:118713	Potra002152	118713	PseudoChr10	8451490	C	T	0.117	-2.26856	0.539522	4.40235e-05	0.680503	Potra002152g16650	2kb_downstream	AT4G14620	Potri.010G080600
Potra003837:36686	Potra003837	36686	PseudoChr02	31680888	G	A	0.059	-2.99404	0.712071	4.40345e-05	0.680503	Potra003837g23062,Potra003837g23061	2kb_upstream,2kb_downstream	AT2G20360	Potri.002G255900
Potra003834:50376	Potra003834	50376	PseudoChr15	4084139	A	G	0.053	-3.16985	0.754244	4.43751e-05	0.680503		intergenic
Potra170329:185	Potra170329	185	Pseudoscaffold_61	168775	G	T	0.059	2.94305	0.70109	4.52091e-05	0.680503		intergenic
Potra000195:90669	Potra000195	90669	PseudoChr16	6341720	T	G	0.468	-1.40908	0.335674	4.52211e-05	0.680503		intergenic
Potra000195:91123	Potra000195	91123	PseudoChr16	6342174	A	G	0.468	-1.40908	0.335674	4.52211e-05	0.680503		intergenic
Potra000195:91142	Potra000195	91142	PseudoChr16	6342193	C	T	0.468	-1.40908	0.335674	4.52211e-05	0.680503		intergenic
Potra000195:93390	Potra000195	93390	PseudoChr16	6344441	A	C	0.468	-1.40908	0.335674	4.52211e-05	0.680503		intergenic
Potra000195:93631	Potra000195	93631	PseudoChr16	6344682	A	G	0.468	-1.40908	0.335674	4.52211e-05	0.680503		intergenic
Potra000195:93692	Potra000195	93692	PseudoChr16	6344743	C	T	0.468	-1.40908	0.335674	4.52211e-05	0.680503		intergenic
Potra000195:93863	Potra000195	93863	PseudoChr16	6344914	T	G	0.468	-1.40908	0.335674	4.52211e-05	0.680503		intergenic
Potra000195:94272	Potra000195	94272	PseudoChr16	6345323	A	T	0.468	-1.40908	0.335674	4.52211e-05	0.680503		intergenic
Potra000195:94974	Potra000195	94974	PseudoChr16	6346025	A	G	0.468	-1.40908	0.335674	4.52211e-05	0.680503		intergenic
Potra000195:95152	Potra000195	95152	PseudoChr16	6346203	T	C	0.468	-1.40908	0.335674	4.52211e-05	0.680503		intergenic
Potra000784:47920	Potra000784	47920	PseudoChr02	13712420	T	G	0.229	-1.63409	0.389329	4.53203e-05	0.680503		intergenic
Potra001042:181481	Potra001042	181481	PseudoChr08	15094257	G	A	0.378	1.3417	0.319705	4.54052e-05	0.680503	Potra001042g08815	intron,gene,mRNA
Potra000634:2055	Potra000634	2055	PseudoChr02	7449814	T	G	0.207	-1.60802	0.383187	4.54504e-05	0.680503		intergenic
Potra004129:4397	Potra004129	4397	PseudoChr11	8197694	G	A	0.309	1.25406	0.298972	4.57771e-05	0.681043		intergenic
Potra003663:36014	Potra003663	36014	PseudoChr01	20257757	T	C	0.197	1.57796	0.376276	4.59408e-05	0.681043	Potra003663g22360	2kb_downstream	AT4G17870	Potri.001G142500
Potra000977:35228	Potra000977	35228	PseudoChr11	6566191	A	G	0.298	-1.21494	0.289801	4.61687e-05	0.681043		intergenic
Potra000910:9731	Potra000910	9731	PseudoChr11	1950280	C	T	0.144	1.83449	0.437778	4.65037e-05	0.681043	Potra000910g07376	gene,mRNA,intron	AT4G05530	Potri.011G022400
Potra000910:9732	Potra000910	9732	PseudoChr11	1950279	T	G	0.144	1.83449	0.437778	4.65037e-05	0.681043	Potra000910g07376	gene,mRNA,intron	AT4G05530	Potri.011G022400
Potra001540:42156	Potra001540	42156	PseudoChr17	1110172	T	A	0.191	1.66603	0.397699	4.67314e-05	0.681043	Potra001540g12783	intron,gene,mRNA	AT2G20580	Potri.017G014800
Potra001540:42298	Potra001540	42298	PseudoChr17	1110314	T	A	0.191	1.66603	0.397699	4.67314e-05	0.681043	Potra001540g12783	intron,gene,mRNA	AT2G20580	Potri.017G014800
Potra003523:37585	Potra003523	37585	PseudoChr13	3065894	C	T	0.207	1.60739	0.383764	4.6853e-05	0.681043	Potra003523g21893	gene,mRNA,three_prime_UTR,exon		Potri.013G035900
Potra000561:53384	Potra000561	53384	PseudoChr06	26009303	A	G	0.223	-1.82619	0.436034	4.69079e-05	0.681043	Potra000561g32986,Potra000561g04068	2kb_upstream,gene,mRNA,five_prime_UTR,exon	AT5G11620,AT4G32900	Potri.006G238000,Potri.006G237900
Potra194917:2314	Potra194917	2314	PseudoChr18	4794130	G	A	0.074	-2.44266	0.583348	4.70666e-05	0.681055	Potra194917g28997	gene,mRNA,intron	AT3G09390	Potri.019G100000
Potra002558:9357	Potra002558	9357	PseudoChr03	18915071	G	C	0.484	1.26762	0.302997	4.77391e-05	0.688475	Potra002558g19275	gene,mRNA,intron
Potra000703:13260	Potra000703	13260	PseudoChr05	19363311	T	C	0.367	1.35621	0.324394	4.826e-05	0.693668		intergenic
Potra002203:35050	Potra002203	35050	PseudoChr08	10244394	T	C	0.176	-1.78467	0.42712	4.86971e-05	0.697625	Potra002203g31689	2kb_upstream		Potri.008G125700
Potra002451:7286	Potra002451	7286	PseudoChr08	10596213	G	A	0.176	-1.69762	0.406395	4.89075e-05	0.698319	Potra002451g18568	gene,mRNA,three_prime_UTR,exon	AT2G01350	Potri.008G128900
Potra003663:37365	Potra003663	37365	PseudoChr01	20256406	C	A	0.176	1.64088	0.393053	4.93871e-05	0.70228	Potra003663g22360	2kb_downstream	AT4G17870	Potri.001G142500
Potra003949:3005	Potra003949	3005	PseudoChr10	19544233	G	A	0.074	-2.71735	0.651009	4.95106e-05	0.70228	Potra003949g23712	gene,mRNA,intron		Potri.010G223900
Potra170329:1228	Potra170329	1228	Pseudoscaffold_61	167732	T	A	0.165	1.78014	0.426697	4.99182e-05	0.70574		intergenic
Potra003949:2456	Potra003949	2456	PseudoChr10	19544782	G	T	0.085	-2.57032	0.616509	5.04461e-05	0.710872	Potra003949g23712	gene,mRNA,intron		Potri.010G223900
Potra001540:20380	Potra001540	20380	PseudoChr17	1088396	G	T	0.101	2.08175	0.499611	5.09103e-05	0.715076	Potra001540g12779,Potra001540g12780	gene,mRNA,three_prime_UTR,exon,five_prime_UTR	AT1G03810	Potri.017G014500,Potri.017G014400
Potra000129:37255	Potra000129	37255	PseudoChr01	7337884	C	T	0.202	-1.6435	0.39461	5.12762e-05	0.717673	Potra000129g30717	2kb_upstream		Potri.001G054200
Potra004129:4452	Potra004129	4452	PseudoChr11	8197639	A	T	0.319	1.22579	0.29438	5.14526e-05	0.717673		intergenic
Potra000793:17071	Potra000793	17071	PseudoChr06	7212747	A	C	0.356	-1.32543	0.318364	5.15945e-05	0.717673	Potra000793g06287,Potra000793g06288	exon,three_prime_UTR,gene,mRNA,2kb_downstream	AT4G29960,AT5G57210	Potri.006G075900,Potri.006G076000
Potra003543:6717	Potra003543	6717	PseudoChr04	21024726	A	G	0.33	-1.50091	0.360969	5.26333e-05	0.725939	Potra003543g21965,Potra003543g21966	2kb_downstream	AT4G38570,AT2G16800	Potri.004G175600,Potri.004G175700
Potra000561:54573	Potra000561	54573	PseudoChr06	26008114	C	G	0.197	-1.7777	0.428051	5.36454e-05	0.725939	Potra000561g04068	gene,mRNA,intron	AT4G32900	Potri.006G237900
Potra001246:28073	Potra001246	28073	PseudoChr10	16761956	C	G	0.154	-2.20103	0.530195	5.39824e-05	0.725939	Potra001246g10694,Potra001246g10695	2kb_downstream,exon,CDS,gene,mRNA	AT1G65480	Potri.010G179700,Potri.T034000
Potra001246:28111	Potra001246	28111	PseudoChr10	16761918	C	T	0.154	-2.20103	0.530195	5.39824e-05	0.725939	Potra001246g10694,Potra001246g10695	2kb_downstream,exon,CDS,gene,mRNA	AT1G65480	Potri.010G179700,Potri.T034000
Potra000116:40134	Potra000116	40134	PseudoChr05	14307197	A	T	0.372	1.33498	0.321598	5.40406e-05	0.725939	Potra000116g00380,Potra000116g00379	2kb_downstream	AT3G42960	Potri.008G141800
Potra000116:40327	Potra000116	40327	PseudoChr05	14307390	C	T	0.372	1.33498	0.321598	5.40406e-05	0.725939	Potra000116g00380,Potra000116g00379	2kb_downstream	AT3G42960	Potri.008G141800
Potra000116:40329	Potra000116	40329	PseudoChr05	14307392	C	T	0.372	1.33498	0.321598	5.40406e-05	0.725939	Potra000116g00380,Potra000116g00379	2kb_downstream	AT3G42960	Potri.008G141800
Potra000116:40380	Potra000116	40380	PseudoChr05	14307443	C	T	0.372	1.33498	0.321598	5.40406e-05	0.725939	Potra000116g00380,Potra000116g00379	2kb_downstream	AT3G42960	Potri.008G141800
Potra000116:40547	Potra000116	40547	PseudoChr05	14307610	G	C	0.372	1.33498	0.321598	5.40406e-05	0.725939	Potra000116g00380,Potra000116g00379	2kb_downstream	AT3G42960	Potri.008G141800
Potra000116:40732	Potra000116	40732	PseudoChr05	14307795	T	C	0.372	1.33498	0.321598	5.40406e-05	0.725939	Potra000116g00380,Potra000116g00379	2kb_downstream	AT3G42960	Potri.008G141800
Potra000116:40952	Potra000116	40952	PseudoChr05	14308015	G	A	0.372	1.33498	0.321598	5.40406e-05	0.725939	Potra000116g00380,Potra000116g00379	2kb_downstream	AT3G42960	Potri.008G141800
Potra000195:87234	Potra000195	87234	PseudoChr16	6338285	A	T	0.5	-1.40415	0.338709	5.51801e-05	0.73305		intergenic
Potra001184:30481	Potra001184	30481	PseudoChr01	8262603	A	T	0.309	-1.48952	0.359398	5.54117e-05	0.73305		intergenic
Potra002086:21777	Potra002086	21777	PseudoChr02	7433019	G	A	0.128	-2.05531	0.495917	5.54177e-05	0.73305		intergenic
Potra008280:1709	Potra008280	1709	PseudoChr02	7407205	G	A	0.117	-2.00978	0.485118	5.57555e-05	0.73305		intergenic
Potra000607:54316	Potra000607	54316	PseudoChr06	12193141	A	G	0.197	1.51208	0.364986	5.57599e-05	0.73305		intergenic
Potra000607:54324	Potra000607	54324	PseudoChr06	12193149	C	T	0.197	1.51208	0.364986	5.57599e-05	0.73305		intergenic
Potra000607:54341	Potra000607	54341	PseudoChr06	12193166	A	G	0.197	1.51208	0.364986	5.57599e-05	0.73305		intergenic
Potra000793:26751	Potra000793	26751	PseudoChr06	7222427	T	C	0.128	-1.97103	0.476376	5.68945e-05	0.741015		intergenic
Potra004007:57054	Potra004007	57054	PseudoChr08	9944448	A	G	0.096	2.38622	0.57679	5.69966e-05	0.741015	Potra004007g24146	2kb_downstream		Potri.008G121200
Potra001540:31151	Potra001540	31151	PseudoChr17	1099167	T	C	0.08	2.37731	0.574909	5.74254e-05	0.741015	Potra001540g12782,Potra001540g12781	three_prime_UTR,exon,2kb_downstream,gene,mRNA	AT4G28450	Potri.017G014700
Potra001077:2870	Potra001077	2870	PseudoChr02	7739612	C	T	0.074	-2.28363	0.552298	5.74947e-05	0.741015	Potra001077g09300,Potra001077g09301,Potra001077g09299	2kb_upstream,2kb_downstream	AT1G21760,AT1G75630	Potri.002G082500,Potri.005G235300
Potra001077:2997	Potra001077	2997	PseudoChr02	7739485	A	G	0.074	-2.28363	0.552298	5.74947e-05	0.741015	Potra001077g09301,Potra001077g09299,Potra001077g09300	2kb_downstream,gene,mRNA,exon,CDS	AT1G21760,AT1G75630	Potri.002G082500,Potri.005G235300
Potra004164:1647	Potra004164	1647	PseudoChr17	11787022	T	C	0.096	-2.24506	0.543001	5.75475e-05	0.741015		intergenic
Potra001655:72307	Potra001655	72307	PseudoChr11	198871	A	G	0.074	-2.44788	0.592145	5.76847e-05	0.741015		intergenic
Potra002113:61025	Potra002113	61025	PseudoChr13	12402212	G	A	0.452	1.33296	0.322465	5.77406e-05	0.741015	Potra002113g16409	intron,gene,mRNA	AT3G59770	Potri.013G128500
Potra001073:54013	Potra001073	54013	PseudoChr13	1182794	A	T	0.314	1.34431	0.325407	5.8288e-05	0.744013	Potra001073g09253,Potra001073g09251	gene,mRNA,exon,CDS,intron		Potri.013G014400
Potra000441:67508	Potra000441	67508	PseudoChr15	11742826	C	T	0.181	1.69747	0.410908	5.83192e-05	0.744013	Potra000441g02444	gene,mRNA,intron	AT4G37880	Potri.015G128600
Potra000489:38440	Potra000489	38440	PseudoChr09	2473032	T	C	0.181	1.73837	0.421231	5.92444e-05	0.744984	Potra000489g03060	2kb_downstream		Potri.009G021400
Potra004949:663	Potra004949	663	PseudoChr16	700995	G	A	0.298	1.58824	0.384938	5.94534e-05	0.744984	Potra004949g25232	2kb_downstream
Potra004949:666	Potra004949	666	PseudoChr16	700998	G	C	0.298	1.58824	0.384938	5.94534e-05	0.744984	Potra004949g25232	2kb_downstream
Potra004164:2898	Potra004164	2898	PseudoChr17	11785771	A	C	0.489	-1.2801	0.310713	6.08374e-05	0.744984		intergenic
Potra002117:9590	Potra002117	9590	PseudoChr03	938271	G	T	0.484	1.29191	0.31361	6.09261e-05	0.744984	Potra002117g16443	gene,mRNA,intron
Potra002267:70833	Potra002267	70833	PseudoChr16	2846129	G	T	0.388	-1.38212	0.335766	6.16612e-05	0.744984	Potra002267g17388,Potra002267g17389	2kb_upstream,gene,mRNA,intron	AT3G57910	Potri.016G048800,Potri.T163700,Potri.016G048600
Potra002267:72870	Potra002267	72870	PseudoChr16	2844092	T	C	0.388	-1.38212	0.335766	6.16612e-05	0.744984	Potra002267g17389	gene,mRNA,intron	AT3G57910	Potri.016G048600
Potra003459:14729	Potra003459	14729	PseudoChr01	67424635	C	T	0.378	-1.44441	0.351	6.194e-05	0.744984	Potra003459g21737	intron,gene,mRNA	AT5G46420	Potri.001G353800
Potra001949:4409	Potra001949	4409	PseudoChr15	8818920	A	G	0.303	-1.39944	0.34009	6.1992e-05	0.744984	Potra001949g15404	gene,mRNA,intron		Potri.015G087900
Potra000901:33919	Potra000901	33919	PseudoChr14	12922345	A	G	0.085	-2.51916	0.612238	6.20495e-05	0.744984		intergenic
Potra000901:67306	Potra000901	67306	PseudoChr14	12888958	A	T	0.085	-2.51916	0.612238	6.20495e-05	0.744984		intergenic
Potra002494:29205	Potra002494	29205	PseudoChr12	10291521	G	T	0.415	-1.29253	0.314137	6.20776e-05	0.744984	Potra002494g18845	gene,mRNA,intron	AT4G24760	Potri.012G090800
Potra002494:29675	Potra002494	29675	PseudoChr12	10291991	G	T	0.415	-1.29253	0.314137	6.20776e-05	0.744984	Potra002494g18845	gene,mRNA,intron	AT4G24760	Potri.012G090800
Potra002494:30081	Potra002494	30081	PseudoChr12	10292397	G	A	0.415	-1.29253	0.314137	6.20776e-05	0.744984	Potra002494g18845	gene,mRNA,intron	AT4G24760	Potri.012G090800
Potra178709:2156	Potra178709	2156	PseudoChr12	11649705	T	A	0.218	-1.26504	0.307583	6.24836e-05	0.744984		intergenic
Potra001606:41494	Potra001606	41494	PseudoChr03	25810035	A	C	0.059	-2.60859	0.634343	6.26142e-05	0.744984		intergenic
Potra000668:90448	Potra000668	90448	PseudoChr01	58248140	A	T	0.282	1.34771	0.327764	6.27207e-05	0.744984		intergenic
Potra000910:9416	Potra000910	9416	PseudoChr11	1950595	G	T	0.154	1.77771	0.432354	6.27523e-05	0.744984	Potra000910g07376	gene,mRNA,intron	AT4G05530	Potri.011G022400
Potra000910:9433	Potra000910	9433	PseudoChr11	1950578	G	C	0.154	1.77771	0.432354	6.27523e-05	0.744984	Potra000910g07376	gene,mRNA,intron	AT4G05530	Potri.011G022400
Potra000910:9600	Potra000910	9600	PseudoChr11	1950411	T	A	0.154	1.77771	0.432354	6.27523e-05	0.744984	Potra000910g07376	gene,mRNA,intron	AT4G05530	Potri.011G022400
Potra000910:9649	Potra000910	9649	PseudoChr11	1950362	T	C	0.154	1.77771	0.432354	6.27523e-05	0.744984	Potra000910g07376	gene,mRNA,intron	AT4G05530	Potri.011G022400
Potra003389:11078	Potra003389	11078	PseudoChr06	24323890	A	G	0.069	-2.52237	0.613495	6.28067e-05	0.744984	Potra003389g32171	gene,mRNA,exon,CDS		Potri.006G219000
Potra003389:6589	Potra003389	6589	PseudoChr06	24328379	G	A	0.069	-2.52237	0.613495	6.28067e-05	0.744984	Potra003389g21531	2kb_upstream		Potri.006G219100
Potra003999:61503	Potra003999	61503	PseudoChr01	15826061	G	T	0.378	-1.43124	0.348328	6.34257e-05	0.744984	Potra003999g24080	gene,mRNA,exon,three_prime_UTR		Potri.001G112300
Potra000571:12377	Potra000571	12377	PseudoChr12	594660	A	C	0.149	-1.79349	0.436498	6.34393e-05	0.744984	Potra000571g04221,Potra000571g04220	2kb_upstream,2kb_downstream	AT5G54140,AT3G49530	Potri.012G007400,Potri.012G007500
Potra004129:6096	Potra004129	6096	PseudoChr11	8195995	T	C	0.271	1.34644	0.327718	6.3508e-05	0.744984		intergenic
Potra003499:986	Potra003499	986	PseudoChr19	10412474	C	A	0.441	-1.10695	0.269498	6.37646e-05	0.744984	Potra003499g21835	2kb_upstream	AT4G10265	Potri.T162600,Potri.019G117500
Potra002031:533	Potra002031	533	PseudoChr16	4383008	A	G	0.069	-2.70497	0.65878	6.41117e-05	0.744984		intergenic
Potra000924:8385	Potra000924	8385	PseudoChr17	11568676	G	A	0.117	2.21545	0.539598	6.41791e-05	0.744984	Potra000924g07473,Potra000924g07474,Potra000924g07475	2kb_downstream,gene,mRNA,intron	AT4G25720,AT2G30940	Potri.017G146200,Potri.017G146000
Potra000924:8592	Potra000924	8592	PseudoChr17	11568883	T	A	0.117	2.21545	0.539598	6.41791e-05	0.744984	Potra000924g07474,Potra000924g07475	gene,mRNA,2kb_downstream,exon,CDS	AT2G30940	Potri.017G146000
Potra000924:8727	Potra000924	8727	PseudoChr17	11569018	T	G	0.117	2.21545	0.539598	6.41791e-05	0.744984	Potra000924g07474,Potra000924g07475	gene,mRNA,2kb_downstream,intron	AT2G30940	Potri.017G146000
Potra000924:9976	Potra000924	9976	PseudoChr17	11570267	C	T	0.117	2.21545	0.539598	6.41791e-05	0.744984	Potra000924g07474,Potra000924g07475	gene,mRNA,2kb_downstream,exon,three_prime_UTR	AT2G30940	Potri.017G146000
Potra002099:15867	Potra002099	15867	PseudoChr03	17408217	G	A	0.117	-2.10012	0.511602	6.43633e-05	0.744984	Potra002099g16321	2kb_upstream		Potri.003G119300
Potra003523:37383	Potra003523	37383	PseudoChr13	3065692	G	T	0.202	1.62992	0.397173	6.46572e-05	0.744984	Potra003523g21893	gene,mRNA,three_prime_UTR,exon		Potri.013G035900
Potra003523:37392	Potra003523	37392	PseudoChr13	3065701	G	A	0.202	1.62992	0.397173	6.46572e-05	0.744984	Potra003523g21893	gene,mRNA,three_prime_UTR,exon		Potri.013G035900
Potra003523:38661	Potra003523	38661	PseudoChr13	3066970	C	T	0.202	1.62992	0.397173	6.46572e-05	0.744984	Potra003523g21893	gene,mRNA,intron		Potri.013G035900
Potra000441:67807	Potra000441	67807	PseudoChr15	11743125	T	C	0.218	1.61747	0.394193	6.47877e-05	0.744984	Potra000441g02444	gene,mRNA,CDS,exon	AT4G37880	Potri.015G128600
Potra000930:123627	Potra000930	123627	PseudoChr01	4753504	C	T	0.149	-1.96414	0.47887	6.51891e-05	0.745628	Potra000930g07586	2kb_downstream	AT1G79640	Potri.001G037900
Potra004129:5715	Potra004129	5715	PseudoChr11	8196376	T	C	0.303	1.2491	0.30455	6.52289e-05	0.745628		intergenic
Potra001092:3714	Potra001092	3714	PseudoChr10	654361	A	G	0.112	-2.23896	0.54611	6.56327e-05	0.745628		intergenic
Potra001092:3873	Potra001092	3873	PseudoChr10	654520	G	A	0.112	-2.23896	0.54611	6.56327e-05	0.745628		intergenic
Potra002099:17111	Potra002099	17111	PseudoChr03	17406973	G	A	0.112	-2.12206	0.517636	6.57084e-05	0.745628	Potra002099g16321	gene,mRNA,intron		Potri.003G119300
Potra000977:35299	Potra000977	35299	PseudoChr11	6566120	T	C	0.271	-1.23034	0.300492	6.69826e-05	0.755443		intergenic
Potra002203:45308	Potra002203	45308	PseudoChr08	10234136	T	A	0.378	-1.40384	0.342867	6.69846e-05	0.755443	Potra002203g16961	gene,mRNA,exon,CDS		Potri.008G125500
Potra001002:87539	Potra001002	87539	PseudoChr18	10986044	T	G	0.378	1.30351	0.318399	6.70989e-05	0.755443		intergenic
Potra001924:9651	Potra001924	9651	PseudoChr04	9005317	T	A	0.324	1.40311	0.342853	6.74882e-05	0.757674	Potra001924g15256,Potra001924g15257	gene,mRNA,exon,three_prime_UTR,intron	AT5G15340,AT5G39530	Potri.017G087600,Potri.017G087500
Potra001487:10170	Potra001487	10170	PseudoChr06	10510154	A	G	0.319	-1.44741	0.353734	6.76485e-05	0.757674		intergenic
Potra001963:12057	Potra001963	12057	PseudoChr17	6241029	C	A	0.08	-2.35801	0.576723	6.84606e-05	0.763377	Potra001963g15495	three_prime_UTR,exon,gene,mRNA		Potri.017G076200
Potra001518:59047	Potra001518	59047	PseudoChr01	51495275	C	T	0.484	1.29946	0.317894	6.87005e-05	0.763377	Potra001518g12643	gene,mRNA,intron		Potri.001G262200
Potra000691:77734	Potra000691	77734	PseudoChr12	2302557	G	A	0.138	1.52546	0.373211	6.87844e-05	0.763377	Potra000691g05372,Potra000691g05373	gene,mRNA,2kb_downstream,intron		Potri.013G047400,Potri.013G047300
Potra008280:1331	Potra008280	1331	PseudoChr02	7406827	C	A	0.112	-2.11501	0.517527	6.8949e-05	0.763377		intergenic
Potra001091:123001	Potra001091	123001	PseudoChr07	11334888	A	G	0.346	-1.39613	0.341654	6.90428e-05	0.763377		intergenic
Potra003656:37810	Potra003656	37810	PseudoChr18	10332296	A	G	0.122	-1.8661	0.456745	6.92364e-05	0.76356	Potra003656g22329	2kb_downstream		Potri.T171300
Potra000710:26967	Potra000710	26967	PseudoChr05	21944084	C	T	0.09	-2.1538	0.519537	6.97167e-05	0.764818	Potra000710g05558,Potra000710g34723	2kb_upstream		Potri.005G193100
Potra003523:34801	Potra003523	34801	PseudoChr13	3063110	G	T	0.165	1.86105	0.455771	6.9852e-05	0.764818	Potra003523g21892	2kb_downstream		Potri.013G035800
Potra001073:53793	Potra001073	53793	PseudoChr13	1182574	G	T	0.255	1.42875	0.34997	7.00668e-05	0.764818	Potra001073g09253,Potra001073g09251	gene,mRNA,intron		Potri.013G014400
Potra002113:46811	Potra002113	46811	PseudoChr13	12387998	C	T	0.25	1.58441	0.388145	7.01915e-05	0.764818	Potra002113g16409	2kb_upstream	AT3G59770	Potri.013G128500
Potra001509:4023	Potra001509	4023	PseudoChr01	54528822	C	A	0.25	-1.50018	0.367609	7.0486e-05	0.764818	Potra001509g12588	gene,mRNA,exon,CDS		Potri.001G282100
Potra003999:50887	Potra003999	50887	PseudoChr01	15836677	T	A	0.09	-2.23946	0.548818	7.0592e-05	0.764818		intergenic
Potra003999:50900	Potra003999	50900	PseudoChr01	15836664	A	G	0.09	-2.23946	0.548818	7.0592e-05	0.764818		intergenic
Potra170329:2211	Potra170329	2211	Pseudoscaffold_61	166749	T	G	0.053	2.99152	0.733551	7.1227e-05	0.769763		intergenic
Potra000129:37338	Potra000129	37338	PseudoChr01	7337801	G	T	0.202	-1.66983	0.409747	7.19975e-05	0.773668	Potra000129g30717	2kb_upstream		Potri.001G054200
Potra000129:37354	Potra000129	37354	PseudoChr01	7337785	C	T	0.202	-1.66983	0.409747	7.19975e-05	0.773668	Potra000129g30717	2kb_upstream		Potri.001G054200
Potra000415:49399	Potra000415	49399	PseudoChr07	13217930	T	C	0.218	-1.60333	0.393512	7.22315e-05	0.773668	Potra000415g02080,Potra000415g33939	intron,gene,mRNA,2kb_upstream		Potri.007G108700,Potri.T107200
Potra001042:163697	Potra001042	163697	PseudoChr08	15076473	A	G	0.298	1.33762	0.328439	7.27095e-05	0.773668	Potra001042g08813	gene,mRNA,exon,five_prime_UTR	AT1G13450	Potri.008G179700
Potra160509:6443	Potra160509	6443	PseudoChr13	3016796	G	C	0.106	-2.10638	0.517298	7.29215e-05	0.773668	Potra160509g26862,Potra160509g30974	2kb_downstream,2kb_upstream	AT4G14880	Potri.013G035500,Potri.013G035400
Potra000615:98199	Potra000615	98199	PseudoChr10	1174761	T	C	0.069	-2.49062	0.612031	7.35958e-05	0.773668	Potra000615g04681	2kb_downstream	AT3G06860	Potri.010G011900
Potra001734:41083	Potra001734	41083	PseudoChr08	15286299	A	T	0.266	1.60518	0.394534	7.3842e-05	0.773668	Potra001734g14115	gene,mRNA,exon,CDS		Potri.008G182000
Potra001734:41087	Potra001734	41087	PseudoChr08	15286303	T	G	0.266	1.60518	0.394534	7.3842e-05	0.773668	Potra001734g14115	gene,mRNA,exon,CDS		Potri.008G182000
Potra001734:41110	Potra001734	41110	PseudoChr08	15286326	A	G	0.266	1.60518	0.394534	7.3842e-05	0.773668	Potra001734g14115	gene,mRNA,exon,CDS		Potri.008G182000
Potra000830:1643	Potra000830	1643	PseudoChr10	20885807	C	T	0.17	-1.72304	0.42359	7.40756e-05	0.773668	Potra000830g06649	2kb_downstream		Potri.016G059000
Potra003656:65120	Potra003656	65120	PseudoChr18	10359606	A	G	0.069	-2.30205	0.566156	7.45253e-05	0.773668		intergenic
Potra000517:29054	Potra000517	29054	PseudoChr01	1577242	G	A	0.122	-1.95025	0.479656	7.45715e-05	0.773668	Potra000517g03432,Potra000517g03433,Potra000517g33857	2kb_downstream,2kb_upstream	AT3G57980,AT5G19630	Potri.001G013600,Potri.001G013700
Potra000517:29121	Potra000517	29121	PseudoChr01	1577309	T	C	0.122	-1.95025	0.479656	7.45715e-05	0.773668	Potra000517g03432,Potra000517g03433,Potra000517g33857	2kb_downstream,2kb_upstream	AT3G57980,AT5G19630	Potri.001G013600,Potri.001G013700
Potra000517:29304	Potra000517	29304	PseudoChr01	1577492	C	T	0.122	-1.95025	0.479656	7.45715e-05	0.773668	Potra000517g03432,Potra000517g03433,Potra000517g33857	2kb_downstream,2kb_upstream	AT3G57980,AT5G19630	Potri.001G013600,Potri.001G013700
Potra000517:29331	Potra000517	29331	PseudoChr01	1577519	A	G	0.122	-1.95025	0.479656	7.45715e-05	0.773668	Potra000517g03432,Potra000517g03433,Potra000517g33857	2kb_downstream,2kb_upstream	AT3G57980,AT5G19630	Potri.001G013600,Potri.001G013700
Potra000517:29380	Potra000517	29380	PseudoChr01	1577568	T	C	0.122	-1.95025	0.479656	7.45715e-05	0.773668	Potra000517g03432,Potra000517g03433,Potra000517g33857	2kb_downstream,2kb_upstream	AT3G57980,AT5G19630	Potri.001G013600,Potri.001G013700
Potra002099:183	Potra002099	183	PseudoChr03	17423901	T	C	0.085	-2.34405	0.57655	7.46519e-05	0.773668	Potra002099g35135	gene,mRNA,exon
Potra172826:1623	Potra172826	1623	PseudoChr15	8808945	T	C	0.33	-1.44315	0.355141	7.5228e-05	0.773668		intergenic
Potra001604:10955	Potra001604	10955	PseudoChr06	6056770	G	A	0.165	-1.77722	0.437386	7.53208e-05	0.773668	Potra001604g30972,Potra001604g13227	2kb_downstream	AT5G01860,AT1G05500	Potri.006G063800,Potri.006G063900
Potra004536:4732	Potra004536	4732	PseudoChr06	25859542	A	G	0.053	-3.04534	0.749502	7.53562e-05	0.773668	Potra004536g25041	2kb_upstream	AT4G32860	Potri.006G236700
Potra004536:6326	Potra004536	6326	PseudoChr06	25857948	A	G	0.053	-3.04534	0.749502	7.53562e-05	0.773668	Potra004536g25041	2kb_upstream	AT4G32860	Potri.006G236700
Potra000351:113987	Potra000351	113987	PseudoChr06	1788768	C	T	0.447	1.35064	0.332773	7.66124e-05	0.774917	Potra000351g01290,Potra000351g01289	intron,gene,mRNA,2kb_downstream	AT1G32583,AT4G16410	Potri.006G017600,Potri.006G017500
Potra000351:114228	Potra000351	114228	PseudoChr06	1789009	C	T	0.447	1.35064	0.332773	7.66124e-05	0.774917	Potra000351g01290,Potra000351g01289	intron,gene,mRNA,2kb_downstream	AT1G32583,AT4G16410	Potri.006G017600,Potri.006G017500
Potra000351:114335	Potra000351	114335	PseudoChr06	1789116	C	G	0.447	1.35064	0.332773	7.66124e-05	0.774917	Potra000351g01290,Potra000351g01289	intron,gene,mRNA,2kb_downstream	AT1G32583,AT4G16410	Potri.006G017600,Potri.006G017500
Potra000351:114389	Potra000351	114389	PseudoChr06	1789170	A	G	0.447	1.35064	0.332773	7.66124e-05	0.774917	Potra000351g01290,Potra000351g01289	intron,gene,mRNA,2kb_downstream	AT1G32583,AT4G16410	Potri.006G017600,Potri.006G017500
Potra001949:6579	Potra001949	6579	PseudoChr15	8821090	A	C	0.362	-1.36999	0.337546	7.66345e-05	0.774917	Potra001949g15404	2kb_downstream		Potri.015G087900
Potra192793:613	Potra192793	613	PseudoChr01	48394675	T	G	0.34	-1.3032	0.321279	7.73252e-05	0.774917		intergenic
Potra003385:42687	Potra003385	42687	PseudoChr10	8830714	A	G	0.165	1.74477	0.430277	7.76987e-05	0.774917	Potra003385g21521	gene,mRNA,exon,CDS	AT3G22690	Potri.010G083700
Potra003385:42711	Potra003385	42711	PseudoChr10	8830690	G	A	0.165	1.74477	0.430277	7.76987e-05	0.774917	Potra003385g21521	gene,mRNA,exon,CDS	AT3G22690	Potri.010G083700
Potra000195:89946	Potra000195	89946	PseudoChr16	6340997	C	A	0.404	1.3395	0.330337	7.77074e-05	0.774917		intergenic
Potra001982:30157	Potra001982	30157	PseudoChr03	7394881	T	C	0.106	-1.91143	0.471444	7.78692e-05	0.774917		intergenic
Potra000793:25252	Potra000793	25252	PseudoChr06	7220928	C	A	0.117	-2.1967	0.542013	7.83224e-05	0.774917		intergenic
Potra008390:1987	Potra008390	1987	PseudoChr07	15420689	G	T	0.293	-1.34188	0.331229	7.88032e-05	0.774917	Potra008390g26154	2kb_downstream
Potra000354:242197	Potra000354	242197	PseudoChr05	24496727	A	C	0.303	-1.17751	0.290715	7.90557e-05	0.774917		intergenic
Potra003523:12643	Potra003523	12643	PseudoChr13	3040952	C	T	0.399	1.3135	0.324551	8.00209e-05	0.774917	Potra003523g21890	gene,mRNA,intron		Potri.013G035600
Potra000793:17177	Potra000793	17177	PseudoChr06	7212853	C	A	0.106	-2.26292	0.559375	8.05297e-05	0.774917	Potra000793g06287,Potra000793g06288	2kb_downstream	AT4G29960,AT5G57210	Potri.006G075900,Potri.006G076000
Potra003466:35889	Potra003466	35889	PseudoChr15	10861646	T	G	0.261	-1.61061	0.398168	8.06516e-05	0.774917	Potra003466g21763	gene,mRNA,five_prime_UTR,exon	AT5G45100	Potri.015G118000
Potra003523:14746	Potra003523	14746	PseudoChr13	3043055	C	G	0.34	1.3923	0.344307	8.10357e-05	0.774917	Potra003523g21890,Potra003523g21891	2kb_downstream	AT1G54500	Potri.013G035600,Potri.013G035700
Potra000351:113989	Potra000351	113989	PseudoChr06	1788770	T	G	0.441	1.33169	0.329597	8.20836e-05	0.774917	Potra000351g01290,Potra000351g01289	intron,gene,mRNA,2kb_downstream	AT1G32583,AT4G16410	Potri.006G017600,Potri.006G017500
Potra000351:114015	Potra000351	114015	PseudoChr06	1788796	C	G	0.441	1.33169	0.329597	8.20836e-05	0.774917	Potra000351g01290,Potra000351g01289	intron,gene,mRNA,2kb_downstream	AT1G32583,AT4G16410	Potri.006G017600,Potri.006G017500
Potra003999:51692	Potra003999	51692	PseudoChr01	15835872	C	T	0.074	-2.38554	0.590616	8.24774e-05	0.774917	Potra003999g24080	2kb_upstream		Potri.001G112300
Potra003999:51697	Potra003999	51697	PseudoChr01	15835867	A	T	0.074	-2.38554	0.590616	8.24774e-05	0.774917	Potra003999g24080	2kb_upstream		Potri.001G112300
Potra003999:51761	Potra003999	51761	PseudoChr01	15835803	C	T	0.074	-2.38554	0.590616	8.24774e-05	0.774917	Potra003999g24080	2kb_upstream		Potri.001G112300
Potra003999:51824	Potra003999	51824	PseudoChr01	15835740	T	C	0.074	-2.38554	0.590616	8.24774e-05	0.774917	Potra003999g24080	2kb_upstream		Potri.001G112300
Potra003999:51827	Potra003999	51827	PseudoChr01	15835737	T	G	0.074	-2.38554	0.590616	8.24774e-05	0.774917	Potra003999g24080	2kb_upstream		Potri.001G112300
Potra003769:29264	Potra003769	29264	PseudoChr04	23546839	T	C	0.09	-2.48969	0.616651	8.29841e-05	0.774917		intergenic
Potra003769:31507	Potra003769	31507	PseudoChr04	23549082	T	C	0.09	-2.48969	0.616651	8.29841e-05	0.774917		intergenic
Potra003769:31703	Potra003769	31703	PseudoChr04	23549278	T	A	0.09	-2.48969	0.616651	8.29841e-05	0.774917		intergenic
Potra003769:31912	Potra003769	31912	PseudoChr04	23549487	T	G	0.09	-2.48969	0.616651	8.29841e-05	0.774917		intergenic
Potra000025:23130	Potra000025	23130	PseudoChr17	7677391	T	C	0.112	-2.1953	0.544172	8.39955e-05	0.774917	Potra000025g00126,Potra000025g00125	gene,mRNA,three_prime_UTR,exon	AT5G15330	Potri.017G086600
Potra008749:1585	Potra008749	1585	Pseudoscaffold_862	1585	C	T	0.17	1.72088	0.426588	8.40417e-05	0.774917	Potra008749g34614	2kb_downstream
Potra195978:2763	Potra195978	2763	PseudoChr12	8780046	A	C	0.218	-1.65068	0.40919	8.40481e-05	0.774917		intergenic
Potra000878:20247	Potra000878	20247	PseudoChr14	12557164	A	G	0.096	-2.31463	0.574314	8.52457e-05	0.774917	Potra000878g07084	2kb_upstream	AT5G35700	Potri.014G163100
Potra000819:86410	Potra000819	86410	PseudoChr02	21160157	G	C	0.101	-1.93244	0.479515	8.53235e-05	0.774917	Potra000819g06534,Potra000819g06535	gene,mRNA,exon,2kb_downstream,three_prime_UTR	AT2G47470	Potri.002G198400,Potri.002G198300
Potra001263:134295	Potra001263	134295	PseudoChr12	11636635	T	C	0.069	-2.60685	0.646897	8.53957e-05	0.774917		intergenic
Potra157562:1904	Potra157562	1904	PseudoChr02	6699964	G	T	0.074	-2.5855	0.642009	8.62216e-05	0.774917		intergenic
Potra157562:2285	Potra157562	2285	PseudoChr02	6700345	G	A	0.074	-2.5855	0.642009	8.62216e-05	0.774917		intergenic
Potra010173:3014	Potra010173	3014	PseudoChr02	7570893	C	T	0.245	-1.71362	0.425558	8.63592e-05	0.774917	Potra010173g26512	gene		Potri.002G081900
Potra000820:107648	Potra000820	107648	PseudoChr01	1281900	T	C	0.351	1.40132	0.34821	8.71476e-05	0.774917		intergenic
Potra003531:11347	Potra003531	11347	PseudoChr05	21014778	C	A	0.074	2.3943	0.594976	8.71932e-05	0.774917		intergenic
Potra000797:62946	Potra000797	62946	PseudoChr02	15596050	A	G	0.112	-1.97295	0.490376	8.74713e-05	0.774917	Potra000797g06327,Potra000797g06325	2kb_downstream,gene,mRNA,intron	AT4G00755,AT2G45740	Potri.014G076300,Potri.002G153800
Potra001924:9882	Potra001924	9882	PseudoChr04	9005548	A	G	0.255	1.64394	0.408615	8.75218e-05	0.774917	Potra001924g15256,Potra001924g15257	gene,mRNA,2kb_downstream,intron	AT5G15340,AT5G39530	Potri.017G087600,Potri.017G087500
Potra001924:9888	Potra001924	9888	PseudoChr04	9005554	C	T	0.255	1.64394	0.408615	8.75218e-05	0.774917	Potra001924g15256,Potra001924g15257	gene,mRNA,2kb_downstream,intron	AT5G15340,AT5G39530	Potri.017G087600,Potri.017G087500
Potra001368:1819	Potra001368	1819	PseudoChr06	2410337	G	T	0.059	2.83288	0.704172	8.75867e-05	0.774917	Potra001368g11685	gene,mRNA,intron	AT3G22240	Potri.006G021600
Potra167419:5790	Potra167419	5790	PseudoChr03	9718058	T	A	0.149	-1.88655	0.469141	8.81468e-05	0.774917		intergenic
Potra002286:50038	Potra002286	50038	PseudoChr08	2835642	G	T	0.457	1.28066	0.318715	8.91684e-05	0.774917	Potra002286g17517	exon,CDS,gene,mRNA	AT2G35800	Potri.008G043700
Potra000517:29697	Potra000517	29697	PseudoChr01	1577885	T	C	0.122	-1.96319	0.488621	8.92943e-05	0.774917	Potra000517g03432,Potra000517g03433,Potra000517g33857	2kb_downstream,2kb_upstream	AT3G57980,AT5G19630	Potri.001G013600,Potri.001G013700
Potra170737:850	Potra170737	850	PseudoChr07	2239679	G	A	0.229	-1.46607	0.36506	8.99159e-05	0.774917	Potra170737g27541	gene,mRNA,five_prime_UTR,exon	AT5G05840	Potri.010G195200
Potra000480:3354	Potra000480	3354	PseudoChr05	6803857	G	C	0.234	1.52866	0.380719	9.01741e-05	0.774917	Potra000480g02938	gene,mRNA,exon,CDS		Potri.005G188900
Potra000966:115932	Potra000966	115932	PseudoChr08	4056726	C	T	0.261	1.49382	0.372112	9.04321e-05	0.774917	Potra000966g07946,Potra000966g07945	2kb_downstream	AT3G55520,AT2G39710	Potri.008G057900,Potri.008G058000
Potra180440:1295	Potra180440	1295	PseudoChr02	4260638	G	A	0.074	2.64971	0.660071	9.04812e-05	0.774917		intergenic
Potra000901:68752	Potra000901	68752	PseudoChr14	12887512	A	G	0.133	-1.7185	0.428265	9.10167e-05	0.774917		intergenic
Potra000482:214511	Potra000482	214511	PseudoChr06	20502415	T	C	0.202	1.63639	0.407862	9.12138e-05	0.774917	Potra000482g02973	gene,mRNA,intron	AT5G58160	Potri.006G185600
Potra188600:1791	Potra188600	1791	PseudoChr04	11225770	G	T	0.074	2.55429	0.636702	9.134e-05	0.774917		intergenic
Potra001233:101694	Potra001233	101694	PseudoChr16	4705747	A	G	0.181	1.52473	0.380303	9.21918e-05	0.774917	Potra001233g10608	2kb_downstream	AT3G52440	Potri.016G069300
Potra172826:2749	Potra172826	2749	PseudoChr15	8807819	C	G	0.245	-1.63919	0.408853	9.22009e-05	0.774917		intergenic
Potra000981:55719	Potra000981	55719	PseudoChr05	12929318	A	G	0.441	-1.34423	0.335316	9.23314e-05	0.774917		intergenic
Potra003863:63598	Potra003863	63598	PseudoChr01	55258962	C	T	0.245	1.55931	0.38904	9.2594e-05	0.774917	Potra003863g23216	gene,mRNA,exon,three_prime_UTR	AT5G09580	Potri.001G285000
Potra000760:39263	Potra000760	39263	PseudoChr03	26214531	G	A	0.09	-2.1275	0.530925	9.29189e-05	0.774917	Potra000760g06003,Potra000760g06004	2kb_downstream,gene,mRNA,three_prime_UTR,exon		Potri.003G216100,Potri.003G216000
Potra000734:8915	Potra000734	8915	PseudoChr17	385821	C	A	0.245	1.57102	0.392112	9.31284e-05	0.774917		intergenic
Potra000357:5023	Potra000357	5023	PseudoChr02	12663916	G	A	0.08	-2.31911	0.5789	9.32966e-05	0.774917		intergenic
Potra001324:137216	Potra001324	137216	PseudoChr03	26617711	G	A	0.154	-1.81393	0.452877	9.35415e-05	0.774917	Potra001324g11378	gene,mRNA,intron		Potri.003G222500
Potra003973:82526	Potra003973	82526	PseudoChr09	3961510	C	T	0.176	-1.42409	0.355659	9.39891e-05	0.774917	Potra003973g23892	gene,mRNA,intron	AT2G29400	Potri.009G037700
Potra001085:80896	Potra001085	80896	PseudoChr02	21342182	A	G	0.186	-1.83415	0.433628	9.46253e-05	0.774917	Potra001085g09395	gene,mRNA,intron	AT4G02130,AT1G02720	Potri.002G200200
Potra000116:39821	Potra000116	39821	PseudoChr05	14306884	C	G	0.41	1.18051	0.294969	9.46694e-05	0.774917	Potra000116g00380,Potra000116g00379	2kb_downstream	AT3G42960	Potri.008G141800
Potra007589:1934	Potra007589	1934	PseudoChr01	90370717	C	T	0.053	-2.29299	0.573239	9.54041e-05	0.774917		intergenic
Potra001949:2610	Potra001949	2610	PseudoChr15	8817121	T	C	0.372	-1.44089	0.360241	9.54978e-05	0.774917	Potra001949g15404	gene,mRNA,intron		Potri.015G087900
Potra000520:63296	Potra000520	63296	PseudoChr10	12491702	T	C	0.096	-1.95883	0.489756	9.55665e-05	0.774917	Potra000520g03485	exon,CDS,gene,mRNA		Potri.010G120800
Potra157562:4037	Potra157562	4037	PseudoChr02	6702097	C	T	0.431	1.40879	0.352241	9.5606e-05	0.774917	Potra157562g30937	2kb_downstream	AT2G20362	Potri.002G256100
Potra000615:91769	Potra000615	91769	PseudoChr10	1168331	T	C	0.186	-1.40067	0.350224	9.56531e-05	0.774917	Potra000615g04681	gene,mRNA,intron	AT3G06860	Potri.010G011900
Potra001949:2634	Potra001949	2634	PseudoChr15	8817145	G	C	0.271	-1.49986	0.375036	9.56912e-05	0.774917	Potra001949g15404	gene,mRNA,intron		Potri.015G087900
Potra001682:40961	Potra001682	40961	PseudoChr09	4198389	A	G	0.096	-2.33156	0.583178	9.61262e-05	0.774917	Potra001682g13758,Potra001682g13760,Potra001682g13759	2kb_downstream,gene,mRNA,intron	AT2G29560	Potri.009G040700,Potri.009G040900
Potra001682:41009	Potra001682	41009	PseudoChr09	4198437	T	A	0.096	-2.33156	0.583178	9.61262e-05	0.774917	Potra001682g13758,Potra001682g13760,Potra001682g13759	2kb_downstream,gene,mRNA,intron	AT2G29560	Potri.009G040700,Potri.009G040900
Potra000937:8792	Potra000937	8792	PseudoChr13	12706319	A	T	0.282	1.37943	0.345048	9.62072e-05	0.774917		intergenic
Potra195278:1214	Potra195278	1214	PseudoChr15	3086361	C	A	0.319	-1.39486	0.348958	9.6418e-05	0.774917	Potra195278g29032	2kb_downstream		Potri.015G036900
Potra000709:107789	Potra000709	107789	PseudoChr04	22042808	C	T	0.08	-2.16987	0.542992	9.6808e-05	0.774917		intergenic
Potra000824:78419	Potra000824	78419	PseudoChr14	1871020	A	T	0.372	-1.33405	0.333867	9.69461e-05	0.774917	Potra000824g06572	2kb_downstream		Potri.014G026300
Potra001246:26299	Potra001246	26299	PseudoChr10	16763730	C	T	0.176	-1.68712	0.422277	9.71098e-05	0.774917	Potra001246g10694,Potra001246g10695	gene,mRNA,2kb_upstream,exon,three_prime_UTR	AT1G65480	Potri.010G179700,Potri.T034000
Potra001246:26384	Potra001246	26384	PseudoChr10	16763645	A	T	0.176	-1.68712	0.422277	9.71098e-05	0.774917	Potra001246g10694,Potra001246g10695	gene,mRNA,2kb_upstream,exon,three_prime_UTR	AT1G65480	Potri.010G179700,Potri.T034000
Potra000446:192177	Potra000446	192177	PseudoChr01	59282805	G	C	0.303	1.50105	0.375846	9.76602e-05	0.774917	Potra000446g02499	2kb_downstream		Potri.001G309600
Potra003863:45804	Potra003863	45804	PseudoChr01	55241168	C	T	0.266	1.55467	0.389296	9.77426e-05	0.774917		intergenic
Potra003863:45812	Potra003863	45812	PseudoChr01	55241176	G	A	0.266	1.55467	0.389296	9.77426e-05	0.774917		intergenic
Potra003863:46543	Potra003863	46543	PseudoChr01	55241907	A	C	0.266	1.55467	0.389296	9.77426e-05	0.774917		intergenic
Potra162484:9903	Potra162484	9903	PseudoChr19	1899814	G	A	0.457	-1.25895	0.315262	9.78168e-05	0.774917	Potra162484g27019	2kb_upstream		Potri.019G023600
Potra000793:15636	Potra000793	15636	PseudoChr06	7211312	G	A	0.356	-1.30598	0.327099	9.80816e-05	0.774917	Potra000793g06287	intron,gene,mRNA	AT4G29960	Potri.006G075900
Potra000793:16142	Potra000793	16142	PseudoChr06	7211818	A	G	0.356	-1.30598	0.327099	9.80816e-05	0.774917	Potra000793g06287,Potra000793g06288	gene,mRNA,intron,2kb_downstream	AT4G29960,AT5G57210	Potri.006G075900,Potri.006G076000
Potra000793:16173	Potra000793	16173	PseudoChr06	7211849	G	C	0.356	-1.30598	0.327099	9.80816e-05	0.774917	Potra000793g06287,Potra000793g06288	gene,mRNA,intron,2kb_downstream	AT4G29960,AT5G57210	Potri.006G075900,Potri.006G076000
Potra000615:97234	Potra000615	97234	PseudoChr10	1173796	T	G	0.064	-2.74622	0.687893	9.82276e-05	0.774917	Potra000615g04681	gene,mRNA,intron	AT3G06860	Potri.010G011900
Potra000615:97288	Potra000615	97288	PseudoChr10	1173850	T	A	0.064	-2.74622	0.687893	9.82276e-05	0.774917	Potra000615g04681	gene,mRNA,CDS,exon	AT3G06860	Potri.010G011900
Potra000615:97317	Potra000615	97317	PseudoChr10	1173879	G	A	0.064	-2.74622	0.687893	9.82276e-05	0.774917	Potra000615g04681	gene,mRNA,exon,three_prime_UTR	AT3G06860	Potri.010G011900
Potra000417:130716	Potra000417	130716	PseudoChr01	56637969	C	G	0.479	-1.36238	0.341306	9.84233e-05	0.774917	Potra000417g02115	gene,mRNA,intron
Potra000441:51147	Potra000441	51147	PseudoChr15	11726465	G	A	0.128	1.7976	0.45047	9.88538e-05	0.774917	Potra000441g02441	gene,mRNA,intron	AT5G62360	Potri.015G128300
Potra003599:9841	Potra003599	9841	PseudoChr17	11748621	C	T	0.133	1.87528	0.470071	9.92762e-05	0.774917	Potra003599g22120	gene,mRNA,intron		Potri.017G146700
Potra002056:77394	Potra002056	77394	PseudoChr10	9357097	A	C	0.186	1.68477	0.422318	9.92891e-05	0.774917		intergenic
Potra004129:750	Potra004129	750	PseudoChr11	8201341	C	T	0.42	1.26038	0.31596	9.93947e-05	0.774917		intergenic
Potra000354:242597	Potra000354	242597	PseudoChr05	24496327	T	C	0.271	-1.25337	0.314341	0.00010005	0.774917		intergenic
Potra000354:242600	Potra000354	242600	PseudoChr05	24496324	T	A	0.271	-1.25337	0.314341	0.00010005	0.774917		intergenic
Potra000703:11566	Potra000703	11566	PseudoChr05	19365005	T	G	0.287	-1.54191	0.386775	0.000100302	0.774917		intergenic
Potra000703:11584	Potra000703	11584	PseudoChr05	19364987	G	A	0.287	-1.54191	0.386775	0.000100302	0.774917		intergenic
Potra000703:12043	Potra000703	12043	PseudoChr05	19364528	T	C	0.287	-1.54191	0.386775	0.000100302	0.774917		intergenic
Potra000703:12089	Potra000703	12089	PseudoChr05	19364482	C	A	0.287	-1.54191	0.386775	0.000100302	0.774917		intergenic
Potra000703:12948	Potra000703	12948	PseudoChr05	19363623	A	T	0.287	-1.54191	0.386775	0.000100302	0.774917		intergenic
Potra000703:13009	Potra000703	13009	PseudoChr05	19363562	T	G	0.287	-1.54191	0.386775	0.000100302	0.774917		intergenic
Potra000703:13143	Potra000703	13143	PseudoChr05	19363428	C	T	0.287	-1.54191	0.386775	0.000100302	0.774917		intergenic
Potra000703:13250	Potra000703	13250	PseudoChr05	19363321	A	G	0.287	-1.54191	0.386775	0.000100302	0.774917		intergenic
Potra000703:13503	Potra000703	13503	PseudoChr05	19363068	A	T	0.287	-1.54191	0.386775	0.000100302	0.774917		intergenic
Potra000703:14100	Potra000703	14100	PseudoChr05	19362471	T	C	0.287	-1.54191	0.386775	0.000100302	0.774917		intergenic
Potra000703:14118	Potra000703	14118	PseudoChr05	19362453	T	C	0.287	-1.54191	0.386775	0.000100302	0.774917		intergenic
Potra000703:14284	Potra000703	14284	PseudoChr05	19362287	C	A	0.287	-1.54191	0.386775	0.000100302	0.774917		intergenic
Potra000703:8002	Potra000703	8002	PseudoChr05	19368569	T	G	0.287	-1.54191	0.386775	0.000100302	0.774917		intergenic
Potra000703:8379	Potra000703	8379	PseudoChr05	19368192	T	C	0.287	-1.54191	0.386775	0.000100302	0.774917		intergenic
Potra000703:8384	Potra000703	8384	PseudoChr05	19368187	A	G	0.287	-1.54191	0.386775	0.000100302	0.774917		intergenic
Potra000703:8450	Potra000703	8450	PseudoChr05	19368121	A	G	0.287	-1.54191	0.386775	0.000100302	0.774917		intergenic
Potra000703:9122	Potra000703	9122	PseudoChr05	19367449	A	G	0.287	-1.54191	0.386775	0.000100302	0.774917		intergenic
Potra001069:49751	Potra001069	49751	PseudoChr01	57589976	T	A	0.367	1.26173	0.316738	0.000101452	0.774917	Potra001069g09218,Potra001069g09217	gene,mRNA,exon,three_prime_UTR,2kb_downstream	AT2G15280	Potri.001G300400
Potra000760:66847	Potra000760	66847	PseudoChr03	26186947	A	G	0.064	-2.48955	0.624981	0.000101499	0.774917	Potra000760g35355,Potra000760g06008	2kb_downstream	AT3G13672	Potri.003G215400
Potra002610:1203	Potra002610	1203	PseudoChr19	9259031	T	C	0.074	-2.30815	0.579453	0.000101525	0.774917	Potra002610g19571	2kb_upstream		Potri.019G100200
Potra003863:48336	Potra003863	48336	PseudoChr01	55243700	A	G	0.293	1.50884	0.378942	0.000102133	0.774917	Potra003863g23214	2kb_upstream		Potri.001G284400
Potra181368:1639	Potra181368	1639	PseudoChr02	23602481	T	C	0.351	1.36659	0.34332	0.000102592	0.774917		intergenic
Potra001949:2642	Potra001949	2642	PseudoChr15	8817153	T	C	0.383	-1.46521	0.368241	0.000103195	0.774917	Potra001949g15404	gene,mRNA,intron		Potri.015G087900
Potra000128:16362	Potra000128	16362	PseudoChr01	7401761	A	C	0.298	1.33194	0.334787	0.000103374	0.774917	Potra000128g00419	gene,mRNA,intron	AT4G23730	Potri.001G095300
Potra002113:46472	Potra002113	46472	PseudoChr13	12387659	A	G	0.426	1.23906	0.311529	0.000103805	0.774917	Potra002113g16409	2kb_upstream	AT3G59770	Potri.013G128500
Potra001042:196554	Potra001042	196554	PseudoChr08	15109330	G	A	0.117	-2.02873	0.510146	0.000104032	0.774917	Potra001042g08817,Potra001042g08818	2kb_downstream,gene,mRNA,exon,CDS	AT1G50575	Potri.008G180300
Potra001042:196564	Potra001042	196564	PseudoChr08	15109340	A	G	0.117	-2.02873	0.510146	0.000104032	0.774917	Potra001042g08817,Potra001042g08818	2kb_downstream,gene,mRNA,exon,CDS	AT1G50575	Potri.008G180300
Potra170293:1400	Potra170293	1400	PseudoChr06	12448909	C	T	0.074	-2.36167	0.593874	0.000104046	0.774917	Potra170293g27504	gene,mRNA,CDS,exon		Potri.013G109300
Potra003272:10496	Potra003272	10496	PseudoChr05	13744940	A	T	0.207	-1.55169	0.390201	0.000104069	0.774917	Potra003272g21190,Potra003272g21191	2kb_downstream,gene,mRNA,intron	AT5G67270	Potri.005G142200,Potri.005G142100
Potra003272:13216	Potra003272	13216	PseudoChr05	13742220	A	G	0.207	-1.55169	0.390201	0.000104069	0.774917	Potra003272g21191	2kb_downstream		Potri.005G142100
Potra003272:22472	Potra003272	22472	PseudoChr05	13732964	T	A	0.207	-1.55169	0.390201	0.000104069	0.774917		intergenic
Potra003069:10352	Potra003069	10352	PseudoChr05	20404068	A	G	0.415	-1.28459	0.323046	0.000104134	0.774917	Potra003069g20669	gene,mRNA,three_prime_UTR,exon	AT1G77280	Potri.005G182800
Potra003069:10378	Potra003069	10378	PseudoChr05	20404042	T	C	0.415	-1.28459	0.323046	0.000104134	0.774917	Potra003069g20669	gene,mRNA,three_prime_UTR,exon	AT1G77280	Potri.005G182800
Potra001085:83294	Potra001085	83294	PseudoChr02	21344580	A	G	0.463	-1.48292	0.372952	0.000104264	0.774917	Potra001085g09395	2kb_downstream	AT4G02130,AT1G02720	Potri.002G200200
Potra178892:5859	Potra178892	5859	PseudoChr03	25948936	A	G	0.064	-2.73116	0.686987	0.000104495	0.774917		intergenic
Potra178892:6359	Potra178892	6359	PseudoChr03	25949436	A	G	0.064	-2.73116	0.686987	0.000104495	0.774917		intergenic
Potra000703:11477	Potra000703	11477	PseudoChr05	19365094	C	T	0.378	-1.32064	0.332324	0.00010512	0.774917		intergenic
Potra000703:13144	Potra000703	13144	PseudoChr05	19363427	C	T	0.378	-1.32064	0.332324	0.00010512	0.774917		intergenic
Potra000703:13342	Potra000703	13342	PseudoChr05	19363229	G	A	0.378	-1.32064	0.332324	0.00010512	0.774917		intergenic
Potra000703:13360	Potra000703	13360	PseudoChr05	19363211	G	A	0.378	-1.32064	0.332324	0.00010512	0.774917		intergenic
Potra000703:13521	Potra000703	13521	PseudoChr05	19363050	A	C	0.378	-1.32064	0.332324	0.00010512	0.774917		intergenic
Potra000703:8112	Potra000703	8112	PseudoChr05	19368459	C	G	0.378	-1.32064	0.332324	0.00010512	0.774917		intergenic
Potra000703:8741	Potra000703	8741	PseudoChr05	19367830	C	A	0.378	-1.32064	0.332324	0.00010512	0.774917		intergenic
Potra000703:8856	Potra000703	8856	PseudoChr05	19367715	A	G	0.378	-1.32064	0.332324	0.00010512	0.774917		intergenic
Potra000703:9102	Potra000703	9102	PseudoChr05	19367469	A	T	0.378	-1.32064	0.332324	0.00010512	0.774917		intergenic
Potra188114:561	Potra188114	561	PseudoChr10	8767148	C	T	0.431	-1.40957	0.354727	0.000105227	0.774917	Potra188114g28565	gene,mRNA,CDS,exon	AT3G22800	Potri.010G083000
Potra000703:13167	Potra000703	13167	PseudoChr05	19363404	A	G	0.367	1.32289	0.332944	0.000105371	0.774917		intergenic
Potra002980:11008	Potra002980	11008	PseudoChr01	5358145	C	T	0.372	-1.39147	0.350212	0.000105404	0.774917	Potra002980g20447,Potra002980g20448	gene,mRNA,2kb_upstream,intron	AT1G16010	Potri.001G043100,Potri.001G043200
Potra002267:71156	Potra002267	71156	PseudoChr16	2845806	G	T	0.394	-1.35302	0.340535	0.000105409	0.774917	Potra002267g17388,Potra002267g17389	2kb_upstream,gene,mRNA,intron	AT3G57910	Potri.016G048800,Potri.T163700,Potri.016G048600
Potra002267:72592	Potra002267	72592	PseudoChr16	2844370	G	A	0.394	-1.35302	0.340535	0.000105409	0.774917	Potra002267g17389	gene,mRNA,intron	AT3G57910	Potri.016G048600
Potra003523:37130	Potra003523	37130	PseudoChr13	3065439	A	G	0.25	1.39647	0.351519	0.000105617	0.774917	Potra003523g21893	2kb_downstream		Potri.013G035900
Potra002270:74787	Potra002270	74787	PseudoChr01	65967953	C	T	0.388	1.38698	0.349334	0.000106524	0.774917	Potra002270g17409	2kb_downstream	AT3G27830	Potri.001G346100
Potra001233:101167	Potra001233	101167	PseudoChr16	4705220	C	T	0.17	1.75157	0.441161	0.000106526	0.774917	Potra001233g10608	2kb_downstream	AT3G52440	Potri.016G069300
Potra001233:101287	Potra001233	101287	PseudoChr16	4705340	T	C	0.17	1.75157	0.441161	0.000106526	0.774917	Potra001233g10608	2kb_downstream	AT3G52440	Potri.016G069300
Potra001233:101292	Potra001233	101292	PseudoChr16	4705345	T	A	0.17	1.75157	0.441161	0.000106526	0.774917	Potra001233g10608	2kb_downstream	AT3G52440	Potri.016G069300
Potra001233:101353	Potra001233	101353	PseudoChr16	4705406	T	C	0.17	1.75157	0.441161	0.000106526	0.774917	Potra001233g10608	2kb_downstream	AT3G52440	Potri.016G069300
Potra001233:102645	Potra001233	102645	PseudoChr16	4706698	T	C	0.17	1.75157	0.441161	0.000106526	0.774917	Potra001233g10608	2kb_downstream	AT3G52440	Potri.016G069300
Potra001233:102649	Potra001233	102649	PseudoChr16	4706702	T	C	0.17	1.75157	0.441161	0.000106526	0.774917	Potra001233g10608	2kb_downstream	AT3G52440	Potri.016G069300
Potra001233:102683	Potra001233	102683	PseudoChr16	4706736	T	C	0.17	1.75157	0.441161	0.000106526	0.774917	Potra001233g10608	2kb_downstream	AT3G52440	Potri.016G069300
Potra001233:102684	Potra001233	102684	PseudoChr16	4706737	G	C	0.17	1.75157	0.441161	0.000106526	0.774917	Potra001233g10608	2kb_downstream	AT3G52440	Potri.016G069300
Potra001233:102913	Potra001233	102913	PseudoChr16	4706966	A	G	0.17	1.75157	0.441161	0.000106526	0.774917		intergenic
Potra002793:14487	Potra002793	14487	Pseudoscaffold_61	62937	G	A	0.303	-1.34432	0.338658	0.000106843	0.774917	Potra002793g19980	2kb_upstream	AT5G37478	Potri.T059900
Potra001158:1424	Potra001158	1424	PseudoChr03	13271500	A	G	0.16	-1.67307	0.421491	0.000106908	0.774917	Potra001158g10047	gene,mRNA,intron	AT5G47435	Potri.003G078000
Potra001158:2553	Potra001158	2553	PseudoChr03	13272629	G	A	0.16	-1.67307	0.421491	0.000106908	0.774917	Potra001158g10047,Potra001158g30625	gene,mRNA,2kb_upstream,intron	AT5G47435,AT4G16695	Potri.003G078000,Potri.003G078100
Potra001158:5194	Potra001158	5194	PseudoChr03	13275270	A	T	0.16	-1.67307	0.421491	0.000106908	0.774917	Potra001158g10047,Potra001158g30625,Potra001158g30626,Potra001158g10048	2kb_upstream,2kb_downstream	AT5G47435,AT4G16695,AT4G16700	Potri.003G078000,Potri.003G078100,Potri.003G078200,Potri.003G078300
Potra003523:11921	Potra003523	11921	PseudoChr13	3040230	C	T	0.399	1.32888	0.334962	0.000107764	0.774917	Potra003523g21890	gene,mRNA,CDS,exon		Potri.013G035600
Potra003523:12659	Potra003523	12659	PseudoChr13	3040968	T	C	0.399	1.32888	0.334962	0.000107764	0.774917	Potra003523g21890	gene,mRNA,intron		Potri.013G035600
Potra003523:12829	Potra003523	12829	PseudoChr13	3041138	A	G	0.399	1.32888	0.334962	0.000107764	0.774917	Potra003523g21890	gene,mRNA,exon,three_prime_UTR		Potri.013G035600
Potra003523:12846	Potra003523	12846	PseudoChr13	3041155	A	T	0.399	1.32888	0.334962	0.000107764	0.774917	Potra003523g21890	gene,mRNA,exon,three_prime_UTR		Potri.013G035600
Potra003523:12965	Potra003523	12965	PseudoChr13	3041274	T	C	0.399	1.32888	0.334962	0.000107764	0.774917	Potra003523g21890	gene,mRNA,exon,three_prime_UTR		Potri.013G035600
Potra003523:13038	Potra003523	13038	PseudoChr13	3041347	G	C	0.399	1.32888	0.334962	0.000107764	0.774917	Potra003523g21890	gene,mRNA,exon,three_prime_UTR		Potri.013G035600
Potra003523:13055	Potra003523	13055	PseudoChr13	3041364	T	C	0.399	1.32888	0.334962	0.000107764	0.774917	Potra003523g21890	gene,mRNA,exon,three_prime_UTR		Potri.013G035600
Potra003523:13067	Potra003523	13067	PseudoChr13	3041376	T	A	0.399	1.32888	0.334962	0.000107764	0.774917	Potra003523g21890	gene,mRNA,exon,three_prime_UTR		Potri.013G035600
Potra003523:14658	Potra003523	14658	PseudoChr13	3042967	T	C	0.399	1.32888	0.334962	0.000107764	0.774917	Potra003523g21890,Potra003523g21891	2kb_downstream	AT1G54500	Potri.013G035600,Potri.013G035700
Potra162484:10057	Potra162484	10057	PseudoChr19	1899968	T	A	0.452	-1.24024	0.312634	0.000107835	0.774917	Potra162484g27019	2kb_upstream		Potri.019G023600
Potra181586:2311	Potra181586	2311	PseudoChr04	12132583	A	C	0.059	-2.74748	0.692721	0.000108178	0.774917		intergenic
Potra000502:81932	Potra000502	81932	PseudoChr07	11674381	A	T	0.356	1.27785	0.322241	0.000108454	0.774917	Potra000502g03251	2kb_downstream		Potri.007G142200
Potra001860:1354	Potra001860	1354	PseudoChr18	5250976	T	C	0.16	-1.86613	0.470598	0.00010848	0.774917		intergenic
Potra001077:2939	Potra001077	2939	PseudoChr02	7739543	T	G	0.191	-1.54722	0.390435	0.000109548	0.774917	Potra001077g09301,Potra001077g09299,Potra001077g09300	2kb_downstream,gene,mRNA,exon,CDS	AT1G21760,AT1G75630	Potri.002G082500,Potri.005G235300
Potra001077:2953	Potra001077	2953	PseudoChr02	7739529	A	T	0.191	-1.54722	0.390435	0.000109548	0.774917	Potra001077g09301,Potra001077g09299,Potra001077g09300	2kb_downstream,gene,mRNA,exon,CDS	AT1G21760,AT1G75630	Potri.002G082500,Potri.005G235300
Potra001077:3014	Potra001077	3014	PseudoChr02	7739468	A	G	0.191	-1.54722	0.390435	0.000109548	0.774917	Potra001077g09301,Potra001077g09299,Potra001077g09300	2kb_downstream,gene,mRNA,exon,CDS	AT1G21760,AT1G75630	Potri.002G082500,Potri.005G235300
Potra006333:102	Potra006333	102	PseudoChr05	26151663	C	G	0.25	-1.38298	0.349039	0.000109769	0.774917		intergenic
Potra000561:53358	Potra000561	53358	PseudoChr06	26009329	A	T	0.202	-1.63431	0.412533	0.000110018	0.774917	Potra000561g32986,Potra000561g04068	2kb_upstream,gene,mRNA,five_prime_UTR,exon	AT5G11620,AT4G32900	Potri.006G238000,Potri.006G237900
Potra001085:290306	Potra001085	290306	PseudoChr02	21551592	A	G	0.351	1.19425	0.301461	0.000110065	0.774917	Potra001085g09411,Potra001085g09412	2kb_downstream,gene,mRNA,exon,CDS	AT4G02280	Potri.002G202300
Potra004164:3390	Potra004164	3390	PseudoChr17	11785279	A	C	0.324	1.4691	0.370997	0.00011075	0.774917		intergenic
Potra157562:1897	Potra157562	1897	PseudoChr02	6699957	A	G	0.08	-2.47836	0.626155	0.00011149	0.774917		intergenic
Potra002099:17563	Potra002099	17563	PseudoChr03	17406521	A	T	0.106	-2.09086	0.52844	0.000112064	0.774917	Potra002099g16321	gene,mRNA,intron		Potri.003G119300
Potra002099:19903	Potra002099	19903	PseudoChr03	17404181	T	C	0.106	-2.09086	0.52844	0.000112064	0.774917	Potra002099g16322,Potra002099g16321	2kb_downstream		Potri.003G119200,Potri.003G119300
Potra002099:23145	Potra002099	23145	PseudoChr03	17400939	A	C	0.106	-2.09086	0.52844	0.000112064	0.774917	Potra002099g16322	gene,mRNA,intron		Potri.003G119200
Potra001333:1834	Potra001333	1834	PseudoChr02	29804486	G	T	0.404	-1.11905	0.282925	0.000112639	0.774917		intergenic
Potra001333:1840	Potra001333	1840	PseudoChr02	29804480	T	G	0.404	-1.11905	0.282925	0.000112639	0.774917		intergenic
Potra186622:82	Potra186622	82	PseudoChr10	7971314	T	C	0.319	-1.39726	0.353286	0.000112743	0.774917		intergenic
Potra186622:84	Potra186622	84	PseudoChr10	7971312	G	A	0.319	-1.39726	0.353286	0.000112743	0.774917		intergenic
Potra001006:33347	Potra001006	33347	PseudoChr15	6995637	C	A	0.165	1.63556	0.413655	0.000113209	0.774917	Potra001006g08369	intron,gene,mRNA	AT1G74790	Potri.015G067200
Potra001006:33761	Potra001006	33761	PseudoChr15	6995223	T	G	0.165	1.63556	0.413655	0.000113209	0.774917	Potra001006g08369	intron,gene,mRNA	AT1G74790	Potri.015G067200
Potra003999:50573	Potra003999	50573	PseudoChr01	15836991	A	G	0.085	-2.38283	0.602729	0.000113426	0.774917		intergenic
Potra003999:51228	Potra003999	51228	PseudoChr01	15836336	C	G	0.085	-2.38283	0.602729	0.000113426	0.774917	Potra003999g24080	2kb_upstream		Potri.001G112300
Potra003999:51233	Potra003999	51233	PseudoChr01	15836331	G	T	0.085	-2.38283	0.602729	0.000113426	0.774917	Potra003999g24080	2kb_upstream		Potri.001G112300
Potra003999:51484	Potra003999	51484	PseudoChr01	15836080	G	A	0.085	-2.38283	0.602729	0.000113426	0.774917	Potra003999g24080	2kb_upstream		Potri.001G112300
Potra003999:52265	Potra003999	52265	PseudoChr01	15835299	T	C	0.085	-2.38283	0.602729	0.000113426	0.774917	Potra003999g24080	2kb_upstream		Potri.001G112300
Potra003999:52446	Potra003999	52446	PseudoChr01	15835118	G	A	0.085	-2.38283	0.602729	0.000113426	0.774917	Potra003999g24080	2kb_upstream		Potri.001G112300
Potra003999:52458	Potra003999	52458	PseudoChr01	15835106	A	G	0.085	-2.38283	0.602729	0.000113426	0.774917	Potra003999g24080	2kb_upstream		Potri.001G112300
Potra003999:52474	Potra003999	52474	PseudoChr01	15835090	A	T	0.085	-2.38283	0.602729	0.000113426	0.774917	Potra003999g24080	2kb_upstream		Potri.001G112300
Potra003523:36722	Potra003523	36722	PseudoChr13	3065031	C	T	0.176	1.72226	0.435681	0.000113581	0.774917	Potra003523g21893	2kb_downstream		Potri.013G035900
Potra003272:7957	Potra003272	7957	PseudoChr05	13747479	T	C	0.181	-1.67704	0.424358	0.000114035	0.774917	Potra003272g21190	gene,mRNA,exon,CDS	AT5G67270	Potri.005G142200
Potra003272:9006	Potra003272	9006	PseudoChr05	13746430	A	T	0.181	-1.67704	0.424358	0.000114035	0.774917	Potra003272g21190,Potra003272g21191	gene,mRNA,2kb_upstream,CDS,exon	AT5G67270	Potri.005G142200,Potri.005G142100
Potra000668:90355	Potra000668	90355	PseudoChr01	58248047	G	C	0.293	1.30584	0.330486	0.000114315	0.774917		intergenic
Potra000668:90385	Potra000668	90385	PseudoChr01	58248077	A	T	0.293	1.30584	0.330486	0.000114315	0.774917		intergenic
Potra000668:90523	Potra000668	90523	PseudoChr01	58248215	A	T	0.293	1.30584	0.330486	0.000114315	0.774917		intergenic
Potra000128:8713	Potra000128	8713	PseudoChr01	7394112	G	T	0.41	1.2976	0.328531	0.00011498	0.774917		intergenic
Potra002056:73690	Potra002056	73690	PseudoChr10	9353393	C	G	0.191	1.66867	0.422502	0.000115075	0.774917		intergenic
Potra009631:1578	Potra009631	1578	PseudoChr04	4242568	T	C	0.117	1.81335	0.459282	0.000115616	0.774917		intergenic
Potra004127:22716	Potra004127	22716	PseudoChr01	55430365	C	G	0.42	1.29007	0.3268	0.000115889	0.774917	Potra004127g24551,Potra004127g32553	gene,mRNA,2kb_downstream,intron		Potri.001G286900,Potri.001G286800
Potra004129:1985	Potra004129	1985	PseudoChr11	8200106	T	C	0.266	1.30355	0.330247	0.000116056	0.774917		intergenic
Potra000703:11921	Potra000703	11921	PseudoChr05	19364650	C	T	0.383	-1.29466	0.328001	0.000116082	0.774917		intergenic
Potra000703:11951	Potra000703	11951	PseudoChr05	19364620	C	T	0.383	-1.29466	0.328001	0.000116082	0.774917		intergenic
Potra002038:35048	Potra002038	35048	PseudoChr13	2241538	T	C	0.112	-2.05267	0.520086	0.00011623	0.774917	Potra002038g15934	gene,mRNA,five_prime_UTR,exon		Potri.013G027300
Potra002113:36548	Potra002113	36548	PseudoChr13	12377735	T	A	0.133	2.01922	0.511618	0.000116255	0.774917	Potra002113g16408,Potra002113g16407	2kb_downstream,gene,mRNA,intron	AT3G59780	Potri.013G128300
Potra002113:38271	Potra002113	38271	PseudoChr13	12379458	A	T	0.133	2.01922	0.511618	0.000116255	0.774917	Potra002113g16407,Potra002113g16408	2kb_upstream,gene,mRNA,intron	AT3G59780	Potri.013G128300
Potra001834:52211	Potra001834	52211	PseudoChr14	7852137	C	T	0.495	-1.27702	0.323584	0.000116364	0.774917		intergenic
Potra002573:23934	Potra002573	23934	PseudoChr07	15010563	C	T	0.277	-1.18282	0.299757	0.000116602	0.774917	Potra002573g19361	2kb_downstream		Potri.007G130900
Potra000615:91706	Potra000615	91706	PseudoChr10	1168268	A	G	0.053	-2.26549	0.574538	0.000117801	0.774917	Potra000615g04681	gene,mRNA,intron	AT3G06860	Potri.010G011900
Potra000409:56402	Potra000409	56402	PseudoChr01	21416294	C	T	0.122	-1.99695	0.506456	0.00011787	0.774917	Potra000409g01998	2kb_upstream	AT4G17090	Potri.001G148900
Potra000409:56481	Potra000409	56481	PseudoChr01	21416373	C	T	0.122	-1.99695	0.506456	0.00011787	0.774917	Potra000409g01998	2kb_upstream	AT4G17090	Potri.001G148900
Potra169794:1655	Potra169794	1655	PseudoChr06	1673381	T	A	0.197	-1.61839	0.410558	0.000118333	0.774917	Potra169794g27468	gene,mRNA,exon,three_prime_UTR		Potri.006G015500
Potra001752:12353	Potra001752	12353	PseudoChr01	21580519	A	G	0.122	1.66985	0.423669	0.000118558	0.774917		intergenic
Potra001540:44876	Potra001540	44876	PseudoChr17	1112892	A	G	0.207	1.5222	0.386267	0.000118822	0.774917	Potra001540g12783	intron,gene,mRNA	AT2G20580	Potri.017G014800
Potra003523:13580	Potra003523	13580	PseudoChr13	3041889	G	A	0.346	1.34027	0.340281	0.000119747	0.774917	Potra003523g21890,Potra003523g21891	2kb_downstream	AT1G54500	Potri.013G035600,Potri.013G035700
Potra003999:51119	Potra003999	51119	PseudoChr01	15836445	T	C	0.064	-2.70275	0.686372	0.000120179	0.774917		intergenic
Potra003999:51125	Potra003999	51125	PseudoChr01	15836439	T	C	0.064	-2.70275	0.686372	0.000120179	0.774917		intergenic
Potra001158:10895	Potra001158	10895	PseudoChr03	13280971	T	G	0.165	-1.59128	0.404148	0.000120342	0.774917	Potra001158g10048	gene,mRNA,intron	AT4G16700	Potri.003G078300
Potra001158:11332	Potra001158	11332	PseudoChr03	13281408	A	T	0.165	-1.59128	0.404148	0.000120342	0.774917	Potra001158g10048	gene,mRNA,intron	AT4G16700	Potri.003G078300
Potra001158:11759	Potra001158	11759	PseudoChr03	13281835	A	G	0.165	-1.59128	0.404148	0.000120342	0.774917	Potra001158g10048	gene,mRNA,exon,CDS	AT4G16700	Potri.003G078300
Potra001158:9911	Potra001158	9911	PseudoChr03	13279987	T	C	0.165	-1.59128	0.404148	0.000120342	0.774917	Potra001158g10048	gene,mRNA,intron	AT4G16700	Potri.003G078300
Potra001158:9917	Potra001158	9917	PseudoChr03	13279993	G	T	0.165	-1.59128	0.404148	0.000120342	0.774917	Potra001158g10048	gene,mRNA,intron	AT4G16700	Potri.003G078300
Potra003671:454	Potra003671	454	PseudoChr01	65796769	T	C	0.165	-1.59171	0.40436	0.000120786	0.774917		intergenic
Potra193077:1044	Potra193077	1044	PseudoChr01	64734860	T	C	0.165	-1.59171	0.40436	0.000120786	0.774917		intergenic
Potra193077:1136	Potra193077	1136	PseudoChr01	64734768	A	G	0.165	-1.59171	0.40436	0.000120786	0.774917		intergenic
Potra193077:1305	Potra193077	1305	PseudoChr01	64734599	G	A	0.165	-1.59171	0.40436	0.000120786	0.774917		intergenic
Potra193077:1948	Potra193077	1948	PseudoChr01	64733956	A	C	0.165	-1.59171	0.40436	0.000120786	0.774917		intergenic
Potra193077:488	Potra193077	488	PseudoChr01	64735416	G	C	0.165	-1.59171	0.40436	0.000120786	0.774917		intergenic
Potra193077:736	Potra193077	736	PseudoChr01	64735168	T	C	0.165	-1.59171	0.40436	0.000120786	0.774917		intergenic
Potra173894:3434	Potra173894	3434	PseudoChr14	2034691	C	A	0.234	-1.40921	0.358134	0.000121461	0.774917	Potra173894g27678	gene,mRNA,intron		Potri.014G027900
Potra173894:3442	Potra173894	3442	PseudoChr14	2034683	T	C	0.234	-1.40921	0.358134	0.000121461	0.774917	Potra173894g27678	gene,mRNA,intron		Potri.014G027900
Potra006843:5710	Potra006843	5710	PseudoChr15	8225972	A	G	0.239	-1.42144	0.361314	0.000121807	0.774917		intergenic
Potra178709:2161	Potra178709	2161	PseudoChr12	11649700	C	T	0.362	-1.12489	0.285955	0.000121927	0.774917		intergenic
Potra178709:2162	Potra178709	2162	PseudoChr12	11649699	A	G	0.362	-1.12489	0.285955	0.000121927	0.774917		intergenic
Potra179532:250	Potra179532	250	PseudoChr19	6849893	A	G	0.149	-1.87854	0.477544	0.000121954	0.774917		intergenic
Potra000924:24690	Potra000924	24690	PseudoChr17	11584981	A	C	0.372	-1.40569	0.35742	0.000122338	0.774917	Potra000924g07477	gene,mRNA,exon,CDS	AT4G25700	Potri.017G145700
Potra000525:39239	Potra000525	39239	PseudoChr07	1855746	T	C	0.372	1.24607	0.316839	0.000122377	0.774917	Potra000525g03581,Potra000525g03582	2kb_upstream,gene,mRNA,three_prime_UTR,exon	AT3G47840,AT4G34910	Potri.007G021700,Potri.007G021800
Potra000793:16453	Potra000793	16453	PseudoChr06	7212129	C	T	0.351	-1.28035	0.325654	0.000122915	0.774917	Potra000793g06287,Potra000793g06288	gene,mRNA,intron,2kb_downstream	AT4G29960,AT5G57210	Potri.006G075900,Potri.006G076000
Potra000793:16483	Potra000793	16483	PseudoChr06	7212159	C	T	0.351	-1.28035	0.325654	0.000122915	0.774917	Potra000793g06287,Potra000793g06288	gene,mRNA,intron,2kb_downstream	AT4G29960,AT5G57210	Potri.006G075900,Potri.006G076000
Potra000793:16606	Potra000793	16606	PseudoChr06	7212282	G	C	0.351	-1.28035	0.325654	0.000122915	0.774917	Potra000793g06287,Potra000793g06288	CDS,exon,gene,mRNA,2kb_downstream	AT4G29960,AT5G57210	Potri.006G075900,Potri.006G076000
Potra000793:16820	Potra000793	16820	PseudoChr06	7212496	A	C	0.351	-1.28035	0.325654	0.000122915	0.774917	Potra000793g06287,Potra000793g06288	exon,three_prime_UTR,gene,mRNA,2kb_downstream	AT4G29960,AT5G57210	Potri.006G075900,Potri.006G076000
Potra000409:145531	Potra000409	145531	PseudoChr01	21505423	G	A	0.106	1.85292	0.471405	0.000123365	0.774917	Potra000409g02008	2kb_upstream	AT5G47100	Potri.001G150200
Potra001949:4422	Potra001949	4422	PseudoChr15	8818933	G	A	0.314	-1.28562	0.327214	0.000124111	0.774917	Potra001949g15404	gene,mRNA,intron		Potri.015G087900
Potra000195:88476	Potra000195	88476	PseudoChr16	6339527	A	C	0.457	1.29091	0.32858	0.000124216	0.774917		intergenic
Potra000195:88741	Potra000195	88741	PseudoChr16	6339792	C	G	0.457	1.29091	0.32858	0.000124216	0.774917		intergenic
Potra002797:13573	Potra002797	13573	PseudoChr09	4135231	T	G	0.383	-1.40261	0.357029	0.000124304	0.774917	Potra002797g19990,Potra002797g19991	gene,mRNA,exon,three_prime_UTR,intron	AT2G29530	Potri.009G039600,Potri.009G039500
Potra002797:13727	Potra002797	13727	PseudoChr09	4135077	A	G	0.383	-1.40261	0.357029	0.000124304	0.774917	Potra002797g19990,Potra002797g19991	2kb_downstream,exon,CDS,gene,mRNA	AT2G29530	Potri.009G039600,Potri.009G039500
Potra000707:4547	Potra000707	4547	PseudoChr16	11282175	A	C	0.053	-2.63366	0.670467	0.000124519	0.774917	Potra000707g05522	2kb_downstream	AT2G38500	Potri.016G134500
Potra003818:27866	Potra003818	27866	PseudoChr02	23076960	G	C	0.144	-1.82768	0.465301	0.000124588	0.774917		intergenic
Potra001488:81406	Potra001488	81406	PseudoChr01	58550019	T	C	0.282	1.26668	0.32249	0.000124648	0.774917		intergenic
Potra000930:21626	Potra000930	21626	PseudoChr01	4855505	G	T	0.25	1.69127	0.430673	0.000125007	0.774917	Potra000930g07575	gene,mRNA,three_prime_UTR,exon	AT1G16070	Potri.001G041400
Potra000930:21635	Potra000930	21635	PseudoChr01	4855496	A	G	0.25	1.69127	0.430673	0.000125007	0.774917	Potra000930g07575	gene,mRNA,three_prime_UTR,exon	AT1G16070	Potri.001G041400
Potra000674:26324	Potra000674	26324	PseudoChr02	7199574	G	A	0.186	-1.68749	0.429717	0.000125032	0.774917	Potra000674g05224,Potra000674g05225	2kb_downstream,gene,mRNA,intron		Potri.002G078600
Potra172979:2678	Potra172979	2678	PseudoChr01	74839847	T	C	0.266	1.26432	0.322021	0.000125395	0.774917		intergenic
Potra001804:18055	Potra001804	18055	PseudoChr09	6137222	C	T	0.09	-1.95009	0.496707	0.000125462	0.774917	Potra001804g14600	gene,mRNA,intron	AT2G26800	Potri.009G068600
Potra000116:40865	Potra000116	40865	PseudoChr05	14307928	G	A	0.367	1.26436	0.322113	0.000125851	0.774917	Potra000116g00380,Potra000116g00379	2kb_downstream	AT3G42960	Potri.008G141800
Potra000116:40881	Potra000116	40881	PseudoChr05	14307944	C	T	0.367	1.26436	0.322113	0.000125851	0.774917	Potra000116g00380,Potra000116g00379	2kb_downstream	AT3G42960	Potri.008G141800
Potra006438:4015	Potra006438	4015	PseudoChr01	75737512	G	C	0.059	-2.78824	0.710434	0.000126086	0.774917	Potra006438g25683	gene,mRNA,intron		Potri.001G393200
Potra003909:49635	Potra003909	49635	PseudoChr18	8933545	C	T	0.08	-2.28038	0.581319	0.000126987	0.774917	Potra003909g23467,Potra003909g23466	gene,mRNA,intron,2kb_upstream	AT5G14850	Potri.018G098600,Potri.018G098700
Potra000577:12072	Potra000577	12072	PseudoChr09	2760076	C	T	0.346	-1.26103	0.321522	0.000127315	0.774917		intergenic
Potra000910:9736	Potra000910	9736	PseudoChr11	1950275	C	A	0.138	1.7523	0.446941	0.000127977	0.774917	Potra000910g07376	gene,mRNA,intron	AT4G05530	Potri.011G022400
Potra000910:9741	Potra000910	9741	PseudoChr11	1950270	G	A	0.138	1.7523	0.446941	0.000127977	0.774917	Potra000910g07376	gene,mRNA,intron	AT4G05530	Potri.011G022400
Potra000351:125787	Potra000351	125787	PseudoChr06	1800568	C	T	0.399	-1.27939	0.326472	0.000128828	0.774917		intergenic
Potra000351:125790	Potra000351	125790	PseudoChr06	1800571	G	A	0.399	-1.27939	0.326472	0.000128828	0.774917		intergenic
Potra002626:1249	Potra002626	1249	PseudoChr08	8673856	T	C	0.271	1.49951	0.382705	0.000129148	0.774917	Potra002626g19601	2kb_upstream		Potri.008G108600
Potra004164:3179	Potra004164	3179	PseudoChr17	11785490	T	C	0.218	1.55954	0.398055	0.000129281	0.774917		intergenic
Potra002326:43025	Potra002326	43025	PseudoChr05	2644061	C	G	0.101	-1.94621	0.496774	0.000129377	0.774917	Potra002326g17794	2kb_upstream	AT4G16710	Potri.005G036500
Potra001963:9617	Potra001963	9617	PseudoChr17	6243469	T	A	0.085	-2.22118	0.567146	0.000129983	0.774917	Potra001963g15495	2kb_downstream		Potri.017G076200
Potra000703:13343	Potra000703	13343	PseudoChr05	19363228	T	G	0.415	-1.26291	0.322518	0.000130288	0.774917		intergenic
Potra002522:12581	Potra002522	12581	PseudoChr13	6318321	A	C	0.064	2.68615	0.686217	0.000130934	0.774917	Potra002522g19036	exon,CDS,gene,mRNA	AT3G03600	Potri.013G070000
Potra187567:172	Potra187567	172	PseudoChr02	17713925	T	G	0.266	1.3396	0.342263	0.000131165	0.774917		intergenic
Potra187567:200	Potra187567	200	PseudoChr02	17713897	A	G	0.266	1.3396	0.342263	0.000131165	0.774917		intergenic
Potra001467:48774	Potra001467	48774	PseudoChr05	17501472	G	A	0.213	1.70398	0.435395	0.000131317	0.774917	Potra001467g12307	2kb_upstream	AT2G46710	Potri.014G103600
Potra003837:22389	Potra003837	22389	PseudoChr02	31666591	G	T	0.053	-2.93063	0.748831	0.00013133	0.774917	Potra003837g23060	gene,mRNA,exon,CDS	AT1G04120	Potri.002G255800
Potra003837:22425	Potra003837	22425	PseudoChr02	31666627	T	G	0.053	-2.93063	0.748831	0.00013133	0.774917	Potra003837g23060	gene,mRNA,exon,CDS	AT1G04120	Potri.002G255800
Potra003837:22501	Potra003837	22501	PseudoChr02	31666703	T	C	0.053	-2.93063	0.748831	0.00013133	0.774917	Potra003837g23060	gene,mRNA,exon,CDS	AT1G04120	Potri.002G255800
Potra003671:1904	Potra003671	1904	PseudoChr01	65798219	T	G	0.17	-1.51954	0.388341	0.000131666	0.774917		intergenic
Potra003671:1912	Potra003671	1912	PseudoChr01	65798227	T	C	0.17	-1.51954	0.388341	0.000131666	0.774917		intergenic
Potra003671:2026	Potra003671	2026	PseudoChr01	65798341	T	C	0.17	-1.51954	0.388341	0.000131666	0.774917		intergenic
Potra003671:2071	Potra003671	2071	PseudoChr01	65798386	G	T	0.17	-1.51954	0.388341	0.000131666	0.774917		intergenic
Potra003671:2117	Potra003671	2117	PseudoChr01	65798432	A	C	0.17	-1.51954	0.388341	0.000131666	0.774917		intergenic
Potra003671:2269	Potra003671	2269	PseudoChr01	65798584	G	A	0.17	-1.51954	0.388341	0.000131666	0.774917		intergenic
Potra003671:2954	Potra003671	2954	PseudoChr01	65799269	A	G	0.17	-1.51954	0.388341	0.000131666	0.774917		intergenic
Potra003671:3218	Potra003671	3218	PseudoChr01	65799533	T	C	0.17	-1.51954	0.388341	0.000131666	0.774917		intergenic
Potra003671:874	Potra003671	874	PseudoChr01	65797189	T	C	0.17	-1.51954	0.388341	0.000131666	0.774917		intergenic
Potra157562:2845	Potra157562	2845	PseudoChr02	6700905	T	A	0.074	-2.19723	0.561591	0.00013186	0.774917	Potra157562g30937	2kb_downstream	AT2G20362	Potri.002G256100
Potra002793:15517	Potra002793	15517	Pseudoscaffold_61	63967	G	T	0.447	-1.28305	0.327985	0.000132154	0.774917	Potra002793g19980	2kb_upstream	AT5G37478	Potri.T059900
Potra002793:15533	Potra002793	15533	Pseudoscaffold_61	63983	T	C	0.447	-1.28305	0.327985	0.000132154	0.774917	Potra002793g19980	2kb_upstream	AT5G37478	Potri.T059900
Potra003543:6930	Potra003543	6930	PseudoChr04	21024939	G	A	0.186	-1.58778	0.405009	0.000132547	0.774917	Potra003543g21966	2kb_downstream	AT2G16800	Potri.004G175700
Potra186782:888	Potra186782	888	PseudoChr03	16632742	G	A	0.101	-2.08342	0.532795	0.000132909	0.774917		intergenic
Potra000561:42421	Potra000561	42421	PseudoChr06	26020266	A	G	0.112	-1.84237	0.471177	0.000133012	0.774917	Potra000561g04067	2kb_upstream	AT2G25800	Potri.006G238200
Potra001242:19539	Potra001242	19539	PseudoChr14	7739531	A	G	0.239	-1.4161	0.36224	0.000133422	0.774917	Potra001242g10669	exon,five_prime_UTR,gene,mRNA	AT2G46670	Potri.014G106000
Potra001242:29009	Potra001242	29009	PseudoChr14	7730061	A	G	0.239	-1.4161	0.36224	0.000133422	0.774917	Potra001242g10670,Potra001242g10671	gene,mRNA,2kb_downstream,exon,CDS	AT1G01080	Potri.014G105900,Potri.014G105800
Potra001312:25678	Potra001312	25678	PseudoChr01	52121547	A	G	0.324	1.0641	0.272222	0.000133607	0.774917	Potra001312g11280	gene,mRNA,intron		Potri.001G266900
Potra000495:29453	Potra000495	29453	PseudoChr01	66700764	G	A	0.293	-1.23081	0.314927	0.000133943	0.774917		intergenic
Potra191936:689	Potra191936	689	PseudoChr05	20388041	G	T	0.282	-1.3617	0.348423	0.00013397	0.774917		intergenic
Potra001487:9452	Potra001487	9452	PseudoChr06	10510872	T	C	0.25	-1.47856	0.378413	0.000134434	0.774917		intergenic
Potra003523:14086	Potra003523	14086	PseudoChr13	3042395	T	C	0.383	1.2949	0.331336	0.00013545	0.774917	Potra003523g21890,Potra003523g21891	2kb_downstream	AT1G54500	Potri.013G035600,Potri.013G035700
Potra001666:20950	Potra001666	20950	PseudoChr12	4140192	A	T	0.484	-1.26708	0.324513	0.00013576	0.774917	Potra001666g13692,Potra001666g13691	gene,mRNA,exon,three_prime_UTR,intron		Potri.012G045100,Potri.012G045000
Potra001666:20954	Potra001666	20954	PseudoChr12	4140188	A	G	0.484	-1.26708	0.324513	0.00013576	0.774917	Potra001666g13692,Potra001666g13691	gene,mRNA,exon,three_prime_UTR,intron		Potri.012G045100,Potri.012G045000
Potra157562:3752	Potra157562	3752	PseudoChr02	6701812	G	A	0.436	1.36087	0.34864	0.000136365	0.774917	Potra157562g30937	2kb_downstream	AT2G20362	Potri.002G256100
Potra003599:16981	Potra003599	16981	PseudoChr17	11741481	T	C	0.122	1.88037	0.481741	0.000136407	0.774917	Potra003599g32279,Potra003599g22121	gene,mRNA,exon,CDS,2kb_upstream	AT5G52640	Potri.017G146500,Potri.017G146600
Potra001637:6897	Potra001637	6897	PseudoChr17	6802481	C	T	0.138	-1.9092	0.489177	0.000136606	0.774917	Potra001637g13456	2kb_upstream	AT5G39860	Potri.017G081300
Potra001603:26303	Potra001603	26303	PseudoChr03	22324418	T	G	0.128	1.93938	0.497083	0.000137285	0.774917	Potra001603g13220	2kb_downstream	AT3G23990	Potri.003G173900
Potra000501:25834	Potra000501	25834	PseudoChr04	8962795	C	T	0.473	-1.19556	0.306437	0.000137308	0.774917		intergenic
Potra000819:82375	Potra000819	82375	PseudoChr02	21164192	T	A	0.059	-2.49527	0.639626	0.000137479	0.774917	Potra000819g06534,Potra000819g06533	2kb_upstream,2kb_downstream	AT4G26300	Potri.002G198400,Potri.002G198500
Potra000819:82622	Potra000819	82622	PseudoChr02	21163945	T	C	0.059	-2.49527	0.639626	0.000137479	0.774917	Potra000819g06534,Potra000819g06533	2kb_upstream,2kb_downstream	AT4G26300	Potri.002G198400,Potri.002G198500
Potra000819:84774	Potra000819	84774	PseudoChr02	21161793	C	T	0.059	-2.49527	0.639626	0.000137479	0.774917	Potra000819g06534	gene,mRNA,exon,CDS		Potri.002G198400
Potra001158:5387	Potra001158	5387	PseudoChr03	13275463	T	C	0.191	-1.49389	0.382962	0.000137604	0.774917	Potra001158g10047,Potra001158g30625,Potra001158g30626,Potra001158g10048	2kb_upstream,2kb_downstream	AT5G47435,AT4G16695,AT4G16700	Potri.003G078000,Potri.003G078100,Potri.003G078200,Potri.003G078300
Potra003863:46743	Potra003863	46743	PseudoChr01	55242107	G	T	0.282	1.47979	0.379395	0.000137849	0.774917	Potra003863g23214	2kb_upstream		Potri.001G284400
Potra000785:102245	Potra000785	102245	PseudoChr06	10856991	A	C	0.176	-1.64715	0.42233	0.000137975	0.774917	Potra000785g06217,Potra000785g34954	gene,mRNA,2kb_downstream,intron
Potra000039:15015	Potra000039	15015	PseudoChr01	36217325	G	T	0.277	1.43595	0.368245	0.000138332	0.774917	Potra000039g00188,Potra000039g00189	2kb_upstream,exon,three_prime_UTR,gene,mRNA	AT2G27260	Potri.001G218300
Potra002268:31534	Potra002268	31534	PseudoChr01	13377679	T	C	0.495	-1.22319	0.3137	0.000138433	0.774917	Potra002268g17394	gene,mRNA,intron		Potri.001G096900
Potra000634:8698	Potra000634	8698	PseudoChr02	7456457	C	T	0.319	1.3041	0.334469	0.000138559	0.774917	Potra000634g04841	gene,mRNA,intron	AT1G01720	Potri.002G081000
Potra000668:90353	Potra000668	90353	PseudoChr01	58248045	A	G	0.287	1.32024	0.338618	0.00013861	0.774917		intergenic
Potra000930:38809	Potra000930	38809	PseudoChr01	4838322	A	G	0.176	1.75008	0.44892	0.000138859	0.774917	Potra000930g07577	gene,mRNA,intron	AT1G16080	Potri.001G040100
Potra004872:2563	Potra004872	2563	PseudoChr03	13268833	C	T	0.122	-1.61231	0.413602	0.000138962	0.774917		intergenic
Potra002113:46804	Potra002113	46804	PseudoChr13	12387991	G	A	0.447	1.2558	0.322293	0.000139862	0.774917	Potra002113g16409	2kb_upstream	AT3G59770	Potri.013G128500
Potra002113:46829	Potra002113	46829	PseudoChr13	12388016	T	C	0.447	1.2558	0.322293	0.000139862	0.774917	Potra002113g16409	2kb_upstream	AT3G59770	Potri.013G128500
Potra002113:46958	Potra002113	46958	PseudoChr13	12388145	G	A	0.447	1.2558	0.322293	0.000139862	0.774917	Potra002113g16409	2kb_upstream	AT3G59770	Potri.013G128500
Potra002113:47347	Potra002113	47347	PseudoChr13	12388534	A	T	0.447	1.2558	0.322293	0.000139862	0.774917	Potra002113g16409	intron,gene,mRNA	AT3G59770	Potri.013G128500
Potra002113:54143	Potra002113	54143	PseudoChr13	12395330	C	T	0.447	1.2558	0.322293	0.000139862	0.774917	Potra002113g16409	intron,gene,mRNA	AT3G59770	Potri.013G128500
Potra002113:54714	Potra002113	54714	PseudoChr13	12395901	T	C	0.447	1.2558	0.322293	0.000139862	0.774917	Potra002113g16409	exon,CDS,gene,mRNA	AT3G59770	Potri.013G128500
Potra002113:58937	Potra002113	58937	PseudoChr13	12400124	T	C	0.447	1.2558	0.322293	0.000139862	0.774917	Potra002113g16409	intron,gene,mRNA	AT3G59770	Potri.013G128500
Potra002113:58963	Potra002113	58963	PseudoChr13	12400150	T	A	0.447	1.2558	0.322293	0.000139862	0.774917	Potra002113g16409	intron,gene,mRNA	AT3G59770	Potri.013G128500
Potra002113:58994	Potra002113	58994	PseudoChr13	12400181	T	G	0.447	1.2558	0.322293	0.000139862	0.774917	Potra002113g16409	intron,gene,mRNA	AT3G59770	Potri.013G128500
Potra002113:59563	Potra002113	59563	PseudoChr13	12400750	C	T	0.447	1.2558	0.322293	0.000139862	0.774917	Potra002113g16409	intron,gene,mRNA	AT3G59770	Potri.013G128500
Potra002113:60968	Potra002113	60968	PseudoChr13	12402155	T	G	0.447	1.2558	0.322293	0.000139862	0.774917	Potra002113g16409	intron,gene,mRNA	AT3G59770	Potri.013G128500
Potra002113:60988	Potra002113	60988	PseudoChr13	12402175	A	G	0.447	1.2558	0.322293	0.000139862	0.774917	Potra002113g16409	intron,gene,mRNA	AT3G59770	Potri.013G128500
Potra003834:11993	Potra003834	11993	PseudoChr15	4045756	A	G	0.085	2.34998	0.60322	0.000140231	0.774917		intergenic
Potra181399:712	Potra181399	712	PseudoChr16	10571024	A	C	0.096	-2.3077	0.592603	0.000141027	0.774917	Potra181399g34792	2kb_downstream
Potra001724:59610	Potra001724	59610	PseudoChr12	8925962	A	G	0.426	1.23159	0.316266	0.000141029	0.774917		intergenic
Potra002056:77001	Potra002056	77001	PseudoChr10	9356704	T	C	0.197	1.59031	0.408394	0.000141093	0.774917		intergenic
Potra001263:129377	Potra001263	129377	PseudoChr12	11631717	C	T	0.074	-2.45715	0.631058	0.000141274	0.774917	Potra001263g10914	gene,mRNA,intron		Potri.015G105300
Potra004164:5459	Potra004164	5459	PseudoChr17	11783210	A	T	0.138	1.81597	0.466508	0.000141795	0.774917	Potra004164g24644	2kb_upstream		Potri.001G283500
Potra003523:13161	Potra003523	13161	PseudoChr13	3041470	G	A	0.404	1.28592	0.330379	0.000142025	0.774917	Potra003523g21890	gene,mRNA,exon,three_prime_UTR		Potri.013G035600
Potra001859:32514	Potra001859	32514	PseudoChr10	3037202	T	C	0.41	1.25523	0.322504	0.00014208	0.774917	Potra001859g14890	gene,mRNA,exon,three_prime_UTR	AT4G03000	Potri.010G027900
Potra000911:9240	Potra000911	9240	PseudoChr04	24614799	G	A	0.362	1.24419	0.319735	0.000142513	0.774917		intergenic
Potra001503:1257	Potra001503	1257	PseudoChr15	4117574	G	A	0.282	-1.41319	0.363215	0.000142786	0.774917	Potra001503g12529	gene,mRNA,intron		Potri.015G046300
Potra001608:74687	Potra001608	74687	PseudoChr01	81836472	T	G	0.468	3.71489	0.955019	0.000143276	0.774917	Potra001608g13263	gene,mRNA,intron	AT3G20720	Potri.001G417200
Potra001608:74688	Potra001608	74688	PseudoChr01	81836471	G	A	0.468	3.71489	0.955019	0.000143276	0.774917	Potra001608g13263	gene,mRNA,intron	AT3G20720	Potri.001G417200
Potra001608:74692	Potra001608	74692	PseudoChr01	81836467	A	G	0.468	3.71489	0.955019	0.000143276	0.774917	Potra001608g13263	gene,mRNA,intron	AT3G20720	Potri.001G417200
Potra001608:74699	Potra001608	74699	PseudoChr01	81836460	A	C	0.468	3.71489	0.955019	0.000143276	0.774917	Potra001608g13263	gene,mRNA,intron	AT3G20720	Potri.001G417200
Potra003639:8210	Potra003639	8210	PseudoChr18	4982511	T	A	0.106	2.23806	0.575366	0.000143309	0.774917	Potra003639g22245	2kb_downstream		Potri.018G057600
Potra003976:55044	Potra003976	55044	PseudoChr19	8535765	C	T	0.17	1.68607	0.433558	0.000143765	0.774917	Potra003976g23922,Potra003976g23921	2kb_downstream,gene,mRNA,exon,CDS		Potri.019G089900,Potri.019G090000
Potra003976:55097	Potra003976	55097	PseudoChr19	8535712	G	T	0.17	1.68607	0.433558	0.000143765	0.774917	Potra003976g23922,Potra003976g23921	2kb_downstream,gene,mRNA,intron		Potri.019G089900,Potri.019G090000
Potra000184:34659	Potra000184	34659	PseudoChr06	6214021	T	C	0.133	-1.91993	0.4937	0.000143802	0.774917	Potra000184g00738,Potra000184g00737	2kb_downstream,intron,gene,mRNA	AT2G10950	Potri.006G065200,Potri.006G065300
Potra002610:5216	Potra002610	5216	PseudoChr19	9263044	A	G	0.064	-2.34159	0.601339	0.000143977	0.774917	Potra002610g19572	2kb_upstream	AT4G03540	Potri.019G100300
Potra002355:51622	Potra002355	51622	PseudoChr05	25209471	A	G	0.309	1.35308	0.347971	0.000143994	0.774917	Potra002355g17965	gene,mRNA,three_prime_UTR,exon
Potra002927:6768	Potra002927	6768	PseudoChr19	5892354	T	C	0.09	-2.16589	0.557044	0.000144158	0.774917	Potra002927g20333	gene,mRNA,exon,CDS		Potri.019G059300
Potra000351:112658	Potra000351	112658	PseudoChr06	1787439	T	A	0.42	-1.25571	0.32296	0.000144189	0.774917	Potra000351g01290,Potra000351g01289	2kb_downstream,gene,mRNA,exon,three_prime_UTR	AT1G32583,AT4G16410	Potri.006G017600,Potri.006G017500
Potra000441:51248	Potra000441	51248	PseudoChr15	11726566	A	G	0.106	2.04348	0.525609	0.000144344	0.774917	Potra000441g02441	gene,mRNA,intron	AT5G62360	Potri.015G128300
Potra005401:1058	Potra005401	1058	PseudoChr01	4721461	C	T	0.096	-2.11193	0.543454	0.000145249	0.774917		intergenic
Potra002074:73586	Potra002074	73586	PseudoChr01	72568995	A	G	0.128	-1.76406	0.453973	0.000145397	0.774917	Potra002074g16171	2kb_upstream	AT1G53520	Potri.011G101800
Potra001637:51602	Potra001637	51602	PseudoChr17	6847186	C	T	0.112	-2.01974	0.51977	0.0001454	0.774917	Potra001637g13458	gene,mRNA,exon,five_prime_UTR	AT5G39865	Potri.017G081600
Potra000351:114846	Potra000351	114846	PseudoChr06	1789627	C	G	0.383	1.28887	0.332037	0.000147614	0.774917	Potra000351g01290,Potra000351g01289	gene,mRNA,2kb_downstream,intron	AT1G32583,AT4G16410	Potri.006G017600,Potri.006G017500
Potra000566:99515	Potra000566	99515	PseudoChr14	9761597	A	C	0.074	2.51458	0.648026	0.000148333	0.774917		intergenic
Potra001046:59935	Potra001046	59935	PseudoChr15	2586603	C	T	0.106	-2.16375	0.557651	0.000148472	0.774917	Potra001046g08867,Potra001046g08868	gene,mRNA,2kb_upstream,exon,CDS		Potri.015G031300
Potra001046:59951	Potra001046	59951	PseudoChr15	2586587	G	T	0.106	-2.16375	0.557651	0.000148472	0.774917	Potra001046g08867,Potra001046g08868	gene,mRNA,2kb_upstream,exon,CDS		Potri.015G031300
Potra001046:59952	Potra001046	59952	PseudoChr15	2586586	A	C	0.106	-2.16375	0.557651	0.000148472	0.774917	Potra001046g08867,Potra001046g08868	gene,mRNA,2kb_upstream,exon,CDS		Potri.015G031300
Potra001046:59987	Potra001046	59987	PseudoChr15	2586551	G	T	0.106	-2.16375	0.557651	0.000148472	0.774917	Potra001046g08867,Potra001046g08868	gene,mRNA,2kb_upstream,intron		Potri.015G031300
Potra001911:57916	Potra001911	57916	PseudoChr02	8629216	A	G	0.33	-1.23655	0.318725	0.000148707	0.774917	Potra001911g15161	2kb_downstream		Potri.002G089700
Potra129621:983	Potra129621	983	PseudoChr01	15918868	T	G	0.42	-1.35546	0.349418	0.000148969	0.774917	Potra129621g26608	gene,mRNA,exon,CDS		Potri.001G112500
Potra001504:37458	Potra001504	37458	PseudoChr14	5118776	G	A	0.128	-1.77702	0.458093	0.000148979	0.774917	Potra001504g12542	gene,mRNA,intron	AT3G60820	Potri.014G069800
Potra003523:13542	Potra003523	13542	PseudoChr13	3041851	A	T	0.404	1.28694	0.331812	0.000149338	0.774917	Potra003523g21890,Potra003523g21891	2kb_downstream	AT1G54500	Potri.013G035600,Potri.013G035700
Potra003523:13550	Potra003523	13550	PseudoChr13	3041859	C	T	0.404	1.28694	0.331812	0.000149338	0.774917	Potra003523g21890,Potra003523g21891	2kb_downstream	AT1G54500	Potri.013G035600,Potri.013G035700
Potra003523:13553	Potra003523	13553	PseudoChr13	3041862	G	A	0.404	1.28694	0.331812	0.000149338	0.774917	Potra003523g21890,Potra003523g21891	2kb_downstream	AT1G54500	Potri.013G035600,Potri.013G035700
Potra003523:13558	Potra003523	13558	PseudoChr13	3041867	T	G	0.404	1.28694	0.331812	0.000149338	0.774917	Potra003523g21890,Potra003523g21891	2kb_downstream	AT1G54500	Potri.013G035600,Potri.013G035700
Potra003523:13559	Potra003523	13559	PseudoChr13	3041868	A	T	0.404	1.28694	0.331812	0.000149338	0.774917	Potra003523g21890,Potra003523g21891	2kb_downstream	AT1G54500	Potri.013G035600,Potri.013G035700
Potra001540:12429	Potra001540	12429	PseudoChr17	1080445	C	T	0.186	1.42995	0.368737	0.000149635	0.774917	Potra001540g12776,Potra001540g12777	2kb_downstream,gene,mRNA,exon,CDS	AT4G23600,AT2G20590	Potri.017G014200,Potri.017G014300
Potra001540:12472	Potra001540	12472	PseudoChr17	1080488	T	G	0.186	1.42995	0.368737	0.000149635	0.774917	Potra001540g12776,Potra001540g12777	2kb_downstream,gene,mRNA,intron	AT4G23600,AT2G20590	Potri.017G014200,Potri.017G014300
Potra001540:12473	Potra001540	12473	PseudoChr17	1080489	C	T	0.186	1.42995	0.368737	0.000149635	0.774917	Potra001540g12776,Potra001540g12777	2kb_downstream,gene,mRNA,intron	AT4G23600,AT2G20590	Potri.017G014200,Potri.017G014300
Potra004949:674	Potra004949	674	PseudoChr16	701006	A	T	0.277	1.4918	0.384699	0.000149712	0.774917	Potra004949g25232	2kb_downstream
Potra000677:91206	Potra000677	91206	PseudoChr14	4042945	T	C	0.245	-1.49671	0.386016	0.000149993	0.774917		intergenic
Potra005434:2167	Potra005434	2167	Pseudoscaffold_45	8487	T	C	0.197	1.35321	0.349082	0.000150452	0.774917		intergenic
Potra005434:2170	Potra005434	2170	Pseudoscaffold_45	8490	G	A	0.197	1.35321	0.349082	0.000150452	0.774917		intergenic
Potra000674:58956	Potra000674	58956	PseudoChr02	7232206	T	A	0.282	-1.26029	0.32522	0.000151167	0.774917	Potra000674g05228	2kb_downstream		Potri.002G079000
Potra173456:1760	Potra173456	1760	PseudoChr19	5745039	A	T	0.133	-1.72347	0.444774	0.000151313	0.774917	Potra173456g27649	gene,mRNA,exon,CDS	AT3G10920	Potri.019G057300
Potra003272:3766	Potra003272	3766	PseudoChr05	13751670	A	G	0.223	-1.49449	0.3857	0.000151412	0.774917	Potra003272g21189	gene,mRNA,intron		Potri.005G142300
Potra003272:3891	Potra003272	3891	PseudoChr05	13751545	A	C	0.223	-1.49449	0.3857	0.000151412	0.774917	Potra003272g21189	gene,mRNA,intron		Potri.005G142300
Potra000357:95412	Potra000357	95412	PseudoChr02	12754305	A	G	0.234	-1.54108	0.397806	0.000151853	0.774917	Potra000357g01400	gene,mRNA,exon,five_prime_UTR	AT1G47640	Potri.002G130100
Potra001246:26582	Potra001246	26582	PseudoChr10	16763447	G	A	0.165	-1.75023	0.451804	0.000151896	0.774917	Potra001246g10695,Potra001246g10694	2kb_upstream,2kb_downstream	AT1G65480	Potri.T034000,Potri.010G179700
Potra003765:5350	Potra003765	5350	PseudoChr16	9235143	T	A	0.431	-1.1789	0.304337	0.000152002	0.774917	Potra003765g22751	2kb_downstream
Potra000415:49322	Potra000415	49322	PseudoChr07	13218007	C	A	0.234	-1.4785	0.381684	0.000152025	0.774917	Potra000415g02080,Potra000415g33939	intron,gene,mRNA,2kb_upstream		Potri.007G108700,Potri.T107200
Potra000415:49392	Potra000415	49392	PseudoChr07	13217937	C	T	0.234	-1.4785	0.381684	0.000152025	0.774917	Potra000415g02080,Potra000415g33939	intron,gene,mRNA,2kb_upstream		Potri.007G108700,Potri.T107200
Potra002325:7014	Potra002325	7014	PseudoChr14	3662008	T	A	0.372	1.3049	0.336888	0.000152162	0.774917		intergenic
Potra007102:2631	Potra007102	2631	PseudoChr01	55384834	T	A	0.223	-1.65833	0.428183	0.000152408	0.774917	Potra007102g25893	gene,mRNA,exon,three_prime_UTR	AT4G21860	Potri.001G286500
Potra002322:201401	Potra002322	201401	PseudoChr16	218427	C	T	0.144	-1.77823	0.459215	0.000152751	0.774917	Potra002322g17747,Potra002322g31786	2kb_upstream,2kb_downstream		Potri.016G005800,Potri.016G005700
Potra002322:201423	Potra002322	201423	PseudoChr16	218449	A	T	0.144	-1.77823	0.459215	0.000152751	0.774917	Potra002322g17747,Potra002322g31786	2kb_upstream,2kb_downstream		Potri.016G005800,Potri.016G005700
Potra000615:91224	Potra000615	91224	PseudoChr10	1167786	T	A	0.17	-1.37531	0.355204	0.000152993	0.774917	Potra000615g04681	gene,mRNA,intron	AT3G06860	Potri.010G011900
Potra001052:63513	Potra001052	63513	PseudoChr03	14930149	T	A	0.33	1.3914	0.359377	0.000153109	0.774917	Potra001052g08979	gene,mRNA,exon,CDS		Potri.003G093100
Potra005358:8459	Potra005358	8459	PseudoChr05	4233892	T	C	0.335	1.11295	0.287521	0.000153578	0.774917		intergenic
Potra003385:43731	Potra003385	43731	PseudoChr10	8829670	T	A	0.197	1.47443	0.380962	0.000153901	0.774917	Potra003385g21521	2kb_upstream	AT3G22690	Potri.010G083700
Potra007310:1694	Potra007310	1694	PseudoChr03	4231609	G	A	0.479	1.23115	0.318143	0.000154166	0.774917	Potra007310g34270,Potra007310g25933	2kb_downstream,2kb_upstream
Potra001730:5091	Potra001730	5091	PseudoChr02	969350	T	A	0.197	-1.57266	0.406452	0.000154481	0.774917	Potra001730g14071	2kb_downstream	AT4G28395	Potri.002G012300
Potra003494:1863	Potra003494	1863	PseudoChr03	20347159	C	T	0.287	-1.26659	0.327412	0.000154899	0.774917	Potra003494g21824,Potra003494g21823	2kb_upstream,gene,mRNA,intron		Potri.003G154400,Potri.003G154300
Potra001176:34113	Potra001176	34113	PseudoChr18	11886834	G	T	0.229	1.57351	0.406801	0.000155177	0.774917	Potra001176g10184,Potra001176g10185	2kb_downstream,2kb_upstream	AT4G25850	Potri.018G143600
Potra000616:37156	Potra000616	37156	PseudoChr01	25511723	A	C	0.42	-1.30066	0.336278	0.000155292	0.774917	Potra000616g04687	gene,mRNA,intron		Potri.001G171000
Potra003976:32487	Potra003976	32487	PseudoChr19	8558322	A	C	0.069	2.38832	0.617606	0.000155712	0.774917	Potra003976g23918,Potra003976g23919	2kb_upstream,gene,mRNA,three_prime_UTR,exon	AT2G42560,AT2G31110	Potri.019G090300,Potri.019G090200
Potra000351:117568	Potra000351	117568	PseudoChr06	1792349	T	A	0.383	-1.26275	0.326551	0.000155793	0.774917		intergenic
Potra000351:125742	Potra000351	125742	PseudoChr06	1800523	T	G	0.468	1.22856	0.317764	0.000156172	0.774917		intergenic
Potra000351:125822	Potra000351	125822	PseudoChr06	1800603	G	A	0.468	1.22856	0.317764	0.000156172	0.774917		intergenic
Potra001046:59875	Potra001046	59875	PseudoChr15	2586663	C	A	0.112	-2.11501	0.547125	0.0001565	0.774917	Potra001046g08867,Potra001046g08868	gene,mRNA,2kb_upstream,exon,CDS		Potri.015G031300
Potra001046:59903	Potra001046	59903	PseudoChr15	2586635	G	A	0.112	-2.11501	0.547125	0.0001565	0.774917	Potra001046g08867,Potra001046g08868	gene,mRNA,2kb_upstream,exon,CDS		Potri.015G031300
Potra001046:59905	Potra001046	59905	PseudoChr15	2586633	T	A	0.112	-2.11501	0.547125	0.0001565	0.774917	Potra001046g08867,Potra001046g08868	gene,mRNA,2kb_upstream,exon,CDS		Potri.015G031300
Potra000480:3169	Potra000480	3169	PseudoChr05	6803672	A	G	0.261	1.29673	0.335456	0.000156567	0.774917	Potra000480g02938	gene,mRNA,exon,CDS		Potri.005G188900
Potra001727:7636	Potra001727	7636	PseudoChr01	15934659	T	C	0.101	-1.99199	0.51534	0.000156665	0.774917	Potra001727g14051	gene,mRNA,CDS,exon
Potra001727:7808	Potra001727	7808	PseudoChr01	15934831	A	T	0.101	-1.99199	0.51534	0.000156665	0.774917	Potra001727g14051	gene,mRNA,exon,five_prime_UTR
Potra000195:96376	Potra000195	96376	PseudoChr16	6347427	A	G	0.473	-1.21027	0.313113	0.000156725	0.774917		intergenic
Potra157562:3540	Potra157562	3540	PseudoChr02	6701600	T	C	0.069	-2.22396	0.57544	0.000156999	0.774917	Potra157562g30937	2kb_downstream	AT2G20362	Potri.002G256100
Potra157562:3587	Potra157562	3587	PseudoChr02	6701647	A	G	0.069	-2.22396	0.57544	0.000156999	0.774917	Potra157562g30937	2kb_downstream	AT2G20362	Potri.002G256100
Potra157562:3605	Potra157562	3605	PseudoChr02	6701665	A	G	0.069	-2.22396	0.57544	0.000156999	0.774917	Potra157562g30937	2kb_downstream	AT2G20362	Potri.002G256100
Potra157562:3761	Potra157562	3761	PseudoChr02	6701821	T	C	0.069	-2.22396	0.57544	0.000156999	0.774917	Potra157562g30937	2kb_downstream	AT2G20362	Potri.002G256100
Potra000443:66816	Potra000443	66816	PseudoChr05	25457486	A	C	0.101	-2.19456	0.567841	0.000157033	0.774917	Potra000443g02460	intron,gene,mRNA
Potra000674:57650	Potra000674	57650	PseudoChr02	7230900	T	G	0.085	-2.21607	0.573444	0.000157182	0.774917	Potra000674g05228	2kb_downstream		Potri.002G079000
Potra000674:57776	Potra000674	57776	PseudoChr02	7231026	G	A	0.085	-2.21607	0.573444	0.000157182	0.774917	Potra000674g05228	2kb_downstream		Potri.002G079000
Potra000674:61506	Potra000674	61506	PseudoChr02	7234756	C	T	0.085	-2.21607	0.573444	0.000157182	0.774917	Potra000674g05229	2kb_upstream		Potri.002G079100
Potra000674:63387	Potra000674	63387	PseudoChr02	7236637	T	C	0.085	-2.21607	0.573444	0.000157182	0.774917	Potra000674g05229	gene,mRNA,exon,CDS		Potri.002G079100
Potra169793:2899	Potra169793	2899	PseudoChr06	1670857	A	T	0.08	-2.42288	0.627091	0.000157642	0.774917	Potra169793g27467	gene,mRNA,intron	AT5G47520	Potri.006G015400
Potra169794:1615	Potra169794	1615	PseudoChr06	1673341	C	A	0.08	-2.42288	0.627091	0.000157642	0.774917	Potra169794g27468	gene,mRNA,exon,three_prime_UTR		Potri.006G015500
Potra169794:1666	Potra169794	1666	PseudoChr06	1673392	A	G	0.08	-2.42288	0.627091	0.000157642	0.774917	Potra169794g27468	gene,mRNA,exon,three_prime_UTR		Potri.006G015500
Potra000977:23152	Potra000977	23152	PseudoChr11	6578267	C	T	0.191	-1.6097	0.416723	0.000158179	0.774917		intergenic
Potra000977:23154	Potra000977	23154	PseudoChr11	6578265	A	G	0.191	-1.6097	0.416723	0.000158179	0.774917		intergenic
Potra000195:96624	Potra000195	96624	PseudoChr16	6347675	T	C	0.42	1.25411	0.324682	0.000158272	0.774917		intergenic
Potra000416:145611	Potra000416	145611	PseudoChr03	17445678	A	G	0.074	-2.56628	0.664422	0.000158371	0.774917	Potra000416g02104	intron,gene,mRNA	AT4G22950	Potri.003G119700
Potra000634:24989	Potra000634	24989	PseudoChr02	7472748	C	A	0.106	-2.04782	0.530226	0.000158512	0.774917	Potra000634g04842	gene,mRNA,intron	AT1G77470	Potri.002G081200
Potra000566:63109	Potra000566	63109	PseudoChr14	9798003	A	G	0.484	1.08513	0.280978	0.000158632	0.774917	Potra000566g04157	gene,mRNA,intron
Potra000128:15898	Potra000128	15898	PseudoChr01	7401297	T	C	0.362	1.21325	0.312865	0.000158775	0.774917	Potra000128g00419	intron,gene,mRNA	AT4G23730	Potri.001G095300
Potra000354:242477	Potra000354	242477	PseudoChr05	24496447	G	C	0.293	-1.16389	0.301419	0.00015897	0.774917		intergenic
Potra000377:111043	Potra000377	111043	PseudoChr05	24126427	G	A	0.202	-1.67491	0.433903	0.000159711	0.774917	Potra000377g01630	gene,mRNA,CDS,exon		Potri.005G214200
Potra002541:4274	Potra002541	4274	PseudoChr06	22925479	C	T	0.053	-2.84277	0.736686	0.000160435	0.774917	Potra002541g19134	gene,mRNA,CDS,exon		Potri.006G203500
Potra003149:12514	Potra003149	12514	PseudoChr06	12225740	A	T	0.447	-1.12505	0.291639	0.000161136	0.774917		intergenic
Potra000930:27773	Potra000930	27773	PseudoChr01	4849358	T	C	0.17	1.71079	0.443559	0.000161551	0.774917	Potra000930g07575	2kb_upstream	AT1G16070	Potri.001G041400
Potra004164:1791	Potra004164	1791	PseudoChr17	11786878	A	C	0.106	-2.04544	0.530332	0.000161585	0.774917		intergenic
Potra002568:16670	Potra002568	16670	PseudoChr03	20941085	A	G	0.255	-1.29208	0.335085	0.000162122	0.774917		intergenic
Potra000409:60805	Potra000409	60805	PseudoChr01	21420697	C	T	0.144	-1.80034	0.466912	0.000162211	0.774917	Potra000409g01998	gene,mRNA,exon,CDS	AT4G17090	Potri.001G148900
Potra007277:1687	Potra007277	1687	PseudoChr05	25546336	G	A	0.388	1.27257	0.330144	0.000162956	0.774917		intergenic
Potra007277:2034	Potra007277	2034	PseudoChr05	25546683	C	T	0.388	1.27257	0.330144	0.000162956	0.774917		intergenic
Potra000703:8932	Potra000703	8932	PseudoChr05	19367639	C	T	0.372	-1.28429	0.333255	0.000163439	0.774917		intergenic
Potra160509:10707	Potra160509	10707	PseudoChr13	3021060	T	G	0.101	2.19631	0.569914	0.000163448	0.774917	Potra160509g26862	gene,mRNA,intron	AT4G14880	Potri.013G035500
Potra160509:8369	Potra160509	8369	PseudoChr13	3018722	A	G	0.101	2.19631	0.569914	0.000163448	0.774917	Potra160509g26862	gene,mRNA,intron	AT4G14880	Potri.013G035500
Potra000573:134218	Potra000573	134218	PseudoChr01	80924582	A	C	0.447	-1.31071	0.340193	0.000163999	0.774917		intergenic
Potra000357:5096	Potra000357	5096	PseudoChr02	12663989	T	C	0.074	-2.47519	0.642534	0.000164354	0.774917		intergenic
Potra000357:7083	Potra000357	7083	PseudoChr02	12665976	G	A	0.074	-2.47519	0.642534	0.000164354	0.774917	Potra000357g01390	2kb_downstream	AT4G09680	Potri.002G129000
Potra000441:48405	Potra000441	48405	PseudoChr15	11723723	A	T	0.101	2.14093	0.509778	0.00016451	0.774917	Potra000441g02441	2kb_downstream	AT5G62360	Potri.015G128300
Potra000441:48418	Potra000441	48418	PseudoChr15	11723736	A	T	0.101	2.14093	0.509778	0.00016451	0.774917	Potra000441g02441	2kb_downstream	AT5G62360	Potri.015G128300
Potra000441:48424	Potra000441	48424	PseudoChr15	11723742	A	C	0.101	2.14093	0.509778	0.00016451	0.774917	Potra000441g02441	2kb_downstream	AT5G62360	Potri.015G128300
Potra000426:61429	Potra000426	61429	PseudoChr16	9291222	A	G	0.473	-1.04179	0.270468	0.000164608	0.774917	Potra000426g02246	2kb_upstream		Potri.016G112400
Potra004213:5483	Potra004213	5483	PseudoChr03	776458	T	A	0.165	-1.49323	0.387681	0.000164674	0.774917	Potra004213g24693,Potra004213g24694	gene,mRNA,2kb_downstream,exon,three_prime_UTR	AT2G32630	Potri.003G008900
Potra000702:159369	Potra000702	159369	PseudoChr10	18454999	G	A	0.053	-2.55287	0.662827	0.000164796	0.774917	Potra000702g33228	2kb_upstream
Potra000495:35763	Potra000495	35763	PseudoChr01	66707074	C	A	0.356	-1.19863	0.311218	0.000164846	0.774917		intergenic
Potra000495:35764	Potra000495	35764	PseudoChr01	66707075	C	A	0.356	-1.19863	0.311218	0.000164846	0.774917		intergenic
Potra000495:37051	Potra000495	37051	PseudoChr01	66708362	G	A	0.356	-1.19863	0.311218	0.000164846	0.774917		intergenic
Potra001859:69135	Potra001859	69135	PseudoChr10	3000581	T	C	0.298	1.26607	0.32881	0.000165418	0.774917		intergenic
Potra000793:21210	Potra000793	21210	PseudoChr06	7216886	A	G	0.388	-1.26315	0.32806	0.000165477	0.774917	Potra000793g06288	gene,mRNA,intron	AT5G57210	Potri.006G076000
Potra193390:254	Potra193390	254	PseudoChr07	12836675	T	C	0.431	1.42387	0.369803	0.000165477	0.774917		intergenic
Potra000924:10097	Potra000924	10097	PseudoChr17	11570388	G	C	0.122	2.06548	0.536469	0.000165614	0.774917	Potra000924g07474,Potra000924g07475	gene,mRNA,2kb_downstream,exon,three_prime_UTR	AT2G30940	Potri.017G146000
Potra000924:10171	Potra000924	10171	PseudoChr17	11570462	C	A	0.122	2.06548	0.536469	0.000165614	0.774917	Potra000924g07474,Potra000924g07475	gene,mRNA,exon,three_prime_UTR	AT2G30940	Potri.017G146000
Potra000666:59655	Potra000666	59655	PseudoChr03	20854743	G	A	0.138	-1.88597	0.489851	0.000165639	0.774917		intergenic
Potra003531:11264	Potra003531	11264	PseudoChr05	21014695	G	A	0.085	2.21324	0.574925	0.00016592	0.774917		intergenic
Potra002179:9908	Potra002179	9908	PseudoChr03	13936479	T	C	0.282	-1.33299	0.346305	0.00016618	0.774917		intergenic
Potra006505:4775	Potra006505	4775	PseudoChr15	6454351	A	C	0.266	-1.37404	0.35698	0.000166263	0.774917	Potra006505g25700	gene,mRNA,intron	AT1G18580	Potri.015G060800
Potra002010:171452	Potra002010	171452	PseudoChr07	6060356	C	T	0.197	-1.66271	0.432033	0.000166559	0.774917	Potra002010g15763,Potra002010g15762	2kb_downstream,gene,mRNA,CDS,exon		Potri.015G097100,Potri.015G097000
Potra005456:3713	Potra005456	3713	PseudoChr11	5128660	T	A	0.207	-1.47092	0.382213	0.000166642	0.774917	Potra005456g25404	gene,mRNA,exon,CDS	AT3G05360	Potri.012G028600
Potra001092:4092	Potra001092	4092	PseudoChr10	654739	A	G	0.218	-1.64099	0.426416	0.000166704	0.774917		intergenic
Potra000930:37323	Potra000930	37323	PseudoChr01	4839808	C	G	0.303	1.38738	0.36053	0.000166796	0.774917	Potra000930g07577	2kb_upstream	AT1G16080	Potri.001G040100
Potra176740:1012	Potra176740	1012	PseudoChr09	5082986	A	G	0.074	-1.96335	0.510218	0.000166866	0.774917		intergenic
Potra176740:1061	Potra176740	1061	PseudoChr09	5083035	A	G	0.074	-1.96335	0.510218	0.000166866	0.774917		intergenic
Potra157562:3168	Potra157562	3168	PseudoChr02	6701228	T	A	0.085	-2.08205	0.541133	0.000167156	0.774917	Potra157562g30937	2kb_downstream	AT2G20362	Potri.002G256100
Potra157562:3477	Potra157562	3477	PseudoChr02	6701537	T	C	0.085	-2.08205	0.541133	0.000167156	0.774917	Potra157562g30937	2kb_downstream	AT2G20362	Potri.002G256100
Potra001982:30148	Potra001982	30148	PseudoChr03	7394890	A	G	0.112	-1.72714	0.44899	0.000167671	0.774917		intergenic
Potra001982:30154	Potra001982	30154	PseudoChr03	7394884	G	A	0.112	-1.72714	0.44899	0.000167671	0.774917		intergenic
Potra001982:34255	Potra001982	34255	PseudoChr03	7390783	A	G	0.112	-1.72714	0.44899	0.000167671	0.774917		intergenic
Potra001982:34758	Potra001982	34758	PseudoChr03	7390280	C	T	0.112	-1.72714	0.44899	0.000167671	0.774917		intergenic
Potra001982:35348	Potra001982	35348	PseudoChr03	7389690	A	G	0.112	-1.72714	0.44899	0.000167671	0.774917		intergenic
Potra001982:35434	Potra001982	35434	PseudoChr03	7389604	A	C	0.112	-1.72714	0.44899	0.000167671	0.774917		intergenic
Potra001982:35561	Potra001982	35561	PseudoChr03	7389477	G	T	0.112	-1.72714	0.44899	0.000167671	0.774917		intergenic
Potra001982:35612	Potra001982	35612	PseudoChr03	7389426	C	T	0.112	-1.72714	0.44899	0.000167671	0.774917		intergenic
Potra000243:30362	Potra000243	30362	PseudoChr11	11516418	G	A	0.122	-1.86102	0.483796	0.000167687	0.774917	Potra000243g00963	gene,mRNA,intron		Potri.011G112000
Potra000243:30416	Potra000243	30416	PseudoChr11	11516364	C	T	0.122	-1.86102	0.483796	0.000167687	0.774917	Potra000243g00963	gene,mRNA,exon,CDS		Potri.011G112000
Potra003389:15336	Potra003389	15336	PseudoChr06	24319632	C	A	0.154	-1.68088	0.437058	0.000168176	0.774917		intergenic
Potra001837:99738	Potra001837	99738	PseudoChr18	5677959	T	C	0.207	1.54846	0.402656	0.000168357	0.774917	Potra001837g14772	exon,five_prime_UTR,gene,mRNA	AT3G43190	Potri.018G063500
Potra000505:100471	Potra000505	100471	PseudoChr01	67822642	T	C	0.122	1.5538	0.404051	0.000168391	0.774917		intergenic
Potra000856:72194	Potra000856	72194	PseudoChr04	6724026	A	G	0.346	-1.1804	0.306963	0.000168463	0.774917	Potra000856g06930	2kb_upstream	AT4G18960	Potri.004G064300
Potra005634:96	Potra005634	96	PseudoChr06	5356903	C	T	0.154	1.55496	0.404443	0.00016892	0.774917		intergenic
Potra001452:6618	Potra001452	6618	PseudoChr01	53512605	G	C	0.229	-1.47195	0.38286	0.000168961	0.774917	Potra001452g12207	gene,mRNA,intron		Potri.009G070300
Potra003528:42311	Potra003528	42311	PseudoChr11	6862006	A	G	0.059	-2.86978	0.746589	0.000169428	0.774917		intergenic
Potra000357:7198	Potra000357	7198	PseudoChr02	12666091	A	G	0.117	-1.89506	0.493158	0.00017014	0.774917	Potra000357g01390	2kb_downstream	AT4G09680	Potri.002G129000
Potra001134:7881	Potra001134	7881	PseudoChr09	2400609	G	A	0.351	1.85971	0.48402	0.000170448	0.774917	Potra001134g09950	gene,mRNA,CDS,exon	AT1G08460	Potri.009G020500
Potra001134:7882	Potra001134	7882	PseudoChr09	2400608	T	G	0.351	1.85971	0.48402	0.000170448	0.774917	Potra001134g09950	gene,mRNA,CDS,exon	AT1G08460	Potri.009G020500
Potra174350:2017	Potra174350	2017	PseudoChr08	2478881	C	T	0.271	1.3566	0.353146	0.000170906	0.774917		intergenic
Potra001796:16569	Potra001796	16569	PseudoChr08	11541440	C	G	0.261	1.39117	0.362202	0.000171284	0.774917		intergenic
Potra168864:6200	Potra168864	6200	PseudoChr09	1123345	G	A	0.08	-2.24063	0.583449	0.000171616	0.774917	Potra168864g27390	gene,mRNA,exon,three_prime_UTR		Potri.009G009900
Potra000793:17413	Potra000793	17413	PseudoChr06	7213089	T	C	0.383	-1.28199	0.333852	0.000171827	0.774917	Potra000793g06287,Potra000793g06288	2kb_downstream	AT4G29960,AT5G57210	Potri.006G075900,Potri.006G076000
Potra000793:19570	Potra000793	19570	PseudoChr06	7215246	G	A	0.383	-1.28199	0.333852	0.000171827	0.774917	Potra000793g06288	gene,mRNA,exon,CDS	AT5G57210	Potri.006G076000
Potra000793:20574	Potra000793	20574	PseudoChr06	7216250	A	G	0.383	-1.28199	0.333852	0.000171827	0.774917	Potra000793g06288	gene,mRNA,exon,CDS	AT5G57210	Potri.006G076000
Potra000793:20770	Potra000793	20770	PseudoChr06	7216446	G	A	0.383	-1.28199	0.333852	0.000171827	0.774917	Potra000793g06288	gene,mRNA,exon,CDS	AT5G57210	Potri.006G076000
Potra000793:20893	Potra000793	20893	PseudoChr06	7216569	C	T	0.383	-1.28199	0.333852	0.000171827	0.774917	Potra000793g06288	gene,mRNA,exon,CDS	AT5G57210	Potri.006G076000
Potra000793:21491	Potra000793	21491	PseudoChr06	7217167	G	A	0.383	-1.28199	0.333852	0.000171827	0.774917	Potra000793g06288	gene,mRNA,intron	AT5G57210	Potri.006G076000
Potra007277:1719	Potra007277	1719	PseudoChr05	25546368	C	T	0.388	1.2589	0.327843	0.00017186	0.774917		intergenic
Potra010140:5774	Potra010140	5774	PseudoChr02	6745365	T	C	0.059	-2.77634	0.723083	0.000172079	0.774917	Potra010140g26499	gene,mRNA,exon,CDS
Potra003999:53382	Potra003999	53382	PseudoChr01	15834182	A	G	0.351	-1.33055	0.34664	0.000172798	0.774917	Potra003999g24080	gene,mRNA,exon,CDS		Potri.001G112300
Potra003999:53656	Potra003999	53656	PseudoChr01	15833908	C	T	0.351	-1.33055	0.34664	0.000172798	0.774917	Potra003999g24080	gene,mRNA,intron		Potri.001G112300
Potra000615:98024	Potra000615	98024	PseudoChr10	1174586	A	T	0.069	-2.35346	0.613167	0.000172939	0.774917	Potra000615g04681	2kb_downstream	AT3G06860	Potri.010G011900
Potra192793:798	Potra192793	798	PseudoChr01	48394860	T	C	0.367	-1.20996	0.315246	0.000172978	0.774917		intergenic
Potra001246:28345	Potra001246	28345	PseudoChr10	16761684	T	G	0.176	-1.71595	0.447103	0.000173109	0.774917	Potra001246g10694,Potra001246g10695	2kb_downstream,intron,gene,mRNA	AT1G65480	Potri.010G179700,Potri.T034000
Potra001246:28811	Potra001246	28811	PseudoChr10	16761218	C	T	0.176	-1.71595	0.447103	0.000173109	0.774917	Potra001246g10695	intron,gene,mRNA		Potri.T034000
Potra001246:29269	Potra001246	29269	PseudoChr10	16760760	T	A	0.176	-1.71595	0.447103	0.000173109	0.774917	Potra001246g10695	exon,CDS,gene,mRNA		Potri.T034000
Potra001246:29738	Potra001246	29738	PseudoChr10	16760291	C	A	0.176	-1.71595	0.447103	0.000173109	0.774917	Potra001246g10695	exon,CDS,gene,mRNA		Potri.T034000
Potra001246:29962	Potra001246	29962	PseudoChr10	16760067	T	C	0.176	-1.71595	0.447103	0.000173109	0.774917	Potra001246g10695	intron,gene,mRNA		Potri.T034000
Potra001246:30106	Potra001246	30106	PseudoChr10	16759923	T	G	0.176	-1.71595	0.447103	0.000173109	0.774917	Potra001246g10695	exon,CDS,gene,mRNA		Potri.T034000
Potra001246:30180	Potra001246	30180	PseudoChr10	16759849	C	T	0.176	-1.71595	0.447103	0.000173109	0.774917	Potra001246g10695	exon,CDS,gene,mRNA		Potri.T034000
Potra001246:30284	Potra001246	30284	PseudoChr10	16759745	C	T	0.176	-1.71595	0.447103	0.000173109	0.774917	Potra001246g10695	exon,CDS,gene,mRNA		Potri.T034000
Potra001246:31038	Potra001246	31038	PseudoChr10	16758991	C	T	0.176	-1.71595	0.447103	0.000173109	0.774917	Potra001246g10695	intron,gene,mRNA		Potri.T034000
Potra001246:32103	Potra001246	32103	PseudoChr10	16757926	A	C	0.176	-1.71595	0.447103	0.000173109	0.774917	Potra001246g10695	exon,CDS,gene,mRNA		Potri.T034000
Potra001246:32105	Potra001246	32105	PseudoChr10	16757924	T	A	0.176	-1.71595	0.447103	0.000173109	0.774917	Potra001246g10695	exon,CDS,gene,mRNA		Potri.T034000
Potra001246:32799	Potra001246	32799	PseudoChr10	16757230	T	G	0.176	-1.71595	0.447103	0.000173109	0.774917	Potra001246g10695	gene,mRNA,intron		Potri.T034000
Potra002380:68027	Potra002380	68027	PseudoChr03	14464881	G	T	0.383	1.47544	0.384447	0.000173177	0.774917		intergenic
Potra002203:36507	Potra002203	36507	PseudoChr08	10242937	C	T	0.069	-2.55657	0.666367	0.000173968	0.774917	Potra002203g31689	2kb_downstream		Potri.008G125700
Potra002203:36542	Potra002203	36542	PseudoChr08	10242902	T	G	0.069	-2.55657	0.666367	0.000173968	0.774917	Potra002203g31689	2kb_downstream		Potri.008G125700
Potra001002:96180	Potra001002	96180	PseudoChr18	10977403	T	A	0.223	1.5689	0.408951	0.000174072	0.774917	Potra001002g08343	2kb_upstream		Potri.018G130000
Potra003272:4398	Potra003272	4398	PseudoChr05	13751038	C	A	0.218	-1.48538	0.387229	0.000174381	0.774917	Potra003272g21189	gene,mRNA,CDS,exon		Potri.005G142300
Potra000330:23188	Potra000330	23188	PseudoChr12	8383452	A	G	0.378	-1.26118	0.328787	0.000174418	0.774917	Potra000330g01154	intron,gene,mRNA	AT2G35110	Potri.012G124400
Potra003973:82414	Potra003973	82414	PseudoChr09	3961622	T	G	0.181	-1.3632	0.355492	0.000175166	0.774917	Potra003973g23892	gene,mRNA,intron	AT2G29400	Potri.009G037700
Potra000577:15156	Potra000577	15156	PseudoChr09	2763160	G	A	0.452	-1.31284	0.342426	0.000175644	0.774917		intergenic
Potra000388:135160	Potra000388	135160	PseudoChr02	21885829	C	T	0.33	-1.14331	0.298235	0.00017587	0.774917		intergenic
Potra001984:26448	Potra001984	26448	PseudoChr11	8422153	C	A	0.223	1.44244	0.376266	0.000175879	0.774917	Potra001984g15617	2kb_downstream	AT4G18370	Potri.011G083300
Potra192793:1146	Potra192793	1146	PseudoChr01	48395208	T	C	0.346	-1.24377	0.324443	0.00017588	0.774917		intergenic
Potra192793:1244	Potra192793	1244	PseudoChr01	48395306	T	G	0.346	-1.24377	0.324443	0.00017588	0.774917		intergenic
Potra192793:1299	Potra192793	1299	PseudoChr01	48395361	C	A	0.346	-1.24377	0.324443	0.00017588	0.774917		intergenic
Potra192793:1385	Potra192793	1385	PseudoChr01	48395447	T	C	0.346	-1.24377	0.324443	0.00017588	0.774917		intergenic
Potra192793:1396	Potra192793	1396	PseudoChr01	48395458	A	G	0.346	-1.24377	0.324443	0.00017588	0.774917		intergenic
Potra192793:941	Potra192793	941	PseudoChr01	48395003	T	C	0.346	-1.24377	0.324443	0.00017588	0.774917		intergenic
Potra007046:9596	Potra007046	9596	PseudoChr02	29825614	A	C	0.277	-1.32846	0.346562	0.000176073	0.774917	Potra007046g35705	2kb_upstream
Potra000951:18869	Potra000951	18869	PseudoChr07	16231286	T	C	0.431	-1.32485	0.345628	0.000176127	0.774917	Potra000951g07800	2kb_upstream	AT2G44060	Potri.007G146300
Potra002203:32600	Potra002203	32600	PseudoChr08	10246844	G	A	0.282	-1.40799	0.367318	0.000176127	0.774917		intergenic
Potra001819:17168	Potra001819	17168	PseudoChr07	14771966	G	A	0.112	-2.12108	0.553383	0.000176282	0.774917	Potra001819g14676,Potra001819g14677	intron,2kb_downstream,gene,mRNA	AT2G31440,AT2G43320	Potri.007G127400,Potri.007G127300
Potra002113:36260	Potra002113	36260	PseudoChr13	12377447	T	C	0.202	1.52516	0.397947	0.000176508	0.774917	Potra002113g16408,Potra002113g16407	2kb_downstream,gene,mRNA,intron	AT3G59780	Potri.013G128300
Potra005358:9301	Potra005358	9301	PseudoChr05	4234734	A	C	0.255	1.42971	0.373079	0.000176759	0.774917		intergenic
Potra007102:2503	Potra007102	2503	PseudoChr01	55384706	A	G	0.074	-2.50443	0.653598	0.000177027	0.774917	Potra007102g25893	gene,mRNA,exon,three_prime_UTR	AT4G21860	Potri.001G286500
Potra006907:214	Potra006907	214	PseudoChr19	7330529	A	G	0.404	1.19527	0.311948	0.000177105	0.774917		intergenic
Potra002626:524	Potra002626	524	PseudoChr08	8674581	A	G	0.25	1.46984	0.3837	0.000177719	0.774917	Potra002626g19601	2kb_upstream		Potri.008G108600
Potra003178:35805	Potra003178	35805	PseudoChr01	50428865	T	A	0.202	1.63529	0.426947	0.000178044	0.774917	Potra003178g20908	intron,gene,mRNA	AT5G12410	Potri.001G254600
Potra002558:8158	Potra002558	8158	PseudoChr03	18913872	A	G	0.367	1.38493	0.361591	0.0001781	0.774917	Potra002558g19275	gene,mRNA,intron
Potra001540:22171	Potra001540	22171	PseudoChr17	1090187	T	C	0.197	1.44408	0.377066	0.000178308	0.774917	Potra001540g12779,Potra001540g12780	gene,mRNA,three_prime_UTR,exon,intron	AT1G03810	Potri.017G014500,Potri.017G014400
Potra001734:53214	Potra001734	53214	PseudoChr08	15298430	C	T	0.479	-1.16742	0.304841	0.000178422	0.774917	Potra001734g14116	gene,mRNA,exon,CDS	AT1G67750	Potri.008G182200
Potra003523:14042	Potra003523	14042	PseudoChr13	3042351	T	C	0.378	1.2548	0.327686	0.000178633	0.774917	Potra003523g21890,Potra003523g21891	2kb_downstream	AT1G54500	Potri.013G035600,Potri.013G035700
Potra002056:76477	Potra002056	76477	PseudoChr10	9356180	A	G	0.191	1.57385	0.411111	0.000179273	0.774917		intergenic
Potra002056:76565	Potra002056	76565	PseudoChr10	9356268	G	A	0.191	1.57385	0.411111	0.000179273	0.774917		intergenic
Potra000194:38929	Potra000194	38929	PseudoChr05	5009196	A	C	0.149	-1.74197	0.455047	0.000179382	0.774917	Potra000194g00828	gene,mRNA,exon,CDS	AT5G09270	Potri.005G066900
Potra000701:137939	Potra000701	137939	PseudoChr01	36450106	G	A	0.282	-1.29102	0.337295	0.00017975	0.774917	Potra000701g05471	2kb_upstream
Potra000701:137946	Potra000701	137946	PseudoChr01	36450113	G	A	0.282	-1.29102	0.337295	0.00017975	0.774917	Potra000701g05471	2kb_upstream
Potra000701:137959	Potra000701	137959	PseudoChr01	36450126	C	A	0.282	-1.29102	0.337295	0.00017975	0.774917	Potra000701g05471	2kb_upstream
Potra003272:17684	Potra003272	17684	PseudoChr05	13737752	T	C	0.218	-1.50038	0.392001	0.000179788	0.774917		intergenic
Potra000419:79956	Potra000419	79956	PseudoChr03	20682916	A	G	0.5	-1.3181	0.344377	0.000179796	0.774917	Potra000419g02165	three_prime_UTR,exon,gene,mRNA		Potri.003G157900
Potra002980:21173	Potra002980	21173	PseudoChr01	5368310	T	C	0.085	-2.36076	0.6169	0.000180232	0.774917	Potra002980g20449,Potra002980g20450	gene,mRNA,2kb_upstream,exon,five_prime_UTR	AT1G16000	Potri.001G043300
Potra001085:176985	Potra001085	176985	PseudoChr02	21438271	G	A	0.229	-1.47401	0.385183	0.000180259	0.774917	Potra001085g09404	gene,mRNA,intron	AT1G33390	Potri.002G201400
Potra164929:8008	Potra164929	8008	PseudoChr08	11786920	A	T	0.213	1.3186	0.344656	0.000180869	0.774917		intergenic
Potra003117:1720	Potra003117	1720	PseudoChr03	12808101	T	C	0.069	-2.68678	0.70229	0.000180935	0.774917	Potra003117g20779	gene,mRNA,CDS,exon	AT3G47640	Potri.003G074400
Potra001819:6325	Potra001819	6325	PseudoChr07	14782809	C	T	0.09	-2.00521	0.524152	0.000181007	0.774917	Potra001819g14675,Potra001819g14674	2kb_downstream	AT3G59380,AT2G31450	Potri.007G127500,Potri.007G127600
Potra003272:9334	Potra003272	9334	PseudoChr05	13746102	G	C	0.229	-1.52878	0.399634	0.000181124	0.774917	Potra003272g21190,Potra003272g21191	gene,mRNA,2kb_upstream,exon,three_prime_UTR	AT5G67270	Potri.005G142200,Potri.005G142100
Potra001637:48264	Potra001637	48264	PseudoChr17	6843848	A	C	0.09	-2.11615	0.553183	0.00018116	0.774917	Potra001637g13458	2kb_downstream	AT5G39865	Potri.017G081600
Potra001134:7867	Potra001134	7867	PseudoChr09	2400623	A	T	0.362	1.88801	0.493583	0.000181343	0.774917	Potra001134g09950	gene,mRNA,CDS,exon	AT1G08460	Potri.009G020500
Potra001134:7868	Potra001134	7868	PseudoChr09	2400622	A	G	0.362	1.88801	0.493583	0.000181343	0.774917	Potra001134g09950	gene,mRNA,CDS,exon	AT1G08460	Potri.009G020500
Potra000607:52273	Potra000607	52273	PseudoChr06	12191098	A	G	0.356	-1.36663	0.357309	0.000181564	0.774917		intergenic
Potra193390:259	Potra193390	259	PseudoChr07	12836680	T	C	0.404	1.41814	0.370785	0.000181622	0.774917		intergenic
Potra002661:3372	Potra002661	3372	PseudoChr10	3985245	A	G	0.207	-1.49626	0.391466	0.000183274	0.774917	Potra002661g19688	2kb_upstream
Potra003599:13650	Potra003599	13650	PseudoChr17	11744812	T	A	0.128	1.83123	0.479122	0.000183365	0.774917	Potra003599g22121	gene,mRNA,exon,CDS	AT5G52640	Potri.017G146600
Potra000723:76378	Potra000723	76378	PseudoChr01	17192308	T	A	0.447	-1.34024	0.350691	0.000183597	0.774917		intergenic
Potra002321:102351	Potra002321	102351	PseudoChr04	1418870	T	C	0.17	1.66657	0.436144	0.000183962	0.774917	Potra002321g17710	gene,mRNA,exon,CDS
Potra000482:206959	Potra000482	206959	PseudoChr06	20494863	T	G	0.239	1.52032	0.397884	0.000184063	0.774917	Potra000482g02973	intron,gene,mRNA	AT5G58160	Potri.006G185600

## Sheet: Indent depth
snp	chr	pos	pseudo_chr	pseudo_pos	minor_allele	major_allele	maf	beta	se	pvalue	qvalue	gene	feature	at_gene	potri_gene
Potra002547:199	Potra002547	199	PseudoChr10	15459153	T	C	0.495	0.0791067	0.0142864	1.7254e-07	0.38715	Potra002547g19186	gene	AT1G13730	Potri.010G157800
Potra002547:134	Potra002547	134	PseudoChr10	15459088	T	C	0.489	0.0795354	0.0145358	2.20416e-07	0.38715	Potra002547g19186	2kb_upstream	AT1G13730	Potri.010G157800
Potra005634:1976	Potra005634	1976	PseudoChr06	5355023	G	A	0.33	-0.087786	0.0161298	2.67763e-07	0.38715		intergenic
Potra002547:247	Potra002547	247	PseudoChr10	15459201	T	C	0.495	0.0769083	0.0149678	9.34673e-07	0.488645	Potra002547g19186	gene,mRNA,exon,five_prime_UTR	AT1G13730	Potri.010G157800
Potra003261:16358	Potra003261	16358	PseudoChr02	5576973	G	A	0.096	-0.119305	0.0233062	1.01388e-06	0.488645	Potra003261g21153	gene,mRNA,intron	AT1G34150	Potri.002G061600
Potra003261:17437	Potra003261	17437	PseudoChr02	5578052	C	T	0.096	-0.119305	0.0233062	1.01388e-06	0.488645	Potra003261g21153	exon,CDS,gene,mRNA	AT1G34150	Potri.002G061600
Potra003261:18810	Potra003261	18810	PseudoChr02	5579425	T	C	0.096	-0.119305	0.0233062	1.01388e-06	0.488645	Potra003261g32135,Potra003261g21153	2kb_upstream,intron,gene,mRNA	AT1G34150	Potri.002G061800,Potri.002G061600
Potra003261:18839	Potra003261	18839	PseudoChr02	5579454	G	C	0.096	-0.119305	0.0233062	1.01388e-06	0.488645	Potra003261g32135,Potra003261g21153	2kb_upstream,intron,gene,mRNA	AT1G34150	Potri.002G061800,Potri.002G061600
Potra003261:19446	Potra003261	19446	PseudoChr02	5580061	A	C	0.096	-0.119305	0.0233062	1.01388e-06	0.488645	Potra003261g32135,Potra003261g21153	2kb_upstream,intron,gene,mRNA	AT1G34150	Potri.002G061800,Potri.002G061600
Potra001048:115251	Potra001048	115251	PseudoChr01	12108801	C	T	0.463	0.0626841	0.0125301	1.74818e-06	0.559428		intergenic
Potra003420:27593	Potra003420	27593	PseudoChr11	5496419	A	T	0.096	-0.106509	0.0213051	1.78771e-06	0.559428	Potra003420g21615	2kb_upstream	AT2G36470	Potri.017G116200
Potra189406:1891	Potra189406	1891	PseudoChr06	5350205	T	C	0.149	-0.0883133	0.017719	1.9056e-06	0.559428	Potra189406g28682,Potra189406g28681	2kb_downstream,2kb_upstream	AT2G42250	Potri.006G057800,Potri.006G057900
Potra001334:34191	Potra001334	34191	PseudoChr02	5454409	T	C	0.096	-0.117558	0.0233662	1.96808e-06	0.559428	Potra001334g11460	gene,mRNA,intron		Potri.002G060300
Potra001334:34233	Potra001334	34233	PseudoChr02	5454367	T	A	0.096	-0.117558	0.0233662	1.96808e-06	0.559428	Potra001334g11460	gene,mRNA,intron		Potri.002G060300
Potra001334:34246	Potra001334	34246	PseudoChr02	5454354	T	G	0.096	-0.117558	0.0233662	1.96808e-06	0.559428	Potra001334g11460	gene,mRNA,intron		Potri.002G060300
Potra175668:3077	Potra175668	3077	PseudoChr11	15610663	A	G	0.144	-0.0910911	0.0185787	2.57565e-06	0.559428	Potra175668g27817	gene,mRNA,exon,CDS	AT3G44730	Potri.011G165200
Potra007241:1727	Potra007241	1727	PseudoChr01	47341644	T	C	0.064	0.129194	0.0251797	2.7727e-06	0.559428		intergenic
Potra000302:14743	Potra000302	14743	PseudoChr10	16105688	T	C	0.426	0.0588434	0.0121009	3.16627e-06	0.559428	Potra000302g01095	2kb_downstream	AT3G19830	Potri.010G170300
Potra010170:1796	Potra010170	1796	PseudoChr02	5719506	C	A	0.388	-0.0703284	0.0144952	3.57241e-06	0.559428		intergenic
Potra000470:1137	Potra000470	1137	PseudoChr11	13773268	A	C	0.059	-0.13864	0.0287475	3.98463e-06	0.559428	Potra000470g02812	gene,mRNA,exon,CDS
Potra003261:13204	Potra003261	13204	PseudoChr02	5573819	C	T	0.101	-0.111231	0.0231496	4.02387e-06	0.559428	Potra003261g21153,Potra003261g21152	2kb_downstream	AT1G34150	Potri.002G061600,Potri.002G061500
Potra003261:14248	Potra003261	14248	PseudoChr02	5574863	G	A	0.101	-0.111231	0.0231496	4.02387e-06	0.559428	Potra003261g21152,Potra003261g21153	2kb_downstream,exon,CDS,gene,mRNA	AT1G34150	Potri.002G061500,Potri.002G061600
Potra003261:15363	Potra003261	15363	PseudoChr02	5575978	T	G	0.101	-0.111231	0.0231496	4.02387e-06	0.559428	Potra003261g21153	gene,mRNA,intron	AT1G34150	Potri.002G061600
Potra003261:15377	Potra003261	15377	PseudoChr02	5575992	G	A	0.101	-0.111231	0.0231496	4.02387e-06	0.559428	Potra003261g21153	gene,mRNA,intron	AT1G34150	Potri.002G061600
Potra003261:15454	Potra003261	15454	PseudoChr02	5576069	T	C	0.101	-0.111231	0.0231496	4.02387e-06	0.559428	Potra003261g21153	gene,mRNA,intron	AT1G34150	Potri.002G061600
Potra003261:15864	Potra003261	15864	PseudoChr02	5576479	A	T	0.101	-0.111231	0.0231496	4.02387e-06	0.559428	Potra003261g21153	gene,mRNA,intron	AT1G34150	Potri.002G061600
Potra003261:15953	Potra003261	15953	PseudoChr02	5576568	G	A	0.101	-0.111231	0.0231496	4.02387e-06	0.559428	Potra003261g21153	gene,mRNA,intron	AT1G34150	Potri.002G061600
Potra002096:9205	Potra002096	9205	PseudoChr04	9894532	C	G	0.282	-0.0676349	0.0141581	4.51229e-06	0.559428	Potra002096g16305	gene,mRNA,intron		Potri.004G090900
Potra008404:824	Potra008404	824	PseudoChr02	22739079	T	C	0.128	0.0840406	0.0173051	4.65551e-06	0.559428		intergenic
Potra002547:314	Potra002547	314	PseudoChr10	15459268	A	T	0.5	-0.0733441	0.0154175	4.77545e-06	0.559428	Potra002547g19186	gene,mRNA,exon,five_prime_UTR	AT1G13730	Potri.010G157800
Potra001048:113717	Potra001048	113717	PseudoChr01	12110335	C	T	0.394	0.063061	0.0132631	4.9494e-06	0.559428		intergenic
Potra194704:385	Potra194704	385	PseudoChr19	5741227	G	C	0.415	0.0610306	0.0128748	5.10293e-06	0.559428	Potra194704g28979	gene,mRNA,exon,CDS		Potri.019G057200
Potra000101:24467	Potra000101	24467	PseudoChr01	18780638	A	T	0.149	0.076001	0.0159993	5.1278e-06	0.559428	Potra000101g00335,Potra000101g00336	2kb_upstream,gene,mRNA,exon,three_prime_UTR		Potri.001G133500
Potra000670:37980	Potra000670	37980	PseudoChr01	1449884	G	T	0.479	0.0737722	0.0155488	5.15788e-06	0.559428	Potra000670g05194	gene,mRNA,CDS,exon	AT1G73240	Potri.001G013300
Potra008404:1220	Potra008404	1220	PseudoChr02	22738683	G	A	0.096	0.0912528	0.0191306	5.32955e-06	0.559428		intergenic
Potra008404:1331	Potra008404	1331	PseudoChr02	22738572	G	A	0.096	0.0912528	0.0191306	5.32955e-06	0.559428		intergenic
Potra008404:1473	Potra008404	1473	PseudoChr02	22738430	A	G	0.096	0.0912528	0.0191306	5.32955e-06	0.559428		intergenic
Potra000470:5377	Potra000470	5377	PseudoChr11	13769028	G	A	0.064	-0.122634	0.0258823	5.69869e-06	0.559428	Potra000470g02813	gene,mRNA,five_prime_UTR,exon	AT1G17230	Potri.011G139700
Potra001549:1308	Potra001549	1308	PseudoChr13	12603229	C	A	0.106	-0.107681	0.0228576	5.91989e-06	0.559428	Potra001549g12835	gene,mRNA,exon,three_prime_UTR	AT4G03550	Potri.013G131300
Potra009003:4769	Potra009003	4769	PseudoChr07	13877100	T	G	0.144	0.0787213	0.0166693	5.99242e-06	0.559428		intergenic
Potra002355:38792	Potra002355	38792	PseudoChr05	25222301	C	T	0.484	0.0656418	0.0139974	6.12699e-06	0.559428	Potra002355g17964	2kb_downstream		Potri.005G225300
Potra002355:38797	Potra002355	38797	PseudoChr05	25222296	A	T	0.484	0.0656418	0.0139974	6.12699e-06	0.559428	Potra002355g17964	2kb_downstream		Potri.005G225300
Potra010170:4236	Potra010170	4236	PseudoChr02	5721946	A	G	0.41	-0.0627779	0.0132718	6.15071e-06	0.559428		intergenic
Potra009003:4755	Potra009003	4755	PseudoChr07	13877114	C	T	0.138	0.0818092	0.0174162	6.5856e-06	0.559428		intergenic
Potra009003:4822	Potra009003	4822	PseudoChr07	13877047	G	T	0.138	0.0818092	0.0174162	6.5856e-06	0.559428		intergenic
Potra175668:3244	Potra175668	3244	PseudoChr11	15610496	T	C	0.165	-0.0819132	0.017479	6.9288e-06	0.559428	Potra175668g27817	gene,mRNA,intron	AT3G44730	Potri.011G165200
Potra175668:3266	Potra175668	3266	PseudoChr11	15610474	A	G	0.165	-0.0819132	0.017479	6.9288e-06	0.559428	Potra175668g27817	gene,mRNA,intron	AT3G44730	Potri.011G165200
Potra175668:3311	Potra175668	3311	PseudoChr11	15610429	T	G	0.165	-0.0819132	0.017479	6.9288e-06	0.559428	Potra175668g27817	gene,mRNA,intron	AT3G44730	Potri.011G165200
Potra001394:6208	Potra001394	6208	PseudoChr06	5717462	G	A	0.255	-0.0708365	0.0146592	6.94077e-06	0.559428	Potra001394g11849	gene,mRNA,intron	AT4G29735	Potri.006G146800
Potra001394:6338	Potra001394	6338	PseudoChr06	5717592	G	A	0.255	-0.0708365	0.0146592	6.94077e-06	0.559428	Potra001394g11849	gene,mRNA,CDS,exon	AT4G29735	Potri.006G146800
Potra000302:14514	Potra000302	14514	PseudoChr10	16105459	C	A	0.431	0.0591447	0.0127161	7.07447e-06	0.559428	Potra000302g01095	2kb_downstream	AT3G19830	Potri.010G170300
Potra003784:22558	Potra003784	22558	PseudoChr05	27602666	A	C	0.117	0.103993	0.0224348	7.54753e-06	0.559428	Potra003784g22847	gene,mRNA,intron	AT2G33620	Potri.005G256500
Potra001082:22544	Potra001082	22544	PseudoChr01	47395637	C	T	0.053	0.141363	0.030141	7.78907e-06	0.559428	Potra001082g09352,Potra001082g09353	gene,mRNA,intron,2kb_downstream	AT2G28800	Potri.001G237800
Potra001082:24820	Potra001082	24820	PseudoChr01	47397913	A	G	0.053	0.141363	0.030141	7.78907e-06	0.559428	Potra001082g09352	gene,mRNA,intron	AT2G28800	Potri.001G237800
Potra001082:26332	Potra001082	26332	PseudoChr01	47399425	T	A	0.053	0.141363	0.030141	7.78907e-06	0.559428	Potra001082g09352	gene,mRNA,intron	AT2G28800	Potri.001G237800
Potra167328:2548	Potra167328	2548	PseudoChr04	19099837	A	T	0.08	-0.103275	0.0222452	7.81916e-06	0.559428	Potra167328g27270	gene,mRNA,exon,three_prime_UTR
Potra001246:122531	Potra001246	122531	PseudoChr10	16667498	G	A	0.229	0.0765968	0.0164202	7.85101e-06	0.559428	Potra001246g10702	gene,mRNA,intron
Potra001989:106829	Potra001989	106829	PseudoChr10	15964629	A	T	0.069	0.113185	0.0245062	8.61617e-06	0.559428	Potra001989g15646	gene,mRNA,intron		Potri.010G167900
Potra000937:7244	Potra000937	7244	PseudoChr13	12704771	A	C	0.33	-0.0609204	0.0132066	8.64603e-06	0.559428		intergenic
Potra001082:23304	Potra001082	23304	PseudoChr01	47396397	C	T	0.059	0.123471	0.0263838	8.64871e-06	0.559428	Potra001082g09352	gene,mRNA,exon,CDS	AT2G28800	Potri.001G237800
Potra001082:31026	Potra001082	31026	PseudoChr01	47404119	T	C	0.234	0.0851965	0.0179769	9.05372e-06	0.559428	Potra001082g09354	gene,mRNA,exon,CDS		Potri.001G237900
Potra001082:31031	Potra001082	31031	PseudoChr01	47404124	T	A	0.234	0.0851965	0.0179769	9.05372e-06	0.559428	Potra001082g09354	gene,mRNA,exon,CDS		Potri.001G237900
Potra010170:4395	Potra010170	4395	PseudoChr02	5722105	T	C	0.41	-0.0622599	0.0133158	9.07974e-06	0.559428		intergenic
Potra001048:114407	Potra001048	114407	PseudoChr01	12109645	C	T	0.426	0.0595894	0.0130505	1.00585e-05	0.559428		intergenic
Potra001048:114547	Potra001048	114547	PseudoChr01	12109505	T	G	0.426	0.0595894	0.0130505	1.00585e-05	0.559428		intergenic
Potra002594:3362	Potra002594	3362	PseudoChr16	3039952	T	C	0.16	-0.0837545	0.0181897	1.01205e-05	0.559428		intergenic
Potra189406:326	Potra189406	326	PseudoChr06	5351770	T	A	0.101	-0.0955563	0.0209012	1.04065e-05	0.559428	Potra189406g28681	gene,mRNA,exon,CDS	AT2G42250	Potri.006G057900
Potra002169:16490	Potra002169	16490	PseudoChr01	65619282	T	C	0.495	-0.0547996	0.01201	1.07886e-05	0.559428	Potra002169g16739	2kb_upstream	AT5G14510	Potri.001G344200
Potra000937:70836	Potra000937	70836	PseudoChr13	12768363	C	G	0.064	-0.135268	0.0297126	1.09856e-05	0.559428	Potra000937g07657	2kb_upstream	AT4G28260	Potri.013G133200
Potra000519:51874	Potra000519	51874	PseudoChr14	11119220	A	G	0.112	0.0958799	0.0200173	1.1124e-05	0.559428	Potra000519g03467,Potra000519g03466	2kb_downstream,gene,mRNA,exon,five_prime_UTR		Potri.014G149200
Potra000826:5669	Potra000826	5669	PseudoChr02	23514846	A	G	0.319	-0.0623475	0.0136877	1.11328e-05	0.559428		intergenic
Potra000826:5838	Potra000826	5838	PseudoChr02	23514677	T	C	0.319	-0.0623475	0.0136877	1.11328e-05	0.559428		intergenic
Potra000826:5947	Potra000826	5947	PseudoChr02	23514568	G	C	0.319	-0.0623475	0.0136877	1.11328e-05	0.559428		intergenic
Potra167419:3688	Potra167419	3688	PseudoChr03	9715956	A	C	0.08	0.109915	0.0240721	1.11979e-05	0.559428	Potra167419g27275	2kb_upstream		Potri.003G053900
Potra001300:45943	Potra001300	45943	PseudoChr01	13067116	C	T	0.303	-0.0670581	0.0145949	1.14716e-05	0.559428	Potra001300g11187	2kb_downstream		Potri.001G093900
Potra004000:28024	Potra004000	28024	PseudoChr05	18985116	A	G	0.064	0.127175	0.028048	1.15673e-05	0.559428		intergenic
Potra000786:7246	Potra000786	7246	PseudoChr05	2736612	A	G	0.144	-0.0838647	0.0182194	1.16411e-05	0.559428	Potra000786g06223	exon,CDS,gene,mRNA		Potri.005G037700
Potra001309:107615	Potra001309	107615	PseudoChr04	24766937	T	G	0.096	-0.0932058	0.0205243	1.17649e-05	0.559428		intergenic
Potra000833:36418	Potra000833	36418	PseudoChr01	6333349	T	C	0.218	0.0729395	0.0157264	1.18041e-05	0.559428	Potra000833g06683	exon,CDS,gene,mRNA		Potri.001G358200
Potra005634:1981	Potra005634	1981	PseudoChr06	5355018	A	G	0.372	-0.061939	0.0136736	1.18717e-05	0.559428		intergenic
Potra001048:114190	Potra001048	114190	PseudoChr01	12109862	C	T	0.426	0.0591698	0.0130455	1.20313e-05	0.559428		intergenic
Potra000937:17177	Potra000937	17177	PseudoChr13	12714704	G	A	0.101	-0.0872149	0.0192818	1.26472e-05	0.559428	Potra000937g07650	three_prime_UTR,gene,mRNA,exon	AT4G03510	Potri.013G132300
Potra000937:19373	Potra000937	19373	PseudoChr13	12716900	C	T	0.101	-0.0872149	0.0192818	1.26472e-05	0.559428	Potra000937g07651	2kb_downstream	AT2G20710	Potri.013G132500
Potra000937:24922	Potra000937	24922	PseudoChr13	12722449	C	A	0.101	-0.0872149	0.0192818	1.26472e-05	0.559428	Potra000937g07651,Potra000937g07652	gene,mRNA,intron,2kb_downstream	AT2G20710,AT2G20720	Potri.013G132500,Potri.013G132700
Potra003075:12188	Potra003075	12188	PseudoChr18	11437304	T	G	0.399	0.059839	0.0133163	1.33226e-05	0.559428	Potra003075g20681,Potra003075g20683,Potra003075g20682	2kb_downstream,2kb_upstream	AT4G04880	Potri.011G000100,Potri.018G138300
Potra003075:12201	Potra003075	12201	PseudoChr18	11437291	T	A	0.399	0.059839	0.0133163	1.33226e-05	0.559428	Potra003075g20681,Potra003075g20683,Potra003075g20682	2kb_downstream,2kb_upstream	AT4G04880	Potri.011G000100,Potri.018G138300
Potra003075:12432	Potra003075	12432	PseudoChr18	11437060	G	C	0.399	0.059839	0.0133163	1.33226e-05	0.559428	Potra003075g20681,Potra003075g20683,Potra003075g20682	2kb_downstream,2kb_upstream	AT4G04880	Potri.011G000100,Potri.018G138300
Potra003075:12445	Potra003075	12445	PseudoChr18	11437047	A	T	0.399	0.059839	0.0133163	1.33226e-05	0.559428	Potra003075g20681,Potra003075g20683,Potra003075g20682	2kb_downstream,2kb_upstream	AT4G04880	Potri.011G000100,Potri.018G138300
Potra000833:36389	Potra000833	36389	PseudoChr01	6333320	T	C	0.197	0.0749332	0.0164145	1.33889e-05	0.559428	Potra000833g06683	exon,CDS,gene,mRNA		Potri.001G358200
Potra002551:62704	Potra002551	62704	PseudoChr02	1286921	G	A	0.473	0.0829146	0.0183747	1.3577e-05	0.559428	Potra002551g34514,Potra002551g31929	2kb_downstream,gene,mRNA,exon,CDS	AT1G76080,AT1G76070	Potri.005G245700,Potri.002G016500
Potra003075:13387	Potra003075	13387	PseudoChr18	11436105	G	C	0.33	0.063168	0.0140284	1.3716e-05	0.559428	Potra003075g20682,Potra003075g20683	2kb_upstream,five_prime_UTR,exon,gene,mRNA		Potri.018G138300
Potra001048:109963	Potra001048	109963	PseudoChr01	12114089	G	A	0.33	0.0607083	0.0135697	1.45405e-05	0.559428	Potra001048g08913	2kb_upstream		Potri.001G086700
Potra001394:6464	Potra001394	6464	PseudoChr06	5717718	G	C	0.255	-0.0665927	0.0143785	1.47156e-05	0.559428	Potra001394g11849	gene,mRNA,exon,five_prime_UTR	AT4G29735	Potri.006G146800
Potra001024:68536	Potra001024	68536	PseudoChr16	5428307	G	T	0.17	0.0724734	0.0161652	1.48274e-05	0.559428	Potra001024g08553	gene,mRNA,exon,CDS	AT4G37970	Potri.016G078300
Potra000519:92806	Potra000519	92806	PseudoChr14	11078288	A	G	0.154	-0.0793388	0.0172042	1.49962e-05	0.559428	Potra000519g03469	2kb_downstream		Potri.014G148900
Potra002219:39759	Potra002219	39759	PseudoChr01	75651405	A	C	0.08	-0.100461	0.0224887	1.52181e-05	0.559428		intergenic
Potra002016:53840	Potra002016	53840	PseudoChr08	9840476	C	G	0.069	0.116938	0.0256849	1.53359e-05	0.559428	Potra002016g15814,Potra002016g15815	gene,mRNA,intron,2kb_downstream	AT1G68540	Potri.008G120200
Potra002016:53995	Potra002016	53995	PseudoChr08	9840631	A	C	0.069	0.116938	0.0256849	1.53359e-05	0.559428	Potra002016g15814,Potra002016g15815	gene,mRNA,2kb_downstream,exon,three_prime_UTR	AT1G68540	Potri.008G120200
Potra002016:53997	Potra002016	53997	PseudoChr08	9840633	T	C	0.069	0.116938	0.0256849	1.53359e-05	0.559428	Potra002016g15814,Potra002016g15815	gene,mRNA,2kb_downstream,exon,three_prime_UTR	AT1G68540	Potri.008G120200
Potra001300:47024	Potra001300	47024	PseudoChr01	13068197	T	C	0.239	-0.0710701	0.015684	1.54217e-05	0.559428	Potra001300g11187	2kb_downstream		Potri.001G093900
Potra001300:47516	Potra001300	47516	PseudoChr01	13068689	A	G	0.239	-0.0710701	0.015684	1.54217e-05	0.559428	Potra001300g11187	2kb_downstream		Potri.001G093900
Potra002115:66610	Potra002115	66610	PseudoChr09	9690306	G	A	0.106	-0.10314	0.0230627	1.5499e-05	0.559428	Potra002115g16433	2kb_upstream	AT2G21540	Potri.009G119400
Potra004003:16302	Potra004003	16302	PseudoChr11	9284021	A	G	0.362	0.0549026	0.0121113	1.55621e-05	0.559428	Potra004003g24108	2kb_upstream		Potri.011G089600
Potra001394:6566	Potra001394	6566	PseudoChr06	5717820	C	T	0.25	-0.0683249	0.0148278	1.55751e-05	0.559428	Potra001394g11849	gene,mRNA,exon,five_prime_UTR	AT4G29735	Potri.006G146800
Potra001394:6575	Potra001394	6575	PseudoChr06	5717829	T	A	0.25	-0.0683249	0.0148278	1.55751e-05	0.559428	Potra001394g11849	gene,mRNA,exon,five_prime_UTR	AT4G29735	Potri.006G146800
Potra000712:52379	Potra000712	52379	PseudoChr11	11777844	T	C	0.138	-0.0793502	0.017523	1.56101e-05	0.559428	Potra000712g05574	gene,mRNA,exon,CDS	AT3G15200	Potri.011G115500
Potra000712:52424	Potra000712	52424	PseudoChr11	11777889	G	A	0.138	-0.0793502	0.017523	1.56101e-05	0.559428	Potra000712g05574	gene,mRNA,exon,CDS	AT3G15200	Potri.011G115500
Potra172259:3600	Potra172259	3600	PseudoChr02	5508936	G	T	0.112	-0.0957591	0.0212106	1.56289e-05	0.559428		intergenic
Potra003075:13660	Potra003075	13660	PseudoChr18	11435832	C	T	0.463	0.0642739	0.0143854	1.57566e-05	0.559428	Potra003075g20682,Potra003075g20683	2kb_upstream,exon,CDS,gene,mRNA		Potri.018G138300
Potra003075:13800	Potra003075	13800	PseudoChr18	11435692	T	A	0.463	0.0642739	0.0143854	1.57566e-05	0.559428	Potra003075g20682,Potra003075g20683	2kb_upstream,intron,gene,mRNA		Potri.018G138300
Potra003075:13804	Potra003075	13804	PseudoChr18	11435688	T	A	0.463	0.0642739	0.0143854	1.57566e-05	0.559428	Potra003075g20682,Potra003075g20683	2kb_upstream,intron,gene,mRNA		Potri.018G138300
Potra009003:3084	Potra009003	3084	PseudoChr07	13878785	A	G	0.138	0.0822309	0.0182589	1.60262e-05	0.559428		intergenic
Potra002832:16722	Potra002832	16722	PseudoChr06	15459785	G	T	0.266	-0.0662915	0.0144046	1.62453e-05	0.559428	Potra002832g20081	CDS,exon,gene,mRNA	AT4G29790	Potri.006G146600
Potra001039:12471	Potra001039	12471	PseudoChr04	7699171	T	C	0.08	-0.0995016	0.022337	1.62611e-05	0.559428		intergenic
Potra004252:2003	Potra004252	2003	PseudoChr06	5365398	C	T	0.234	-0.0710746	0.0159407	1.63486e-05	0.559428	Potra004252g24735,Potra004252g24734	2kb_upstream,2kb_downstream	AT5G06900	Potri.006G058200
Potra003772:56878	Potra003772	56878	PseudoChr15	8552887	A	G	0.484	-0.072844	0.0163639	1.68226e-05	0.559428		intergenic
Potra001320:60001	Potra001320	60001	PseudoChr08	12690351	T	C	0.181	-0.069815	0.0157425	1.69977e-05	0.559428	Potra001320g11331	gene,mRNA,exon,three_prime_UTR	AT3G04920	Potri.008G152500
Potra000520:220705	Potra000520	220705	PseudoChr10	12649111	C	T	0.16	0.0782411	0.017587	1.70026e-05	0.559428	Potra000520g03498	2kb_upstream	AT1G68350	Potri.010G122600
Potra002016:53918	Potra002016	53918	PseudoChr08	9840554	T	C	0.064	0.117768	0.0264437	1.72487e-05	0.559428	Potra002016g15814,Potra002016g15815	gene,mRNA,2kb_downstream,exon,three_prime_UTR	AT1G68540	Potri.008G120200
Potra002016:53939	Potra002016	53939	PseudoChr08	9840575	A	G	0.064	0.117768	0.0264437	1.72487e-05	0.559428	Potra002016g15814,Potra002016g15815	gene,mRNA,2kb_downstream,exon,three_prime_UTR	AT1G68540	Potri.008G120200
Potra002016:54079	Potra002016	54079	PseudoChr08	9840715	G	C	0.064	0.117768	0.0264437	1.72487e-05	0.559428	Potra002016g15814,Potra002016g15815	gene,mRNA,2kb_downstream,exon,three_prime_UTR	AT1G68540	Potri.008G120200
Potra001309:107333	Potra001309	107333	PseudoChr04	24767219	G	A	0.176	-0.0698856	0.0157815	1.76897e-05	0.559428		intergenic
Potra000919:94019	Potra000919	94019	PseudoChr05	7176987	G	A	0.314	-0.0655117	0.0147849	1.79891e-05	0.559428		intergenic
Potra000937:26053	Potra000937	26053	PseudoChr13	12723580	C	G	0.09	-0.0982485	0.022173	1.82436e-05	0.559428	Potra000937g07651,Potra000937g07652	gene,mRNA,2kb_downstream,exon,five_prime_UTR	AT2G20710,AT2G20720	Potri.013G132500,Potri.013G132700
Potra000937:26747	Potra000937	26747	PseudoChr13	12724274	C	T	0.09	-0.0982485	0.022173	1.82436e-05	0.559428	Potra000937g07652,Potra000937g07651	2kb_downstream,2kb_upstream	AT2G20720,AT2G20710	Potri.013G132700,Potri.013G132500
Potra001320:60613	Potra001320	60613	PseudoChr08	12690963	A	T	0.165	-0.0757674	0.0171829	1.89961e-05	0.559428	Potra001320g11331	2kb_downstream	AT3G04920	Potri.008G152500
Potra001320:60738	Potra001320	60738	PseudoChr08	12691088	C	T	0.165	-0.0757674	0.0171829	1.89961e-05	0.559428	Potra001320g11331	2kb_downstream	AT3G04920	Potri.008G152500
Potra001334:21319	Potra001334	21319	PseudoChr02	5467281	T	C	0.101	-0.0974207	0.0220029	1.90798e-05	0.559428	Potra001334g11458	gene,mRNA,intron	AT3G58830	Potri.002G060600
Potra193132:3220	Potra193132	3220	PseudoChr13	14145878	A	G	0.314	-0.0673038	0.0152537	1.92931e-05	0.559428		intergenic
Potra004006:78606	Potra004006	78606	PseudoChr01	51930724	A	G	0.08	-0.114048	0.0259005	1.94295e-05	0.559428	Potra004006g24139	intron,gene,mRNA	AT1G50620	Potri.001G358900
Potra161799:2322	Potra161799	2322	PseudoChr02	21957625	G	C	0.117	0.0984336	0.0221822	1.96509e-05	0.559428		intergenic
Potra002139:545	Potra002139	545	PseudoChr10	15454521	C	G	0.479	-0.062035	0.0140928	1.97922e-05	0.559428	Potra002139g16557	2kb_upstream	AT2G03667	Potri.010G157700
Potra010170:4580	Potra010170	4580	PseudoChr02	5722290	G	A	0.404	-0.0604798	0.0136411	1.98972e-05	0.559428		intergenic
Potra001028:116050	Potra001028	116050	PseudoChr02	24402768	A	G	0.112	-0.0902594	0.0203645	1.99791e-05	0.559428		intergenic
Potra001028:116051	Potra001028	116051	PseudoChr02	24402769	G	A	0.112	-0.0902594	0.0203645	1.99791e-05	0.559428		intergenic
Potra002832:15224	Potra002832	15224	PseudoChr06	15461283	A	G	0.261	-0.0678407	0.0148016	2.02704e-05	0.559428	Potra002832g20081	intron,gene,mRNA	AT4G29790	Potri.006G146600
Potra187965:429	Potra187965	429	PseudoChr02	13658179	A	G	0.457	-0.0489104	0.0111537	2.07893e-05	0.559428		intergenic
Potra187965:465	Potra187965	465	PseudoChr02	13658143	T	C	0.457	-0.0489104	0.0111537	2.07893e-05	0.559428		intergenic
Potra187965:1636	Potra187965	1636	PseudoChr02	13656972	G	C	0.42	-0.0522123	0.0119137	2.07935e-05	0.559428		intergenic
Potra000302:18989	Potra000302	18989	PseudoChr10	16109934	C	T	0.484	-0.0580415	0.0132456	2.08012e-05	0.559428	Potra000302g01095	intron,gene,mRNA	AT3G19830	Potri.010G170300
Potra000988:14548	Potra000988	14548	PseudoChr07	2101630	C	G	0.064	-0.124987	0.0284327	2.09521e-05	0.559428		intergenic
Potra008404:8097	Potra008404	8097	PseudoChr02	22731806	C	G	0.074	0.11818	0.0268066	2.11574e-05	0.559428		intergenic
Potra008404:8099	Potra008404	8099	PseudoChr02	22731804	T	A	0.074	0.11818	0.0268066	2.11574e-05	0.559428		intergenic
Potra167419:3320	Potra167419	3320	PseudoChr03	9715588	G	C	0.074	0.11818	0.0268066	2.11574e-05	0.559428	Potra167419g27275	2kb_upstream		Potri.003G053900
Potra167419:3802	Potra167419	3802	PseudoChr03	9716070	A	T	0.074	0.11818	0.0268066	2.11574e-05	0.559428	Potra167419g27275	2kb_upstream		Potri.003G053900
Potra167419:4812	Potra167419	4812	PseudoChr03	9717080	C	A	0.074	0.11818	0.0268066	2.11574e-05	0.559428	Potra167419g27275	2kb_upstream		Potri.003G053900
Potra167419:5740	Potra167419	5740	PseudoChr03	9718008	C	T	0.074	0.11818	0.0268066	2.11574e-05	0.559428		intergenic
Potra167419:5817	Potra167419	5817	PseudoChr03	9718085	A	C	0.074	0.11818	0.0268066	2.11574e-05	0.559428		intergenic
Potra167419:6026	Potra167419	6026	PseudoChr03	9718294	A	G	0.074	0.11818	0.0268066	2.11574e-05	0.559428		intergenic
Potra003917:14973	Potra003917	14973	PseudoChr19	11018636	C	A	0.207	0.0719601	0.0164153	2.13493e-05	0.559428	Potra003917g23499	2kb_upstream		Potri.019G127400
Potra001087:138079	Potra001087	138079	PseudoChr01	23581369	C	T	0.059	0.1287	0.0293105	2.13647e-05	0.559428	Potra001087g09443,Potra001087g09444	gene,mRNA,2kb_downstream,intron
Potra161542:2133	Potra161542	2133	PseudoChr07	6196929	T	C	0.059	0.1287	0.0293105	2.13647e-05	0.559428		intergenic
Potra000464:320029	Potra000464	320029	PseudoChr08	4381257	C	A	0.09	-0.0997202	0.0227837	2.14467e-05	0.559428		intergenic
Potra002096:9084	Potra002096	9084	PseudoChr04	9894653	G	C	0.202	-0.0705434	0.0159676	2.17632e-05	0.559428	Potra002096g16305	gene,mRNA,exon,three_prime_UTR		Potri.004G090900
Potra004252:1965	Potra004252	1965	PseudoChr06	5365360	G	T	0.239	-0.0699828	0.0159616	2.19172e-05	0.559428	Potra004252g24734,Potra004252g24735	gene,mRNA,exon,2kb_upstream,three_prime_UTR	AT5G06900	Potri.006G058200
Potra003721:46256	Potra003721	46256	PseudoChr05	27695221	G	C	0.101	0.103113	0.0235814	2.21043e-05	0.559428	Potra003721g22567,Potra003721g22568	2kb_upstream,intron,gene,mRNA		Potri.005G257500,Potri.005G257600
Potra003721:50631	Potra003721	50631	PseudoChr05	27699596	A	G	0.101	0.103113	0.0235814	2.21043e-05	0.559428	Potra003721g22569,Potra003721g22568,Potra003721g22570	gene,mRNA,2kb_upstream,2kb_downstream,exon,CDS	AT1G76550	Potri.002G003200,Potri.005G257600,Potri.005G257800
Potra000526:205325	Potra000526	205325	PseudoChr04	114307	A	C	0.144	0.0870218	0.0198614	2.21757e-05	0.559428	Potra000526g03625,Potra000526g03626	2kb_upstream,gene,mRNA,exon,CDS	AT5G60870	Potri.004G000600
Potra001394:15462	Potra001394	15462	PseudoChr06	5726716	C	T	0.245	-0.0673087	0.0148304	2.22824e-05	0.559428	Potra001394g11850	2kb_downstream	AT2G19400	Potri.006G146900
Potra001394:15486	Potra001394	15486	PseudoChr06	5726740	G	C	0.245	-0.0673087	0.0148304	2.22824e-05	0.559428	Potra001394g11850	2kb_downstream	AT2G19400	Potri.006G146900
Potra001394:15980	Potra001394	15980	PseudoChr06	5727234	C	T	0.245	-0.0673087	0.0148304	2.22824e-05	0.559428	Potra001394g11850	2kb_downstream	AT2G19400	Potri.006G146900
Potra001131:4010	Potra001131	4010	PseudoChr01	13156730	G	C	0.404	-0.0576339	0.0131598	2.23427e-05	0.559428		intergenic
Potra000519:44164	Potra000519	44164	PseudoChr14	11126930	G	A	0.074	0.109415	0.0244116	2.26861e-05	0.559428	Potra000519g03465	gene,mRNA,CDS,exon		Potri.014G149400
Potra000519:59528	Potra000519	59528	PseudoChr14	11111566	A	T	0.074	0.109415	0.0244116	2.26861e-05	0.559428	Potra000519g03467	intron,gene,mRNA		Potri.014G149200
Potra001047:180922	Potra001047	180922	PseudoChr12	13049545	A	C	0.181	0.0781005	0.0174218	2.27945e-05	0.559428	Potra001047g08894	2kb_downstream		Potri.012G127700
Potra000786:85370	Potra000786	85370	PseudoChr05	2814736	T	C	0.197	0.0725513	0.0165769	2.28084e-05	0.559428	Potra000786g06233,Potra000786g06234	2kb_downstream,2kb_upstream	AT5G27410	Potri.005G039100,Potri.005G039500
Potra002662:16611	Potra002662	16611	PseudoChr08	14289638	A	G	0.447	0.0581135	0.0133254	2.29126e-05	0.559428	Potra002662g19693	gene,mRNA,intron		Potri.008G168800
Potra002662:16615	Potra002662	16615	PseudoChr08	14289634	C	A	0.447	0.0581135	0.0133254	2.29126e-05	0.559428	Potra002662g19693	exon,CDS,gene,mRNA		Potri.008G168800
Potra000520:219711	Potra000520	219711	PseudoChr10	12648117	T	A	0.133	0.0887587	0.0203726	2.29924e-05	0.559428	Potra000520g03498	2kb_upstream	AT1G68350	Potri.010G122600
Potra187965:2261	Potra187965	2261	PseudoChr02	13656347	A	C	0.452	-0.0489737	0.0112202	2.36752e-05	0.559428		intergenic
Potra187965:1679	Potra187965	1679	PseudoChr02	13656929	T	C	0.426	-0.0513828	0.0118012	2.38244e-05	0.559428		intergenic
Potra187965:1688	Potra187965	1688	PseudoChr02	13656920	T	C	0.426	-0.0513828	0.0118012	2.38244e-05	0.559428		intergenic
Potra187965:1942	Potra187965	1942	PseudoChr02	13656666	C	T	0.426	-0.0513828	0.0118012	2.38244e-05	0.559428		intergenic
Potra003241:29629	Potra003241	29629	PseudoChr02	16923815	A	C	0.298	0.0627374	0.0144297	2.38286e-05	0.559428	Potra003241g21112	gene,mRNA,exon,CDS	AT3G61610	Potri.002G167200
Potra009003:3073	Potra009003	3073	PseudoChr07	13878796	T	C	0.133	0.0815311	0.0185475	2.38329e-05	0.559428		intergenic
Potra002832:11050	Potra002832	11050	PseudoChr06	15465457	A	T	0.261	-0.0671032	0.0148251	2.4417e-05	0.559428	Potra002832g20081	intron,gene,mRNA	AT4G29790	Potri.006G146600
Potra001730:103064	Potra001730	103064	PseudoChr02	871377	T	G	0.16	-0.0679195	0.0156362	2.45818e-05	0.559428	Potra001730g14086	gene,mRNA,intron
Potra000302:17764	Potra000302	17764	PseudoChr10	16108709	G	A	0.489	-0.0584007	0.0134376	2.45956e-05	0.559428	Potra000302g01095	exon,CDS,gene,mRNA	AT3G19830	Potri.010G170300
Potra000302:19312	Potra000302	19312	PseudoChr10	16110257	A	T	0.489	-0.0584007	0.0134376	2.45956e-05	0.559428	Potra000302g01095	intron,gene,mRNA	AT3G19830	Potri.010G170300
Potra006296:3416	Potra006296	3416	PseudoChr16	8187893	G	A	0.074	-0.1178	0.0269415	2.47347e-05	0.559428	Potra006296g25642	2kb_upstream
Potra001334:34746	Potra001334	34746	PseudoChr02	5453854	T	C	0.122	-0.0954549	0.0219741	2.50148e-05	0.559428	Potra001334g11460,Potra001334g11461	2kb_downstream		Potri.002G060300,Potri.002G060200
Potra001334:35394	Potra001334	35394	PseudoChr02	5453206	C	T	0.122	-0.0954549	0.0219741	2.50148e-05	0.559428	Potra001334g11460,Potra001334g11461	2kb_downstream		Potri.002G060300,Potri.002G060200
Potra001334:35513	Potra001334	35513	PseudoChr02	5453087	G	A	0.122	-0.0954549	0.0219741	2.50148e-05	0.559428	Potra001334g11460,Potra001334g11461	2kb_downstream		Potri.002G060300,Potri.002G060200
Potra001334:35531	Potra001334	35531	PseudoChr02	5453069	T	A	0.122	-0.0954549	0.0219741	2.50148e-05	0.559428	Potra001334g11460,Potra001334g11461	2kb_downstream		Potri.002G060300,Potri.002G060200
Potra001047:181031	Potra001047	181031	PseudoChr12	13049654	G	A	0.186	0.077789	0.0174018	2.55472e-05	0.559428	Potra001047g08894	2kb_downstream		Potri.012G127700
Potra000478:60140	Potra000478	60140	PseudoChr14	2115148	G	A	0.261	0.0705655	0.0162672	2.62983e-05	0.559428		intergenic
Potra000519:104856	Potra000519	104856	PseudoChr14	11066238	A	G	0.106	0.0965277	0.0215876	2.65396e-05	0.559428		intergenic
Potra003874:19266	Potra003874	19266	PseudoChr05	19183023	T	A	0.367	-0.0555349	0.0126469	2.67894e-05	0.559428		intergenic
Potra001414:8544	Potra001414	8544	PseudoChr01	9788515	T	A	0.378	-0.0661936	0.0153177	2.6869e-05	0.559428		intergenic
Potra001669:18586	Potra001669	18586	PseudoChr01	68652452	C	T	0.271	-0.0716818	0.0163303	2.69656e-05	0.559428		intergenic
Potra010170:4110	Potra010170	4110	PseudoChr02	5721820	A	G	0.41	-0.060181	0.0137802	2.70788e-05	0.559428		intergenic
Potra010170:4479	Potra010170	4479	PseudoChr02	5722189	T	C	0.41	-0.060181	0.0137802	2.70788e-05	0.559428		intergenic
Potra010170:4543	Potra010170	4543	PseudoChr02	5722253	A	C	0.41	-0.060181	0.0137802	2.70788e-05	0.559428		intergenic
Potra003075:12302	Potra003075	12302	PseudoChr18	11437190	T	G	0.394	0.0574942	0.0132612	2.73288e-05	0.559428	Potra003075g20681,Potra003075g20683,Potra003075g20682	2kb_downstream,2kb_upstream	AT4G04880	Potri.011G000100,Potri.018G138300
Potra003075:12434	Potra003075	12434	PseudoChr18	11437058	A	G	0.394	0.0574942	0.0132612	2.73288e-05	0.559428	Potra003075g20681,Potra003075g20683,Potra003075g20682	2kb_downstream,2kb_upstream	AT4G04880	Potri.011G000100,Potri.018G138300
Potra003075:12449	Potra003075	12449	PseudoChr18	11437043	T	G	0.394	0.0574942	0.0132612	2.73288e-05	0.559428	Potra003075g20681,Potra003075g20683,Potra003075g20682	2kb_downstream,2kb_upstream	AT4G04880	Potri.011G000100,Potri.018G138300
Potra003075:12544	Potra003075	12544	PseudoChr18	11436948	G	T	0.394	0.0574942	0.0132612	2.73288e-05	0.559428	Potra003075g20683,Potra003075g20682	2kb_upstream		Potri.018G138300
Potra002594:7477	Potra002594	7477	PseudoChr16	3035837	A	G	0.351	-0.0612523	0.0141668	2.74011e-05	0.559428	Potra002594g19495	gene,mRNA,exon,CDS		Potri.016G052500
Potra001048:113373	Potra001048	113373	PseudoChr01	12110679	A	G	0.324	0.0586864	0.0135995	2.78034e-05	0.559428		intergenic
Potra001048:113377	Potra001048	113377	PseudoChr01	12110675	A	G	0.324	0.0586864	0.0135995	2.78034e-05	0.559428		intergenic
Potra001113:51305	Potra001113	51305	PseudoChr01	39074199	A	G	0.388	-0.060634	0.0140822	2.80813e-05	0.559428	Potra001113g09778	2kb_downstream		Potri.001G162300
Potra001039:13269	Potra001039	13269	PseudoChr04	7699969	T	C	0.074	-0.106695	0.0244916	2.83194e-05	0.559428		intergenic
Potra009553:5759	Potra009553	5759	PseudoChr14	5737281	C	A	0.053	-0.1325	0.0307003	2.86531e-05	0.559428	Potra009553g26384	gene,mRNA,intron		Potri.014G077400
Potra000786:40904	Potra000786	40904	PseudoChr05	2770270	G	T	0.138	-0.0879609	0.0200029	2.87686e-05	0.559428	Potra000786g33345	gene,mRNA,exon,CDS		Potri.005G038200
Potra003241:29726	Potra003241	29726	PseudoChr02	16923912	T	G	0.287	0.0633802	0.014739	2.87726e-05	0.559428	Potra003241g21112	gene,mRNA,intron	AT3G61610	Potri.002G167200
Potra003241:30196	Potra003241	30196	PseudoChr02	16924382	T	C	0.287	0.0633802	0.014739	2.87726e-05	0.559428	Potra003241g21112	gene,mRNA,intron	AT3G61610	Potri.002G167200
Potra002377:12947	Potra002377	12947	PseudoChr02	5542204	C	T	0.08	-0.111731	0.0259824	2.8849e-05	0.559428	Potra002377g18110,Potra002377g18111	2kb_downstream,2kb_upstream	AT1G71800	Potri.002G061200,Potri.002G061100
Potra000037:24794	Potra000037	24794	PseudoChr06	12034655	C	T	0.059	0.129508	0.0292167	2.92252e-05	0.559428	Potra000037g00184	CDS,exon,gene,mRNA		Potri.006G120400
Potra002377:3144	Potra002377	3144	PseudoChr02	5552007	C	T	0.085	-0.109237	0.0253678	2.97654e-05	0.559428	Potra002377g18109	gene,mRNA,exon,CDS	AT1G34180	Potri.002G061300
Potra000926:22833	Potra000926	22833	PseudoChr18	1639395	G	T	0.096	0.0952643	0.022145	3.0257e-05	0.559428		intergenic
Potra000189:50033	Potra000189	50033	PseudoChr18	11813063	A	G	0.096	0.105344	0.0239421	3.03287e-05	0.559428	Potra000189g00779	intron,gene,mRNA		Potri.018G142800
Potra000189:50484	Potra000189	50484	PseudoChr18	11813514	C	T	0.096	0.105344	0.0239421	3.03287e-05	0.559428	Potra000189g00779	intron,gene,mRNA		Potri.018G142800
Potra000189:50492	Potra000189	50492	PseudoChr18	11813522	A	C	0.096	0.105344	0.0239421	3.03287e-05	0.559428	Potra000189g00779	intron,gene,mRNA		Potri.018G142800
Potra000189:50567	Potra000189	50567	PseudoChr18	11813597	T	A	0.096	0.105344	0.0239421	3.03287e-05	0.559428	Potra000189g00779	intron,gene,mRNA		Potri.018G142800
Potra001632:14701	Potra001632	14701	PseudoChr15	7834052	A	C	0.09	0.0989496	0.0230421	3.03978e-05	0.559428	Potra001632g13411	2kb_downstream	AT5G62940	Potri.015G077100
Potra009003:3165	Potra009003	3165	PseudoChr07	13878704	T	G	0.128	0.0775586	0.0179899	3.08416e-05	0.559428		intergenic
Potra189435:1779	Potra189435	1779	PseudoChr08	12537667	T	G	0.324	-0.0588186	0.0135783	3.11685e-05	0.559428	Potra189435g28686	gene,mRNA,intron
Potra000937:26008	Potra000937	26008	PseudoChr13	12723535	C	A	0.096	-0.095041	0.0221425	3.14149e-05	0.559428	Potra000937g07651,Potra000937g07652	gene,mRNA,2kb_downstream,exon,five_prime_UTR	AT2G20710,AT2G20720	Potri.013G132500,Potri.013G132700
Potra003261:9888	Potra003261	9888	PseudoChr02	5570503	C	A	0.176	-0.0783306	0.0182507	3.1452e-05	0.559428	Potra003261g21152	2kb_upstream		Potri.002G061500
Potra002399:31463	Potra002399	31463	PseudoChr09	891613	T	C	0.277	-0.061967	0.014296	3.15538e-05	0.559428	Potra002399g18259	2kb_downstream		Potri.009G007700
Potra001551:70020	Potra001551	70020	PseudoChr14	9094181	G	T	0.16	-0.0771661	0.0180545	3.18015e-05	0.559428		intergenic
Potra001048:109705	Potra001048	109705	PseudoChr01	12114347	C	T	0.335	0.0574222	0.0134431	3.20285e-05	0.559428	Potra001048g08913	2kb_upstream		Potri.001G086700
Potra001048:109867	Potra001048	109867	PseudoChr01	12114185	T	C	0.335	0.0574222	0.0134431	3.20285e-05	0.559428	Potra001048g08913	2kb_upstream		Potri.001G086700
Potra001048:109932	Potra001048	109932	PseudoChr01	12114120	G	A	0.335	0.0574222	0.0134431	3.20285e-05	0.559428	Potra001048g08913	2kb_upstream		Potri.001G086700
Potra001048:109936	Potra001048	109936	PseudoChr01	12114116	G	A	0.335	0.0574222	0.0134431	3.20285e-05	0.559428	Potra001048g08913	2kb_upstream		Potri.001G086700
Potra001048:110105	Potra001048	110105	PseudoChr01	12113947	G	A	0.335	0.0574222	0.0134431	3.20285e-05	0.559428		intergenic
Potra001048:110700	Potra001048	110700	PseudoChr01	12113352	A	G	0.335	0.0574222	0.0134431	3.20285e-05	0.559428		intergenic
Potra001048:111302	Potra001048	111302	PseudoChr01	12112750	G	T	0.335	0.0574222	0.0134431	3.20285e-05	0.559428		intergenic
Potra001048:111388	Potra001048	111388	PseudoChr01	12112664	G	A	0.335	0.0574222	0.0134431	3.20285e-05	0.559428		intergenic
Potra001048:111464	Potra001048	111464	PseudoChr01	12112588	C	T	0.335	0.0574222	0.0134431	3.20285e-05	0.559428		intergenic
Potra001048:111988	Potra001048	111988	PseudoChr01	12112064	T	G	0.335	0.0574222	0.0134431	3.20285e-05	0.559428		intergenic
Potra001048:113025	Potra001048	113025	PseudoChr01	12111027	A	T	0.335	0.0574222	0.0134431	3.20285e-05	0.559428		intergenic
Potra001048:113063	Potra001048	113063	PseudoChr01	12110989	T	G	0.335	0.0574222	0.0134431	3.20285e-05	0.559428		intergenic
Potra001048:113072	Potra001048	113072	PseudoChr01	12110980	A	T	0.335	0.0574222	0.0134431	3.20285e-05	0.559428		intergenic
Potra001048:113090	Potra001048	113090	PseudoChr01	12110962	C	T	0.335	0.0574222	0.0134431	3.20285e-05	0.559428		intergenic
Potra001048:113142	Potra001048	113142	PseudoChr01	12110910	C	T	0.335	0.0574222	0.0134431	3.20285e-05	0.559428		intergenic
Potra003841:17623	Potra003841	17623	PseudoChr05	3810028	C	T	0.128	0.085119	0.0198925	3.21151e-05	0.559428	Potra003841g23077	exon,five_prime_UTR,gene,mRNA	AT3G04820	Potri.005G051400
Potra000199:3117	Potra000199	3117	PseudoChr06	9725891	A	T	0.202	-0.0719615	0.0165006	3.213e-05	0.559428	Potra000199g00862	gene,mRNA,exon,CDS		Potri.006G098800
Potra001300:49072	Potra001300	49072	PseudoChr01	13070245	T	C	0.149	-0.070381	0.0163362	3.22078e-05	0.559428	Potra001300g11187	gene,mRNA,intron		Potri.001G093900
Potra002115:66880	Potra002115	66880	PseudoChr09	9690036	G	A	0.245	-0.0739298	0.0168446	3.25608e-05	0.559428	Potra002115g16433	2kb_upstream	AT2G21540	Potri.009G119400
Potra167421:9652	Potra167421	9652	PseudoChr01	52228872	G	T	0.101	0.088724	0.0197791	3.2903e-05	0.559428		intergenic
Potra175668:1721	Potra175668	1721	PseudoChr11	15612019	A	T	0.074	-0.113755	0.0266372	3.30698e-05	0.559428	Potra175668g27817	gene,mRNA,exon,CDS	AT3G44730	Potri.011G165200
Potra175668:1887	Potra175668	1887	PseudoChr11	15611853	G	A	0.074	-0.113755	0.0266372	3.30698e-05	0.559428	Potra175668g27817	gene,mRNA,intron	AT3G44730	Potri.011G165200
Potra175668:1889	Potra175668	1889	PseudoChr11	15611851	G	A	0.074	-0.113755	0.0266372	3.30698e-05	0.559428	Potra175668g27817	gene,mRNA,intron	AT3G44730	Potri.011G165200
Potra175668:1972	Potra175668	1972	PseudoChr11	15611768	T	C	0.074	-0.113755	0.0266372	3.30698e-05	0.559428	Potra175668g27817	gene,mRNA,exon,CDS	AT3G44730	Potri.011G165200
Potra175668:4226	Potra175668	4226	PseudoChr11	15609514	G	A	0.074	-0.113755	0.0266372	3.30698e-05	0.559428	Potra175668g27817	gene,mRNA,intron	AT3G44730	Potri.011G165200
Potra175668:4389	Potra175668	4389	PseudoChr11	15609351	A	C	0.074	-0.113755	0.0266372	3.30698e-05	0.559428	Potra175668g27817	gene,mRNA,intron	AT3G44730	Potri.011G165200
Potra175668:4508	Potra175668	4508	PseudoChr11	15609232	C	G	0.074	-0.113755	0.0266372	3.30698e-05	0.559428	Potra175668g27817	gene,mRNA,intron	AT3G44730	Potri.011G165200
Potra003783:40152	Potra003783	40152	PseudoChr07	13823746	G	T	0.165	0.0758405	0.0177832	3.32013e-05	0.559428	Potra003783g22844	gene,mRNA,exon,CDS	AT4G33580	Potri.007G114600
Potra000937:17404	Potra000937	17404	PseudoChr13	12714931	C	T	0.096	-0.0882347	0.0206268	3.32394e-05	0.559428	Potra000937g07650	2kb_downstream	AT4G03510	Potri.013G132300
Potra000703:90465	Potra000703	90465	PseudoChr05	19286106	A	C	0.282	0.0629419	0.0147547	3.33052e-05	0.559428	Potra000703g05499,Potra000703g05500	2kb_downstream,gene	AT4G08230,AT2G41705	Potri.002G086600,Potri.005G174600
Potra001252:73950	Potra001252	73950	PseudoChr04	18883104	G	T	0.404	-0.0546016	0.0126102	3.36013e-05	0.559428	Potra001252g35354	2kb_downstream
Potra002115:74430	Potra002115	74430	PseudoChr09	9682486	A	G	0.101	-0.0947087	0.0222296	3.38908e-05	0.559428	Potra002115g16434	gene,mRNA,intron	AT5G11880	Potri.009G119300
Potra001977:4539	Potra001977	4539	PseudoChr03	23673967	C	T	0.287	-0.0838336	0.0190612	3.40791e-05	0.559428	Potra001977g31564,Potra001977g15576	2kb_downstream,gene,mRNA,three_prime_UTR,exon		Potri.003G187500,Potri.003G187400
Potra008404:118	Potra008404	118	PseudoChr02	22739785	T	A	0.09	0.0846558	0.0197445	3.40916e-05	0.559428		intergenic
Potra008404:899	Potra008404	899	PseudoChr02	22739004	A	G	0.09	0.0846558	0.0197445	3.40916e-05	0.559428		intergenic
Potra002219:39107	Potra002219	39107	PseudoChr01	75650753	A	G	0.074	-0.105825	0.0248537	3.41458e-05	0.559428		intergenic
Potra002219:40212	Potra002219	40212	PseudoChr01	75651858	C	T	0.074	-0.105825	0.0248537	3.41458e-05	0.559428	Potra002219g17079	2kb_upstream		Potri.001G393100
Potra002219:40476	Potra002219	40476	PseudoChr01	75652122	T	G	0.074	-0.105825	0.0248537	3.41458e-05	0.559428	Potra002219g17079	2kb_upstream		Potri.001G393100
Potra000519:75949	Potra000519	75949	PseudoChr14	11095145	T	G	0.069	0.110186	0.025114	3.42655e-05	0.559428	Potra000519g03468	2kb_upstream	AT3G23670	Potri.014G149000
Potra001587:34174	Potra001587	34174	PseudoChr18	11373590	C	A	0.404	0.0573988	0.0134299	3.48387e-05	0.559428	Potra001587g13140	intron,gene,mRNA		Potri.018G138100
Potra001587:34178	Potra001587	34178	PseudoChr18	11373594	C	G	0.404	0.0573988	0.0134299	3.48387e-05	0.559428	Potra001587g13140	intron,gene,mRNA		Potri.018G138100
Potra000193:7639	Potra000193	7639	PseudoChr02	11579287	G	A	0.122	0.0962717	0.022577	3.50255e-05	0.559428	Potra000193g00811	gene,mRNA,exon,CDS	AT2G45330	Potri.002G117000
Potra001024:51840	Potra001024	51840	PseudoChr16	5411611	T	C	0.154	0.0791228	0.0185608	3.5193e-05	0.559428	Potra001024g08552	gene,mRNA,intron	AT5G22400	Potri.016G078200
Potra001024:51843	Potra001024	51843	PseudoChr16	5411614	G	A	0.154	0.0791228	0.0185608	3.5193e-05	0.559428	Potra001024g08552	gene,mRNA,intron	AT5G22400	Potri.016G078200
Potra001024:51890	Potra001024	51890	PseudoChr16	5411661	A	G	0.154	0.0791228	0.0185608	3.5193e-05	0.559428	Potra001024g08552	gene,mRNA,intron	AT5G22400	Potri.016G078200
Potra010170:4685	Potra010170	4685	PseudoChr02	5722395	G	A	0.404	-0.0601654	0.0140384	3.62948e-05	0.559428		intergenic
Potra001394:15241	Potra001394	15241	PseudoChr06	5726495	C	T	0.25	-0.0656143	0.0149033	3.67448e-05	0.559428		intergenic
Potra001394:15298	Potra001394	15298	PseudoChr06	5726552	G	A	0.25	-0.0656143	0.0149033	3.67448e-05	0.559428		intergenic
Potra001394:15343	Potra001394	15343	PseudoChr06	5726597	T	C	0.25	-0.0656143	0.0149033	3.67448e-05	0.559428		intergenic
Potra001394:15345	Potra001394	15345	PseudoChr06	5726599	G	A	0.25	-0.0656143	0.0149033	3.67448e-05	0.559428		intergenic
Potra001394:15385	Potra001394	15385	PseudoChr06	5726639	C	T	0.25	-0.0656143	0.0149033	3.67448e-05	0.559428		intergenic
Potra001394:15388	Potra001394	15388	PseudoChr06	5726642	C	T	0.25	-0.0656143	0.0149033	3.67448e-05	0.559428		intergenic
Potra001394:15404	Potra001394	15404	PseudoChr06	5726658	C	A	0.25	-0.0656143	0.0149033	3.67448e-05	0.559428		intergenic
Potra001394:15409	Potra001394	15409	PseudoChr06	5726663	C	T	0.25	-0.0656143	0.0149033	3.67448e-05	0.559428		intergenic
Potra001394:15411	Potra001394	15411	PseudoChr06	5726665	T	G	0.25	-0.0656143	0.0149033	3.67448e-05	0.559428		intergenic
Potra001394:15426	Potra001394	15426	PseudoChr06	5726680	T	G	0.25	-0.0656143	0.0149033	3.67448e-05	0.559428		intergenic
Potra001394:15431	Potra001394	15431	PseudoChr06	5726685	A	G	0.25	-0.0656143	0.0149033	3.67448e-05	0.559428		intergenic
Potra001394:15441	Potra001394	15441	PseudoChr06	5726695	C	T	0.25	-0.0656143	0.0149033	3.67448e-05	0.559428	Potra001394g11850	2kb_downstream	AT2G19400	Potri.006G146900
Potra001610:29743	Potra001610	29743	PseudoChr11	7192264	G	A	0.101	-0.0893559	0.0210971	3.69983e-05	0.559428		intergenic
Potra001610:30038	Potra001610	30038	PseudoChr11	7192559	C	T	0.101	-0.0893559	0.0210971	3.69983e-05	0.559428		intergenic
Potra001610:30076	Potra001610	30076	PseudoChr11	7192597	G	T	0.101	-0.0893559	0.0210971	3.69983e-05	0.559428		intergenic
Potra001610:30090	Potra001610	30090	PseudoChr11	7192611	A	G	0.101	-0.0893559	0.0210971	3.69983e-05	0.559428		intergenic
Potra001610:30111	Potra001610	30111	PseudoChr11	7192632	A	T	0.101	-0.0893559	0.0210971	3.69983e-05	0.559428		intergenic
Potra001610:30122	Potra001610	30122	PseudoChr11	7192643	C	T	0.101	-0.0893559	0.0210971	3.69983e-05	0.559428		intergenic
Potra001252:73740	Potra001252	73740	PseudoChr04	18883314	C	T	0.463	-0.0582262	0.0134017	3.71048e-05	0.559428	Potra001252g35354	2kb_downstream
Potra009003:3890	Potra009003	3890	PseudoChr07	13877979	A	T	0.128	0.0806606	0.0187765	3.72462e-05	0.559428		intergenic
Potra009003:6022	Potra009003	6022	PseudoChr07	13875847	A	T	0.128	0.0806606	0.0187765	3.72462e-05	0.559428		intergenic
Potra002096:9759	Potra002096	9759	PseudoChr04	9893978	C	G	0.176	-0.0719251	0.0170027	3.75253e-05	0.559428	Potra002096g16305	gene,mRNA,exon,CDS		Potri.004G090900
Potra000519:107125	Potra000519	107125	PseudoChr14	11063969	G	A	0.101	0.0963704	0.0220507	3.75307e-05	0.559428		intergenic
Potra000519:107375	Potra000519	107375	PseudoChr14	11063719	T	C	0.101	0.0963704	0.0220507	3.75307e-05	0.559428		intergenic
Potra009003:6680	Potra009003	6680	PseudoChr07	13875189	C	T	0.154	0.0711382	0.0167806	3.7878e-05	0.559442		intergenic
Potra000189:38219	Potra000189	38219	PseudoChr18	11801249	G	C	0.266	0.0655497	0.0155117	3.80259e-05	0.559442	Potra000189g00777	2kb_upstream	AT4G30010	Potri.018G142500
Potra009003:7260	Potra009003	7260	PseudoChr07	13874609	T	A	0.165	0.0703841	0.0165287	3.81386e-05	0.559442		intergenic
Potra194917:1481	Potra194917	1481	PseudoChr18	4794963	C	T	0.08	-0.104244	0.0243673	3.81626e-05	0.559442	Potra194917g28997	gene,mRNA,three_prime_UTR,exon	AT3G09390	Potri.019G100000
Potra002744:16006	Potra002744	16006	PseudoChr06	5331167	G	T	0.085	-0.106696	0.0252323	3.83573e-05	0.559442	Potra002744g19890	2kb_downstream		Potri.006G057600
Potra001551:69515	Potra001551	69515	PseudoChr14	9093676	A	G	0.165	-0.076259	0.0179313	3.86168e-05	0.559442		intergenic
Potra001551:69530	Potra001551	69530	PseudoChr14	9093691	A	T	0.165	-0.076259	0.0179313	3.86168e-05	0.559442		intergenic
Potra001843:37913	Potra001843	37913	PseudoChr17	10853789	A	G	0.149	-0.083191	0.019726	3.9396e-05	0.559442	Potra001843g14800	2kb_upstream		Potri.017G135000
Potra000189:49389	Potra000189	49389	PseudoChr18	11812419	T	A	0.09	0.105472	0.0245506	3.94571e-05	0.559442	Potra000189g00779	intron,gene,mRNA		Potri.018G142800
Potra000189:49507	Potra000189	49507	PseudoChr18	11812537	A	C	0.09	0.105472	0.0245506	3.94571e-05	0.559442	Potra000189g00779	exon,CDS,gene,mRNA		Potri.018G142800
Potra000189:49882	Potra000189	49882	PseudoChr18	11812912	G	A	0.09	0.105472	0.0245506	3.94571e-05	0.559442	Potra000189g00779	exon,CDS,gene,mRNA		Potri.018G142800
Potra000189:49969	Potra000189	49969	PseudoChr18	11812999	C	T	0.09	0.105472	0.0245506	3.94571e-05	0.559442	Potra000189g00779	intron,gene,mRNA		Potri.018G142800
Potra000189:49971	Potra000189	49971	PseudoChr18	11813001	A	G	0.09	0.105472	0.0245506	3.94571e-05	0.559442	Potra000189g00779	intron,gene,mRNA		Potri.018G142800
Potra000189:50227	Potra000189	50227	PseudoChr18	11813257	C	G	0.09	0.105472	0.0245506	3.94571e-05	0.559442	Potra000189g00779	intron,gene,mRNA		Potri.018G142800
Potra000081:8229	Potra000081	8229	PseudoChr04	24635980	T	A	0.149	-0.073814	0.0174947	3.94663e-05	0.559442	Potra000081g00284,Potra000081g00285	2kb_downstream,2kb_upstream	AT5G22950,AT3G45010	Potri.004G215500,Potri.004G215400
Potra003261:19627	Potra003261	19627	PseudoChr02	5580242	C	T	0.112	-0.0966115	0.0228454	4.01227e-05	0.564216	Potra003261g32135,Potra003261g21153	2kb_upstream,exon,five_prime_UTR,gene,mRNA	AT1G34150	Potri.002G061800,Potri.002G061600
Potra003556:15447	Potra003556	15447	PseudoChr06	14993295	G	C	0.059	0.114953	0.0271918	4.03447e-05	0.564216	Potra003556g22015	2kb_downstream	AT5G20630	Potri.006G142600
Potra000302:16292	Potra000302	16292	PseudoChr10	16107237	G	A	0.495	0.056285	0.013346	4.03947e-05	0.564216	Potra000302g01095	gene,mRNA,three_prime_UTR,exon	AT3G19830	Potri.010G170300
Potra000478:15830	Potra000478	15830	PseudoChr14	2070838	G	A	0.404	0.0530882	0.0125804	4.06521e-05	0.564216	Potra000478g02918	2kb_upstream		Potri.014G028200
Potra001551:69826	Potra001551	69826	PseudoChr14	9093987	C	T	0.165	-0.0758629	0.0179527	4.07004e-05	0.564216		intergenic
Potra009003:7210	Potra009003	7210	PseudoChr07	13874659	G	T	0.16	0.070394	0.0166486	4.11807e-05	0.564216		intergenic
Potra009003:7244	Potra009003	7244	PseudoChr07	13874625	C	A	0.16	0.070394	0.0166486	4.11807e-05	0.564216		intergenic
Potra003816:35488	Potra003816	35488	PseudoChr05	9746403	T	C	0.069	-0.0946263	0.0224147	4.12634e-05	0.564216	Potra003816g22971	2kb_upstream		Potri.005G111600
Potra189435:1992	Potra189435	1992	PseudoChr08	12537880	G	A	0.298	-0.0580504	0.0137401	4.13446e-05	0.564216	Potra189435g28686	gene,mRNA,intron
Potra189435:2010	Potra189435	2010	PseudoChr08	12537898	G	A	0.298	-0.0580504	0.0137401	4.13446e-05	0.564216	Potra189435g28686	gene,mRNA,exon,CDS
Potra189435:2025	Potra189435	2025	PseudoChr08	12537913	G	A	0.298	-0.0580504	0.0137401	4.13446e-05	0.564216	Potra189435g28686	gene,mRNA,exon,CDS
Potra001365:8285	Potra001365	8285	PseudoChr05	22206917	C	T	0.484	-0.0630658	0.01475	4.16898e-05	0.564216	Potra001365g11674	2kb_upstream	AT4G09890	Potri.005G195800
Potra000826:466	Potra000826	466	PseudoChr02	23520049	T	A	0.314	-0.0598538	0.0141875	4.17193e-05	0.564216		intergenic
Potra000459:45925	Potra000459	45925	PseudoChr05	11948349	T	G	0.181	0.0830221	0.0191194	4.17776e-05	0.564216	Potra000459g02661	gene,mRNA,exon,CDS		Potri.005G130000
Potra009003:5516	Potra009003	5516	PseudoChr07	13876353	A	T	0.133	0.0764093	0.0178791	4.18769e-05	0.564216		intergenic
Potra001394:15671	Potra001394	15671	PseudoChr06	5726925	A	C	0.207	-0.0656849	0.0150518	4.2067e-05	0.564216	Potra001394g11850	2kb_downstream	AT2G19400	Potri.006G146900
Potra001394:15673	Potra001394	15673	PseudoChr06	5726927	G	A	0.207	-0.0656849	0.0150518	4.2067e-05	0.564216	Potra001394g11850	2kb_downstream	AT2G19400	Potri.006G146900
Potra003075:12034	Potra003075	12034	PseudoChr18	11437458	G	A	0.484	0.0594819	0.0140572	4.22144e-05	0.564216	Potra003075g20681,Potra003075g20682,Potra003075g20683	2kb_downstream,gene,mRNA,2kb_upstream,intron	AT4G04880	Potri.011G000100,Potri.018G138300
Potra000826:2376	Potra000826	2376	PseudoChr02	23518139	A	C	0.426	-0.0547932	0.0129986	4.22745e-05	0.564216		intergenic
Potra001047:180801	Potra001047	180801	PseudoChr12	13049424	A	G	0.223	0.0654387	0.0151968	4.26851e-05	0.564852	Potra001047g08894	2kb_downstream		Potri.012G127700
Potra002834:7739	Potra002834	7739	PseudoChr15	8973502	C	G	0.383	-0.0541244	0.0128497	4.27973e-05	0.564852	Potra002834g20085,Potra002834g20084	2kb_downstream	AT3G48460	Potri.015G089800,Potri.015G089700
Potra003721:38899	Potra003721	38899	PseudoChr05	27687864	A	G	0.106	0.0978159	0.0232851	4.3038e-05	0.564852	Potra003721g22566	gene,mRNA,exon,CDS	AT1G20920	Potri.005G257400
Potra003721:42405	Potra003721	42405	PseudoChr05	27691370	A	T	0.106	0.0978159	0.0232851	4.3038e-05	0.564852	Potra003721g22566,Potra003721g22567	gene,mRNA,exon,three_prime_UTR	AT1G20920	Potri.005G257400,Potri.005G257500
Potra001334:32562	Potra001334	32562	PseudoChr02	5456038	A	G	0.074	-0.113561	0.0268314	4.33502e-05	0.564852	Potra001334g11460	intron,gene,mRNA		Potri.002G060300
Potra000979:70677	Potra000979	70677	PseudoChr02	24997122	A	T	0.245	-0.0621855	0.0147788	4.35195e-05	0.564852	Potra000979g08099	2kb_downstream	AT5G06839	Potri.006G058800
Potra000545:71477	Potra000545	71477	PseudoChr10	7055286	A	G	0.399	0.0521447	0.0124162	4.36953e-05	0.564852		intergenic
Potra001632:14388	Potra001632	14388	PseudoChr15	7833739	T	C	0.085	0.10547	0.0251183	4.50168e-05	0.564852	Potra001632g13411	gene,mRNA,exon,three_prime_UTR	AT5G62940	Potri.015G077100
Potra001632:14873	Potra001632	14873	PseudoChr15	7834224	C	T	0.085	0.10547	0.0251183	4.50168e-05	0.564852	Potra001632g13411	2kb_downstream	AT5G62940	Potri.015G077100
Potra000826:5529	Potra000826	5529	PseudoChr02	23514986	C	A	0.314	-0.0581441	0.013852	4.52609e-05	0.564852		intergenic
Potra003261:17198	Potra003261	17198	PseudoChr02	5577813	C	T	0.122	-0.093485	0.0222738	4.53382e-05	0.564852	Potra003261g21153	intron,gene,mRNA	AT1G34150	Potri.002G061600
Potra003261:17898	Potra003261	17898	PseudoChr02	5578513	A	C	0.122	-0.093485	0.0222738	4.53382e-05	0.564852	Potra003261g21153	exon,CDS,gene,mRNA	AT1G34150	Potri.002G061600
Potra001651:107935	Potra001651	107935	PseudoChr04	6608450	T	C	0.165	0.0744675	0.0177509	4.56771e-05	0.564852	Potra001651g13545	exon,three_prime_UTR,gene,mRNA	AT1G29750	Potri.004G063500
Potra002016:55372	Potra002016	55372	PseudoChr08	9842008	C	T	0.064	0.123994	0.0289977	4.57935e-05	0.564852	Potra002016g15815,Potra002016g15814	2kb_downstream	AT1G68540	Potri.008G120200
Potra003103:3711	Potra003103	3711	PseudoChr11	9844071	C	T	0.303	0.0610565	0.01456	4.59759e-05	0.564852	Potra003103g20749	gene,mRNA,intron
Potra002057:55129	Potra002057	55129	PseudoChr02	9717614	A	G	0.096	0.086914	0.020185	4.63229e-05	0.564852	Potra002057g16048	2kb_upstream		Potri.002G099600
Potra002057:55159	Potra002057	55159	PseudoChr02	9717644	A	C	0.096	0.086914	0.020185	4.63229e-05	0.564852	Potra002057g16048	2kb_upstream		Potri.002G099600
Potra003241:30183	Potra003241	30183	PseudoChr02	16924369	G	A	0.293	0.0620801	0.0148583	4.68112e-05	0.564852	Potra003241g21112	gene,mRNA,intron	AT3G61610	Potri.002G167200
Potra010170:2231	Potra010170	2231	PseudoChr02	5719941	T	C	0.41	-0.0573631	0.0135711	4.6872e-05	0.564852		intergenic
Potra000880:80951	Potra000880	80951	PseudoChr05	22451598	T	G	0.106	-0.0977268	0.0233369	4.70024e-05	0.564852	Potra000880g07110	intron,gene,mRNA	AT4G09720,AT1G22740	Potri.002G062400
Potra001028:113829	Potra001028	113829	PseudoChr02	24400547	A	C	0.122	-0.0839226	0.0200367	4.73832e-05	0.564852		intergenic
Potra000302:14145	Potra000302	14145	PseudoChr10	16105090	C	T	0.41	0.054262	0.0129686	4.76425e-05	0.564852	Potra000302g01094,Potra000302g01095	2kb_downstream	AT3G19810,AT3G19830	Potri.010G170100,Potri.010G170300
Potra000302:14169	Potra000302	14169	PseudoChr10	16105114	C	G	0.41	0.054262	0.0129686	4.76425e-05	0.564852	Potra000302g01094,Potra000302g01095	2kb_downstream	AT3G19810,AT3G19830	Potri.010G170100,Potri.010G170300
Potra001047:182512	Potra001047	182512	PseudoChr12	13051135	A	T	0.181	0.0761263	0.0175223	4.79982e-05	0.564852	Potra001047g08894	2kb_downstream		Potri.012G127700
Potra195223:852	Potra195223	852	PseudoChr07	8080574	A	T	0.176	-0.0743536	0.0177791	4.80179e-05	0.564852		intergenic
Potra000520:220744	Potra000520	220744	PseudoChr10	12649150	A	C	0.128	0.0910349	0.021819	4.8117e-05	0.564852	Potra000520g03498	2kb_upstream	AT1G68350	Potri.010G122600
Potra000520:220822	Potra000520	220822	PseudoChr10	12649228	G	T	0.128	0.0910349	0.021819	4.8117e-05	0.564852	Potra000520g03498	2kb_upstream	AT1G68350	Potri.010G122600
Potra000520:221242	Potra000520	221242	PseudoChr10	12649648	G	T	0.128	0.0910349	0.021819	4.8117e-05	0.564852		intergenic
Potra000520:222319	Potra000520	222319	PseudoChr10	12650725	C	G	0.128	0.0910349	0.021819	4.8117e-05	0.564852		intergenic
Potra000520:222375	Potra000520	222375	PseudoChr10	12650781	G	A	0.128	0.0910349	0.021819	4.8117e-05	0.564852		intergenic
Potra000520:222937	Potra000520	222937	PseudoChr10	12651343	C	T	0.128	0.0910349	0.021819	4.8117e-05	0.564852		intergenic
Potra000520:223116	Potra000520	223116	PseudoChr10	12651522	G	C	0.128	0.0910349	0.021819	4.8117e-05	0.564852		intergenic
Potra000520:223196	Potra000520	223196	PseudoChr10	12651602	A	G	0.128	0.0910349	0.021819	4.8117e-05	0.564852		intergenic
Potra000520:226658	Potra000520	226658	PseudoChr10	12655064	T	A	0.128	0.0910349	0.021819	4.8117e-05	0.564852	Potra000520g03499	gene,mRNA,exon,CDS	AT1G25370	Potri.010G122700
Potra000520:227618	Potra000520	227618	PseudoChr10	12656024	G	A	0.128	0.0910349	0.021819	4.8117e-05	0.564852	Potra000520g03499	gene,mRNA,exon,three_prime_UTR	AT1G25370	Potri.010G122700
Potra000520:228332	Potra000520	228332	PseudoChr10	12656738	A	C	0.128	0.0910349	0.021819	4.8117e-05	0.564852	Potra000520g03499	gene,mRNA,intron	AT1G25370	Potri.010G122700
Potra000520:228660	Potra000520	228660	PseudoChr10	12657066	C	G	0.128	0.0910349	0.021819	4.8117e-05	0.564852	Potra000520g03499	gene,mRNA,exon,three_prime_UTR	AT1G25370	Potri.010G122700
Potra000520:230104	Potra000520	230104	PseudoChr10	12658510	G	A	0.128	0.0910349	0.021819	4.8117e-05	0.564852	Potra000520g03499	2kb_downstream	AT1G25370	Potri.010G122700
Potra000520:230178	Potra000520	230178	PseudoChr10	12658584	G	A	0.128	0.0910349	0.021819	4.8117e-05	0.564852	Potra000520g03499	2kb_downstream	AT1G25370	Potri.010G122700
Potra002016:53949	Potra002016	53949	PseudoChr08	9840585	T	C	0.059	0.126141	0.0301024	4.84427e-05	0.564852	Potra002016g15814,Potra002016g15815	gene,mRNA,2kb_downstream,exon,three_prime_UTR	AT1G68540	Potri.008G120200
Potra002016:54599	Potra002016	54599	PseudoChr08	9841235	T	C	0.059	0.126141	0.0301024	4.84427e-05	0.564852	Potra002016g15815,Potra002016g15814	2kb_downstream	AT1G68540	Potri.008G120200
Potra002016:54767	Potra002016	54767	PseudoChr08	9841403	C	T	0.059	0.126141	0.0301024	4.84427e-05	0.564852	Potra002016g15815,Potra002016g15814	2kb_downstream	AT1G68540	Potri.008G120200
Potra002016:55464	Potra002016	55464	PseudoChr08	9842100	A	T	0.059	0.126141	0.0301024	4.84427e-05	0.564852	Potra002016g15815,Potra002016g15814	2kb_downstream	AT1G68540	Potri.008G120200
Potra002016:55883	Potra002016	55883	PseudoChr08	9842519	C	T	0.059	0.126141	0.0301024	4.84427e-05	0.564852	Potra002016g15814,Potra002016g15815	2kb_downstream,gene,mRNA,three_prime_UTR,exon	AT1G68540	Potri.008G120200
Potra002016:55947	Potra002016	55947	PseudoChr08	9842583	C	A	0.059	0.126141	0.0301024	4.84427e-05	0.564852	Potra002016g15814,Potra002016g15815	2kb_downstream,gene,mRNA,three_prime_UTR,exon	AT1G68540	Potri.008G120200
Potra002016:55964	Potra002016	55964	PseudoChr08	9842600	G	A	0.059	0.126141	0.0301024	4.84427e-05	0.564852	Potra002016g15814,Potra002016g15815	2kb_downstream,gene,mRNA,three_prime_UTR,exon	AT1G68540	Potri.008G120200
Potra002016:56005	Potra002016	56005	PseudoChr08	9842641	G	C	0.059	0.126141	0.0301024	4.84427e-05	0.564852	Potra002016g15814,Potra002016g15815	2kb_downstream,gene,mRNA,three_prime_UTR,exon	AT1G68540	Potri.008G120200
Potra001028:127112	Potra001028	127112	PseudoChr02	24413830	A	G	0.17	-0.0761265	0.0178104	4.92151e-05	0.570405	Potra001028g08627,Potra001028g08628	2kb_upstream,five_prime_UTR,exon,gene,mRNA	AT1G02960	Potri.T034800,Potri.T034700
Potra001394:6596	Potra001394	6596	PseudoChr06	5717850	G	A	0.245	-0.0666036	0.0153848	4.93134e-05	0.570405	Potra001394g11849	gene,mRNA,intron	AT4G29735	Potri.006G146800
Potra001394:6600	Potra001394	6600	PseudoChr06	5717854	A	G	0.245	-0.0666036	0.0153848	4.93134e-05	0.570405	Potra001394g11849	gene,mRNA,intron	AT4G29735	Potri.006G146800
Potra003103:3719	Potra003103	3719	PseudoChr11	9844063	T	C	0.271	0.0632662	0.0151657	4.99632e-05	0.574856	Potra003103g20749	gene,mRNA,intron
Potra003103:3721	Potra003103	3721	PseudoChr11	9844061	T	C	0.271	0.0632662	0.0151657	4.99632e-05	0.574856	Potra003103g20749	gene,mRNA,intron
Potra000915:41246	Potra000915	41246	PseudoChr09	8423775	C	T	0.106	0.0969683	0.0232505	5.01684e-05	0.575689	Potra000915g07423,Potra000915g07424	gene,mRNA,exon,CDS,2kb_downstream		Potri.009G100600,Potri.009G100500
Potra000332:3442	Potra000332	3442	PseudoChr10	6654673	C	T	0.441	0.0591042	0.0138925	5.0672e-05	0.578468		intergenic
Potra001414:7867	Potra001414	7867	PseudoChr01	9787838	T	C	0.473	0.0619246	0.0148991	5.07444e-05	0.578468		intergenic
Potra000712:62348	Potra000712	62348	PseudoChr11	11787813	T	C	0.133	-0.0762375	0.017966	5.09872e-05	0.578468		intergenic
Potra000712:62536	Potra000712	62536	PseudoChr11	11788001	C	T	0.133	-0.0762375	0.017966	5.09872e-05	0.578468		intergenic
Potra181922:2623	Potra181922	2623	PseudoChr01	92266945	T	G	0.053	-0.0951629	0.0228604	5.16869e-05	0.578468		intergenic
Potra187965:797	Potra187965	797	PseudoChr02	13657811	G	A	0.463	-0.0461449	0.0111244	5.17029e-05	0.578468		intergenic
Potra001334:17750	Potra001334	17750	PseudoChr02	5470850	A	G	0.112	-0.0893237	0.0215446	5.19414e-05	0.578468	Potra001334g11457,Potra001334g11458	2kb_downstream	AT2G42850,AT3G58830	Potri.002G060700,Potri.002G060600
Potra002594:7481	Potra002594	7481	PseudoChr16	3035833	T	C	0.41	0.0580877	0.0139892	5.19996e-05	0.578468	Potra002594g19495	gene,mRNA,exon,CDS		Potri.016G052500
Potra003241:31375	Potra003241	31375	PseudoChr02	16925561	T	C	0.394	0.0596553	0.0140791	5.21017e-05	0.578468	Potra003241g21112	gene,mRNA,exon,CDS	AT3G61610	Potri.002G167200
Potra000979:72425	Potra000979	72425	PseudoChr02	24998870	T	C	0.223	-0.0650445	0.0156543	5.32287e-05	0.578468	Potra000979g08100	2kb_downstream
Potra010119:1027	Potra010119	1027	PseudoChr06	15386450	T	C	0.064	-0.10295	0.0243395	5.33448e-05	0.578468	Potra010119g26491	2kb_upstream	AT4G29830	Potri.006G145800
Potra002238:41362	Potra002238	41362	PseudoChr16	8645608	T	A	0.059	-0.112978	0.0271982	5.34686e-05	0.578468		intergenic
Potra000145:17897	Potra000145	17897	PseudoChr05	11700968	A	G	0.101	0.0985286	0.0237197	5.347e-05	0.578468		intergenic
Potra002156:20563	Potra002156	20563	PseudoChr11	9919400	A	G	0.117	0.0858479	0.0200702	5.36044e-05	0.578468	Potra002156g16667	intron,gene,mRNA	AT3G14570	Potri.011G095100
Potra002156:20614	Potra002156	20614	PseudoChr11	9919349	C	A	0.117	0.0858479	0.0200702	5.36044e-05	0.578468	Potra002156g16667	intron,gene,mRNA	AT3G14570	Potri.011G095100
Potra002357:20125	Potra002357	20125	PseudoChr08	15710954	A	G	0.447	-0.0572322	0.0137452	5.39769e-05	0.578468	Potra002357g17983	2kb_downstream	AT1G12990	Potri.008G186000
Potra001730:101457	Potra001730	101457	PseudoChr02	872984	A	G	0.133	-0.0698285	0.0167284	5.43199e-05	0.578468	Potra001730g14086	2kb_upstream
Potra002057:37921	Potra002057	37921	PseudoChr02	9700406	T	A	0.101	0.100142	0.0235525	5.43299e-05	0.578468	Potra002057g16046	gene,mRNA,five_prime_UTR,exon	AT1G78280	Potri.002G099400
Potra006030:699	Potra006030	699	PseudoChr11	3999783	A	G	0.069	-0.0992668	0.0239228	5.43743e-05	0.578468	Potra006030g25539,Potra006030g25538	2kb_downstream,gene,mRNA,exon,CDS	AT1G61210	Potri.011G045500,Potri.011G045400
Potra002832:3022	Potra002832	3022	PseudoChr06	15473485	A	G	0.287	-0.0562774	0.0130885	5.44037e-05	0.578468		intergenic
Potra000882:104215	Potra000882	104215	PseudoChr03	22705904	T	C	0.255	-0.0729971	0.017643	5.46521e-05	0.578468	Potra000882g07133	2kb_upstream		Potri.003G178500
Potra000189:50388	Potra000189	50388	PseudoChr18	11813418	A	T	0.096	0.0949832	0.0225813	5.48256e-05	0.578468	Potra000189g00779	intron,gene,mRNA		Potri.018G142800
Potra000379:145724	Potra000379	145724	PseudoChr12	13630916	G	C	0.372	-0.0592623	0.0143065	5.58678e-05	0.578468	Potra000379g01655,Potra000379g01656	gene,mRNA,2kb_upstream,intron
Potra003784:11357	Potra003784	11357	PseudoChr05	27613867	G	A	0.112	0.0949879	0.0230059	5.61848e-05	0.578468	Potra003784g22845,Potra003784g22846	gene,mRNA,2kb_downstream,exon,three_prime_UTR	AT1G76450	Potri.005G256700,Potri.005G256600
Potra008478:774	Potra008478	774	PseudoChr11	4027554	C	T	0.223	-0.077206	0.0186851	5.64017e-05	0.578468		intergenic
Potra000824:141834	Potra000824	141834	PseudoChr14	1934435	C	A	0.096	0.0957819	0.023134	5.71162e-05	0.578468		intergenic
Potra001549:7367	Potra001549	7367	PseudoChr13	12609288	A	G	0.053	-0.119921	0.0290015	5.725e-05	0.578468	Potra001549g12835	gene,mRNA,exon,CDS	AT4G03550	Potri.013G131300
Potra001117:169150	Potra001117	169150	PseudoChr06	893302	C	A	0.09	0.102243	0.0247393	5.7415e-05	0.578468	Potra001117g09851	exon,CDS,gene,mRNA	AT5G11700	Potri.006G234500
Potra001050:22722	Potra001050	22722	PseudoChr07	3051658	G	C	0.372	-0.0553585	0.0133974	5.80993e-05	0.578468		intergenic
Potra002404:16145	Potra002404	16145	PseudoChr01	90438487	T	C	0.154	0.086716	0.0208996	5.83385e-05	0.578468	Potra002404g18291,Potra002404g18292	2kb_downstream,gene,mRNA,intron	AT2G17410	Potri.001G456500
Potra000776:42834	Potra000776	42834	PseudoChr05	262140	C	A	0.176	0.0758021	0.0183612	5.89076e-05	0.578468	Potra000776g06119,Potra000776g06120	gene,mRNA,exon,three_prime_UTR,2kb_downstream		Potri.005G005300,Potri.005G005000
Potra000562:128279	Potra000562	128279	PseudoChr10	14878477	C	T	0.319	0.064282	0.0155771	5.92833e-05	0.578468	Potra000562g04092	gene,mRNA,three_prime_UTR,exon	AT3G17365	Potri.010G153200
Potra000833:33542	Potra000833	33542	PseudoChr01	6330473	A	G	0.234	0.0646757	0.0157383	5.97014e-05	0.578468	Potra000833g06683	gene,mRNA,intron		Potri.001G358200
Potra002096:11437	Potra002096	11437	PseudoChr04	9892300	A	C	0.138	-0.0797854	0.0193478	5.99556e-05	0.578468	Potra002096g16306,Potra002096g16305	2kb_upstream	AT1G66345	Potri.004G090800,Potri.004G090900
Potra004014:46079	Potra004014	46079	PseudoChr12	5779569	C	T	0.16	0.0799521	0.0194842	6.05892e-05	0.578468		intergenic
Potra000189:16938	Potra000189	16938	PseudoChr18	11779968	T	C	0.218	0.0705821	0.0171311	6.07829e-05	0.578468	Potra000189g00775	2kb_upstream
Potra001907:32401	Potra001907	32401	PseudoChr02	11888904	A	T	0.229	0.0753138	0.0183064	6.07904e-05	0.578468	Potra001907g15132	gene,mRNA,exon,three_prime_UTR	AT5G43120	Potri.002G120800
Potra002832:13373	Potra002832	13373	PseudoChr06	15463134	T	C	0.25	-0.0642709	0.0149584	6.08102e-05	0.578468	Potra002832g20081	intron,gene,mRNA	AT4G29790	Potri.006G146600
Potra002832:15332	Potra002832	15332	PseudoChr06	15461175	C	T	0.25	-0.0642709	0.0149584	6.08102e-05	0.578468	Potra002832g20081	intron,gene,mRNA	AT4G29790	Potri.006G146600
Potra004203:11794	Potra004203	11794	PseudoChr06	15494035	C	T	0.25	-0.0642709	0.0149584	6.08102e-05	0.578468		intergenic
Potra004203:11843	Potra004203	11843	PseudoChr06	15494084	A	T	0.25	-0.0642709	0.0149584	6.08102e-05	0.578468		intergenic
Potra004203:11870	Potra004203	11870	PseudoChr06	15494111	C	T	0.25	-0.0642709	0.0149584	6.08102e-05	0.578468		intergenic
Potra004000:30797	Potra004000	30797	PseudoChr05	18982343	C	T	0.059	0.121395	0.0295944	6.09541e-05	0.578468		intergenic
Potra002373:8421	Potra002373	8421	PseudoChr05	27725638	G	A	0.101	0.0978737	0.0237999	6.11993e-05	0.578468	Potra002373g18075,Potra002373g18074	2kb_downstream,2kb_upstream	AT2G33560,AT5G42820	Potri.005G258300,Potri.005G258000
Potra000857:50487	Potra000857	50487	PseudoChr05	5653076	G	C	0.394	0.0576623	0.0135586	6.12274e-05	0.578468	Potra000857g06938,Potra000857g06937	2kb_downstream,gene,mRNA,intron	AT2G22360	Potri.005G073800,Potri.005G073900
Potra001334:23791	Potra001334	23791	PseudoChr02	5464809	G	A	0.101	-0.0977701	0.0238224	6.14083e-05	0.578468	Potra001334g11459,Potra001334g11458	2kb_upstream	AT3G58830	Potri.002G060400,Potri.002G060600
Potra001697:11949	Potra001697	11949	PseudoChr01	46387510	C	G	0.106	-0.0861066	0.0208373	6.14137e-05	0.578468	Potra001697g13864	2kb_downstream		Potri.001G231200
Potra002139:2539	Potra002139	2539	PseudoChr10	15452527	T	C	0.484	-0.0607222	0.0148009	6.16329e-05	0.578468	Potra002139g16557	gene,mRNA,intron	AT2G03667	Potri.010G157700
Potra002139:3151	Potra002139	3151	PseudoChr10	15451915	T	C	0.484	-0.0607222	0.0148009	6.16329e-05	0.578468	Potra002139g16557	gene,mRNA,intron	AT2G03667	Potri.010G157700
Potra002139:3626	Potra002139	3626	PseudoChr10	15451440	C	G	0.484	-0.0607222	0.0148009	6.16329e-05	0.578468	Potra002139g16557	gene,mRNA,intron	AT2G03667	Potri.010G157700
Potra002139:6417	Potra002139	6417	PseudoChr10	15448649	T	C	0.484	-0.0607222	0.0148009	6.16329e-05	0.578468	Potra002139g16557	gene,mRNA,intron	AT2G03667	Potri.010G157700
Potra002139:895	Potra002139	895	PseudoChr10	15454171	G	T	0.484	-0.0607222	0.0148009	6.16329e-05	0.578468	Potra002139g16557	gene,mRNA,exon,CDS	AT2G03667	Potri.010G157700
Potra002832:10632	Potra002832	10632	PseudoChr06	15465875	A	T	0.266	-0.0625715	0.0145859	6.21761e-05	0.578468	Potra002832g20081	exon,CDS,gene,mRNA	AT4G29790	Potri.006G146600
Potra000449:25990	Potra000449	25990	PseudoChr10	2283261	T	C	0.447	-0.0580431	0.0141012	6.22791e-05	0.578468	Potra000449g02524	gene,mRNA,five_prime_UTR,exon	AT5G46160	Potri.010G022800
Potra167421:1142	Potra167421	1142	PseudoChr01	52237382	G	A	0.08	0.0970212	0.0224378	6.2804e-05	0.578468		intergenic
Potra167421:1592	Potra167421	1592	PseudoChr01	52236932	G	A	0.08	0.0970212	0.0224378	6.2804e-05	0.578468		intergenic
Potra167421:1712	Potra167421	1712	PseudoChr01	52236812	A	G	0.08	0.0970212	0.0224378	6.2804e-05	0.578468		intergenic
Potra167421:1952	Potra167421	1952	PseudoChr01	52236572	A	G	0.08	0.0970212	0.0224378	6.2804e-05	0.578468		intergenic
Potra167421:2009	Potra167421	2009	PseudoChr01	52236515	C	T	0.08	0.0970212	0.0224378	6.2804e-05	0.578468		intergenic
Potra167421:345	Potra167421	345	PseudoChr01	52238179	A	G	0.08	0.0970212	0.0224378	6.2804e-05	0.578468		intergenic
Potra167421:3605	Potra167421	3605	PseudoChr01	52234919	G	T	0.08	0.0970212	0.0224378	6.2804e-05	0.578468		intergenic
Potra167421:4146	Potra167421	4146	PseudoChr01	52234378	A	C	0.08	0.0970212	0.0224378	6.2804e-05	0.578468		intergenic
Potra167421:94	Potra167421	94	PseudoChr01	52238430	T	C	0.08	0.0970212	0.0224378	6.2804e-05	0.578468		intergenic
Potra196329:1335	Potra196329	1335	PseudoChr11	15617659	T	G	0.069	-0.104292	0.0254171	6.37548e-05	0.578468	Potra196329g29098	gene,mRNA,CDS,exon		Potri.011G165300
Potra001320:59354	Potra001320	59354	PseudoChr08	12689704	T	G	0.426	-0.053221	0.0127739	6.38838e-05	0.578468	Potra001320g11331	gene,mRNA,intron	AT3G04920	Potri.008G152500
Potra001320:59971	Potra001320	59971	PseudoChr08	12690321	A	T	0.426	-0.053221	0.0127739	6.38838e-05	0.578468	Potra001320g11331	gene,mRNA,exon,three_prime_UTR	AT3G04920	Potri.008G152500
Potra001309:107456	Potra001309	107456	PseudoChr04	24767096	C	T	0.165	-0.0682817	0.0166851	6.418e-05	0.578468		intergenic
Potra001309:107457	Potra001309	107457	PseudoChr04	24767095	T	C	0.165	-0.0682817	0.0166851	6.418e-05	0.578468		intergenic
Potra001309:107461	Potra001309	107461	PseudoChr04	24767091	C	T	0.165	-0.0682817	0.0166851	6.418e-05	0.578468		intergenic
Potra001309:107481	Potra001309	107481	PseudoChr04	24767071	T	C	0.165	-0.0682817	0.0166851	6.418e-05	0.578468		intergenic
Potra003970:53774	Potra003970	53774	PseudoChr02	11481291	T	C	0.064	0.116931	0.0284988	6.48485e-05	0.578468	Potra003970g23856	2kb_downstream		Potri.002G115800
Potra003970:53782	Potra003970	53782	PseudoChr02	11481283	G	A	0.064	0.116931	0.0284988	6.48485e-05	0.578468	Potra003970g23856	2kb_downstream		Potri.002G115800
Potra003970:53819	Potra003970	53819	PseudoChr02	11481246	A	G	0.064	0.116931	0.0284988	6.48485e-05	0.578468	Potra003970g23856	2kb_downstream		Potri.002G115800
Potra000379:130835	Potra000379	130835	PseudoChr12	13616027	A	T	0.138	-0.0757452	0.018499	6.48599e-05	0.578468	Potra000379g01654	2kb_upstream		Potri.012G132600
Potra000163:21335	Potra000163	21335	PseudoChr03	14159373	A	G	0.106	0.083019	0.0200232	6.56393e-05	0.578468		intergenic
Potra001082:31233	Potra001082	31233	PseudoChr01	47404326	G	A	0.271	0.067242	0.0157527	6.60189e-05	0.578468	Potra001082g09354	gene,mRNA,exon,CDS		Potri.001G237900
Potra187054:859	Potra187054	859	PseudoChr17	3030122	C	T	0.165	-0.0607177	0.0148268	6.68063e-05	0.578468		intergenic
Potra002067:41364	Potra002067	41364	PseudoChr02	2586807	G	A	0.059	-0.121555	0.0296484	6.71941e-05	0.578468		intergenic
Potra002494:47542	Potra002494	47542	PseudoChr12	10309858	G	A	0.293	-0.0606128	0.0148194	6.73257e-05	0.578468	Potra002494g35245,Potra002494g18847,Potra002494g18848	gene,mRNA,2kb_downstream,exon,five_prime_UTR		Potri.012G091100
Potra002990:30669	Potra002990	30669	PseudoChr07	13509102	A	G	0.298	0.0625886	0.0152916	6.73451e-05	0.578468	Potra002990g20475	gene,mRNA,exon,five_prime_UTR		Potri.007G110900
Potra001160:65570	Potra001160	65570	PseudoChr10	12375124	A	T	0.17	-0.0735704	0.0180363	6.73836e-05	0.578468		intergenic
Potra000955:112346	Potra000955	112346	PseudoChr05	19465421	G	T	0.298	-0.0701334	0.0165909	6.74109e-05	0.578468	Potra000955g07839	2kb_downstream		Potri.005G176000
Potra000979:72301	Potra000979	72301	PseudoChr02	24998746	G	A	0.229	-0.0641702	0.0156869	6.79361e-05	0.578468	Potra000979g08100	2kb_downstream
Potra000189:50852	Potra000189	50852	PseudoChr18	11813882	C	T	0.096	0.100273	0.024146	6.83677e-05	0.578468	Potra000189g00779	intron,gene,mRNA		Potri.018G142800
Potra000163:9814	Potra000163	9814	PseudoChr03	14170894	A	G	0.133	0.0768809	0.0188138	6.88833e-05	0.578468		intergenic
Potra001172:80792	Potra001172	80792	PseudoChr18	8501893	A	G	0.25	-0.0653435	0.0159882	6.88897e-05	0.578468	Potra001172g10165	2kb_downstream	AT3G21240	Potri.018G094200
Potra000449:163851	Potra000449	163851	PseudoChr10	2421122	A	G	0.447	0.0563071	0.0138277	6.92843e-05	0.578468	Potra000449g02533,Potra000449g02534	2kb_downstream,gene,mRNA,exon,five_prime_UTR	AT2G47820	Potri.010G023900
Potra000618:63202	Potra000618	63202	PseudoChr03	16121445	T	G	0.08	0.10504	0.0257263	6.99351e-05	0.578468	Potra000618g04700	gene,mRNA,intron	AT5G51330	Potri.003G106800
Potra175668:7249	Potra175668	7249	PseudoChr11	15606491	A	C	0.394	-0.0600978	0.0146134	7.00858e-05	0.578468	Potra175668g27817	gene,mRNA,intron	AT3G44730	Potri.011G165200
Potra002096:28467	Potra002096	28467	PseudoChr04	9875270	A	G	0.144	-0.0704358	0.0170344	7.03645e-05	0.578468	Potra002096g16307	2kb_downstream		Potri.004G090600
Potra002096:28468	Potra002096	28468	PseudoChr04	9875269	G	A	0.144	-0.0704358	0.0170344	7.03645e-05	0.578468	Potra002096g16307	2kb_downstream		Potri.004G090600
Potra002096:29079	Potra002096	29079	PseudoChr04	9874658	C	T	0.144	-0.0704358	0.0170344	7.03645e-05	0.578468	Potra002096g16307,Potra002096g16308	2kb_downstream	AT2G36230	Potri.004G090600,Potri.004G090500
Potra194505:1254	Potra194505	1254	PseudoChr02	1702923	A	G	0.16	-0.078335	0.0189552	7.10275e-05	0.578468	Potra194505g31514	2kb_downstream
Potra000748:56661	Potra000748	56661	PseudoChr14	2271309	C	G	0.16	0.079144	0.0194542	7.10838e-05	0.578468	Potra000748g05899	2kb_downstream	AT5G42750	Potri.014G031100
Potra004003:10189	Potra004003	10189	PseudoChr11	9277908	A	G	0.277	0.0656417	0.0160441	7.11268e-05	0.578468	Potra004003g24107,Potra004003g24108	gene,mRNA,2kb_downstream,intron	AT3G20475	Potri.011G089500,Potri.011G089600
Potra004003:11312	Potra004003	11312	PseudoChr11	9279031	C	G	0.277	0.0656417	0.0160441	7.11268e-05	0.578468	Potra004003g24107,Potra004003g24108	gene,mRNA,three_prime_UTR,exon,intron	AT3G20475	Potri.011G089500,Potri.011G089600
Potra004003:12357	Potra004003	12357	PseudoChr11	9280076	T	C	0.277	0.0656417	0.0160441	7.11268e-05	0.578468	Potra004003g24108,Potra004003g24107	gene,mRNA,intron,2kb_upstream	AT3G20475	Potri.011G089600,Potri.011G089500
Potra004003:13070	Potra004003	13070	PseudoChr11	9280789	A	C	0.277	0.0656417	0.0160441	7.11268e-05	0.578468	Potra004003g24108,Potra004003g24107	gene,mRNA,2kb_upstream,intron	AT3G20475	Potri.011G089600,Potri.011G089500
Potra004003:16581	Potra004003	16581	PseudoChr11	9284300	T	C	0.277	0.0656417	0.0160441	7.11268e-05	0.578468	Potra004003g24108	2kb_upstream		Potri.011G089600
Potra004003:20977	Potra004003	20977	PseudoChr11	9288696	A	C	0.277	0.0656417	0.0160441	7.11268e-05	0.578468	Potra004003g24109	2kb_downstream	AT5G55050	Potri.011G089700
Potra000919:94800	Potra000919	94800	PseudoChr05	7176206	C	T	0.261	-0.0632516	0.0155741	7.17259e-05	0.578468		intergenic
Potra002228:52305	Potra002228	52305	PseudoChr02	6445523	T	A	0.245	-0.0616929	0.0151559	7.18128e-05	0.578468	Potra002228g17120	gene,mRNA,three_prime_UTR,exon	AT1G21370	Potri.002G071300
Potra000101:65311	Potra000101	65311	PseudoChr01	18821482	A	T	0.207	0.0641261	0.0154021	7.21988e-05	0.578468	Potra000101g00340,Potra000101g00341	2kb_upstream,gene,mRNA,intron	AT1G32060,AT1G32050	Potri.001G134000,Potri.001G134100
Potra001888:3162	Potra001888	3162	PseudoChr02	11443594	A	G	0.207	-0.0661758	0.016275	7.26331e-05	0.578468	Potra001888g15027	gene,mRNA,exon,CDS		Potri.002G115100
Potra000748:55954	Potra000748	55954	PseudoChr14	2272016	C	G	0.181	0.0742004	0.018227	7.27417e-05	0.578468	Potra000748g05899	gene,mRNA,exon,three_prime_UTR	AT5G42750	Potri.014G031100
Potra181698:785	Potra181698	785	PseudoChr11	11333665	A	G	0.096	0.0815931	0.0200351	7.27514e-05	0.578468		intergenic
Potra001551:72029	Potra001551	72029	PseudoChr14	9096190	T	G	0.154	-0.0772549	0.0189905	7.27694e-05	0.578468		intergenic
Potra000519:71677	Potra000519	71677	PseudoChr14	11099417	A	G	0.122	0.0836375	0.0200072	7.27781e-05	0.578468	Potra000519g03467	2kb_upstream		Potri.014G149200
Potra003946:38429	Potra003946	38429	PseudoChr08	10411456	T	G	0.112	0.0899498	0.0215683	7.29531e-05	0.578468	Potra003946g23699	gene,mRNA,exon,CDS		Potri.008G126500
Potra003816:35684	Potra003816	35684	PseudoChr05	9746599	G	A	0.085	-0.0878632	0.0215806	7.30536e-05	0.578468	Potra003816g22971	2kb_upstream		Potri.005G111600
Potra002511:1012	Potra002511	1012	PseudoChr07	383219	A	T	0.181	-0.080835	0.0198312	7.32501e-05	0.578468	Potra002511g18945	gene,mRNA,intron	AT4G37670	Potri.007G005300
Potra001989:63009	Potra001989	63009	PseudoChr10	16008449	G	A	0.053	-0.127336	0.0308163	7.38184e-05	0.578468	Potra001989g15636	intron,gene,mRNA	AT1G14250	Potri.010G169100
Potra001989:64484	Potra001989	64484	PseudoChr10	16006974	T	A	0.053	-0.127336	0.0308163	7.38184e-05	0.578468	Potra001989g15636	intron,gene,mRNA	AT1G14250	Potri.010G169100
Potra003037:3783	Potra003037	3783	PseudoChr06	15017335	C	T	0.053	-0.127301	0.0312927	7.39725e-05	0.578468		intergenic
Potra002744:9885	Potra002744	9885	PseudoChr06	5325046	T	C	0.431	0.0579016	0.0142414	7.46277e-05	0.578468	Potra002744g19890	2kb_upstream		Potri.006G057600
Potra002832:13782	Potra002832	13782	PseudoChr06	15462725	T	C	0.261	-0.0635031	0.0150279	7.49315e-05	0.578468	Potra002832g20081	intron,gene,mRNA	AT4G29790	Potri.006G146600
Potra000979:65573	Potra000979	65573	PseudoChr02	24992018	G	A	0.261	-0.0622499	0.0153174	7.51164e-05	0.578468	Potra000979g08099	intron,gene,mRNA	AT5G06839	Potri.006G058800
Potra187054:1327	Potra187054	1327	PseudoChr17	3030590	T	C	0.181	-0.0594792	0.0146378	7.52852e-05	0.578468		intergenic
Potra001587:34307	Potra001587	34307	PseudoChr18	11373723	A	G	0.399	0.0564008	0.0138981	7.567e-05	0.578468	Potra001587g13140	intron,gene,mRNA		Potri.018G138100
Potra001587:34321	Potra001587	34321	PseudoChr18	11373737	T	G	0.399	0.0564008	0.0138981	7.567e-05	0.578468	Potra001587g13140	intron,gene,mRNA		Potri.018G138100
Potra000761:32794	Potra000761	32794	PseudoChr04	793055	T	C	0.176	-0.0682884	0.0164913	7.57639e-05	0.578468	Potra000761g33317	gene,mRNA,exon,CDS	AT1G60920	Potri.004G010200
Potra001024:48329	Potra001024	48329	PseudoChr16	5408100	T	A	0.261	-0.0626121	0.0151288	7.58591e-05	0.578468		intergenic
Potra175668:1041	Potra175668	1041	PseudoChr11	15612699	C	A	0.335	-0.0627033	0.0153075	7.61574e-05	0.578468	Potra175668g27817	gene,mRNA,exon,CDS	AT3G44730	Potri.011G165200
Potra175668:1246	Potra175668	1246	PseudoChr11	15612494	T	G	0.335	-0.0627033	0.0153075	7.61574e-05	0.578468	Potra175668g27817	gene,mRNA,exon,CDS	AT3G44730	Potri.011G165200
Potra001394:16035	Potra001394	16035	PseudoChr06	5727289	G	T	0.234	-0.0637573	0.0150639	7.63392e-05	0.578468	Potra001394g11850	2kb_downstream	AT2G19400	Potri.006G146900
Potra003075:12836	Potra003075	12836	PseudoChr18	11436656	T	A	0.314	0.0572772	0.014116	7.69416e-05	0.578468	Potra003075g20683,Potra003075g20682	2kb_upstream		Potri.018G138300
Potra000193:31480	Potra000193	31480	PseudoChr02	11603128	G	A	0.138	-0.0785422	0.0193602	7.7148e-05	0.578468	Potra000193g00814	gene,mRNA,intron	AT4G07410	Potri.002G117500
Potra002016:55903	Potra002016	55903	PseudoChr08	9842539	A	C	0.106	0.0968234	0.0239327	7.81686e-05	0.578468	Potra002016g15814,Potra002016g15815	2kb_downstream,gene,mRNA,three_prime_UTR,exon	AT1G68540	Potri.008G120200
Potra002096:27935	Potra002096	27935	PseudoChr04	9875802	A	G	0.149	-0.069781	0.0169203	7.84467e-05	0.578468	Potra002096g16307	2kb_downstream		Potri.004G090600
Potra002096:28967	Potra002096	28967	PseudoChr04	9874770	A	G	0.149	-0.069781	0.0169203	7.84467e-05	0.578468	Potra002096g16307,Potra002096g16308	2kb_downstream	AT2G36230	Potri.004G090600,Potri.004G090500
Potra002096:28980	Potra002096	28980	PseudoChr04	9874757	C	T	0.149	-0.069781	0.0169203	7.84467e-05	0.578468	Potra002096g16307,Potra002096g16308	2kb_downstream	AT2G36230	Potri.004G090600,Potri.004G090500
Potra002096:29081	Potra002096	29081	PseudoChr04	9874656	G	A	0.149	-0.069781	0.0169203	7.84467e-05	0.578468	Potra002096g16307,Potra002096g16308	2kb_downstream	AT2G36230	Potri.004G090600,Potri.004G090500
Potra002832:14255	Potra002832	14255	PseudoChr06	15462252	G	T	0.261	-0.0631767	0.0150372	7.86737e-05	0.578468	Potra002832g20081	intron,gene,mRNA	AT4G29790	Potri.006G146600
Potra001394:6646	Potra001394	6646	PseudoChr06	5717900	A	C	0.255	-0.0628798	0.0150204	7.88108e-05	0.578468	Potra001394g11849	gene,mRNA,intron	AT4G29735	Potri.006G146800
Potra001443:83024	Potra001443	83024	PseudoChr14	8787509	C	A	0.287	-0.0612504	0.0147288	7.90151e-05	0.578468	Potra001443g12140	intron,gene,mRNA
Potra003993:15274	Potra003993	15274	PseudoChr01	25231144	C	T	0.186	0.0745083	0.0181071	7.92032e-05	0.578468	Potra003993g24042	2kb_upstream		Potri.001G452100
Potra002581:35096	Potra002581	35096	PseudoChr05	4777441	C	A	0.383	0.0575934	0.0141844	7.94065e-05	0.578468	Potra002581g35114,Potra002581g19407	intron,gene,mRNA	AT5G63980	Potri.005G063900
Potra001551:68886	Potra001551	68886	PseudoChr14	9093047	C	A	0.154	-0.081107	0.0197782	8.01027e-05	0.578468		intergenic
Potra001551:72197	Potra001551	72197	PseudoChr14	9096358	C	T	0.197	-0.0683235	0.0169446	8.07602e-05	0.578468		intergenic
Potra001028:105533	Potra001028	105533	PseudoChr02	24392251	G	T	0.122	-0.0859127	0.021166	8.09828e-05	0.578468	Potra001028g08626	gene,mRNA,intron	AT3G62770	Potri.T034900
Potra000997:3957	Potra000997	3957	PseudoChr06	4961012	T	C	0.436	-0.0560676	0.0138686	8.13381e-05	0.578468	Potra000997g08276,Potra000997g08277	gene,mRNA,exon,CDS	AT3G55330	Potri.010G210300,Potri.010G210200
Potra002715:13902	Potra002715	13902	PseudoChr15	6434979	G	A	0.239	-0.0633081	0.0150026	8.15898e-05	0.578468		intergenic
Potra001024:68625	Potra001024	68625	PseudoChr16	5428396	A	G	0.34	0.052727	0.0130148	8.16382e-05	0.578468	Potra001024g08553	gene,mRNA,intron	AT4G37970	Potri.016G078300
Potra001246:127262	Potra001246	127262	PseudoChr10	16662767	A	C	0.207	0.0706055	0.0175378	8.16879e-05	0.578468	Potra001246g10702	gene,mRNA,exon,three_prime_UTR
Potra001719:33795	Potra001719	33795	PseudoChr10	8694162	G	T	0.074	0.100267	0.024817	8.21038e-05	0.578468	Potra001719g13984	2kb_upstream	AT4G14746	Potri.010G082500
Potra001719:34247	Potra001719	34247	PseudoChr10	8693710	G	A	0.074	0.100267	0.024817	8.21038e-05	0.578468	Potra001719g13984	2kb_upstream	AT4G14746	Potri.010G082500
Potra001719:34588	Potra001719	34588	PseudoChr10	8693369	A	G	0.074	0.100267	0.024817	8.21038e-05	0.578468	Potra001719g13984	2kb_upstream	AT4G14746	Potri.010G082500
Potra003075:15639	Potra003075	15639	PseudoChr18	11433853	T	C	0.399	0.0561301	0.0139008	8.28337e-05	0.578468	Potra003075g20683	intron,gene,mRNA
Potra001443:115550	Potra001443	115550	PseudoChr14	8820035	C	A	0.351	0.0631342	0.0155043	8.30923e-05	0.578468	Potra001443g12145	2kb_downstream		Potri.014G120800
Potra001096:4532	Potra001096	4532	PseudoChr13	2906336	G	T	0.101	0.0856525	0.0212591	8.33421e-05	0.578468	Potra001096g09540	2kb_downstream
Potra001426:152052	Potra001426	152052	PseudoChr01	70147863	G	A	0.181	0.0733472	0.0182424	8.36927e-05	0.578468	Potra001426g12060	2kb_downstream	AT5G55760	Potri.001G368100
Potra194911:2848	Potra194911	2848	PseudoChr10	1768541	G	A	0.085	-0.0897472	0.0222421	8.37397e-05	0.578468		intergenic
Potra002715:13777	Potra002715	13777	PseudoChr15	6435104	G	A	0.25	-0.0632069	0.0150177	8.40024e-05	0.578468		intergenic
Potra000880:85544	Potra000880	85544	PseudoChr05	22447005	T	A	0.106	-0.0948611	0.0235197	8.4292e-05	0.578468	Potra000880g07111,Potra000880g07110	2kb_downstream	AT2G35635,AT4G09720,AT1G22740	Potri.002G062500,Potri.002G062400
Potra000878:88469	Potra000878	88469	PseudoChr14	12625386	T	G	0.351	0.0541022	0.0134552	8.44004e-05	0.578468	Potra000878g07088	2kb_upstream	AT4G20010,AT1G31010	Potri.001G394200
Potra000979:73237	Potra000979	73237	PseudoChr02	24999682	T	C	0.229	-0.0633171	0.0157041	8.47223e-05	0.578468	Potra000979g08100	2kb_downstream
Potra002377:29658	Potra002377	29658	PseudoChr02	5525493	T	C	0.08	-0.105728	0.0262782	8.47427e-05	0.578468		intergenic
[truncated: 465 more rows]
