# Supplementary material for: Leaf shape in Populus tremula is a complex, omnigenic trait
Source: Ecol Evol. 2020 Oct 13;10(21):11922–40. doi: 10.1002/ece3.6691 (PMC7663049; doi:10.1002/ece3.6691)
Supplement: Supplementary file 13 — Table S2 [file ECE3-10-11922-s013.xlsx]

## Sheet: Area
gene
Potra000016g00081
Potra000032g00163
Potra000032g32117
Potra000069g00255
Potra000076g00272
Potra000076g00273
Potra000076g00274
Potra000120g00395
Potra000130g00435
Potra000137g00469
Potra000140g00485
Potra000149g00521
Potra000158g00569
Potra000159g00572
Potra000161g00584
Potra000162g00593
Potra000162g00594
Potra000162g00595
Potra000169g00636
Potra000169g00637
Potra000175g00666
Potra000186g00751
Potra000190g00783
Potra000190g00784
Potra000200g00867
Potra000208g00877
Potra000208g31629
Potra000241g00951
Potra000241g00952
Potra000241g31845
Potra000247g00980
Potra000285g01047
Potra000285g01048
Potra000285g01049
Potra000302g01094
Potra000302g01095
Potra000310g01109
Potra000314g01115
Potra000314g01116
Potra000320g01129
Potra000341g01172
Potra000341g01173
Potra000349g01265
Potra000349g32212
Potra000353g01320
Potra000353g01322
Potra000353g01340
Potra000353g01341
Potra000353g32241
Potra000354g01378
Potra000355g01383
Potra000357g01397
Potra000357g01406
Potra000359g01450
Potra000359g01451
Potra000365g01474
Potra000365g01480
Potra000365g01481
Potra000365g01482
Potra000365g01483
Potra000365g01484
Potra000365g01485
Potra000365g01486
Potra000365g01487
Potra000365g01488
Potra000365g01489
Potra000365g01490
Potra000365g01491
Potra000365g01492
Potra000371g01558
Potra000374g01590
Potra000379g01644
Potra000379g01646
Potra000379g01647
Potra000379g01648
Potra000379g01650
Potra000379g35069
Potra000384g01726
Potra000384g01727
Potra000384g01728
Potra000397g01853
Potra000402g01898
Potra000409g02000
Potra000409g02008
Potra000413g02048
Potra000413g02050
Potra000413g02057
Potra000416g02093
Potra000416g02094
Potra000417g02121
Potra000417g02127
Potra000432g02288
Potra000432g02303
Potra000433g02309
Potra000433g02310
Potra000433g02315
Potra000433g02317
Potra000436g02367
Potra000436g02375
Potra000436g02377
Potra000436g35429
Potra000440g02419
Potra000442g02446
Potra000443g02451
Potra000443g02455
Potra000444g02473
Potra000444g02474
Potra000446g02489
Potra000448g02520
Potra000456g02629
Potra000457g02633
Potra000457g02634
Potra000459g02661
Potra000459g02662
Potra000464g02729
Potra000465g02757
Potra000465g02758
Potra000465g02760
Potra000466g02774
Potra000466g02776
Potra000469g02806
Potra000469g02807
Potra000476g02890
Potra000476g02891
Potra000476g02898
Potra000476g02899
Potra000476g02900
Potra000480g02948
Potra000481g02955
Potra000486g03005
Potra000486g03009
Potra000486g03010
Potra000487g03018
Potra000487g03023
Potra000488g03048
Potra000488g03049
Potra000491g03101
Potra000491g03102
Potra000492g03113
Potra000492g03130
Potra000492g03133
Potra000494g03151
Potra000494g32768
Potra000496g03169
Potra000496g03170
Potra000499g03192
Potra000499g03193
Potra000499g03194
Potra000499g03195
Potra000505g03285
Potra000505g03287
Potra000505g03288
Potra000507g03308
Potra000517g03433
Potra000517g03434
Potra000517g33857
Potra000517g35440
Potra000518g03444
Potra000518g03445
Potra000518g03450
Potra000518g03451
Potra000518g03453
Potra000518g03454
Potra000518g03455
Potra000518g03456
Potra000518g03457
Potra000524g03554
Potra000524g03555
Potra000526g03598
Potra000526g32926
Potra000527g03636
Potra000527g03637
Potra000530g03677
Potra000531g03696
Potra000531g03697
Potra000531g03700
Potra000531g03701
Potra000540g03795
Potra000542g03820
Potra000542g03821
Potra000544g03854
Potra000547g03905
Potra000547g03906
Potra000548g03917
Potra000548g03918
Potra000548g03919
Potra000556g04023
Potra000556g04024
Potra000556g04025
Potra000562g04089
Potra000566g04153
Potra000573g04253
Potra000576g04285
Potra000585g04370
Potra000586g04380
Potra000586g04393
Potra000589g04440
Potra000589g04441
Potra000589g04442
Potra000593g04494
Potra000593g04495
Potra000593g33035
Potra000601g04566
Potra000601g04569
Potra000604g04580
Potra000604g04582
Potra000604g04583
Potra000604g04590
Potra000604g04591
Potra000604g04592
Potra000604g33048
Potra000611g04646
Potra000616g04689
Potra000618g04700
Potra000624g04745
Potra000632g04826
Potra000640g04879
Potra000640g04880
Potra000640g04881
Potra000641g04890
Potra000641g04894
Potra000644g04926
Potra000649g04985
Potra000652g05018
Potra000652g05020
Potra000656g05059
Potra000675g05236
Potra000677g05243
Potra000684g05304
Potra000703g05495
Potra000707g05528
Potra000707g05529
Potra000712g05575
Potra000727g05691
Potra000727g05692
Potra000727g05705
Potra000727g05706
Potra000727g05707
Potra000727g05708
Potra000746g05879
Potra000746g05880
Potra000751g05915
Potra000751g05921
Potra000758g05980
Potra000769g06072
Potra000774g06100
Potra000782g06163
Potra000786g06231
Potra000792g06266
Potra000792g06269
Potra000792g06270
Potra000792g06271
Potra000792g33355
Potra000793g06290
Potra000795g06313
Potra000797g06320
Potra000805g06391
Potra000805g06392
Potra000805g06393
Potra000805g34948
Potra000813g06484
Potra000815g06488
Potra000815g06489
Potra000815g06490
Potra000815g06491
Potra000815g06497
Potra000820g06539
Potra000821g06551
Potra000826g06585
Potra000826g06586
Potra000847g06840
Potra000849g06858
Potra000849g06859
Potra000855g06921
Potra000859g06961
Potra000865g06985
Potra000870g07010
Potra000870g07011
Potra000892g07212
Potra000896g07260
Potra000908g07360
Potra000914g33494
Potra000923g07467
Potra000923g07470
Potra000923g07471
Potra000925g07494
Potra000926g07516
Potra000926g07520
Potra000947g07756
Potra000947g07757
Potra000947g07758
Potra000947g07759
Potra000947g07760
Potra000947g07761
Potra000948g07767
Potra000948g07768
Potra000949g07772
Potra000952g07817
Potra000954g07828
Potra000957g07854
Potra000961g07900
Potra000967g07959
Potra000967g07960
Potra000969g07987
Potra000972g08026
Potra000972g08027
Potra000985g08137
Potra000987g08152
Potra000987g08159
Potra000992g08217
Potra001001g08327
Potra001001g08328
Potra001001g08330
Potra001001g08331
Potra001001g08332
Potra001006g08366
Potra001006g08367
Potra001006g08368
Potra001012g08438
Potra001012g08439
Potra001016g08480
Potra001016g08481
Potra001016g08482
Potra001018g08491
Potra001021g08533
Potra001021g08535
Potra001022g08540
Potra001022g08541
Potra001028g08619
Potra001028g08620
Potra001028g08621
Potra001038g08755
Potra001046g08870
Potra001049g08921
Potra001050g08930
Potra001050g08931
Potra001050g08932
Potra001051g08960
Potra001051g08961
Potra001052g08979
Potra001057g09048
Potra001062g09122
Potra001062g09123
Potra001065g09163
Potra001065g09164
Potra001067g09201
Potra001069g09216
Potra001073g09255
Potra001073g09256
Potra001073g09258
Potra001073g09259
Potra001073g09260
Potra001076g09295
Potra001076g09296
Potra001077g09300
Potra001077g09301
Potra001077g09313
Potra001086g09431
Potra001087g09435
Potra001087g09446
Potra001094g09524
Potra001095g30534
Potra001095g30535
Potra001097g09557
Potra001100g09585
Potra001100g09597
Potra001100g09598
Potra001100g09604
Potra001105g09658
Potra001107g09676
Potra001107g09677
Potra001107g09679
Potra001107g09681
Potra001108g09706
Potra001108g09710
Potra001115g30608
Potra001116g09818
Potra001116g09819
Potra001123g09905
Potra001123g09906
Potra001123g09908
Potra001123g09909
Potra001134g09950
Potra001151g10017
Potra001163g10102
Potra001171g10142
Potra001173g10168
Potra001177g10195
Potra001181g10226
Potra001188g10284
Potra001196g10349
Potra001205g10409
Potra001206g10426
Potra001206g10447
Potra001207g10449
Potra001207g10450
Potra001207g10451
Potra001207g10452
Potra001207g10453
Potra001215g10495
Potra001215g10496
Potra001215g10497
Potra001215g10498
Potra001215g10500
Potra001215g10502
Potra001215g35493
Potra001218g10513
Potra001218g10514
Potra001223g10544
Potra001231g10591
Potra001241g10666
Potra001246g10702
Potra001246g10703
Potra001250g10754
Potra001250g10755
Potra001251g10768
Potra001251g10769
Potra001252g10777
Potra001252g10778
Potra001265g10930
Potra001267g10951
Potra001267g10952
Potra001273g11000
Potra001275g11018
Potra001275g11019
Potra001275g11032
Potra001281g11056
Potra001281g11057
Potra001306g11221
Potra001306g11222
Potra001309g11252
Potra001309g11253
Potra001309g11254
Potra001311g11263
Potra001311g11264
Potra001315g11291
Potra001320g11330
Potra001320g11331
Potra001324g11368
Potra001324g11369
Potra001324g11371
Potra001342g11512
Potra001342g11513
Potra001343g11533
Potra001343g11534
Potra001344g11548
Potra001344g11549
Potra001346g11551
Potra001348g30765
Potra001362g11651
Potra001363g11663
Potra001363g11668
Potra001363g11669
Potra001368g11697
Potra001377g11744
Potra001377g11745
Potra001377g11746
Potra001377g11747
Potra001393g11835
Potra001394g11851
Potra001404g11924
Potra001404g33957
Potra001408g11945
Potra001409g11957
Potra001414g11999
Potra001414g12000
Potra001421g12030
Potra001425g12049
Potra001425g12050
Potra001429g12066
Potra001429g12067
Potra001435g12089
Potra001435g30822
Potra001447g12183
Potra001457g12258
Potra001457g12259
Potra001458g12263
Potra001459g12273
Potra001461g12284
Potra001463g12295
Potra001467g12307
Potra001477g12354
Potra001497g12488
Potra001507g12576
Potra001507g30868
Potra001510g12597
Potra001510g12598
Potra001525g12681
Potra001525g12682
Potra001535g12744
Potra001535g12747
Potra001551g12856
Potra001551g12857
Potra001556g12879
Potra001556g12880
Potra001556g12885
Potra001556g12886
Potra001556g12887
Potra001559g12903
Potra001561g12908
Potra001564g12930
Potra001565g12934
Potra001566g12948
Potra001566g12949
Potra001568g12971
Potra001576g13042
Potra001585g13100
Potra001586g13117
Potra001604g13227
Potra001608g13263
Potra001614g13301
Potra001616g13309
Potra001617g13312
Potra001618g13317
Potra001624g13362
Potra001627g13398
Potra001627g13399
Potra001632g13411
Potra001638g13459
Potra001638g13460
Potra001640g13475
Potra001640g13476
Potra001642g13481
Potra001655g13593
Potra001661g13638
Potra001697g13864
Potra001698g13869
Potra001698g13870
Potra001698g13871
Potra001698g31132
Potra001705g13902
Potra001730g14085
Potra001734g14121
Potra001734g14122
Potra001741g14183
Potra001744g31204
Potra001745g14221
Potra001745g14222
Potra001745g14223
Potra001745g14224
Potra001745g14225
Potra001754g33893
Potra001767g14361
Potra001770g14382
Potra001790g14531
Potra001790g14532
Potra001796g14566
Potra001796g14567
Potra001802g14587
Potra001802g14588
Potra001803g14589
Potra001803g14590
Potra001803g14593
Potra001803g14594
Potra001803g14595
Potra001803g14596
Potra001803g14597
Potra001803g14598
Potra001809g14628
Potra001819g14682
Potra001823g14703
Potra001824g14705
Potra001824g14706
Potra001824g14707
Potra001829g14736
Potra001829g14737
Potra001837g14767
Potra001842g14789
Potra001842g14794
Potra001854g14856
Potra001872g14968
Potra001872g14969
Potra001875g14975
Potra001875g14976
Potra001906g15125
Potra001907g15131
Potra001910g15154
Potra001915g15192
Potra001915g15193
Potra001915g15194
Potra001915g15197
Potra001917g15209
Potra001917g15219
Potra001917g15220
Potra001917g15221
Potra001917g15223
Potra001919g15229
Potra001919g15230
Potra001921g15238
Potra001921g15239
Potra001923g15254
Potra001924g15266
Potra001924g15267
Potra001938g15350
Potra001939g15352
Potra001939g15353
Potra001958g15461
Potra001958g15462
Potra001958g15466
Potra001958g15476
Potra001958g15477
Potra001971g15543
Potra001983g34967
Potra001984g15617
Potra001989g15635
Potra001999g15698
Potra002013g15794
Potra002020g15840
Potra002020g15842
Potra002020g15843
Potra002020g15844
Potra002028g15877
Potra002032g15902
Potra002064g16096
Potra002077g16188
Potra002107g16376
Potra002109g16387
Potra002109g16388
Potra002109g31645
Potra002110g16390
Potra002115g16432
Potra002115g16433
Potra002124g16474
Potra002126g16479
Potra002126g16482
Potra002126g16483
Potra002126g16489
Potra002138g16551
Potra002143g16593
Potra002148g16627
Potra002160g16682
Potra002161g16685
Potra002207g16986
Potra002210g17013
Potra002225g17096
Potra002257g17342
Potra002257g17344
Potra002257g17345
Potra002257g35017
Potra002262g17355
Potra002264g17370
Potra002277g17455
Potra002278g17466
Potra002286g17510
Potra002286g17511
Potra002300g17562
Potra002305g17578
Potra002309g17620
Potra002324g17782
Potra002343g17895
Potra002346g17917
Potra002346g17921
Potra002346g31809
Potra002357g17983
Potra002366g18025
Potra002366g18026
Potra002366g18027
Potra002367g18035
Potra002367g18036
Potra002371g18062
Potra002371g18067
Potra002377g18111
Potra002386g18173
Potra002387g18177
Potra002390g18191
Potra002390g18192
Potra002395g18227
Potra002403g18289
Potra002403g18290
Potra002406g18301
Potra002412g18347
Potra002414g18366
Potra002420g18398
Potra002423g18416
Potra002431g31856
Potra002434g18473
Potra002446g18535
Potra002446g18536
Potra002449g18554
Potra002449g18555
Potra002449g18557
Potra002455g18597
Potra002455g18598
Potra002469g18696
Potra002481g18761
Potra002490g18825
Potra002490g18826
Potra002494g18847
Potra002494g18848
Potra002494g35245
Potra002496g18851
Potra002504g18903
Potra002504g18904
Potra002517g18990
Potra002517g18991
Potra002518g19019
Potra002518g19020
Potra002558g19275
Potra002563g19306
Potra002563g19307
Potra002563g35089
Potra002564g19313
Potra002566g19325
Potra002581g19406
Potra002581g19407
Potra002581g35114
Potra002583g19424
Potra002602g19539
Potra002605g19549
Potra002609g19570
Potra002641g19635
Potra002659g19681
Potra002677g19726
Potra002677g19727
Potra002678g19729
Potra002711g19811
Potra002711g19812
Potra002732g19866
Potra002793g19980
Potra002802g20005
Potra002802g20007
Potra002831g20079
Potra002832g20081
Potra002884g20228
Potra002895g20252
Potra002909g20284
Potra002914g20296
Potra002925g20329
Potra002930g35296
Potra002954g20386
Potra002957g20394
Potra002993g20490
Potra003027g20563
Potra003034g20579
Potra003036g20587
Potra003057g20639
Potra003057g20640
Potra003069g20669
Potra003070g20670
Potra003080g20692
Potra003082g20697
Potra003115g20776
Potra003143g20838
Potra003150g32105
Potra003187g20941
Potra003197g20976
Potra003212g21010
Potra003214g21016
Potra003214g21017
Potra003218g21037
Potra003223g21057
Potra003236g21090
Potra003251g21134
Potra003261g21154
Potra003261g21155
Potra003261g21156
Potra003263g21162
Potra003282g21224
Potra003283g21226
Potra003285g21234
Potra003297g21271
Potra003297g21272
Potra003297g21273
Potra003298g21276
Potra003298g21277
Potra003312g21308
Potra003321g21346
Potra003322g21348
Potra003326g21359
Potra003330g21375
Potra003370g21471
Potra003370g21472
Potra003371g21476
Potra003371g21477
Potra003378g21496
Potra003393g21538
Potra003393g21539
Potra003415g21595
Potra003420g21613
Potra003447g21692
Potra003449g21700
Potra003456g21725
Potra003457g21729
Potra003457g21730
Potra003473g21779
Potra003473g32203
Potra003476g21785
Potra003511g21857
Potra003511g21858
Potra003521g21887
Potra003533g21932
Potra003547g21986
Potra003566g22043
Potra003566g22044
Potra003571g32272
Potra003579g22072
Potra003579g22073
Potra003579g22074
Potra003601g22138
Potra003601g22139
Potra003603g22146
Potra003603g22147
Potra003606g22161
Potra003651g22305
Potra003651g22306
Potra003654g22318
Potra003656g22326
Potra003656g22327
Potra003656g22330
Potra003661g22350
Potra003686g22440
Potra003687g22444
Potra003690g22456
Potra003716g22538
Potra003716g22539
Potra003731g22614
Potra003737g22638
Potra003737g22639
Potra003740g22648
Potra003755g22709
Potra003756g22710
Potra003767g22766
Potra003772g22793
Potra003791g22871
Potra003791g22872
Potra003794g22882
Potra003843g23096
Potra003843g23099
Potra003843g23100
Potra003849g23147
Potra003852g23158
Potra003852g23159
Potra003864g23220
Potra003864g23221
Potra003871g23256
Potra003871g23257
Potra003871g23258
Potra003875g23277
Potra003875g23281
Potra003875g23282
Potra003876g23286
Potra003881g23306
Potra003900g23411
Potra003900g23412
Potra003900g23414
Potra003917g23498
Potra003918g23508
Potra003920g23521
Potra003928g23564
Potra003928g23565
Potra003928g23572
Potra003943g23677
Potra003943g23678
Potra003943g23679
Potra003943g23680
Potra003947g23708
Potra003947g23709
Potra003958g23757
Potra003958g23758
Potra003958g23760
Potra003958g23761
Potra003958g23762
Potra003958g23763
Potra003958g32465
Potra003961g23778
Potra003963g23787
Potra003978g23933
Potra003978g23942
Potra003978g23943
Potra003979g23949
Potra003988g24019
Potra003990g24030
Potra003990g24033
Potra003991g24037
Potra003997g24064
Potra004003g24107
Potra004003g24109
Potra004007g24146
Potra004008g24149
Potra004008g32506
Potra004022g24320
Potra004022g24321
Potra004022g24322
Potra004064g24419
Potra004078g24456
Potra004078g24458
Potra004078g24459
Potra004078g24460
Potra004078g32546
Potra004099g24493
Potra004099g24494
Potra004099g24496
Potra004099g34518
Potra004135g24589
Potra004135g24590
Potra004135g24591
Potra004165g24645
Potra004176g24660
Potra004208g24685
Potra004293g24782
Potra004393g24881
Potra004425g24910
Potra004466g24952
Potra004483g24969
Potra004547g25056
Potra004555g25063
Potra004664g25154
Potra004669g25157
Potra004971g25238
Potra005027g34078
Potra005027g34079
Potra005487g25411
Potra005571g25429
Potra005787g25487
Potra005893g25511
Potra006257g25626
Potra006257g25627
Potra006403g25672
Potra006595g25728
Potra006595g25729
Potra006712g25759
Potra006712g25760
Potra006896g25855
Potra007563g25991
Potra007990g26075
Potra007990g35277
Potra008126g33380
Potra008126g35207
Potra008584g26190
Potra008671g26204
Potra008909g26253
Potra009315g34207
Potra009315g34208
Potra009709g26416
Potra009826g26438
Potra009903g26448
Potra010197g26517
Potra010248g26534
Potra010284g26551
Potra010287g26552
Potra147097g26621
Potra148064g26625
Potra148955g26638
Potra150981g26677
Potra152268g26707
Potra154170g26740
Potra160297g26851
Potra161860g26973
Potra162375g27011
Potra162613g27028
Potra162613g27029
Potra163287g27084
Potra163858g27129
Potra165035g34966
Potra167060g27251
Potra167387g27272
Potra167898g27317
Potra169235g27420
Potra169457g27442
Potra170384g27514
Potra170384g27515
Potra170418g27516
Potra170651g27533
Potra170773g27545
Potra170784g27547
Potra170840g27550
Potra173180g27633
Potra173232g27637
Potra173697g27664
Potra173697g27665
Potra175438g27799
Potra175807g27833
Potra176192g31229
Potra176227g27866
Potra176292g27874
Potra177367g27952
Potra179591g28028
Potra179591g28029
Potra179660g28036
Potra181061g28129
Potra181910g28196
Potra183826g31344
Potra185004g31362
Potra185719g28383
Potra186647g28448
Potra187415g28504
Potra187415g28505
Potra187595g28519
Potra188707g28630
Potra188707g28631
Potra188707g28632
Potra189867g28726
Potra190055g28742
Potra190111g28745
Potra192472g28811
Potra192878g28837
Potra193254g28868
Potra194092g28921
Potra194447g33994
Potra200801g29538

## Sheet: Circularity
gene
Potra000009g00050
Potra000009g00051
Potra000009g00052
Potra000020g00104
Potra000025g00125
Potra000025g00126
Potra000028g00139
Potra000029g00142
Potra000029g00147
Potra000039g00188
Potra000039g00189
Potra000053g00219
Potra000053g00220
Potra000056g00224
Potra000116g00379
Potra000116g00380
Potra000116g00381
Potra000128g00419
Potra000129g30717
Potra000149g00522
Potra000149g00523
Potra000160g00573
Potra000160g00574
Potra000174g00656
Potra000178g00684
Potra000178g00685
Potra000179g00703
Potra000182g00729
Potra000184g00737
Potra000184g00738
Potra000184g00739
Potra000184g00740
Potra000194g00828
Potra000194g00829
Potra000194g00830
Potra000194g00831
Potra000195g00850
Potra000200g00864
Potra000200g00865
Potra000200g00867
Potra000243g00963
Potra000299g01087
Potra000330g01154
Potra000346g01221
Potra000351g01281
Potra000351g01284
Potra000351g01285
Potra000351g01289
Potra000351g01290
Potra000351g01291
Potra000357g01390
Potra000357g01400
Potra000357g01401
Potra000358g01424
Potra000377g01630
Potra000378g32352
Potra000381g01693
Potra000381g01695
Potra000381g01696
Potra000386g01738
Potra000386g01739
Potra000387g01751
Potra000387g01755
Potra000390g01782
Potra000390g01783
Potra000399g01867
Potra000405g01944
Potra000405g01951
Potra000405g01952
Potra000405g01957
Potra000405g32542
Potra000406g01981
Potra000409g01998
Potra000409g02008
Potra000413g02049
Potra000415g02080
Potra000415g33939
Potra000416g02104
Potra000417g02115
Potra000417g02126
Potra000419g02165
Potra000421g02183
Potra000422g02191
Potra000422g02192
Potra000426g02246
Potra000427g02255
Potra000432g02295
Potra000432g02296
Potra000432g02302
Potra000433g02310
Potra000433g02317
Potra000438g02396
Potra000440g02411
Potra000441g02433
Potra000441g02434
Potra000441g02435
Potra000441g02441
Potra000441g02444
Potra000443g02450
Potra000443g02460
Potra000446g02499
Potra000450g02547
Potra000454g02597
Potra000468g02789
Potra000468g02790
Potra000470g32717
Potra000473g02863
Potra000480g02938
Potra000480g02940
Potra000482g02958
Potra000482g02971
Potra000482g02972
Potra000482g02973
Potra000482g02974
Potra000482g32734
Potra000487g03012
Potra000487g03013
Potra000487g03024
Potra000487g03025
Potra000489g03059
Potra000489g03060
Potra000489g03061
Potra000489g03062
Potra000489g35683
Potra000492g03109
Potra000493g03139
Potra000493g03140
Potra000494g03155
Potra000495g03164
Potra000499g03199
Potra000499g03218
Potra000501g03232
Potra000501g32790
Potra000502g03247
Potra000502g03248
Potra000502g03249
Potra000502g03250
Potra000502g03251
Potra000502g03252
Potra000502g03253
Potra000502g34351
Potra000505g03285
Potra000505g34399
Potra000506g03290
Potra000517g03432
Potra000517g03433
Potra000517g03434
Potra000517g03435
Potra000517g33857
Potra000517g35440
Potra000520g03485
Potra000520g32908
Potra000524g03566
Potra000524g03568
Potra000525g03581
Potra000525g03582
Potra000525g03583
Potra000527g03648
Potra000527g03649
Potra000530g03675
Potra000530g03680
Potra000530g03681
Potra000531g03696
Potra000531g03703
Potra000531g03704
Potra000542g03819
Potra000542g03822
Potra000542g03823
Potra000544g03839
Potra000548g03927
Potra000548g03928
Potra000548g32972
Potra000551g03975
Potra000551g03976
Potra000552g03983
Potra000556g04012
Potra000561g04067
Potra000561g04068
Potra000561g32986
Potra000566g04157
Potra000566g04161
Potra000566g04162
Potra000566g32997
Potra000570g04214
Potra000571g04220
Potra000571g04221
Potra000573g04256
Potra000576g04285
Potra000577g04299
Potra000577g04302
Potra000584g04358
Potra000585g04370
Potra000586g04396
Potra000587g04403
Potra000602g04572
Potra000606g04607
Potra000607g04623
Potra000614g04671
Potra000615g04681
Potra000616g04687
Potra000625g04761
Potra000625g04762
Potra000634g04841
Potra000634g04842
Potra000634g04847
Potra000634g04848
Potra000644g04930
Potra000644g04931
Potra000646g04938
Potra000654g05033
Potra000668g05178
Potra000674g05224
Potra000674g05225
Potra000674g05226
Potra000674g05228
Potra000674g05229
Potra000678g05254
Potra000691g05368
Potra000691g05372
Potra000691g05373
Potra000701g05463
Potra000701g05464
Potra000701g05471
Potra000702g05493
Potra000702g33226
Potra000702g33228
Potra000703g05495
Potra000707g05522
Potra000707g05524
Potra000709g05542
Potra000709g05554
Potra000710g05558
Potra000710g34723
Potra000736g05797
Potra000736g05798
Potra000748g05895
Potra000760g06003
Potra000760g06004
Potra000760g06008
Potra000760g06009
Potra000760g35355
Potra000774g06101
Potra000784g06188
Potra000784g06194
Potra000785g06216
Potra000785g06217
Potra000785g06218
Potra000785g34954
Potra000786g06223
Potra000793g06286
Potra000793g06287
Potra000793g06288
Potra000793g06289
Potra000797g06325
Potra000797g06327
Potra000797g06328
Potra000800g06345
Potra000818g06512
Potra000819g06533
Potra000819g06534
Potra000819g06535
Potra000824g06570
Potra000824g06572
Potra000824g06577
Potra000830g06649
Potra000831g06667
Potra000834g06687
Potra000835g06708
Potra000835g06709
Potra000847g06829
Potra000850g06864
Potra000851g06885
Potra000856g06930
Potra000870g07013
Potra000870g07015
Potra000878g07084
Potra000878g07085
Potra000880g07115
Potra000880g07116
Potra000880g07117
Potra000890g07190
Potra000891g07205
Potra000892g07215
Potra000892g07223
Potra000892g07228
Potra000894g07250
Potra000908g07362
Potra000910g07376
Potra000911g07382
Potra000923g07472
Potra000924g07473
Potra000924g07474
Potra000924g07475
Potra000924g07476
Potra000924g07477
Potra000924g07480
Potra000924g07481
Potra000926g07509
Potra000927g07530
Potra000927g07546
Potra000930g07574
Potra000930g07575
Potra000930g07577
Potra000930g07586
Potra000934g07631
Potra000937g07656
Potra000942g07709
Potra000942g07710
Potra000942g35006
Potra000951g07800
Potra000954g07827
Potra000954g07828
Potra000955g07830
Potra000963g07911
Potra000963g07913
Potra000966g07939
Potra000966g07945
Potra000966g07946
Potra000981g08118
Potra000982g08121
Potra000990g08192
Potra000995g08260
Potra000995g08261
Potra000995g08262
Potra001001g08327
Potra001001g08328
Potra001002g08343
Potra001005g08356
Potra001005g08357
Potra001005g08361
Potra001005g08362
Potra001006g08369
Potra001006g08370
Potra001020g08520
Potra001020g08521
Potra001020g08522
Potra001024g08552
Potra001028g08624
Potra001042g08813
Potra001042g08815
Potra001042g08817
Potra001042g08818
Potra001042g08823
Potra001042g08824
Potra001042g08825
Potra001046g08867
Potra001046g08868
Potra001046g08869
Potra001046g08872
Potra001048g08912
Potra001049g08922
Potra001052g08979
Potra001053g08992
Potra001062g09109
Potra001062g09117
Potra001065g09156
Potra001065g09157
Potra001069g09217
Potra001069g09218
Potra001072g09244
Potra001073g09251
Potra001073g09253
Potra001077g09299
Potra001077g09300
Potra001077g09301
Potra001078g09314
Potra001081g09340
Potra001081g09341
Potra001083g09362
Potra001085g09395
Potra001085g09396
Potra001085g09404
Potra001085g09411
Potra001085g09412
Potra001089g09469
Potra001089g09470
Potra001094g09531
Potra001101g09609
Potra001101g30556
Potra001115g09792
Potra001115g09793
Potra001117g09875
Potra001134g09950
Potra001147g09990
Potra001147g09991
Potra001158g10047
Potra001158g10048
Potra001158g10049
Potra001158g30625
Potra001158g30626
Potra001163g10092
Potra001163g10093
Potra001163g10097
Potra001163g10102
Potra001176g10183
Potra001176g10184
Potra001176g10185
Potra001185g10271
Potra001189g10297
Potra001204g10401
Potra001207g10458
Potra001207g10459
Potra001224g10546
Potra001227g10560
Potra001231g30669
Potra001233g10608
Potra001242g10669
Potra001242g10670
Potra001242g10671
Potra001242g10674
Potra001245g10685
Potra001246g10694
Potra001246g10695
Potra001246g10697
Potra001262g10892
Potra001263g10904
Potra001263g10906
Potra001263g10907
Potra001263g10909
Potra001263g10910
Potra001263g10914
Potra001265g10940
Potra001265g10941
Potra001269g10956
Potra001283g11072
Potra001285g11094
Potra001285g11095
Potra001285g30715
Potra001294g11147
Potra001308g11241
Potra001312g11280
Potra001324g11368
Potra001324g11376
Potra001324g11378
Potra001340g11484
Potra001362g11650
Potra001363g11668
Potra001368g11685
Potra001383g11794
Potra001383g11795
Potra001406g11937
Potra001406g11938
Potra001406g11939
Potra001411g11973
Potra001411g11974
Potra001414g12000
Potra001419g12021
Potra001419g12022
Potra001428g12064
Potra001452g12207
Potra001455g12245
Potra001455g12246
Potra001455g30839
Potra001455g35522
Potra001467g12307
Potra001467g12315
Potra001468g12318
Potra001487g12411
Potra001488g12426
Potra001503g12529
Potra001504g12542
Potra001509g12588
Potra001510g12592
Potra001518g12643
Potra001521g12662
Potra001535g12744
Potra001536g12751
Potra001536g12752
Potra001536g12755
Potra001540g12775
Potra001540g12776
Potra001540g12777
Potra001540g12779
Potra001540g12780
Potra001540g12781
Potra001540g12782
Potra001540g12783
Potra001556g12885
Potra001580g13061
Potra001586g13136
Potra001586g13137
Potra001603g13220
Potra001604g13227
Potra001604g30972
Potra001608g13263
Potra001614g13298
Potra001614g13299
Potra001614g13300
Potra001614g13301
Potra001616g13309
Potra001633g13425
Potra001633g13426
Potra001633g13429
Potra001637g13456
Potra001637g13457
Potra001637g13458
Potra001642g13483
Potra001655g13580
Potra001658g13619
Potra001666g13691
Potra001666g13692
Potra001682g13756
Potra001682g13758
Potra001682g13759
Potra001682g13760
Potra001682g13761
Potra001691g13832
Potra001691g13833
Potra001699g13876
Potra001699g13879
Potra001699g13881
Potra001699g13882
Potra001714g13945
Potra001714g13946
Potra001719g13983
Potra001727g14050
Potra001727g14051
Potra001727g14052
Potra001727g14053
Potra001730g14071
Potra001730g14083
Potra001730g14084
Potra001734g14109
Potra001734g14110
Potra001734g14115
Potra001734g14116
Potra001739g14160
Potra001752g14282
Potra001752g14283
Potra001752g14284
Potra001752g14285
Potra001758g14308
Potra001758g14309
Potra001771g14390
Potra001771g14391
Potra001771g14401
Potra001780g14480
Potra001780g14482
Potra001804g14600
Potra001804g14601
Potra001804g31281
Potra001812g14639
Potra001819g14674
Potra001819g14675
Potra001819g14676
Potra001819g14677
Potra001837g14772
Potra001854g14853
Potra001854g14854
Potra001859g14890
Potra001859g14892
Potra001859g31369
Potra001868g14935
Potra001868g14936
Potra001884g15005
Potra001884g15006
Potra001891g15047
Potra001891g15049
Potra001891g15050
Potra001911g15161
Potra001916g15204
Potra001923g15247
Potra001923g15248
Potra001923g15249
Potra001924g15256
Potra001924g15257
Potra001934g15328
Potra001934g15329
Potra001934g15330
Potra001943g15376
Potra001947g31518
Potra001949g15404
Potra001950g15411
Potra001952g15418
Potra001952g15419
Potra001957g15455
Potra001963g15495
Potra001969g15528
Potra001984g15617
Potra002010g15762
Potra002010g15763
Potra002016g15811
Potra002029g15886
Potra002031g15897
Potra002035g15908
Potra002038g15933
Potra002038g15934
Potra002043g15979
Potra002056g16031
Potra002056g16034
Potra002062g16078
Potra002074g16171
Potra002081g16209
Potra002081g16210
Potra002081g16211
Potra002081g16213
Potra002081g16214
Potra002092g16284
Potra002092g16285
Potra002093g16295
Potra002099g16321
Potra002099g16322
Potra002099g31637
Potra002099g35135
Potra002109g16389
Potra002113g16407
Potra002113g16408
Potra002113g16409
Potra002117g16443
Potra002123g16462
Potra002123g16463
Potra002133g16520
Potra002133g16521
Potra002133g16522
Potra002133g16523
Potra002148g16620
Potra002152g16647
Potra002152g16648
Potra002152g16649
Potra002152g16650
Potra002153g16654
Potra002153g16657
Potra002163g16710
Potra002164g16714
Potra002167g16728
Potra002167g16729
Potra002183g16824
Potra002183g16825
Potra002183g16826
Potra002183g16827
Potra002194g16909
Potra002198g16928
Potra002203g16959
Potra002203g16961
Potra002203g16967
Potra002203g31689
Potra002209g17004
Potra002209g17009
Potra002209g31701
Potra002229g17134
Potra002229g17135
Potra002230g17137
Potra002230g17138
Potra002232g17154
Potra002238g17198
Potra002239g17213
Potra002240g17220
Potra002240g17221
Potra002243g17243
Potra002249g17287
Potra002267g17387
Potra002267g17388
Potra002267g17389
Potra002268g17394
Potra002268g31742
Potra002270g17408
Potra002270g17409
Potra002270g17414
Potra002270g17415
Potra002284g17500
Potra002285g17508
Potra002285g17509
Potra002286g17517
Potra002286g17518
Potra002313g17643
Potra002313g17644
Potra002321g17702
Potra002321g17706
Potra002321g17710
Potra002322g17747
Potra002322g17748
Potra002322g31786
Potra002323g17770
Potra002326g17794
Potra002334g17845
Potra002343g17897
Potra002348g17929
Potra002348g31812
Potra002355g17965
Potra002355g17967
Potra002355g17968
Potra002355g17970
Potra002355g17971
Potra002380g18129
Potra002395g18222
Potra002410g18337
Potra002419g18387
Potra002420g18403
Potra002426g18437
Potra002427g18439
Potra002428g18444
Potra002445g18531
Potra002450g18558
Potra002450g18559
Potra002450g18560
Potra002450g18567
Potra002451g18568
Potra002451g18570
Potra002455g18598
Potra002460g18642
Potra002468g18695
Potra002472g18715
Potra002486g18798
Potra002494g18845
Potra002494g18849
Potra002501g18888
Potra002501g18890
Potra002501g18891
Potra002514g18969
Potra002517g18993
Potra002517g18994
Potra002521g19034
Potra002522g19036
Potra002525g19054
Potra002525g19055
Potra002530g19078
Potra002530g19079
Potra002535g19096
Potra002541g19134
Potra002541g19137
Potra002551g19210
Potra002558g19274
Potra002558g19275
Potra002562g19301
Potra002573g19361
Potra002584g19427
Potra002594g19495
Potra002606g19556
Potra002610g19571
Potra002610g19572
Potra002617g19587
Potra002626g19601
Potra002661g19688
Potra002661g19689
Potra002662g19695
Potra002662g19696
Potra002662g19697
Potra002665g19705
Potra002690g19765
Potra002690g31991
Potra002690g31992
Potra002731g19861
Potra002748g19896
Potra002748g32005
Potra002793g19980
Potra002797g19990
Potra002797g19991
Potra002801g20004
Potra002819g20047
Potra002819g20048
Potra002823g20064
Potra002834g20084
Potra002834g20085
Potra002927g20333
Potra002952g20382
Potra002952g20383
Potra002980g20447
Potra002980g20448
Potra002980g20449
Potra002980g20450
Potra003016g20540
Potra003027g20562
Potra003027g32065
Potra003030g20568
Potra003069g20669
Potra003089g20713
Potra003095g20727
Potra003095g20728
Potra003117g20779
Potra003128g20812
Potra003138g20827
Potra003138g20828
Potra003159g20870
Potra003164g20880
Potra003178g20908
Potra003178g20909
Potra003182g20921
Potra003182g20922
Potra003243g21115
Potra003262g21160
Potra003272g21189
Potra003272g21190
Potra003272g21191
Potra003272g21192
Potra003334g21383
Potra003341g21397
Potra003351g21421
Potra003351g21422
Potra003385g21521
Potra003389g21531
Potra003389g32171
Potra003396g21548
Potra003396g21549
Potra003435g21657
Potra003447g21692
Potra003459g21736
Potra003459g21737
Potra003464g21750
Potra003465g21752
Potra003466g21763
Potra003472g21778
Potra003491g21818
Potra003493g21822
Potra003494g21823
Potra003494g21824
Potra003499g21835
Potra003523g21890
Potra003523g21891
Potra003523g21892
Potra003523g21893
Potra003543g21965
Potra003543g21966
Potra003546g21983
Potra003568g22049
Potra003568g22050
Potra003599g22120
Potra003599g22121
Potra003599g32279
Potra003599g32281
Potra003639g22245
Potra003641g22252
Potra003641g22253
Potra003646g22276
Potra003648g22292
Potra003648g22293
Potra003651g22305
Potra003656g22329
Potra003663g22360
Potra003684g22435
Potra003713g22528
Potra003765g22751
Potra003769g22773
Potra003769g22774
Potra003794g22881
Potra003810g22947
Potra003837g23060
Potra003837g23061
Potra003837g23062
Potra003838g23063
Potra003845g23114
Potra003847g23125
Potra003847g23126
Potra003861g23202
Potra003862g23205
Potra003862g23206
Potra003863g23213
Potra003863g23214
Potra003863g23216
Potra003872g23265
Potra003886g23340
Potra003909g23465
Potra003909g23466
Potra003909g23467
Potra003922g23530
Potra003933g23604
Potra003941g23671
Potra003946g23703
Potra003949g23712
Potra003949g23713
Potra003949g23714
Potra003949g23715
Potra003965g23803
Potra003965g23804
Potra003967g23825
Potra003968g23833
Potra003968g23834
Potra003973g23884
Potra003973g23889
Potra003973g23890
Potra003973g23892
Potra003973g35725
Potra003976g23918
Potra003976g23919
Potra003976g23921
Potra003976g23922
Potra003977g23929
Potra003980g23951
Potra003995g24050
Potra003995g24051
Potra003997g24065
Potra003999g24080
Potra004006g34299
Potra004007g24146
Potra004008g24153
Potra004008g34922
Potra004008g34923
Potra004012g24206
Potra004012g24207
Potra004015g24237
Potra004033g24351
Potra004034g24353
Potra004041g24367
Potra004046g24381
Potra004051g24387
Potra004052g24389
Potra004099g24492
Potra004127g24551
Potra004127g32553
Potra004129g24553
Potra004150g24632
Potra004164g24644
Potra004213g24693
Potra004213g24694
Potra004252g24734
Potra004347g24834
Potra004349g24836
Potra004356g24846
Potra004382g32638
Potra004382g32639
Potra004382g32640
Potra004398g24882
Potra004515g25018
Potra004536g25041
Potra004725g25169
Potra004928g25218
Potra004949g25232
Potra005013g25254
Potra005268g34731
Potra005304g32952
Potra005358g25370
Potra005402g25383
Potra005449g25400
Potra005456g25404
Potra006175g25593
Potra006175g25594
Potra006175g34123
Potra006280g25639
Potra006438g25683
Potra006461g25689
Potra006472g25691
Potra006505g25700
Potra006582g25721
Potra006631g25737
Potra006837g25830
Potra006890g25851
Potra007046g35705
Potra007102g25893
Potra007310g25933
Potra007310g34270
Potra007312g25935
Potra007312g25936
Potra008211g26113
Potra008390g26154
Potra008749g34614
Potra008932g26259
Potra010140g26499
Potra010173g26512
Potra010263g26540
Potra129621g26608
Potra148015g26623
Potra151649g26691
Potra152267g26705
Potra152267g26706
Potra152803g26716
Potra156309g26790
Potra157562g30937
Potra160509g26862
Potra160509g30974
Potra161916g26979
Potra161952g26982
Potra162169g26998
Potra162484g27019
Potra162846g27044
Potra163736g27118
Potra167914g31097
Potra168864g27390
Potra169222g27419
Potra169372g27434
Potra169793g27467
Potra169794g27468
Potra170214g27500
Potra170293g27504
Potra170737g27541
Potra171142g27573
Potra173456g27649
Potra173894g27678
Potra173932g27685
Potra174739g27748
Potra174956g27763
Potra176259g27871
Potra176395g31233
Potra180390g28096
Potra180504g28105
Potra180504g28106
Potra180830g28123
Potra180830g28124
Potra181399g34792
Potra181882g28194
Potra183035g28277
Potra183826g31344
Potra185621g28379
Potra187772g28533
Potra187879g28546
Potra188114g28565
Potra188987g28649
Potra189333g28674
Potra189985g28734
Potra191712g28766
Potra194917g28997
Potra195278g29032

## Sheet: Indent depth
gene
Potra000005g00026
Potra000005g00028
Potra000016g00083
Potra000030g00153
Potra000037g00184
Potra000053g00219
Potra000053g00220
Potra000071g00260
Potra000081g00284
Potra000081g00285
Potra000099g00326
Potra000101g00335
Potra000101g00336
Potra000101g00340
Potra000101g00341
Potra000102g00343
Potra000102g00344
Potra000102g00345
Potra000102g00347
Potra000151g00531
Potra000151g00532
Potra000151g00533
Potra000159g00570
Potra000162g00593
Potra000162g00594
Potra000162g00595
Potra000163g00597
Potra000163g00598
Potra000163g00599
Potra000163g31022
Potra000180g00710
Potra000180g00711
Potra000180g00712
Potra000185g00742
Potra000189g00775
Potra000189g00776
Potra000189g00777
Potra000189g00778
Potra000189g00779
Potra000190g00783
Potra000190g00784
Potra000190g00785
Potra000193g00811
Potra000193g00812
Potra000193g00814
Potra000199g00862
Potra000220g00904
Potra000220g00905
Potra000242g00958
Potra000246g00972
Potra000246g00973
Potra000258g00998
Potra000264g01005
Potra000279g01037
Potra000291g01063
Potra000302g01093
Potra000302g01094
Potra000302g01095
Potra000303g01096
Potra000343g01194
Potra000346g01224
Potra000348g01245
Potra000353g01340
Potra000353g01341
Potra000353g01343
Potra000354g01357
Potra000354g35324
Potra000357g01398
Potra000357g01399
Potra000357g01400
Potra000357g01401
Potra000357g01419
Potra000357g01420
Potra000366g01502
Potra000367g01517
Potra000374g01590
Potra000377g01623
Potra000377g01630
Potra000378g01635
Potra000379g01654
Potra000379g01655
Potra000379g01656
Potra000404g01932
Potra000404g01933
Potra000404g01934
Potra000404g01935
Potra000410g02012
Potra000411g02022
Potra000412g02032
Potra000412g02033
Potra000415g02074
Potra000418g02143
Potra000418g32581
Potra000422g02195
Potra000429g02271
Potra000439g02402
Potra000439g02403
Potra000440g02409
Potra000440g02411
Potra000440g02412
Potra000440g02413
Potra000446g02485
Potra000449g02522
Potra000449g02524
Potra000449g02533
Potra000449g02534
Potra000450g02536
Potra000453g02572
Potra000459g02661
Potra000459g02662
Potra000464g02752
Potra000466g02772
Potra000466g02773
Potra000470g02812
Potra000470g02813
Potra000470g02822
Potra000470g32717
Potra000472g02858
Potra000477g02902
Potra000478g02916
Potra000478g02917
Potra000478g02918
Potra000478g02921
Potra000481g02952
Potra000481g02954
Potra000484g02988
Potra000486g03007
Potra000492g03112
Potra000492g03113
Potra000492g03116
Potra000492g03120
Potra000494g03159
Potra000499g03211
Potra000499g03212
Potra000499g03214
Potra000511g03367
Potra000519g03463
Potra000519g03464
Potra000519g03465
Potra000519g03466
Potra000519g03467
Potra000519g03468
Potra000519g03469
Potra000520g03498
Potra000520g03499
Potra000520g03500
Potra000522g03535
Potra000526g03608
Potra000526g03623
Potra000526g03625
Potra000526g03626
Potra000528g03654
Potra000528g03655
Potra000531g03686
Potra000536g03749
Potra000536g03750
Potra000544g03834
Potra000548g03919
Potra000553g03986
Potra000562g04089
Potra000562g04092
Potra000563g04100
Potra000563g04101
Potra000563g04102
Potra000563g04103
Potra000566g04154
Potra000567g04174
Potra000586g04400
Potra000588g04412
Potra000588g33028
Potra000589g04441
Potra000589g04442
Potra000589g04443
Potra000592g04478
Potra000598g04535
Potra000598g04536
Potra000604g04580
Potra000604g33048
Potra000608g04624
Potra000608g04625
Potra000608g04628
Potra000608g04629
Potra000618g04700
Potra000625g04768
Potra000625g35773
Potra000640g04879
Potra000640g04885
Potra000653g05022
Potra000661g05097
Potra000670g05193
Potra000670g05194
Potra000682g05284
Potra000682g05285
Potra000700g33222
Potra000703g05496
Potra000703g05498
Potra000703g05499
Potra000703g05500
Potra000712g05574
Potra000712g05575
Potra000712g05579
Potra000712g05580
Potra000715g05596
Potra000715g05597
Potra000715g05600
Potra000715g05601
Potra000715g33778
Potra000741g05850
Potra000743g05857
Potra000743g05858
Potra000743g05859
Potra000748g05899
Potra000749g05900
Potra000751g05913
Potra000754g05939
Potra000754g05948
Potra000754g05949
Potra000761g33317
Potra000763g06034
Potra000763g33319
Potra000768g06070
Potra000768g06071
Potra000771g06080
Potra000776g06118
Potra000776g06119
Potra000776g06120
Potra000778g06130
Potra000778g06131
Potra000779g06140
Potra000784g06204
Potra000786g06223
Potra000786g06225
Potra000786g06226
Potra000786g06227
Potra000786g06232
Potra000786g06233
Potra000786g06234
Potra000786g33345
Potra000791g06263
Potra000792g06269
Potra000797g06319
Potra000797g06325
Potra000797g06327
Potra000801g35447
Potra000802g06359
Potra000802g06360
Potra000809g06448
Potra000824g06568
Potra000824g06571
Potra000824g06580
Potra000827g06599
Potra000833g06683
Potra000837g06733
Potra000840g06780
Potra000840g06781
Potra000849g06857
Potra000849g06858
Potra000849g06859
Potra000852g06898
Potra000857g06937
Potra000857g06938
Potra000857g06939
Potra000875g07047
Potra000875g07048
Potra000875g07050
Potra000878g07088
Potra000880g07110
Potra000880g07111
Potra000882g07133
Potra000891g07205
Potra000897g07279
Potra000899g07294
Potra000914g07410
Potra000914g07411
Potra000915g07423
Potra000915g07424
Potra000919g07456
Potra000922g34617
Potra000926g07499
Potra000926g07500
Potra000926g07501
Potra000926g07502
Potra000930g07575
Potra000937g07650
Potra000937g07651
Potra000937g07652
Potra000937g07656
Potra000937g07657
Potra000938g07669
Potra000938g07670
Potra000939g07682
Potra000940g07685
Potra000940g07686
Potra000940g07687
Potra000943g07721
Potra000943g07722
Potra000943g07723
Potra000955g07839
Potra000955g07841
Potra000967g07952
Potra000967g07953
Potra000967g07954
Potra000972g08027
Potra000972g33575
Potra000974g08070
Potra000976g08086
Potra000979g08099
Potra000979g08100
Potra000997g08276
Potra000997g08277
Potra000997g08284
Potra000999g08312
Potra001003g08348
Potra001005g08360
Potra001005g08361
Potra001008g08386
Potra001018g08494
Potra001018g30397
Potra001024g08550
Potra001024g08551
Potra001024g08552
Potra001024g08553
Potra001024g08554
Potra001028g08626
Potra001028g08627
Potra001028g08628
Potra001031g08647
Potra001031g30420
Potra001035g08729
Potra001039g08765
Potra001039g08768
Potra001041g08785
Potra001043g08838
Potra001043g08839
Potra001047g08894
Potra001047g08895
Potra001048g08913
Potra001050g08929
Potra001050g30471
Potra001053g08999
Potra001053g09000
Potra001062g09123
Potra001064g09136
Potra001065g09158
Potra001073g09258
Potra001073g09259
Potra001073g09260
Potra001082g09352
Potra001082g09353
Potra001082g09354
Potra001082g09356
Potra001083g09369
Potra001083g09376
Potra001083g09377
Potra001085g09413
Potra001087g09434
Potra001087g09443
Potra001087g09444
Potra001088g09451
Potra001095g09539
Potra001096g09540
Potra001096g09550
Potra001098g09576
Potra001098g30549
Potra001106g09672
Potra001107g09677
Potra001111g09746
Potra001113g09778
Potra001117g09850
Potra001117g09851
Potra001117g09852
Potra001151g10017
Potra001154g10027
Potra001158g10056
Potra001160g10068
Potra001160g10069
Potra001160g10070
Potra001163g10095
Potra001172g10163
Potra001172g10165
Potra001175g10182
Potra001193g10322
Potra001200g10367
Potra001200g10368
Potra001203g10387
Potra001203g10388
Potra001204g10402
Potra001212g10473
Potra001212g10474
Potra001241g10662
Potra001242g10672
Potra001246g10702
Potra001248g10739
Potra001252g35354
Potra001256g10817
Potra001271g10988
Potra001281g11056
Potra001281g11057
Potra001296g11158
Potra001300g11187
Potra001301g11193
Potra001307g11230
Potra001309g11254
Potra001309g11255
Potra001312g11279
Potra001318g11308
Potra001318g11309
Potra001318g11310
Potra001320g11329
Potra001320g11330
Potra001320g11331
Potra001320g30742
Potra001321g11335
Potra001321g11336
Potra001321g11337
Potra001324g11377
Potra001334g11456
Potra001334g11457
Potra001334g11458
Potra001334g11459
Potra001334g11460
Potra001334g11461
Potra001346g11551
Potra001365g11674
Potra001389g11825
Potra001391g11830
Potra001394g11849
Potra001394g11850
Potra001395g11865
Potra001399g11888
Potra001399g11889
Potra001405g11929
Potra001406g11938
Potra001411g11977
Potra001413g11990
Potra001413g11991
Potra001426g12051
Potra001426g12054
Potra001426g12059
Potra001426g12060
Potra001431g12078
Potra001443g12133
Potra001443g12140
Potra001443g12144
Potra001443g12145
Potra001446g12175
Potra001474g12340
Potra001478g12371
Potra001486g12404
Potra001505g12546
Potra001505g12547
Potra001506g12557
Potra001507g12573
Potra001514g12623
Potra001524g12679
Potra001526g12689
Potra001530g12712
Potra001549g12835
Potra001549g12838
Potra001549g12839
Potra001551g12849
Potra001551g12852
Potra001551g12853
Potra001551g12854
Potra001553g12865
Potra001553g12866
Potra001557g12889
Potra001569g12983
Potra001580g13067
Potra001580g13068
Potra001587g13139
Potra001587g13140
Potra001592g13166
Potra001596g13181
Potra001596g13182
Potra001596g13183
Potra001606g13237
Potra001610g13272
Potra001610g13273
Potra001624g13362
Potra001632g13411
Potra001633g13429
Potra001640g13473
Potra001645g13491
Potra001651g13543
Potra001651g13545
Potra001651g13546
Potra001651g13547
Potra001654g13567
Potra001654g13569
Potra001655g13586
Potra001664g13674
Potra001669g13704
Potra001683g13773
Potra001684g13783
Potra001687g13804
Potra001691g13826
Potra001697g13864
Potra001698g13873
Potra001698g13874
Potra001700g31136
Potra001701g13888
Potra001711g13925
Potra001711g31148
Potra001711g31152
Potra001719g13981
Potra001719g13984
Potra001725g14035
Potra001725g14037
Potra001730g14071
Potra001730g14086
Potra001730g14087
Potra001730g14088
Potra001733g14105
Potra001734g14121
Potra001734g14122
Potra001739g14164
Potra001740g14178
Potra001741g14183
Potra001770g14382
Potra001771g14388
Potra001775g14458
Potra001775g14459
Potra001777g14468
Potra001781g14495
Potra001790g14531
Potra001790g14532
Potra001797g14568
Potra001797g14569
Potra001797g14571
Potra001797g31274
Potra001798g14573
Potra001798g14574
Potra001804g14604
Potra001821g14697
Potra001821g14699
Potra001821g33775
Potra001834g14756
Potra001842g14791
Potra001842g14792
Potra001843g14800
Potra001855g14857
Potra001868g14935
Potra001868g14936
Potra001868g14937
Potra001884g15003
Potra001887g15025
Potra001888g15027
Potra001888g15028
Potra001892g15062
Potra001899g15095
Potra001907g15132
Potra001932g15314
Potra001932g15315
Potra001950g15407
Potra001960g15484
Potra001977g15576
Potra001977g31564
Potra001983g15615
Potra001989g15630
Potra001989g15632
Potra001989g15633
Potra001989g15636
Potra001989g15637
Potra001989g15638
Potra001989g15646
Potra001989g15647
Potra002001g15708
Potra002001g15709
Potra002003g15717
Potra002003g15718
Potra002016g15814
Potra002016g15815
Potra002024g15853
Potra002032g15902
Potra002032g15903
Potra002050g16004
Potra002055g16027
Potra002057g16045
Potra002057g16046
Potra002057g16047
Potra002057g16048
Potra002068g16129
Potra002079g16200
Potra002081g16212
Potra002081g16213
Potra002082g16228
Potra002092g16282
Potra002096g16304
Potra002096g16305
Potra002096g16306
Potra002096g16307
Potra002096g16308
Potra002101g34385
Potra002109g16389
Potra002113g16404
Potra002113g33703
Potra002115g16433
Potra002115g16434
Potra002117g16444
Potra002117g16445
Potra002117g16446
Potra002117g31648
Potra002131g16510
Potra002131g16511
Potra002131g35739
Potra002139g16557
Potra002139g16570
Potra002139g16571
Potra002145g16597
Potra002154g16662
Potra002156g16667
Potra002156g16670
Potra002158g16674
Potra002162g16706
Potra002169g16739
Potra002172g16758
Potra002174g31673
Potra002182g16822
Potra002203g16959
Potra002216g17061
Potra002219g17077
Potra002219g17079
Potra002228g17120
Potra002230g17142
Potra002230g31712
Potra002236g17178
Potra002246g17257
Potra002254g35582
Potra002257g17342
Potra002266g17381
Potra002266g17382
Potra002267g17391
Potra002277g17456
Potra002293g17542
Potra002296g17552
Potra002313g17655
Potra002334g17844
Potra002341g17884
Potra002341g17885
Potra002341g17886
Potra002341g17887
Potra002346g17910
Potra002353g17951
Potra002355g17964
Potra002355g17965
Potra002355g17966
Potra002355g17967
Potra002357g17983
Potra002360g17991
Potra002366g18027
Potra002373g18074
Potra002373g18075
Potra002373g18091
Potra002374g18092
Potra002374g18093
Potra002377g18109
Potra002377g18110
Potra002377g18111
Potra002377g18113
Potra002381g31830
Potra002389g18189
Potra002397g18246
Potra002399g18259
Potra002404g18291
Potra002404g18292
Potra002425g18423
Potra002425g18424
Potra002443g18521
Potra002449g18557
Potra002486g18792
Potra002494g18845
Potra002494g18846
Potra002494g18847
Potra002494g18848
Potra002494g35245
Potra002497g18861
Potra002497g18862
Potra002506g18927
Potra002511g18945
Potra002547g19186
Potra002551g31929
Potra002551g34514
Potra002559g19284
Potra002559g19285
Potra002561g19294
Potra002564g19314
Potra002568g19335
Potra002572g19350
Potra002572g19355
Potra002576g19377
Potra002580g19402
Potra002581g19407
Potra002581g19408
Potra002581g19409
Potra002581g19410
Potra002581g35114
Potra002582g19423
Potra002588g19459
Potra002594g19495
Potra002605g19549
Potra002606g19556
Potra002641g19634
Potra002641g19635
Potra002659g19681
Potra002662g19692
Potra002662g19693
Potra002664g19701
Potra002688g19755
Potra002688g19756
Potra002694g31993
Potra002701g19792
Potra002701g19793
Potra002744g19890
Potra002772g19947
Potra002788g19970
Potra002788g19971
Potra002798g19994
Potra002798g19995
Potra002803g20010
Potra002832g20081
Potra002834g20084
Potra002834g20085
Potra002844g20113
Potra002880g20217
Potra002880g20218
Potra002882g20223
Potra002893g20248
Potra002893g20249
Potra002902g20272
Potra002902g32039
Potra002922g20318
Potra002924g20325
Potra002924g20326
Potra002924g20327
Potra002924g20328
Potra002943g20361
Potra002943g20362
Potra002958g32048
Potra002985g32055
Potra002990g20475
Potra002996g20497
Potra003006g20515
Potra003028g20565
Potra003049g20625
Potra003049g20626
Potra003075g20681
Potra003075g20682
Potra003075g20683
Potra003081g20695
Potra003081g20696
Potra003084g20702
Potra003095g20727
Potra003103g20749
Potra003103g20750
Potra003120g20787
Potra003120g20788
Potra003148g20850
Potra003209g21005
Potra003241g21108
Potra003241g21112
Potra003243g21115
Potra003243g21116
Potra003251g21134
Potra003261g21152
Potra003261g21153
Potra003261g21155
Potra003261g21156
Potra003261g21157
Potra003261g32135
Potra003263g21163
Potra003300g21280
Potra003300g21281
Potra003315g21317
Potra003319g21333
Potra003328g21368
Potra003350g21418
Potra003350g21419
Potra003352g21428
Potra003370g21471
Potra003420g21615
Potra003443g32196
Potra003449g21700
Potra003465g21757
Potra003478g21788
Potra003491g21818
Potra003523g21891
Potra003523g21892
Potra003541g21959
Potra003551g21997
Potra003551g21998
Potra003551g21999
Potra003556g22015
Potra003585g22090
Potra003591g22105
Potra003596g22111
Potra003599g22119
Potra003599g32281
Potra003601g22128
Potra003609g22164
Potra003609g22165
Potra003625g22204
Potra003629g22215
Potra003641g22252
Potra003641g22253
Potra003647g22278
Potra003688g22448
Potra003715g22535
Potra003720g22559
Potra003721g22566
Potra003721g22567
Potra003721g22568
Potra003721g22569
Potra003721g22570
Potra003745g33653
Potra003745g34573
Potra003750g22686
Potra003750g22688
Potra003753g22697
Potra003766g22758
Potra003766g22759
Potra003783g22844
Potra003784g22845
Potra003784g22846
Potra003784g22847
Potra003789g22865
Potra003790g22869
Potra003816g22971
Potra003816g32381
Potra003832g23040
Potra003836g23052
Potra003841g23076
Potra003841g23077
Potra003841g23078
Potra003843g23099
Potra003843g23100
Potra003848g23135
Potra003864g23224
Potra003871g23256
Potra003874g23274
Potra003874g23276
Potra003875g23280
Potra003877g23292
Potra003877g23293
Potra003889g23357
Potra003901g23424
Potra003902g23428
Potra003916g23495
Potra003917g23499
Potra003917g23500
Potra003934g23609
Potra003935g32450
Potra003939g23653
Potra003939g34942
Potra003943g23678
Potra003943g23679
Potra003943g23682
Potra003946g23699
Potra003962g23779
Potra003962g23780
Potra003962g23781
Potra003962g32468
Potra003962g35664
Potra003970g23849
Potra003970g23850
Potra003970g23851
Potra003970g23855
Potra003970g23856
Potra003970g23857
Potra003970g23858
Potra003970g23859
Potra003970g32478
Potra003993g24042
Potra003994g24047
Potra003994g32494
Potra003997g24064
Potra003998g24075
Potra004000g24085
Potra004002g24102
Potra004002g32499
Potra004003g24107
Potra004003g24108
Potra004003g24109
Potra004006g24139
Potra004006g24140
Potra004007g24145
Potra004022g24312
Potra004022g32523
Potra004030g24346
Potra004030g24347
Potra004046g24382
Potra004121g24535
Potra004135g24584
Potra004135g24585
Potra004162g24641
Potra004186g24672
Potra004186g24673
Potra004251g24733
Potra004252g24734
Potra004252g24735
Potra004293g24782
Potra004322g24812
Potra004322g24813
Potra004322g24814
Potra004341g24827
Potra004371g24859
Potra004608g25111
Potra004732g25172
Potra004836g25191
Potra005421g25391
Potra005630g25449
Potra005779g25485
Potra006030g25538
Potra006030g25539
Potra006156g25582
Potra006156g25583
Potra006296g25642
Potra006434g25682
Potra006488g25696
Potra006740g25768
Potra006774g33173
Potra006837g25830
Potra006840g25831
Potra007174g25908
Potra007752g26017
Potra007814g26040
Potra008054g34293
Potra008932g26259
Potra009152g26298
Potra009553g26384
Potra010119g26491
Potra151671g26694
Potra151671g34620
Potra152277g26708
Potra155914g26780
Potra156128g26785
Potra161077g26900
Potra161145g26909
Potra161202g26919
Potra162194g27000
Potra162448g27014
Potra162920g27049
Potra163287g27084
Potra164080g34112
Potra167328g27270
Potra167419g27275
Potra167680g27295
Potra167751g27308
Potra167834g27315
Potra167834g27316
Potra167909g27320
Potra168497g27373
Potra170042g27490
Potra170042g27491
Potra170117g27495
Potra170737g27541
Potra170899g27554
Potra173232g27637
Potra173456g27649
Potra173766g27670
Potra173766g27671
Potra174578g27734
Potra175046g27767
Potra175500g27802
Potra175668g27817
Potra175700g27820
Potra175791g27831
Potra175858g27835
Potra176991g27925
Potra177096g27930
Potra177342g27948
Potra179437g28017
Potra180350g28091
Potra181387g28152
Potra181537g28161
Potra181882g28194
Potra182327g28217
Potra182434g31312
Potra183321g28292
Potra186016g28401
Potra187931g28549
Potra188350g28593
Potra189222g28668
Potra189342g31440
Potra189406g28681
Potra189406g28682
Potra189435g28686
Potra189867g28726
Potra189935g28732
Potra193630g28895
Potra194093g28922
Potra194182g28938
Potra194182g28939
Potra194505g31514
Potra194704g28979
Potra194917g28997
Potra196329g29098
Potra197648g29242
Potra198047g29283
Potra199614g29418
