# Supplementary material for: Leaf shape in Populus tremula is a complex, omnigenic trait
Source: Ecol Evol. 2020 Oct 13;10(21):11922–40. doi: 10.1002/ece3.6691 (PMC7663049; doi:10.1002/ece3.6691)
Supplement: Supplementary file 14 — Table S3 [file ECE3-10-11922-s014.xlsx]

## Sheet: Area DEGs
gene	baseMean	log2FoldChange	lfcSE	stat	pvalue	padj	SwAsp eGene	GSEA leading edge gene	annotation	Arabidopsis RBDH	Arabidopsis best DIAMOND	GWAS rank
Potra000481g02956	103.346	-10.1035	1.01036	-9.99999	1.52416e-23	4.31443e-19	TRUE	FALSE	uncharacterized protein LOC105107609
Potra001400g11894	4.11686	-6.67267	0.931061	-7.16674	7.68053e-13	7.7286e-09	FALSE	TRUE	RNA-binding protein		AT1G22910	14845
Potra001593g13170	17.8157	-6.74077	0.941721	-7.15792	8.19084e-13	7.7286e-09	FALSE	FALSE	disease resistance protein
Potra160276g34459	125.369	-3.47201	0.541704	-6.40942	1.46078e-10	1.03376e-06	FALSE	FALSE	glutathione S-transferase		AT1G78340
Potra002590g19480	49.297	-3.35254	0.554334	-6.04786	1.46779e-09	8.07695e-06	TRUE	TRUE	phenolic glucoside malonyltransferase		AT5G39090	2144
Potra006156g25582	3.37444	8.66853	1.43923	6.02301	1.712e-09	8.07695e-06	FALSE	TRUE	integrase core domain containing protein		AT4G23160	12060
Potra000408g01988	95.7819	-1.47657	0.260246	-5.67372	1.39726e-08	5.65033e-05	FALSE	TRUE	methanol O-anthraniloyltransferase		AT5G17540	9999
Potra004464g24949	10.7678	-1.79214	0.325716	-5.50215	3.75188e-08	0.000132674	FALSE	FALSE	leucine-rich repeat receptor		AT5G48380	16543
Potra195044g29010	2.46804	3.3107	0.603982	5.48146	4.21827e-08	0.000132674	TRUE	FALSE	disease resistance protein		AT1G58602
Potra000620g04712	1.1267	-7.23532	1.33099	-5.43606	5.44721e-08	0.000154194	TRUE	TRUE	threonine-protein kinase		AT5G39390	3914
Potra189856g28724	5.14384	2.32163	0.438168	5.2985	1.16761e-07	0.000300467	FALSE	FALSE				19994
Potra002843g20111	6.59165	2.01708	0.385476	5.2327	1.67052e-07	0.000394061	FALSE	FALSE	probable nucleoredoxin 1		AT1G60420	19902
Potra188950g28648	41.7568	1.81979	0.349946	5.20018	1.99092e-07	0.00040255	FALSE	FALSE	Laccase-4 -like		AT2G38080
Potra198679g29340	7.5896	1.64717	0.316044	5.21184	1.86978e-07	0.00040255	TRUE	FALSE	threonine-protein kinase		AT4G27300
Potra000363g01468	57.1381	1.07706	0.208349	5.16951	2.34712e-07	0.000427192	TRUE	TRUE	CCR4 associated factor		AT5G22250	7268
Potra001593g13171	15.4799	-3.31734	0.642371	-5.16421	2.41462e-07	0.000427192	FALSE	FALSE
Potra001767g14362	22.0976	-0.732804	0.143219	-5.11667	3.10972e-07	0.000517805	TRUE	TRUE	uncharacterized protein LOC105114013 isoform		AT3G25680	4737
Potra001546g12822	229.062	0.464841	0.0916213	5.07351	3.90554e-07	0.00061419	FALSE	FALSE	uncharacterized protein LOC105123666			23602
Potra000576g04295	17.1316	-4.6286	0.925749	-4.99984	5.73783e-07	0.000854846	FALSE	FALSE	repeat family protein	AT5G51160	AT5G51160	27573
Potra000718g05627	68.3086	-2.50069	0.502013	-4.98132	6.31528e-07	0.000893834	TRUE	TRUE	terpene synthase/cyclase		AT3G25820	8054
Potra001021g08532	11.0961	1.75621	0.354099	4.95967	7.06148e-07	0.000908588	TRUE	TRUE	putative invertase inhibitor			1161
Potra008300g26135	28.856	-0.957062	0.192793	-4.9642	6.8986e-07	0.000908588	TRUE	TRUE	P450 71A1-like		AT1G13080	5670
Potra003761g22727	151.184	-0.381816	0.0774416	-4.93037	8.20758e-07	0.00101014	TRUE	TRUE	E3 ubiquitin protein ligase		AT2G30580	14270
Potra000119g00389	3.63062	2.22588	0.454158	4.90111	9.52969e-07	0.00112399	FALSE	TRUE	uncharacterized protein LOC105123004		AT3G04280	3239
Potra000803g06366	314.067	-0.33158	0.0679233	-4.88169	1.0518e-06	0.00113805	TRUE	TRUE	lysosomal beta glucosidase	AT3G47000	AT3G47000	2944
Potra001058g09074	144.831	-0.767947	0.157044	-4.89	1.00837e-06	0.00113805	FALSE	TRUE	aldo-keto reductase		AT1G60710	14656
Potra168179g27346	68.0659	3.00647	0.616652	4.87547	1.0855e-06	0.00113805	TRUE	FALSE	UPF0481 protein At3g47200-like		AT4G31980	29663
Potra001890g15046	204.119	-0.579173	0.120393	-4.81071	1.50397e-06	0.00149859	FALSE	TRUE	acid synthase-like		AT2G34790	7923
Potra003933g23604	10.5666	-1.46914	0.305651	-4.80659	1.53528e-06	0.00149859	FALSE	TRUE	mobility group B protein		AT1G04880	5881
Potra181061g28129	2.21674	-4.79689	1.00103	-4.79195	1.6517e-06	0.00155849	TRUE	TRUE	malate dehydrogenase, mitochondrial		AT3G15020	795
Potra004485g24974	1.50615	21.979	4.63536	4.7416	2.12039e-06	0.00193619	FALSE	FALSE	1-aminocyclopropane-1-carboxylate oxidase		AT4G10500	29555
Potra004011g24201	5.96149	-2.16393	0.466577	-4.63788	3.51996e-06	0.00311373	TRUE	TRUE	putative metallophosphoesterase At3g03305		AT3G03305	7337
Potra000698g33213	814.312	-2.26808	0.490673	-4.62238	3.79365e-06	0.00325415	TRUE	FALSE	malonyltransferase 1-like
Potra000586g04380	32.4826	-0.81244	0.176324	-4.60765	4.07241e-06	0.00329365	FALSE	TRUE	protein S-acyltransferase		AT3G56930	774
Potra001917g15223	553.751	-0.698872	0.151635	-4.6089	4.04807e-06	0.00329365	TRUE	TRUE	cinnamoyl-CoA reductase	AT2G33590	AT2G33590	146
Potra002464g18665	5351.15	1.7727	0.388966	4.55748	5.17703e-06	0.00389355	TRUE	FALSE				17443
Potra004613g25115	36.5663	-1.40706	0.308872	-4.55547	5.22679e-06	0.00389355	FALSE	TRUE	beta-hydroxysteroid dehydrogenase-like 4A		AT3G47360	7094
Potra006046g25546	193.85	2.91352	0.638599	4.56236	5.05824e-06	0.00389355	TRUE	FALSE	uncharacterized protein LOC105136051		AT3G58480	16341
Potra000177g00678	10.5166	1.27845	0.282202	4.53027	5.89078e-06	0.00427565	FALSE	FALSE	Epoxide hydrolase 2		AT4G02340	27121
Potra000620g04713	27.536	-3.02773	0.672119	-4.50475	6.64501e-06	0.00470251	TRUE	FALSE	threonine-protein kinase		AT3G47090	18377
Potra001509g12591	94.2306	-1.9133	0.427469	-4.47587	7.60993e-06	0.00489578	TRUE	TRUE	Acyl carrier protein		AT2G30200	4893
Potra004359g24848	6214.57	-0.553495	0.123309	-4.48867	7.16691e-06	0.00489578	TRUE	FALSE	probable glutathione S-transferase			16431
Potra007207g25914	70.669	-8.21064	1.83212	-4.4815	7.41212e-06	0.00489578	FALSE	FALSE	Pro-X carboxypeptidase			27352
Potra180610g28114	17.1602	-1.08767	0.242841	-4.47893	7.50192e-06	0.00489578	FALSE	TRUE	disease resistance protein		AT5G66900	1399
Potra000995g08265	47.7618	-0.889924	0.199515	-4.46044	8.17911e-06	0.00509652	TRUE	TRUE	subfamily C member 14		AT5G49580	6117
Potra179437g28017	20.7944	1.8453	0.413952	4.45776	8.28205e-06	0.00509652	TRUE	TRUE	ABC transporter G family member		AT1G59870	3169
Potra002977g20441	38.7391	0.549019	0.12425	4.41867	9.93104e-06	0.00598123	TRUE	FALSE			AT3G15150	17954
Potra001056g09040	7.99527	1.76512	0.401611	4.39509	1.10725e-05	0.00639654	FALSE	TRUE	birefringence-like 19	AT5G15900	AT5G15900	11593
Potra002359g17987	32.6946	0.82509	0.187674	4.3964	1.10061e-05	0.00639654	FALSE	TRUE	FAF-like, chloroplastic	AT5G22090	AT5G22090	1876
Potra196739g30199	48.8727	0.882292	0.201073	4.38791	1.14443e-05	0.00647906	FALSE	FALSE	ATP synthase CF0
Potra009458g26364	59.0407	-5.62998	1.28757	-4.37256	1.22799e-05	0.00681584	FALSE	FALSE	uncharacterized protein LOC105136226			27982
Potra004345g24832	7.56124	-2.98328	0.685289	-4.35333	1.34088e-05	0.00729928	TRUE	FALSE	7-deoxyloganetin glucosyltransferase		AT1G22360	25280
Potra000768g06064	120.463	1.33726	0.308715	4.33171	1.47957e-05	0.0078698	FALSE	TRUE	uncharacterized protein LOC105107864		AT3G05550	12838
Potra001540g12777	672.673	0.408494	0.0944372	4.32557	1.52141e-05	0.0078698	TRUE	FALSE	protein B17 isoform		AT2G20590	16654
Potra006097g25566	63.2907	0.477115	0.110329	4.32446	1.52909e-05	0.0078698	TRUE	TRUE	uncharacterized protein LOC105134619 isoform		AT1G14260	12111
Potra000695g05396	399.13	0.50101	0.116096	4.31549	1.59247e-05	0.00804967	FALSE	TRUE	L-3-cyanoalanine		AT5G28020	13064
Potra000610g04643	224.518	-1.1047	0.257801	-4.28509	1.82661e-05	0.00907122	FALSE	FALSE	cysteine-rich receptor-like protein kinase	AT4G21410	AT4G21410	24999
Potra180830g28123	567.175	-0.645241	0.151544	-4.25777	2.06472e-05	0.0100769	FALSE	TRUE	CCCH domain-containing protein 55-like isoform		AT5G12440	3672
Potra163039g27060	262.667	-0.34594	0.0815276	-4.24323	2.20324e-05	0.0105707	TRUE	TRUE	GDSL esterase/lipase At2g04570	AT2G04570	AT2G04570	1111
Potra000464g02725	10.735	-0.947513	0.223695	-4.23573	2.27809e-05	0.0107476	FALSE	TRUE	uncharacterized protein LOC105133646		AT5G05840	4882
Potra009118g26292	58.5237	1.06612	0.252131	4.22844	2.3532e-05	0.01092	FALSE	FALSE	protein ECERIFERUM 1		AT1G02205	30561
Potra000409g02000	312.814	-0.265971	0.0632385	-4.20584	2.60117e-05	0.011876	FALSE	TRUE	Plant snare 11		AT2G35190	614
Potra002680g19736	20.9094	-0.97633	0.232534	-4.19866	2.685e-05	0.0118899	FALSE	TRUE	uncharacterized protein LOC105138173			14641
Potra003643g22260	20.7648	2.21393	0.527329	4.19839	2.68822e-05	0.0118899	TRUE	TRUE	NRT1/ PTR FAMILY 8		AT3G54140	14519
Potra000786g06223	3.70003	-1.53434	0.366099	-4.19106	2.7766e-05	0.0120919	TRUE	TRUE	piezo-type mechanosensitive		AT2G48060	1586
Potra006886g25850	1.95498	-2.03719	0.487157	-4.18179	2.89219e-05	0.0124044	FALSE	FALSE	glutamate receptor 2		AT2G29110	30365
Potra001437g12099	75.0617	0.634087	0.151949	4.17302	3.00583e-05	0.0126994	TRUE	TRUE	subtilisin-like protease	AT4G10550	AT4G10550	4361
Potra006341g33094	6.21027	-3.92812	0.94371	-4.16243	3.14883e-05	0.0131079	TRUE	FALSE
Potra008127g26100	34.6755	-1.6478	0.39673	-4.15346	3.27487e-05	0.013435	FALSE	FALSE	disease resistance protein		AT3G14460	30270
Potra001727g14055	9.44018	0.794265	0.191734	4.14254	3.43475e-05	0.0138897	TRUE	FALSE	protein PAIR1-like		AT1G01690	16099
Potra186685g31386	15.8805	1.56839	0.380127	4.12596	3.6919e-05	0.0147192	FALSE	TRUE	uncharacterized protein LOC100233117		AT4G10270	2267
Potra000147g00517	345.398	0.324275	0.0788026	4.11503	3.87129e-05	0.0152201	FALSE	TRUE	xyloglucan endotransglucosylase/hydrolase protein		AT1G14720	7689
Potra000972g08032	457.553	0.502867	0.122421	4.10768	3.99657e-05	0.015288	FALSE	FALSE	uncharacterized protein LOC105121547		AT3G57280	22411
Potra194172g28934	29.7356	-1.53908	0.374575	-4.10889	3.97571e-05	0.015288	TRUE	FALSE	F-box/kelch		AT3G23880	27597
Potra000241g00952	387.916	0.399259	0.0977026	4.08647	4.37978e-05	0.0159447	FALSE	TRUE	Beta-galactosidase 3		AT4G36360	999
Potra003151g20857	39.607	0.675752	0.165393	4.08575	4.39355e-05	0.0159447	FALSE	FALSE	cell nuclear antigen		AT2G29570	19976
Potra004038g24359	31.9827	-1.42648	0.349119	-4.08595	4.38959e-05	0.0159447	FALSE	TRUE			AT1G12740	14090
Potra005328g25359	136.204	-0.757432	0.185231	-4.08911	4.33032e-05	0.0159447	TRUE	FALSE	Proton gradient regulation 5		AT2G05620	22234
Potra182906g28262	45.9046	1.29636	0.317896	4.07795	4.54339e-05	0.0162797	FALSE	FALSE	TMV resistance protein N-like isoform		AT5G36930
Potra168439g27369	21.3156	-3.05333	0.749356	-4.07461	4.6092e-05	0.0163091	TRUE	FALSE
Potra001094g09531	372.919	0.444956	0.109447	4.06551	4.79285e-05	0.016591	FALSE	TRUE	protein PMR5-like	AT5G58600	AT5G58600	13062
Potra004525g25028	40.9672	-2.29724	0.565146	-4.06486	4.80608e-05	0.016591	TRUE	FALSE	uncharacterized protein LOC105136642 isoform X1		AT5G45540
Potra009370g26344	7.64186	-1.925	0.473911	-4.06194	4.8666e-05	0.0165974	TRUE	FALSE	receptor kinase 2		AT1G21270	30620
Potra007349g25941	35.7544	-1.03869	0.255943	-4.05828	4.94345e-05	0.0166588	FALSE	FALSE	uncharacterized protein LOC105109197		AT3G48770	28256
Potra000175g00667	4.11163	-1.78182	0.441424	-4.03653	5.42479e-05	0.0175488	TRUE	TRUE	folate-biopterin transporter		AT5G54860	2410
Potra001767g14361	85.7974	-0.73696	0.182633	-4.0352	5.45551e-05	0.0175488	TRUE	TRUE	Protein CHUP1, chloroplastic		AT3G25690	866
Potra003198g20978	2368.88	0.164643	0.0407378	4.04151	5.3107e-05	0.0175488	FALSE	TRUE	NADPH-cytochrome P450	AT4G24520	AT4G24520	11059
Potra185863g28389	522.578	2.80386	0.694072	4.03973	5.35128e-05	0.0175488	TRUE	FALSE	endochitinase WIN8 isoform		AT3G12500	18918
Potra001230g10567	7.80918	-0.985329	0.245125	-4.0197	5.82724e-05	0.018328	FALSE	FALSE	luminal-binding protein		AT5G28540	19650
Potra004474g24960	107.212	1.01745	0.252953	4.0223	5.76328e-05	0.018328	FALSE	TRUE	GDSL esterase/lipase		AT5G45670	11231
Potra001665g13686	79.2649	0.77336	0.192723	4.01281	6.00007e-05	0.0186642	TRUE	FALSE	uncharacterized protein LOC105132592 isoform		AT5G26594	22215
Potra001767g14359	416.967	-0.316063	0.0788281	-4.00952	6.08426e-05	0.0187203	TRUE	TRUE	coil domain-containing	AT1G25682	AT1G25682	11755
Potra001528g12698	7.61786	3.75099	0.937505	4.00103	6.3067e-05	0.0191961	FALSE	FALSE	uncharacterized protein LOC101293529 isoform		AT1G21280	19206
Potra001403g11922	3.13764	-1.20606	0.302142	-3.99168	6.56063e-05	0.0197566	FALSE	TRUE	PI-PLC X domain-containing protein At5g67130		AT4G36945	12858
Potra001092g09507	1287.15	-0.651826	0.163428	-3.98847	6.65021e-05	0.0198155	TRUE	TRUE	bifunctional epoxide hydrolase		AT4G02340	13323
Potra001562g12922	502.641	-0.231867	0.0584852	-3.96455	7.35357e-05	0.0216831	FALSE	FALSE	uncharacterized protein LOC105111312 isoform		AT3G16230	26215
Potra002363g31825	13.6977	1.56815	0.397601	3.94403	8.01221e-05	0.0233816	FALSE	FALSE	conserved unknown protein
Potra009236g26310	11.1671	1.05443	0.269419	3.91371	9.08902e-05	0.0262533	FALSE	FALSE	disease resistance protein		AT3G14460
Potra006350g25658	5.33152	1.29021	0.329916	3.91072	9.202e-05	0.0263112	TRUE	FALSE			AT2G26590	23982
Potra001762g35123	4.16651	2.05426	0.528773	3.88495	0.000102352	0.0281288	TRUE	TRUE	Transcription factor IIIA	AT1G72050	AT1G72050	14515
Potra002408g18323	181.011	-0.248808	0.0639878	-3.88836	0.000100925	0.0281288	FALSE	TRUE	isoamylase 1, chloroplastic-like isoform		AT2G39930	8890
Potra004595g25101	28.5785	-1.20042	0.308983	-3.88507	0.000102302	0.0281288	TRUE	FALSE	pentatricopeptide repeat-containing		AT2G34400	19508
Potra168002g27330	389.88	0.739874	0.190389	3.88612	0.000101861	0.0281288	FALSE	FALSE
Potra004132g24572	42.7736	-0.893072	0.230281	-3.87818	0.000105239	0.0286443	TRUE	TRUE	uncharacterized protein LOC105113335		AT5G45470	8686
Potra000717g05621	79.8447	-0.556772	0.144006	-3.8663	0.000110497	0.029508	FALSE	TRUE	protein phosphatase 2C		AT4G26080	2336
Potra174352g27714	29.4915	5.41228	1.39911	3.86836	0.000109569	0.029508	FALSE	FALSE	protein At3g47200-like isoform		AT4G31980	23824
Potra001837g14772	998.055	0.557999	0.144582	3.85939	0.000113672	0.0299464	FALSE	TRUE	sucrose synthase 1		AT3G43190	7602
Potra010356g26568	49.3931	-3.02551	0.78419	-3.85814	0.000114255	0.0299464	FALSE	FALSE	UPF0481 protein At3g47200-like		AT4G31980
Potra001531g12718	405.612	0.836421	0.217397	3.84743	0.000119364	0.0309985	FALSE	FALSE	heat shock protein	AT5G12020	AT5G12020	18508
Potra001056g09046	204.442	-1.15624	0.301058	-3.84057	0.000122749	0.0315877	FALSE	TRUE	cytochrome P450 82G1		AT3G25180	5078
Potra003949g23718	16.8085	1.10808	0.288803	3.8368	0.000124648	0.0317875	FALSE	TRUE	protein ENHANCED DISEASE RESISTANCE 2	AT3G54800	AT3G54800	6425
Potra000114g00375	22.0032	1.35131	0.352944	3.82869	0.000128827	0.0318202	TRUE	FALSE	malonyltransferase 1-like		AT5G39050	25960
Potra001903g15116	127.92	0.385287	0.100654	3.82784	0.000129273	0.0318202	TRUE	TRUE	uncharacterized protein LOC105111776		AT3G61700	10981
Potra171009g27564	426.847	-0.402691	0.105168	-3.82902	0.000128652	0.0318202	FALSE	FALSE	protein CONSTANS-LIKE	AT1G25440	AT1G25440	23231
Potra197438g34611	20.8128	1.31691	0.343517	3.83361	0.000126278	0.0318202	FALSE	FALSE	uncharacterized protein LOC102628436
Potra000189g00778	117.993	-0.780797	0.204185	-3.82397	0.000131318	0.0320449	TRUE	FALSE	alcohol dehydrogenase-like		AT4G22110	21604
Potra000508g03340	1.06081	-3.8775	1.01732	-3.8115	0.000138126	0.0333566	FALSE	FALSE	PHLOEM PROTEIN 2-LIKE		AT1G31200	22889
Potra163496g27097	276.901	0.415029	0.108936	3.80985	0.00013905	0.0333566	FALSE	FALSE	uncharacterized protein LOC105123381		AT1G67050	25367
Potra001774g14443	195.083	0.226861	0.0597022	3.79987	0.000144772	0.0339342	FALSE	FALSE	transcription factor SPATULA		AT4G36930	27213
Potra002483g18778	38.9094	1.22752	0.322983	3.80058	0.000144357	0.0339342	FALSE	TRUE	LIM domain-containing protein		AT1G10200	12469
Potra200486g29516	219.41	-0.693496	0.182528	-3.79939	0.000145054	0.0339342	TRUE	TRUE	cinnamoyl-CoA reductase		AT5G19440	12235
Potra003089g20712	2.50479	-1.55629	0.410438	-3.79179	0.000149568	0.0347035	FALSE	TRUE	protein phosphatase 2C		AT5G01700	14863
Potra000354g01371	3.7984	-2.83924	0.749933	-3.78599	0.0001531	0.0352342	TRUE	FALSE	3-ketoacyl-CoA synthase		AT5G43760	26692
Potra000563g04110	17.4888	1.46031	0.386483	3.77844	0.000157812	0.0355856	FALSE	FALSE	and Golgi organization 2 homolog	AT4G38260	AT4G38260	18223
Potra000724g05664	303.591	-0.276821	0.0732767	-3.77775	0.000158249	0.0355856	TRUE	FALSE	uncharacterized protein LOC105120641	AT4G33380	AT4G33380	20145
Potra000950g07794	33.7609	0.878893	0.232891	3.77384	0.000160753	0.0355856	FALSE	TRUE	blue protein-like isoform		AT5G26330	7565
Potra001323g11351	292.433	0.536391	0.142146	3.77352	0.00016096	0.0355856	TRUE	TRUE	response secreted protease		AT1G20160	9611
Potra002547g19192	864.07	0.323784	0.0857342	3.7766	0.000158986	0.0355856	TRUE	FALSE	wall-associated receptor kinase		AT1G10380	24689
Potra196178g29090	9.41055	-1.20398	0.319218	-3.77165	0.00016217	0.0355856	TRUE	FALSE	uncharacterized protein LOC102624365		AT4G05030	30430
Potra003804g22918	251.243	0.69743	0.185069	3.76848	0.000164246	0.0356397	FALSE	TRUE	binding factor PSRP1		AT5G24490	4633
Potra170954g27558	7.25277	1.48982	0.395447	3.76743	0.000164934	0.0356397	TRUE	FALSE	threonine-protein kinase		AT4G27290
Potra001717g13970	150.621	-0.272669	0.0724859	-3.76169	0.000168771	0.0356523	FALSE	TRUE	uncharacterized protein LOC105119167	AT4G38500	AT4G38500	6379
Potra002286g17510	68.2587	-0.427779	0.113687	-3.7628	0.000168025	0.0356523	TRUE	TRUE	protein LOC105130804 isoform X1	AT2G35790	AT2G35790	259
Potra003286g21238	1994.58	-0.305358	0.081119	-3.76432	0.000167004	0.0356523	FALSE	FALSE	protein TIC110, chloroplastic		AT1G06950	24443
Potra000396g01850	400.637	-0.56162	0.149474	-3.75731	0.000171752	0.0357484	TRUE	TRUE	Beta-glucosidase 18		AT4G21760	6500
Potra004207g24684	4.83882	-2.62748	0.698978	-3.75903	0.000170574	0.0357484	TRUE	TRUE	cucumber peeling cupredoxin		AT3G20570	9495
Potra197415g29223	109.698	-0.593979	0.158265	-3.75307	0.000174684	0.0360932	FALSE	FALSE	cytochrome P450 CYP736A12		AT4G36220
Potra005944g34563	58.1148	0.572466	0.15283	3.74577	0.000179844	0.0368903	TRUE	FALSE	translational activator GCN1		AT1G64790	22873
Potra198352g29309	52.8237	-0.806162	0.215369	-3.74317	0.00018171	0.0370047	FALSE	FALSE	protein kinase domain-containing GDPDL2-like		AT1G66920
Potra000916g07435	42.5284	0.946862	0.25377	3.73118	0.000190583	0.0385346	FALSE	TRUE	tubulin beta chain		AT5G12250	13905
Potra000749g05900	317.473	-1.36375	0.366216	-3.7239	0.00019617	0.0385624	TRUE	TRUE	phospholipase A1-IIgamma		AT4G18550	10919
Potra000988g08162	186.501	0.314517	0.0844533	3.72416	0.000195968	0.0385624	TRUE	TRUE	transporter ERD6-like 6	AT1G75220	AT1G75220	3007
Potra001966g31558	3.28883	-1.39373	0.374238	-3.72418	0.000195947	0.0385624	FALSE	FALSE	disease resistance protein		AT3G14470	23836
Potra002597g19511	661.021	-0.305162	0.0819145	-3.72538	0.000195024	0.0385624	TRUE	TRUE	uncharacterized protein LOC105132086 isoform	AT4G02920	AT4G02920	1981
Potra199754g29434	16.9802	-1.5691	0.421558	-3.72214	0.000197542	0.0385643	FALSE	FALSE	receptor-like serine/threonine			27387
Potra161712g26958	378.188	0.303175	0.0814995	3.71996	0.000199258	0.0386328	TRUE	FALSE	initiation factor eIF-2B subunit	AT5G19485	AT5G19485	20888
Potra000695g05395	184.483	0.57526	0.154839	3.71522	0.000203025	0.0390955	FALSE	TRUE	cysteine synthase-like		AT2G43750	8213
Potra000318g01120	101.892	-0.582765	0.157569	-3.69847	0.000216903	0.0404651	FALSE	TRUE	protein argonaute 5		AT2G27880	9162
Potra001110g09738	76.2231	0.585047	0.157992	3.70302	0.000213051	0.0404651	TRUE	TRUE	protein transport protein SEC23		AT2G21630	8833
Potra003511g21858	18.9443	0.532086	0.143837	3.69923	0.000216259	0.0404651	FALSE	TRUE	putative clathrin assembly protein At1g25240	AT1G25240	AT1G25240	922
Potra009724g26418	23.0786	1.50999	0.408087	3.70017	0.000215459	0.0404651	FALSE	FALSE	conserved unknown protein		AT1G09200
Potra163380g27091	154.216	-0.545304	0.147458	-3.69802	0.000217285	0.0404651	FALSE	FALSE	probable glutathione S-transferase		AT3G09270
Potra002363g18006	1250.51	0.180015	0.048735	3.69376	0.000220961	0.0408807	FALSE	FALSE	Galacturonosyltransferase 8 -like protein	AT3G25140	AT3G25140	16919
Potra000650g33613	8.97235	-1.46348	0.396968	-3.68665	0.000227225	0.041529	FALSE	TRUE	receptor-like serine/threonine			1548
Potra002164g16714	290.681	-0.272473	0.073912	-3.68645	0.0002274	0.041529	FALSE	TRUE	solute carrier family 40 member 2	AT5G03570	AT5G03570	1263
Potra002311g17627	224.828	-0.269195	0.0731355	-3.68077	0.000232528	0.0417339	FALSE	TRUE	protein FMP32, mitochondrial		AT2G16460	14923
Potra002383g18139	520.803	-0.323368	0.0877875	-3.68353	0.000230026	0.0417339	TRUE	TRUE	Glucose-6-phosphate	AT1G09420	AT1G09420	9839
Potra003654g22316	349.99	0.249483	0.0677883	3.68032	0.000232944	0.0417339	FALSE	FALSE	prefoldin subunit 2	AT3G22480	AT3G22480	16855
Potra001203g10379	11.0733	-0.794179	0.216009	-3.6766	0.000236365	0.0418174	FALSE	FALSE	folate-biopterin transporter	AT5G10820	AT5G10820	18183
Potra002545g19167	106.437	0.449333	0.122191	3.6773	0.00023572	0.0418174	TRUE	FALSE	leucine-rich repeat receptor		AT1G10850	16298
Potra200052g29464	12.3168	-1.3215	0.359718	-3.67372	0.000239048	0.0420294	FALSE	FALSE	UDP-glycosyltransferase 79B6
Potra009761g26425	7.54446	-1.39111	0.379104	-3.66947	0.000243053	0.0424697	TRUE	FALSE	secoisolariciresinol dehydrogenase-like		AT1G52340	20785
Potra002893g20249	44.8171	0.466498	0.127234	3.66646	0.000245933	0.0427093	FALSE	TRUE	UPF0695 membrane protein C977.11/PB8B6		AT2G41705	3890
Potra001865g14912	329.863	0.368575	0.100607	3.66351	0.00024878	0.0428941	TRUE	FALSE	import inner membrane translocase subunit		AT5G24650	23838
Potra002003g15719	221.944	1.416	0.386814	3.66068	0.000251543	0.0428941	TRUE	FALSE	I subunit O		AT1G08380	19040
Potra003584g22089	71.9563	0.674254	0.18415	3.66144	0.000250805	0.0428941	FALSE	TRUE	uncharacterized protein LOC105132308		AT4G19980	6163
Potra000566g04161	152.734	-0.437946	0.120153	-3.64492	0.000267475	0.0453379	TRUE	FALSE	uncharacterized protein LOC105132030	AT5G07900	AT5G07900	16734
Potra001204g10403	709.35	-0.305142	0.0837538	-3.64332	0.00026914	0.0453485	TRUE	TRUE	digalactosyldiacylglycerol synthase 2, chloroplastic	AT4G00550	AT4G00550	7910
Potra167990g35007	110.129	-0.399469	0.109749	-3.63986	0.00027279	0.0456915	TRUE	FALSE				17703
Potra000964g07920	568.799	0.271741	0.0747251	3.63653	0.000276331	0.0460123	FALSE	FALSE	auxin efflux carrier component	AT1G73590	AT1G73590	18536
Potra001321g30744	4.4536	1.28841	0.354651	3.63291	0.000280247	0.0463915	TRUE	FALSE	containing protein 2
Potra002279g17474	38.0413	0.94796	0.26114	3.63008	0.000283328	0.0466289	FALSE	FALSE	12-oxophytodienoate reductase		AT2G06050	26502
Potra200184g29474	3.13515	-3.03366	0.836302	-3.62747	0.000286216	0.0468319	TRUE	FALSE	3 homolog 2		AT5G45160	28172
Potra001262g10882	190.384	0.990381	0.273149	3.62579	0.000288084	0.0468667	FALSE	FALSE	LOB domain-containing		AT3G02550	23106
Potra000017g31135	24.3621	-0.482878	0.133279	-3.62305	0.000291147	0.0469487	FALSE	FALSE	uncharacterized protein LOC104810322 isoform	AT5G56520	AT5G56520	29332
Potra000473g32720	1.80496	4.78199	1.32012	3.62238	0.000291905	0.0469487	FALSE	FALSE	conserved unknown protein			25789
Potra001086g09424	299.101	-0.280817	0.0776095	-3.61834	0.000296504	0.0474189	TRUE	FALSE	MIP18 family protein At1g68310		AT1G68310	15943
Potra001902g15108	35.7983	-0.459146	0.127119	-3.61193	0.000303929	0.04813	FALSE	TRUE	threonine-protein kinase		AT3G51990	10128
Potra002373g18076	32.2318	-0.628861	0.174124	-3.61157	0.000304351	0.04813	TRUE	TRUE	small nuclear ribonucleoprotein		AT1G20960	13940
Potra197186g29206	15.0768	-1.66621	0.463175	-3.59737	0.000321451	0.0505517	FALSE	FALSE	receptor-like serine/threonine			18672
Potra001047g08897	66.0247	0.46092	0.12823	3.59448	0.000325042	0.0508341	FALSE	FALSE	like arabinogalactan protein 12	AT5G60490	AT5G60490	2252
Potra000876g07062	4836.89	0.205654	0.0572875	3.58985	0.000330865	0.0514605	FALSE	FALSE	protein LOC105647969 isoform		AT3G13460	22555
Potra000079g00281	22.4281	-1.36084	0.379472	-3.58615	0.000335602	0.051912	TRUE	FALSE	cysteine-rich receptor-like protein kinase		AT4G05200	25425
Potra000482g02967	159.377	-0.233579	0.0653369	-3.57499	0.000350242	0.0535908	FALSE	FALSE	purine permease 5	AT2G24220	AT2G24220	16674
Potra001028g08622	125.525	0.362212	0.101316	3.57506	0.000350143	0.0535908	TRUE	FALSE	Auxin-binding protein	AT4G02980	AT4G02980	21118
Potra000511g03373	24.2002	-0.501404	0.140335	-3.5729	0.000353047	0.0536667	FALSE	FALSE	putative glycerol-3-phosphate transporter 4	AT4G17550	AT4G17550	17505
Potra003440g21670	379.39	0.236379	0.0661791	3.5718	0.00035453	0.0536667	TRUE	FALSE	uncharacterized protein LOC105628231	AT5G59960	AT5G59960	22275
Potra001064g09138	39.0486	0.401048	0.112607	3.5615	0.000368744	0.0552277	FALSE	FALSE	protein YLS9-like		AT5G53730	9191
Potra003816g22968	161.498	-0.310976	0.087284	-3.56281	0.000366903	0.0552277	TRUE	FALSE	Cell cycle checkpoint	AT5G66130	AT5G66130	27545
Potra001864g14906	4.46774	-1.35983	0.382589	-3.55429	0.000378998	0.0561691	FALSE	FALSE	dehydrogenase-like 7	AT5G42250	AT5G42250	8130
Potra003621g22196	426.635	-1.32361	0.372302	-3.5552	0.000377691	0.0561691	FALSE	FALSE	uncharacterized protein LOC105115555		AT3G18670	1436
Potra000193g00819	234.309	0.560737	0.157975	3.54952	0.000385927	0.0568982	FALSE	FALSE	LIM domain-containing protein	AT1G10200	AT1G10200	17453
Potra002701g19796	1487.38	0.619255	0.174665	3.5454	0.000392023	0.0574887	FALSE	FALSE	probable fructokinase-4	AT3G59480	AT3G59480	24667
Potra004983g25241	1.77429	2.42396	0.683946	3.54407	0.000393994	0.0574887	FALSE	FALSE	germacrene D synthase		AT5G23960	10703
Potra000729g05723	85.9099	0.526982	0.148862	3.54007	0.000400015	0.0580678	FALSE	FALSE	cytochrome P450 family protein		AT4G37370	6056
Potra000853g06910	75.2612	-1.22479	0.346408	-3.53568	0.000406732	0.0581615	FALSE	FALSE	reticuline 7-O		AT4G35160	23707
Potra002387g18179	279.173	-0.162033	0.0458288	-3.53562	0.000406825	0.0581615	FALSE	FALSE	RNA small subunit methyltransferase	AT1G45110	AT1G45110	14970
Potra002929g20334	1052.65	-0.70998	0.200808	-3.53562	0.000406821	0.0581615	FALSE	FALSE	myo-inositol 1-phosphate synthase		AT2G22240	20025
Potra180753g28119	14.5495	-0.740638	0.209585	-3.53383	0.000409586	0.0582621	FALSE	FALSE	Heat stress transcription	AT3G24520	AT3G24520	28015
Potra002036g15922	344.69	-0.222493	0.0630087	-3.53115	0.00041376	0.0582702	FALSE	FALSE	uncharacterized protein LOC105116503	AT1G26580	AT1G26580	29874
Potra003511g21857	138.409	0.352775	0.0998785	3.53204	0.000412364	0.0582702	FALSE	FALSE	uncharacterized protein LOC105125831			921
Potra001205g10419	40.1132	0.737855	0.209121	3.52837	0.000418134	0.058306	TRUE	FALSE	synthase/flavanone 3-hydroxylase-like		AT4G10500	12530
Potra179513g28022	44.5784	-0.706661	0.200249	-3.52891	0.000417279	0.058306	TRUE	FALSE	dirigent protein 22		AT1G65870	1460
Potra001047g08899	5685.77	0.266685	0.0756566	3.52494	0.000423578	0.0587755	FALSE	FALSE	EXORDIUM like 3	AT5G51550	AT5G51550	13220
Potra154837g26754	161.703	0.377278	0.107085	3.52315	0.000426443	0.0588845	FALSE	FALSE	histone H2A variant 3		AT1G52740	20745
Potra001659g13620	164.201	0.542099	0.154078	3.51833	0.000434268	0.0594859	FALSE	FALSE	RNA-binding protein	AT1G78260	AT1G78260	19090
Potra005949g33041	142.48	2.78829	0.792605	3.51788	0.000435001	0.0594859	TRUE	FALSE	UPF0481 protein At3g47200-like		AT4G31980	29775
Potra000791g06264	21.4356	-0.552651	0.157201	-3.51557	0.000438818	0.0597194	FALSE	FALSE	uncharacterized protein LOC105111456	AT3G21710	AT3G21710	3492
Potra195559g29051	6.65827	-1.06637	0.303586	-3.51259	0.000443767	0.0601038	FALSE	FALSE	Universal stress protein		AT3G03270	14891
Potra192067g28781	12.4008	-5.59822	1.59535	-3.50908	0.000449652	0.0606109	FALSE	FALSE	uncharacterized protein LOC105118877			22827
Potra002131g35739	47.4699	-0.630975	0.180136	-3.50276	0.000460467	0.0610048	TRUE	FALSE			AT2G05840	6790
Potra002420g18395	2.64329	1.38327	0.394957	3.50234	0.000461194	0.0610048	FALSE	FALSE	related protein 46	AT5G59305	AT5G59305	29195
Potra003878g23295	391.156	0.478919	0.136728	3.5027	0.000460564	0.0610048	TRUE	FALSE	peptidyl-prolyl cis-trans	AT4G19830	AT4G19830	13257
Potra200371g29491	111.365	0.932433	0.266065	3.50454	0.000457403	0.0610048	TRUE	FALSE	MYB transcription factor
Potra000542g03818	178.755	0.29486	0.0844667	3.49084	0.000481511	0.0624917	TRUE	FALSE	KHG/KDPG aldolase			15724
Potra000948g07770	5.45481	1.04222	0.299304	3.48213	0.000497446	0.0624917	FALSE	FALSE	Mechanosensitive ion channel		AT4G00290	13029
Potra001067g09195	165.774	0.508901	0.146108	3.48305	0.000495743	0.0624917	FALSE	FALSE	repeat-containing protein		AT1G12700	8259
Potra001413g11992	70.3985	0.434657	0.12472	3.48505	0.000492039	0.0624917	FALSE	FALSE	inactive receptor kinase At5g67200		AT5G67200	15716
Potra001551g12851	342.209	0.318741	0.0914994	3.48353	0.000494852	0.0624917	TRUE	FALSE	uncharacterized protein LOC105137481			7117
Potra001836g14762	53.2952	0.548538	0.157606	3.48044	0.000500592	0.0624917	FALSE	FALSE	ethylene-responsive transcription factor	AT1G72570	AT1G72570	9697
Potra002630g19613	127.166	0.593746	0.169919	3.49429	0.000475322	0.0624917	TRUE	FALSE	protein LOC105111488 isoform		AT1G68300	23580
Potra003967g23823	22.218	-0.879371	0.252682	-3.48015	0.000501134	0.0624917	FALSE	FALSE	prolyl endopeptidase-like		AT1G76140	21700
Potra003972g23880	708.264	0.286087	0.0819026	3.49301	0.00047761	0.0624917	FALSE	FALSE	Beta-hexosaminidase 3		AT1G65590	3532
Potra004451g24935	311.743	-0.356098	0.102144	-3.48625	0.000489847	0.0624917	FALSE	FALSE	pentatricopeptide repeat-containing protein At5g50280, chloroplastic	AT5G50280	AT5G50280	19417
Potra005487g25411	10.417	-1.33495	0.382902	-3.48641	0.000489554	0.0624917	FALSE	FALSE	O-methyltransferase-like		AT4G35160	626
Potra006712g25759	2.12661	1.60463	0.460546	3.48419	0.00049363	0.0624917	TRUE	FALSE	small heat shock protein		AT4G25200	132
Potra170326g27506	401.193	0.513026	0.147389	3.48076	0.0005	0.0624917	TRUE	FALSE
Potra001263g10900	710.628	-0.165438	0.047569	-3.47786	0.000505425	0.0627502	FALSE	FALSE	long chain base biosynthesis protein	AT5G23670	AT5G23670	18564
Potra000181g00725	16.7702	0.75265	0.216494	3.47653	0.000507941	0.0627872	FALSE	FALSE	1-aminocyclopropane-1-carboxylate oxidase	AT1G06620	AT1G06620	20080
Potra000604g04584	74.1552	-1.80548	0.519698	-3.4741	0.000512571	0.0628992	TRUE	FALSE	uncharacterized protein LOC105141835 isoform
Potra003436g21659	9.046	-1.42103	0.409079	-3.47372	0.00051329	0.0628992	FALSE	FALSE	esterase/lipase At4g16230-like		AT2G23540	19281
Potra000353g01333	9.36826	-0.825258	0.237931	-3.46847	0.000523428	0.0634262	FALSE	FALSE	MADS-box protein	AT1G24260	AT1G24260	11901
Potra000625g04752	916.539	0.160844	0.0463532	3.46996	0.00052053	0.0634262	FALSE	FALSE	GTP binding protein	AT2G17800	AT2G17800	19112
Potra001201g10372	9.08296	-0.760688	0.219354	-3.46785	0.00052464	0.0634262	FALSE	FALSE	conserved unknown protein			16528
Potra002074g16170	278.676	-0.453103	0.130695	-3.46687	0.000526553	0.0634262	TRUE	FALSE	endo-1,3-beta	AT1G78520	AT1G78520	8755
Potra000470g02814	924.491	0.336242	0.0970989	3.46288	0.000534429	0.0639778	FALSE	FALSE			AT3G20390
Potra001045g08861	243.861	-0.28725	0.0829793	-3.46171	0.000536757	0.0639778	FALSE	FALSE	epoxide hydrolase 3	AT4G12830	AT4G12830	3225
Potra163720g27115	383.269	-0.288796	0.0834397	-3.46113	0.000537914	0.0639778	FALSE	FALSE	probable beta-1,3		AT1G05170	14112
Potra000466g02777	502.231	0.42944	0.124234	3.4567	0.000546841	0.0640303	FALSE	FALSE	uncharacterized protein LOC105134334		AT4G26400	6137
Potra000535g03746	497.94	0.23298	0.0674051	3.45642	0.000547403	0.0640303	FALSE	FALSE	Transcription factor bHLH68		AT4G29100	18816
Potra183363g28299	35.6453	-0.525436	0.151915	-3.45875	0.000542683	0.0640303	FALSE	FALSE	uncharacterized protein LOC105126660 isoform		AT2G02820	1869
Potra200053g29465	229.369	0.468137	0.135415	3.45705	0.000546122	0.0640303	FALSE	FALSE	translational activator GCN1		AT1G64790
Potra196739g30202	196.597	0.742133	0.21489	3.45354	0.000553277	0.0644511	FALSE	FALSE		ATCG00130	ATCG00130
Potra000126g00413	78.2403	-3.68614	1.06818	-3.45086	0.000558796	0.0648272	TRUE	FALSE				29748
Potra000057g00226	210.158	0.309433	0.0897459	3.44788	0.000565011	0.0650154	TRUE	FALSE	UDP-sugar transporter	AT4G31600	AT4G31600	10186
Potra000521g03518	232.174	0.303235	0.0879433	3.44808	0.00056459	0.0650154	FALSE	FALSE	uncharacterized protein LOC105128479 isoform	AT4G19420	AT4G19420	22764
Potra003656g22324	121.329	-0.407198	0.118243	-3.44374	0.000573736	0.065752	TRUE	FALSE	protein SRG1-like	AT5G20400	AT5G20400	9905
Potra169560g27452	922.562	-0.136895	0.0397765	-3.4416	0.000578279	0.0660054	FALSE	FALSE	cullin 1-like		AT4G02570	29358
Potra000640g04886	1366.78	0.235975	0.0685895	3.4404	0.000580865	0.0660343	TRUE	FALSE	serine hydroxymethyltransferase, mitochondrial	AT4G37930	AT4G37930	22805
Potra000002g00012	4464.63	-0.38982	0.113521	-3.4339	0.000594961	0.0661506	TRUE	FALSE	polyubiquitin 10 protein, partial		AT4G02890	12148
Potra000975g08077	94.7618	0.902806	0.262898	3.43405	0.000594629	0.0661506	FALSE	FALSE	GTP binding protein	AT5G45970	AT5G45970	9032
Potra001624g13369	91.9565	-0.9448	0.274899	-3.43689	0.000588431	0.0661506	FALSE	FALSE	tropinone reductase-like 1		AT2G47140	17562
Potra001750g14264	74.3929	0.566923	0.165117	3.43347	0.000595909	0.0661506	FALSE	FALSE	ACT domain-containing protein		AT1G69040	28516
Potra001989g15631	174.851	-0.28388	0.0825526	-3.43877	0.000584355	0.0661506	FALSE	FALSE	uncharacterized protein LOC100247903 isoform	AT3G19900	AT3G19900	11258
Potra170622g27530	66.4852	1.01839	0.296575	3.43385	0.000595081	0.0661506	FALSE	FALSE	putative UPF0481 protein At3g02645		AT2G44930	30390
Potra194471g31512	0.864462	-4.62492	1.3477	-3.4317	0.000599807	0.0663232	FALSE	FALSE	disease resistance protein		AT5G47250	26264
Potra000622g04725	1887.02	-0.450378	0.131341	-3.42907	0.000605657	0.0667095	FALSE	FALSE	O-acyltransferase WSD1		AT5G53390	17966
Potra003839g23069	44.0667	0.79631	0.232432	3.42599	0.000612565	0.0667857	FALSE	FALSE	auxin-responsive protein	AT4G32280	AT4G32280	13593
Potra004001g24090	266.491	-0.316462	0.0923361	-3.42728	0.000609654	0.0667857	TRUE	FALSE	F family member	AT5G60790	AT5G60790	22786
Potra173715g27667	88.5028	1.36576	0.398692	3.42561	0.000613427	0.0667857	FALSE	FALSE	uncharacterized protein LOC8286307 isoform		AT2G41810	25596
Potra003499g32221	33.1687	1.39917	0.409135	3.41982	0.000626636	0.0679624	FALSE	FALSE			AT4G10270	29564
Potra000118g00385	20.0018	-1.1734	0.343577	-3.41526	0.000637222	0.0685849	TRUE	FALSE	disease resistance protein			30459
Potra004168g24650	36.7899	0.615474	0.180181	3.41587	0.000635789	0.0685849	TRUE	FALSE	box/FBD/LRR-repeat		AT5G56420	2873
Potra000415g02080	102.203	0.738658	0.217032	3.40345	0.000665405	0.0710778	FALSE	FALSE	alcohol dehydrogenase-like		AT1G77120	23432
Potra001241g10663	936.713	-0.248694	0.0730532	-3.40429	0.000663374	0.0710778	TRUE	FALSE	thioredoxin O2, mitochondrial	AT2G35010	AT2G35010	26133
Potra000520g03501	194.762	-0.196278	0.05773	-3.39993	0.000674027	0.0715464	FALSE	FALSE	uncharacterized protein LOC105113291	AT1G68260	AT1G68260	7270
Potra160255g26847	4.8138	-6.15543	1.81063	-3.3996	0.000674847	0.0715464	FALSE	FALSE	uncharacterized protein LOC105118628, partial			7731
Potra006847g25835	55.3312	1.22812	0.361833	3.39417	0.000688364	0.0727072	FALSE	FALSE	PHLOEM PROTEIN 2-LIKE		AT1G10155	14468
Potra002247g17259	199.155	-0.249219	0.0734892	-3.39124	0.000695772	0.0729452	FALSE	FALSE	protein RDM1 isoform	AT3G22680	AT3G22680	13532
Potra005572g25431	1547.55	-0.416838	0.122908	-3.39145	0.000695233	0.0729452	TRUE	FALSE	probable ADP-ribosylation factor GTPase-activating	AT2G01540	AT2G01540	14014
Potra001349g11580	97.452	-0.272148	0.0802975	-3.38924	0.000700865	0.073208	FALSE	FALSE	repeat-containing protein	AT5G47360	AT5G47360	22136
Potra003036g20584	4.20444	-1.61699	0.477437	-3.38681	0.000707112	0.073589	TRUE	FALSE	alpha-L-arabinofuranosidase		AT5G49360	18615
Potra174941g27762	1.20145	-3.36312	0.993366	-3.38558	0.000710272	0.0736471	FALSE	FALSE	conserved unknown protein
Potra000630g04818	432.795	0.520199	0.153888	3.38037	0.000723887	0.0740751	FALSE	FALSE	uncharacterized protein LOC105112829	AT4G37300	AT4G37300	23081
Potra001311g11261	33.7161	-0.856001	0.253329	-3.37901	0.000727483	0.0740751	TRUE	FALSE	S-transferase DHAR2	AT1G75270	AT1G75270	21510
Potra001386g11805	2.96673	-1.068	0.316033	-3.3794	0.000726434	0.0740751	FALSE	FALSE	pore protein 16	AT4G16160	AT4G16160	19309
Potra001556g12880	117.119	-0.64173	0.18974	-3.38215	0.000719218	0.0740751	FALSE	FALSE	decarboxylase 1-like		AT2G20340	431
Potra001809g14627	35.1258	-0.854706	0.252932	-3.3792	0.00072698	0.0740751	FALSE	FALSE	NAC transcription factor	AT2G17040	AT2G17040	8386
Potra000565g04127	30.5572	-0.603045	0.178527	-3.3779	0.000730423	0.0741078	FALSE	FALSE	probable serine/threonine-protein	AT1G18390	AT1G18390	1674
Potra000938g07676	9.00044	-0.846999	0.251075	-3.3735	0.000742197	0.0745013	FALSE	FALSE	F-box protein		AT5G07610	26267
Potra002177g16792	4.97591	-1.00548	0.298006	-3.37404	0.000740739	0.0745013	TRUE	FALSE	uncharacterized protein LOC105109488			11085
Potra003637g34533	3.95808	1.75136	0.518894	3.37518	0.000737684	0.0745013	TRUE	FALSE				15838
Potra004131g24558	47.8946	0.306469	0.0909557	3.36943	0.000753243	0.0751496	FALSE	FALSE	repeat-containing protein			11496
Potra199773g29437	74.5305	0.332115	0.0985748	3.36916	0.000753965	0.0751496	FALSE	FALSE	peroxisome biogenesis protein 12			6105
Potra001206g10425	16.5265	-0.844993	0.251241	-3.36328	0.000770228	0.0765012	FALSE	FALSE	sulfate transporter 1		AT1G78000	9236
Potra002926g20331	170.84	0.257495	0.0765897	3.362	0.000773787	0.076586	TRUE	FALSE	nudix hydrolase 23	AT2G42070	AT2G42070	4491
Potra000404g01930	3.40121	1.69968	0.505921	3.35958	0.000780601	0.0769912	FALSE	FALSE	phosphate guanylyltransferase 1		AT2G39770	19203
Potra000136g00461	381.001	-0.213056	0.0634979	-3.35532	0.000792726	0.0779156	FALSE	FALSE	domain-containing protein, chloroplastic		AT5G66055	16983
Potra180077g34768	17.2223	1.16345	0.34733	3.34971	0.000808973	0.0792374	FALSE	FALSE	ripening protein 3-like
Potra003873g23266	6.19675	1.23476	0.368971	3.3465	0.000818387	0.079883	FALSE	FALSE	GDSL esterase/lipase	AT2G42990	AT2G42990	14281
Potra002482g31890	2.73181	-1.27508	0.381408	-3.34309	0.000828503	0.0804206	FALSE	FALSE	uncharacterized protein LOC8265913			29224
Potra003812g22954	1456.26	0.190241	0.0569252	3.34195	0.000831922	0.0804206	FALSE	FALSE	protein CHUP1, chloroplastic	AT4G18570	AT4G18570	3591
Potra125006g26605	3.76231	-1.1155	0.333812	-3.3417	0.000832664	0.0804206	FALSE	FALSE	disease resistance protein
Potra166264g31083	27.1944	-1.14282	0.342076	-3.34084	0.000835259	0.0804206	TRUE	FALSE	ankyrin repeat-containing protein
Potra003499g32219	31.8202	1.49197	0.446713	3.33988	0.000838156	0.080426	FALSE	FALSE			AT4G10265
Potra000502g03247	65.5595	-0.845272	0.253182	-3.33859	0.000842043	0.080526	TRUE	FALSE	protein N-like			3387
Potra197114g29192	41.7901	0.487019	0.146158	3.33213	0.000861827	0.0821405	FALSE	FALSE	ribosomal protein L2	ATMG00560	ATMG00560
Potra002910g20288	287.022	0.234984	0.0705584	3.33035	0.000867358	0.0823903	FALSE	FALSE	translation initiation factor isoform 4G-1		AT5G57870	30314
Potra000727g05694	690.322	-0.185603	0.0558013	-3.32615	0.00088055	0.0831236	FALSE	FALSE	Ubiquitin-conjugating enzyme	AT3G17000	AT3G17000	11403
Potra169367g27430	67.9868	-0.965115	0.290171	-3.32602	0.000880951	0.0831236	TRUE	FALSE	uncharacterized protein LOC8280190	AT4G14615	AT4G14615	8206
Potra002724g19843	21.2765	-0.658413	0.198191	-3.32211	0.000893387	0.084017	TRUE	FALSE	repeat-containing protein	AT3G05345	AT3G05345	2201
Potra001117g09855	1583.65	-0.159908	0.048167	-3.31987	0.000900601	0.0841834	FALSE	FALSE	threonine protein kinase	AT4G32830	AT4G32830	19056
Potra002175g16767	1.31219	1.833	0.552306	3.31882	0.000903986	0.0841834	TRUE	FALSE	box domain-containing protein		AT1G16760	13120
Potra002578g19389	95.4607	0.433451	0.130605	3.31879	0.000904079	0.0841834	FALSE	FALSE	H2 finger protein		AT2G46160	14029
Potra000472g02855	96.3514	0.442859	0.133865	3.30825	0.000938812	0.0843649	TRUE	FALSE	cytochrome b561 domain		AT4G18260	2989
Potra000556g04023	4024.41	-0.233847	0.0705886	-3.31282	0.000923592	0.0843649	FALSE	FALSE	3-bisphosphoglycerate-independent phosphoglycerate mutase	AT1G09780	AT1G09780	955
Potra000830g06650	1514.38	-1.58483	0.478971	-3.30883	0.000936883	0.0843649	TRUE	FALSE	FCP1 homology domain	AT2G36540	AT2G36540	28316
Potra000938g07667	14.5283	-0.700395	0.21142	-3.31282	0.000923619	0.0843649	FALSE	FALSE	3-pyruvate monooxygenase		AT2G33230	6978
Potra001257g10839	620.19	0.262621	0.0793782	3.30848	0.000938044	0.0843649	TRUE	FALSE	methylthioadenosine/S-adenosylhomocysteine nucleosidase	AT4G38800	AT4G38800	14767
Potra001858g14881	1047.89	-0.178388	0.0538356	-3.31357	0.000921131	0.0843649	FALSE	FALSE	3-glycerol phosphate synthase, chloroplastic	AT5G48220	AT5G48220	15318
Potra002024g15855	33.9935	-0.702929	0.212264	-3.31159	0.000927688	0.0843649	TRUE	FALSE	protein 4B-like		AT2G27600	8585
Potra002067g16114	53.2112	0.695534	0.210156	3.3096	0.000934278	0.0843649	FALSE	FALSE	cytokinin dehydrogenase 5	AT1G75450	AT1G75450	15636
Potra002515g18978	149.218	0.413469	0.124847	3.31182	0.000926923	0.0843649	FALSE	FALSE	uncharacterized protein LOC105112024		AT4G33985	2079
Potra003995g24052	1.74026	-1.74266	0.526073	-3.31259	0.000924363	0.0843649	FALSE	FALSE	uncharacterized protein LOC105141715		AT5G23240	3886
Potra199536g29410	1.28205	-2.6167	0.790854	-3.30871	0.000937278	0.0843649	TRUE	FALSE	uncharacterized protein LOC107261707
Potra000666g05159	88.1916	0.395819	0.119822	3.30339	0.000955225	0.0852983	FALSE	FALSE	ultraviolet-B receptor UVR8	AT1G27060	AT1G27060	22672
Potra003474g32204	636.036	1.20381	0.364337	3.30412	0.000952741	0.0852983	FALSE	FALSE	conserved unknown protein			11224
Potra000604g04591	651.464	-0.302635	0.0916387	-3.30249	0.000958317	0.0853053	TRUE	FALSE	repeat-like superfamily protein			350
Potra000241g00951	27.4398	-0.585868	0.177521	-3.30028	0.000965884	0.0857093	FALSE	FALSE	RNA-binding protein 28			998
Potra000943g07716	26.6422	-0.590749	0.17949	-3.29127	0.000997376	0.0863386	FALSE	FALSE	uncharacterized protein LOC105131525 isoform			30156
Potra001073g09266	58.3639	0.497882	0.151167	3.29359	0.000989154	0.0863386	FALSE	FALSE	GDSL esterase/lipase	AT2G31540	AT2G31540	22722
Potra001205g10420	14.7436	1.01893	0.309258	3.29478	0.000985004	0.0863386	FALSE	FALSE	hyoscyamine 6-dioxygenase	AT4G10490	AT4G10490	5946
Potra001262g10883	414.981	-0.238601	0.0724328	-3.2941	0.000987384	0.0863386	FALSE	FALSE	NADH dehydrogenase [ubiquinone] 1	AT1G49140	AT1G49140	29354
Potra001381g11786	433.278	-0.254015	0.0771212	-3.29371	0.000988748	0.0863386	FALSE	FALSE	birefringence-like 39	AT2G42570	AT2G42570	19457
Potra002449g18546	201.834	0.346186	0.105029	3.2961	0.000980359	0.0863386	TRUE	FALSE	TESTA 12-like	AT5G65380	AT5G65380	3907
Potra003593g22106	129.609	-1.48887	0.45232	-3.29162	0.000996121	0.0863386	FALSE	FALSE	(-)-germacrene D synthase		AT5G23960	25448
Potra004365g24855	531.657	-0.233395	0.0709123	-3.29132	0.000997193	0.0863386	TRUE	FALSE	reductase (NADP(+)-dependent)		AT3G03080	29476
Potra000545g03867	241.092	0.217266	0.0660535	3.28924	0.00100458	0.086434	FALSE	FALSE	uncharacterized protein LOC105137411	AT2G33360	AT2G33360	25914
Potra002573g19363	135.047	0.257915	0.0784081	3.28939	0.00100404	0.086434	FALSE	FALSE	flowering time control protein	AT2G43410	AT2G43410	21016
Potra006201g25608	55.0796	-0.962772	0.292789	-3.28828	0.00100801	0.0864662	TRUE	FALSE	disease resistance protein		AT4G27190	30437
Potra000479g02934	294.671	0.405984	0.123515	3.28691	0.00101293	0.0866258	FALSE	FALSE	gibberellin 20-oxidase	AT4G25420	AT4G25420	9447
Potra002333g17831	23.6332	-0.567411	0.172711	-3.28532	0.00101866	0.0868531	FALSE	FALSE	SHI RELATED SEQUENCE	AT5G66350	AT5G66350	21815
Potra000978g08090	250.064	-0.563971	0.172017	-3.27858	0.00104332	0.0884233	FALSE	FALSE				16524
Potra001014g08456	24.3294	-5.63419	1.71835	-3.27884	0.00104236	0.0884233	FALSE	FALSE	uncharacterized protein LOC105118877		AT5G05800	9299
Potra000310g01111	162.519	-0.335037	0.102289	-3.2754	0.00105514	0.0888926	TRUE	FALSE	uncharacterized protein LOC105142262			2468
Potra000314g01114	181.483	0.317841	0.0970307	3.27568	0.00105409	0.0888926	FALSE	FALSE	uncharacterized protein LOC105127700	AT3G22970	AT3G22970	4151
Potra000961g07894	74.0651	0.50075	0.152925	3.27447	0.00105859	0.0889184	TRUE	FALSE	F-box protein		AT4G12560	21922
Potra000771g06080	14.3098	1.0757	0.328731	3.27228	0.00106684	0.089083	FALSE	FALSE	amino acid permease		AT5G09220	9491
Potra001989g15639	76.9737	-0.29503	0.090157	-3.27241	0.00106636	0.089083	TRUE	FALSE	pentatricopeptide repeat-containing	AT2G02980	AT2G02980	15086
Potra000414g02073	9.98435	-0.562002	0.172113	-3.26531	0.00109343	0.0891008	FALSE	FALSE			AT5G15450	19347
Potra000544g03831	12.1788	-1.71976	0.526711	-3.26509	0.00109431	0.0891008	TRUE	FALSE	uncharacterized protein LOC105116722		AT5G45540	16943
Potra001018g08489	5.41231	-1.10926	0.33928	-3.26946	0.00107753	0.0891008	FALSE	FALSE	nucleotide pyrophosphorylase [carboxylating]		AT2G01350	9291
Potra001089g09466	19.6364	-0.885879	0.270869	-3.27051	0.00107355	0.0891008	FALSE	FALSE	nudix hydrolase 2		AT5G47650	6943
Potra001096g09544	71.5812	0.352663	0.108047	3.26399	0.00109853	0.0891008	FALSE	FALSE	protein At1g12700, mitochondrial		AT1G12700	9852
Potra001393g11835	711.291	-0.306994	0.094041	-3.26447	0.00109668	0.0891008	FALSE	FALSE	protein phosphatase 2C		AT5G27930	499
Potra002200g16947	6.10247	-0.89499	0.273987	-3.26654	0.00108872	0.0891008	FALSE	FALSE	endo-1,4-beta glucanase		AT1G02800	26666
Potra002757g19913	191.396	-0.201486	0.0616383	-3.26885	0.00107986	0.0891008	FALSE	FALSE	gamma-glutamylcysteinyltransferase 1	AT5G44070	AT5G44070	26673
Potra003530g21913	207.803	0.308819	0.0944211	3.27066	0.00107296	0.0891008	TRUE	FALSE	glycohydrolase	AT2G31870	AT2G31870	24560
Potra188164g28573	7.66651	-1.92498	0.58918	-3.26722	0.0010861	0.0891008	FALSE	FALSE	threonine protein kinase
Potra008885g26247	135.836	-0.728162	0.223291	-3.26104	0.00111003	0.0897758	FALSE	FALSE	coil domain-containing			22737
Potra000197g00857	60.0003	0.354851	0.108953	3.25691	0.00112632	0.090834	FALSE	FALSE	uncharacterized protein LOC105628461		AT3G03320	4549
Potra002408g18320	236.858	0.663492	0.203771	3.25606	0.00112969	0.0908469	FALSE	FALSE	probable xyloglucan endotransglucosylase/hydrolase		AT4G25810	14565
Potra000527g03641	307.698	0.244952	0.0754208	3.2478	0.001163	0.0927352	TRUE	FALSE	glucan endo-1,3-beta-glucosidase 1	AT1G11820	AT1G11820	1498
Potra000645g04934	142.925	-0.207039	0.0637341	-3.24848	0.00116024	0.0927352	FALSE	FALSE	uncharacterized protein At1g04910		AT5G15740	21968
Potra168221g27349	24.5052	1.0049	0.309334	3.2486	0.00115973	0.0927352	TRUE	FALSE	like protein kinase At1g80640		AT2G25220	6820
Potra002236g17184	131.309	-0.570604	0.175835	-3.24511	0.00117406	0.093354	TRUE	FALSE	uncharacterized protein LOC103942491	AT4G38810	AT4G38810	4891
Potra003499g32218	79.2989	1.20384	0.371149	3.24354	0.00118055	0.0936071	FALSE	FALSE			AT4G10265
Potra000515g03419	26.8302	-0.337866	0.10434	-3.23811	0.00120324	0.0946113	FALSE	FALSE	E3 ubiquitin-protein ligase		AT1G03770	28979
Potra002285g17506	6.47236	0.886373	0.273621	3.23942	0.00119774	0.0946113	FALSE	FALSE	protein RADIALIS-like		AT1G75250	22101
Potra177342g27948	15.7598	0.956088	0.295248	3.23825	0.00120264	0.0946113	FALSE	FALSE	cytochrome P450 86B1		AT1G24540	1879
Potra003919g23512	47.6269	-1.00136	0.309379	-3.23669	0.00120926	0.0948215	FALSE	FALSE	UDP-glycosyltransferase 92A1		AT5G12890	12085
Potra001113g09776	10.5777	0.683166	0.211176	3.23506	0.00121618	0.0951008	FALSE	FALSE	uncharacterized protein LOC105142618		AT3G06840	12928
Potra154995g26755	1378.45	-0.225991	0.0700034	-3.22829	0.00124532	0.0971106	FALSE	FALSE	BI1-like protein	AT4G15470	AT4G15470	11507
Potra003822g22991	1816.55	-0.242456	0.0751448	-3.22651	0.0012531	0.0974488	FALSE	FALSE	histone deacetylase HDT1	AT5G03740	AT5G03740	20445
Potra003951g23722	132.308	0.322706	0.100059	3.22516	0.00125904	0.0976432	FALSE	FALSE	threonine-protein kinase		AT1G12460	7575
Potra001295g11151	16.5963	-0.668248	0.207352	-3.22277	0.00126957	0.0980276	FALSE	FALSE	transcription factor DIVARICATA		AT5G04760	15478
Potra001546g12819	61.8797	-0.24003	0.0744866	-3.22247	0.00127093	0.0980276	FALSE	FALSE	rRNA biogenesis protein RRP36			27368
Potra001008g08390	16.0419	0.704473	0.218736	3.22065	0.00127899	0.0982543	FALSE	FALSE	Abscisic acid 8'-hydroxylase	AT1G19630	AT1G19630	22133
Potra001821g14685	33.2448	0.437212	0.135858	3.21814	0.00129023	0.0982543	FALSE	FALSE	uncharacterized protein LOC105131542		AT3G54290	7100
Potra002624g19599	3.54336	0.903607	0.280748	3.21856	0.00128834	0.0982543	FALSE	FALSE	probable copper-transporting ATPase HMA5		AT1G63440	1166
Potra003420g21613	415.132	0.290388	0.0901923	3.21965	0.00128347	0.0982543	FALSE	FALSE	plastidic glucose transporter	AT5G16150	AT5G16150	858
Potra003938g23643	7.40587	-0.891419	0.277017	-3.21792	0.00129122	0.0982543	TRUE	FALSE	cytosolic iron-sulfur		AT2G26060	10174
Potra002217g17069	723.16	-0.377872	0.11749	-3.21621	0.00129894	0.0985768	FALSE	FALSE	ACT domain-containing		AT2G39570	1841
Potra002637g19626	29.7047	0.515727	0.160457	3.21412	0.00130846	0.0990338	FALSE	FALSE	protein LOC105132394 isoform	AT1G24160	AT1G24160	16233
Potra002019g15835	684.87	0.270628	0.0842617	3.21176	0.00131925	0.0992048	FALSE	FALSE	Polyamine oxidase 5	AT4G29720	AT4G29720	24097
Potra003501g21837	80.4818	-0.861159	0.268163	-3.21133	0.00132124	0.0992048	FALSE	FALSE	myb-related protein 308		AT4G38620	20428
Potra005080g25266	404.167	-0.474274	0.147643	-3.21229	0.00131679	0.0992048	TRUE	FALSE	carboxy-terminal kinesin 2		AT5G27550	28305
Potra001063g09132	1.217	-2.33218	0.726713	-3.20922	0.00133098	0.0994087	FALSE	FALSE	serine/threonine-protein		AT1G11350	3304
Potra187672g28528	37.2943	-0.382825	0.119284	-3.20936	0.00133033	0.0994087	FALSE	FALSE	like isoform X1		AT3G27960	29439
Potra163133g34006	11.0685	-1.66771	0.519789	-3.20844	0.00133456	0.0994145	TRUE	FALSE
Potra000569g04202	26.0245	-0.709158	0.22122	-3.20567	0.00134748	0.0998738	FALSE	FALSE	O-glucosyltransferase rumi homolog		AT2G45830	9028
Potra000746g05881	94.4509	-0.449127	0.140239	-3.20257	0.00136206	0.0998738	TRUE	FALSE	TMV resistance protein N-like isoform			8912
Potra000796g06317	587.923	-0.249788	0.078008	-3.20208	0.00136437	0.0998738	FALSE	FALSE	Glucose-6-phosphate	AT5G35790	AT5G35790	19948
Potra000970g07999	143.102	0.373568	0.11659	3.20413	0.00135473	0.0998738	FALSE	FALSE	uncharacterized protein LOC105127167 isoform		AT3G63300	25114
Potra002455g18604	18.1062	-1.42637	0.445482	-3.20186	0.00136543	0.0998738	TRUE	FALSE	probable dimethyladenosine transferase		AT5G66360	24613
Potra003902g23426	120.546	-0.257294	0.0803126	-3.20365	0.00135697	0.0998738	TRUE	FALSE	acetyl-D-glucosamine		AT1G30540	15459
Potra166535g27222	118.013	-0.376963	0.11772	-3.2022	0.00136383	0.0998738	TRUE	FALSE	uncharacterized protein At4g26485	AT1G55790	AT1G55790	12584
Potra000418g35790	38.1596	-0.578027	0.18061	-3.20042	0.00137228	0.100116	TRUE	FALSE	nuclear cap binding protein		AT5G44200
Potra006154g25581	9.19844	-0.964883	0.301649	-3.19869	0.00138052	0.100458	FALSE	FALSE	conserved unknown protein			25694
Potra000130g00429	14.0646	-0.81954	0.256349	-3.19697	0.0013888	0.100544	FALSE	FALSE	threonine-protein kinase		AT1G34300	11692
Potra178027g33706	37.6939	-0.569518	0.178133	-3.19714	0.00138797	0.100544	FALSE	FALSE	carbonic anhydrase 2			8880
Potra001212g10486	394.903	0.24691	0.07731	3.19376	0.00140434	0.100895	FALSE	FALSE	protein C594.04c	AT2G46890	AT2G46890	19051
Potra001396g11872	277.975	-0.240735	0.0753468	-3.19502	0.00139821	0.100895	TRUE	FALSE	Probable aspartyl aminopeptidase	AT5G60160	AT5G60160	9038
Potra001740g14178	39.403	0.443511	0.138865	3.19382	0.00140401	0.100895	FALSE	FALSE	pollen germination related		AT4G28600	9788
Potra006786g25798	188.822	-1.01892	0.319125	-3.19285	0.00140874	0.100955	TRUE	FALSE	cytochrome P450 82G1	AT3G25180	AT3G25180	10568
Potra000850g06868	397.004	-0.281479	0.0882209	-3.19061	0.00141971	0.101228	TRUE	FALSE	uncharacterized protein LOC105108237	AT3G17680	AT3G17680	6830
Potra002806g20017	281.896	0.170194	0.0533314	3.19125	0.00141659	0.101228	FALSE	FALSE	Centromere/kinetochore protein zw10	AT2G32900	AT2G32900	15556
Potra002182g16822	42.1481	0.400342	0.12553	3.18922	0.00142658	0.101463	FALSE	FALSE	uncharacterized protein LOC105137257	AT1G76250	AT1G76250	4744
Potra000602g04578	535.143	-0.145853	0.0457824	-3.18578	0.00144364	0.102163	FALSE	FALSE	kappa-B-activating protein	AT4G02720	AT4G02720	11884
Potra002341g17889	93.7318	0.306481	0.0961811	3.1865	0.00144008	0.102163	FALSE	FALSE	leucine-rich repeat receptor	AT1G67510	AT1G67510	4613
Potra000406g01981	43.2779	0.641155	0.201393	3.18361	0.00145453	0.102232	FALSE	FALSE	CASP-like protein	AT3G06390	AT3G06390	27985
Potra002076g16182	514.416	0.246058	0.0772728	3.18427	0.00145118	0.102232	FALSE	FALSE	uncharacterized protein LOC105112908	AT2G19880	AT2G19880	8285
Potra168880g34172	9.55392	2.16851	0.681188	3.18342	0.00145546	0.102232	TRUE	FALSE	uncharacterized protein LOC105131525 isoform		AT3G18670
Potra000429g02264	92.4355	0.750263	0.235755	3.18239	0.00146064	0.102343	TRUE	FALSE	C2 domain-containing	AT1G63220	AT1G63220	20851
Potra173986g34603	2.72015	-1.6133	0.507223	-3.18065	0.00146946	0.102706	FALSE	FALSE	UPF0481 protein At3g47200-like
Potra002096g16309	789.051	-0.163491	0.0514556	-3.17733	0.00148636	0.103632	FALSE	FALSE	uncharacterized protein At5g03900	AT5G03900	AT5G03900	25351
Potra004017g24252	192.551	-0.190927	0.060117	-3.17592	0.00149363	0.103833	FALSE	FALSE	nephrocystin-3 isoform	AT5G53080	AT5G53080	18783
Potra155947g26783	37332.5	0.208182	0.0655621	3.17534	0.00149659	0.103833	FALSE	FALSE	alpha-tubulin 5		AT1G04820	29404
Potra000470g02827	26.6443	-4.27521	1.34767	-3.17229	0.00151242	0.104675	TRUE	FALSE			AT5G36110
Potra000519g03466	12.5501	-1.7065	0.538749	-3.16753	0.00153738	0.106143	FALSE	FALSE	cysteine proteinase inhibitor			8961
Potra001985g15618	49.2336	-0.337121	0.106474	-3.16623	0.0015443	0.106361	TRUE	FALSE	uncharacterized protein LOC105138847, partial		AT3G47160	4591
Potra003888g23353	243.844	-0.237865	0.0751804	-3.16392	0.00155661	0.106949	TRUE	FALSE	prolycopene isomerase, chloroplastic	AT1G06820	AT1G06820	6029
Potra000170g00643	26.7536	-7.73908	2.44898	-3.16013	0.00157701	0.108088	FALSE	FALSE	UPF0481 protein At3g47200-like		AT3G50120	28673
Potra000175g00668	0.85834	-1.99097	0.631671	-3.15191	0.00162206	0.108503	TRUE	FALSE				2411
Potra000405g01960	5.08918	-4.47217	1.41775	-3.15441	0.00160822	0.108503	TRUE	FALSE	conserved unknown protein			12034
Potra001147g09995	121.318	0.531007	0.168377	3.15368	0.00161225	0.108503	TRUE	FALSE	xyloglucan endotransglucosylase/hydrolase		AT1G11545	28457
Potra001455g12249	35.1767	-0.922581	0.29282	-3.15068	0.00162891	0.108503	FALSE	FALSE	cytochrome P450 86B1		AT4G32170	15790
Potra001688g13810	319.524	-0.211029	0.0668785	-3.15542	0.0016027	0.108503	FALSE	FALSE	coil domain-containing	AT4G32560	AT4G32560	17458
Potra002000g15703	165.187	-0.371192	0.117613	-3.15604	0.00159927	0.108503	FALSE	FALSE	uncharacterized protein LOC105131077			26103
Potra006364g25667	12.44	-1.19299	0.378269	-3.15382	0.0016115	0.108503	TRUE	FALSE	protein At3g47200-like isoform		AT3G50140
Potra009135g26295	20.2283	-0.755647	0.239747	-3.15184	0.00162242	0.108503	FALSE	FALSE	receptor-like serine/threonine		AT1G07390	28953
Potra166869g33931	17.4634	0.681117	0.216168	3.15087	0.00162783	0.108503	FALSE	FALSE	serine carboxypeptidase 1		AT4G12910
Potra169136g27414	6.56397	0.704243	0.223071	3.15703	0.00159383	0.108503	FALSE	FALSE	RING-H2 zinc finger		AT4G24015	23900
Potra197396g34118	3.63625	1.45517	0.461595	3.15249	0.00161883	0.108503	TRUE	FALSE	conserved unknown protein
Potra198293g34575	15.8561	0.507651	0.161126	3.15065	0.00162907	0.108503	FALSE	FALSE	polymerase alpha subunit	ATCG00740	ATCG00740
Potra003761g22737	456.224	0.282261	0.0896151	3.14971	0.00163435	0.1086	FALSE	FALSE	uncharacterized protein LOC105131208 isoform	AT3G04650	AT3G04650	1113
Potra077234g34797	5.29086	-1.44757	0.459815	-3.14816	0.00164301	0.108665	TRUE	FALSE
Potra198461g29319	2.61257	-3.1921	1.01383	-3.14856	0.00164077	0.108665	FALSE	FALSE	conserved unknown protein		AT4G23160	29857
Potra001022g08542	662.704	-0.307056	0.0975673	-3.14713	0.00164884	0.108746	FALSE	FALSE	histidine transporter 1	AT5G40780	AT5G40780	25630
Potra193336g28876	46.9412	-0.458063	0.145575	-3.14658	0.00165192	0.108746	FALSE	FALSE			AT1G53520	26477
Potra200868g29545	12.2237	-0.91007	0.289495	-3.14365	0.00166855	0.109586	FALSE	FALSE	leucine-rich repeat receptor		AT3G24900
Potra002355g17967	832.16	-0.215496	0.0685787	-3.14231	0.0016762	0.109834	FALSE	FALSE	like protein 2		AT1G06210	5557
Potra001680g13751	391.279	0.3067	0.0976746	3.14002	0.00168938	0.110409	FALSE	FALSE	uncharacterized protein LOC104610397			19002
Potra004077g24455	153.621	0.277053	0.0882685	3.13875	0.00169668	0.110409	FALSE	FALSE	ectonucleotide pyrophosphatase/phosphodiesterase		AT4G29680	13577
Potra192576g28819	28.1257	0.592125	0.188612	3.13937	0.00169309	0.110409	TRUE	FALSE	prefoldin subunit 1	AT2G07340	AT2G07340	25693
Potra002016g15816	35.549	-0.586955	0.187065	-3.13771	0.0017027	0.110547	TRUE	FALSE	3-ketoacyl-CoA synthase		AT1G68530	17766
Potra000400g01881	29.3158	0.572825	0.182669	3.13586	0.00171351	0.110926	TRUE	FALSE	aquaporin SIP1-2		AT3G04090	7144
Potra001729g14068	396.706	-0.1744	0.055626	-3.13523	0.00171721	0.110926	FALSE	FALSE	uncharacterized protein LOC105133303			14489
Potra002575g19372	194.976	-0.637094	0.203239	-3.1347	0.0017203	0.110926	TRUE	FALSE				28643
Potra000155g00552	32.4102	-0.920724	0.294027	-3.13142	0.00173961	0.111256	TRUE	FALSE	uncharacterized protein LOC100254151		AT4G30090	3010
Potra000358g01446	853.926	0.197057	0.0629392	3.13092	0.00174261	0.111256	FALSE	FALSE	Nucleobase-ascorbate transporter		AT2G27810	11161
Potra001157g10043	265.464	-0.46148	0.147349	-3.13188	0.00173694	0.111256	TRUE	FALSE	uncharacterized protein LOC105114677		AT3G07510	7722
Potra001244g10683	1268.91	-0.299773	0.0957838	-3.12968	0.00174995	0.111256	FALSE	FALSE	MADS-box protein	AT2G45660	AT2G45660	3606
Potra002719g19825	566.344	-0.326457	0.104348	-3.12853	0.00175685	0.111256	TRUE	FALSE	cytosolic phosphoglucomutase family protein	AT1G23190	AT1G23190	6553
Potra002807g20018	4.70937	1.04457	0.333876	3.12863	0.00175623	0.111256	TRUE	FALSE	peroxidase 10-like		AT1G49570	24334
Potra003599g22121	50.9798	0.877361	0.280332	3.12973	0.00174969	0.111256	FALSE	FALSE	heat shock protein		AT5G52640	11542
Potra003969g23840	20.3942	-0.586793	0.187541	-3.12888	0.00175472	0.111256	TRUE	FALSE	protein NLP2-like	AT4G35270	AT4G35270	6868
Potra000847g06850	411.142	0.475317	0.15227	3.12155	0.00179902	0.111677	FALSE	FALSE	esterase/lipase At5g45950	AT5G45950	AT5G45950	15201
Potra000971g08017	16.6902	-0.766076	0.245321	-3.12275	0.0017917	0.111677	FALSE	FALSE	PRA1 family protein			13804
Potra001546g12813	127.941	-0.245971	0.0787193	-3.12465	0.00178015	0.111677	FALSE	FALSE	N-acetyltransferase family protein	AT1G24040	AT1G24040	13473
Potra001641g31040	47.5688	0.316838	0.10139	3.12495	0.00177836	0.111677	TRUE	FALSE	heat stress transcription		AT1G46264	24868
Potra002004g15732	8.59243	1.12707	0.360559	3.1259	0.0017726	0.111677	FALSE	FALSE	NAC domain-containing protein		AT2G46770	4366
Potra004056g24397	996.83	-0.178093	0.05705	-3.1217	0.00179811	0.111677	FALSE	FALSE	DEFICIENT 5, chloroplastic	AT1G31800	AT1G31800	15804
Potra004623g25131	1.1817	-1.76755	0.565509	-3.12558	0.00177454	0.111677	FALSE	FALSE	receptor-like protein 12		AT1G45616
Potra010309g26559	74.8822	1.28506	0.41159	3.12218	0.0017952	0.111677	TRUE	FALSE	cytosolic sulfotransferase 15		AT5G07010	18796
Potra187935g34238	1.37718	-1.60984	0.515588	-3.12234	0.00179418	0.111677	TRUE	FALSE
Potra000417g02119	3.351	14.4501	4.63503	3.1176	0.00182333	0.111771	FALSE	FALSE				21103
Potra000566g04160	883.235	-0.175535	0.0563223	-3.11661	0.0018294	0.111771	FALSE	FALSE	Peptide chain release	AT3G62910	AT3G62910	7867
Potra000813g06482	1129.96	0.183036	0.0587373	3.11618	0.00183212	0.111771	FALSE	FALSE	Glucan endo-1,3-beta-glucosidase 13	AT5G56590	AT5G56590	27571
Potra000892g07222	4335.02	-0.249809	0.0800938	-3.11896	0.00181491	0.111771	FALSE	FALSE	polyubiquitin isoform X1		AT4G05320	10680
Potra001393g11834	238.069	0.239931	0.076904	3.11987	0.00180928	0.111771	TRUE	FALSE	protein LOC105134261 isoform	AT1G56260	AT1G56260	5612
Potra001549g12839	1526.15	0.607517	0.194879	3.1174	0.00182451	0.111771	TRUE	FALSE	riboflavin synthase-like	AT2G20690	AT2G20690	14341
Potra004011g24197	14.2245	0.748952	0.240306	3.11666	0.0018291	0.111771	FALSE	FALSE	GDSL esterase/lipase		AT1G06990	28854
Potra005297g25350	498.007	-0.357481	0.114717	-3.1162	0.00183195	0.111771	FALSE	FALSE	Glutathione S-transferase L3			27607
Potra000375g01607	363.496	-0.222001	0.0713552	-3.11121	0.00186324	0.113297	FALSE	FALSE	receptor-like serine/threonine		AT2G45340	11519
Potra000634g04843	587.735	0.264142	0.0849944	3.10775	0.00188515	0.113297	TRUE	FALSE	kinesin heavy chain	AT1G21730	AT1G21730	10268
Potra001899g15092	1363.82	-0.462013	0.14856	-3.10994	0.00187123	0.113297	TRUE	FALSE	cucumber peeling cupredoxin-like		AT2G31050	6513
Potra002228g17115	1201.72	0.20976	0.0674724	3.10882	0.00187833	0.113297	FALSE	FALSE	Serine carboxypeptidase-like 42	AT5G42240	AT5G42240	17884
Potra002536g19103	25.3605	0.794493	0.255561	3.10882	0.00187838	0.113297	FALSE	FALSE	neurofilament heavy polypeptide-like isoform			12345
Potra003922g23530	91.5569	-0.272746	0.0877297	-3.10894	0.00187759	0.113297	FALSE	FALSE	CDPK-related kinase 4	AT5G24430	AT5G24430	11473
Potra159819g26835	1.7289	-1.9405	0.624365	-3.10796	0.00188382	0.113297	TRUE	FALSE	1-acyl-sn-glycerol-3		AT4G30580
Potra000688g05346	12.8904	-0.968066	0.311775	-3.10501	0.00190271	0.11411	FALSE	FALSE	receptor-like serine/threonine		AT1G74190	29292
Potra001274g11004	2.5499	1.25325	0.404372	3.09926	0.00194003	0.11537	FALSE	FALSE	protein NRT1/ PTR FAMILY 3.1		AT1G68570	14218
Potra002087g16260	27.5259	0.992477	0.320119	3.10034	0.00193297	0.11537	FALSE	FALSE	alpha-L-arabinofuranosidase		AT5G64570	1616
Potra002136g16544	46.0487	-1.00893	0.325402	-3.10056	0.00193157	0.11537	TRUE	FALSE	probable receptor-like protein		AT5G38280	6071
Potra002995g20496	3.28169	-1.37639	0.444046	-3.09967	0.0019374	0.11537	FALSE	FALSE	3-ketoacyl-CoA synthase		AT5G04530	28587
Potra003664g22363	7.26507	0.767314	0.24788	3.09551	0.00196476	0.116597	FALSE	FALSE	Codeine O-demethylase		AT5G20550	18236
Potra000947g07762	49.5508	0.400626	0.129515	3.09329	0.0019795	0.116875	FALSE	FALSE	UPSTREAM OF FLC	AT5G10150	AT5G10150	1549
Potra001726g14039	152.478	0.322116	0.104114	3.09388	0.00197559	0.116875	TRUE	FALSE	complex GINS protein		AT1G19080	28212
Potra002555g19258	582.168	0.198202	0.0641077	3.09171	0.0019901	0.116875	FALSE	FALSE	Signal peptide peptidase	AT4G33410	AT4G33410	18201
Potra003142g20836	17.7229	0.809192	0.26169	3.09218	0.00198689	0.116875	TRUE	FALSE	TMV resistance protein N-like isoform			29221
Potra003984g23988	95.7195	-0.322322	0.104232	-3.09235	0.0019858	0.116875	TRUE	FALSE	thylakoid lumenal 17.9 kDa protein		AT4G24930	17953
Potra002651g19661	2798.49	-0.149947	0.0485454	-3.08881	0.00200963	0.117534	FALSE	FALSE	regulatory subunit 7		AT1G53750	1009
Potra003928g23571	169.789	-0.201076	0.0650937	-3.08902	0.00200816	0.117534	TRUE	FALSE	TSL-kinase interacting protein	AT2G36960	AT2G36960	1222
Potra000413g02041	7.85077	0.976126	0.316291	3.08616	0.00202757	0.118061	FALSE	FALSE	vestitone reductase isoform		AT5G42800	17779
Potra001451g12205	395.167	-0.230456	0.0746665	-3.08647	0.00202547	0.118061	TRUE	FALSE	uncharacterized protein LOC105109440	AT2G31670	AT2G31670	2805
Potra002581g19407	20.1491	-0.335	0.108574	-3.08546	0.00203237	0.118061	FALSE	FALSE			AT5G63980	936
Potra003032g20572	15642.3	0.211401	0.0685249	3.08502	0.00203536	0.118061	FALSE	FALSE	initiation factor 4A	AT1G54270	AT1G54270	1142
Potra006538g25709	12.1838	4.72435	1.53168	3.08442	0.0020395	0.118061	FALSE	FALSE	gag-pol polyprotein		AT4G23160	26183
Potra001824g14706	343.835	0.240384	0.078003	3.08173	0.002058	0.118124	TRUE	FALSE	putative nuclease HARBI1	AT3G63270	AT3G63270	76
Potra002040g15946	145.764	-0.303445	0.0984351	-3.08269	0.00205137	0.118124	TRUE	FALSE	protein MOS2-like		AT1G33520	25981
Potra002607g19563	528.965	-0.293711	0.0953268	-3.0811	0.00206241	0.118124	FALSE	FALSE	uncharacterized protein LOC105121465			18701
Potra003923g23536	24.6259	-0.7667	0.248877	-3.08063	0.00206562	0.118124	FALSE	FALSE	probable calcium-binding	AT5G39670	AT5G39670	11407
Potra170977g27560	13.722	-0.619987	0.201082	-3.08326	0.00204745	0.118124	FALSE	FALSE	gated ion channel	AT3G48010	AT3G48010	29946
Potra190065g28743	80.1861	0.614263	0.199389	3.08072	0.00206498	0.118124	FALSE	FALSE	vestitone reductase-like		AT2G45400	25043
Potra149906g26658	4.19524	-1.25419	0.407251	-3.07964	0.00207251	0.118279	TRUE	FALSE	flavonol sulfotransferase-like		AT1G18590
Potra000168g00631	275.76	-0.23849	0.0774686	-3.07854	0.0020802	0.118479	TRUE	FALSE	uncharacterized protein LOC105642644 isoform		AT3G62330	27994
Potra000423g02217	257.213	-0.395519	0.128561	-3.07651	0.00209442	0.11905	TRUE	FALSE	ABC transporter B family member		AT5G39040	21237
Potra001659g13625	1319.43	0.534104	0.173665	3.07549	0.00210156	0.119216	FALSE	FALSE	protein EXORDIUM-like	AT4G08950	AT4G08950	16347
Potra002400g18263	4.75658	1.36313	0.443437	3.074	0.00211206	0.119572	FALSE	FALSE	universal stress protein		AT1G68300	6389
Potra001772g14411	3016.11	0.308645	0.100463	3.07222	0.00212474	0.119723	FALSE	FALSE	specific lipid transfer protein	AT1G27950	AT1G27950	14547
Potra001952g15418	3.3359	1.10533	0.359826	3.07184	0.00212741	0.119723	FALSE	FALSE	probable glycosyltransferase At5g03795		AT4G38040	3927
Potra003656g22322	17.4885	1.04761	0.340916	3.07292	0.00211978	0.119723	TRUE	FALSE	heparanase-like protein 3	AT5G34940	AT5G34940
Potra003444g21683	8.70535	0.570905	0.186055	3.06848	0.00215154	0.120841	FALSE	FALSE	putative bifunctional UDP			3161
Potra000787g33351	8.87284	-1.16424	0.37966	-3.06653	0.00216558	0.120875	FALSE	FALSE				22008
Potra000982g08124	1576.44	-0.379089	0.123665	-3.06545	0.00217344	0.120875	FALSE	FALSE	GDSL esterase/lipase		AT5G08460	13616
Potra001095g30534	7.49284	1.26313	0.412103	3.06508	0.00217615	0.120875	FALSE	FALSE	uncharacterized protein LOC105123768 isoform		AT1G31040	261
Potra001519g12648	158.486	-0.195216	0.063635	-3.06775	0.00215675	0.120875	FALSE	FALSE	uncharacterized protein LOC105123443	AT5G38060	AT5G38060	23053
Potra001980g15589	61.9673	-0.528352	0.172338	-3.06578	0.00217103	0.120875	TRUE	FALSE	Gamma-glutamyltranspeptidase 1		AT4G39640	9253
Potra002268g17395	91.1126	0.321621	0.104959	3.06427	0.00218204	0.120875	TRUE	FALSE	H(+) antiporter 18	AT5G41610	AT5G41610	27907
Potra004182g24667	29.3589	1.632	0.53253	3.06461	0.00217956	0.120875	FALSE	FALSE	early nodulin 93		AT5G25940	23007
Potra000732g05771	8.21472	0.868676	0.283584	3.06321	0.00218976	0.12104	FALSE	FALSE	tolerance protein 1		AT2G46800	29863
Potra001096g09547	144.468	-0.212925	0.0695221	-3.06269	0.00219357	0.12104	FALSE	FALSE	uncharacterized protein LOC105110456	AT3G05100	AT3G05100	12875
Potra001507g12575	343.03	-0.213175	0.0696369	-3.06123	0.0022043	0.121395	FALSE	FALSE	hydroxypyruvate reductase HPR3	AT2G45630	AT2G45630	1348
Potra001187g10282	7.54882	-1.71511	0.560558	-3.05964	0.002216	0.121802	FALSE	FALSE	disease resistance-like protein		AT5G36930	30076
Potra004553g25061	28.242	-0.901623	0.294763	-3.0588	0.00222224	0.121909	TRUE	FALSE	disease resistance protein		AT4G10780	18077
Potra003388g21528	24275.4	0.323801	0.106006	3.05457	0.00225385	0.123404	TRUE	FALSE	60S ribosomal protein		AT1G67430	27292
Potra001794g14554	1284.83	-0.18665	0.0611218	-3.05374	0.00226012	0.123508	FALSE	FALSE	dependent lipid-binding		AT3G61050	10149
Potra001090g09489	136.928	-0.377663	0.123803	-3.05053	0.0022844	0.124116	FALSE	FALSE	uncharacterized protein LOC105114606	AT1G11440	AT1G11440	17060
Potra176739g27909	5.90726	-1.98672	0.651076	-3.05144	0.0022775	0.124116	TRUE	FALSE	containing phosphotransfer protein			20576
Potra197114g29195	9.65871	0.742252	0.243302	3.05075	0.00228273	0.124116	FALSE	FALSE	apocytochrome b (mitochondrion)		AT2G07727
Potra000808g06438	617.61	0.309741	0.101597	3.04873	0.0022981	0.124621	TRUE	FALSE	probable acetyltransferase NATA1-like		AT2G39020	12821
Potra002539g19123	1363.58	0.213662	0.0701414	3.04616	0.00231783	0.125451	TRUE	FALSE	THO complex subunit	AT5G37720	AT5G37720	24472
Potra001956g15446	33.6955	-0.406325	0.133481	-3.04407	0.00233402	0.126086	FALSE	FALSE	short-chain type dehydrogenase/reductase-like		AT3G03980	2207
Potra001016g08464	579.135	-0.264517	0.0869907	-3.04074	0.00235994	0.126875	FALSE	FALSE	PsbP domain-containing	AT1G77090	AT1G77090	3559
Potra001726g14040	111.074	-0.699792	0.230187	-3.0401	0.00236499	0.126875	TRUE	FALSE	complex GINS protein		AT1G19080	25907
Potra002902g20272	472.31	-0.228545	0.0751957	-3.03933	0.00237104	0.126875	FALSE	FALSE	chain-alcohol oxidase FAO1	AT3G23410	AT3G23410	18665
Potra152638g26711	17.1591	0.699144	0.229958	3.04032	0.00236331	0.126875	FALSE	FALSE	uncharacterized protein LOC105111436			23100
Potra188240g28581	14.2547	1.35405	0.445506	3.03934	0.00237094	0.126875	TRUE	FALSE	receptor-like protein		AT4G03230
Potra000576g04284	145.269	-0.315554	0.103911	-3.03676	0.00239135	0.12748	TRUE	FALSE	chaperone protein ClpD, chloroplastic		AT5G51070	1898
Potra000997g33605	100.35	0.828068	0.272664	3.03695	0.00238983	0.12748	FALSE	FALSE	conserved unknown protein			3366
Potra001346g11554	102.278	0.267251	0.0880861	3.03397	0.00241357	0.128423	FALSE	FALSE	probable receptor-like protein kinase At1g49730		AT3G19300	6568
Potra187564g28517	44.8819	-2.49055	0.821555	-3.0315	0.0024334	0.129235	FALSE	FALSE	60 kDa jasmonate-induced			30574
Potra001478g12372	13.2464	-1.29314	0.426686	-3.03067	0.00244012	0.129349	FALSE	FALSE	probable carboxylesterase 1		AT1G19190	21976
Potra001272g10994	2259.13	0.38265	0.126316	3.02932	0.00245108	0.129687	TRUE	FALSE	5-methyltetrahydropteroyltriglutamate--homocysteine methyltransferase		AT5G17920	11238
Potra164080g34112	1.66321	-1.49093	0.492344	-3.02822	0.00246	0.129917	FALSE	FALSE	3-dehydroquinate dehydratase/shikimate dehydrogenase		AT3G06350	10866
Potra008333g26143	6.74803	-0.927458	0.306397	-3.02698	0.00247011	0.130207	TRUE	FALSE	L-type lectin-domain		AT5G10530	21055
Potra169370g27432	593.888	-0.208848	0.0690195	-3.02593	0.00247873	0.130419	TRUE	FALSE	uncharacterized protein LOC105131866		AT5G13020	10662
Potra000586g04400	4.07089	7.37185	2.44283	3.01775	0.00254657	0.130696	TRUE	FALSE	E3 ubiquitin-protein ligase		AT1G57820	15623
Potra000975g08082	464.358	-0.175367	0.0581004	-3.01835	0.00254157	0.130696	FALSE	FALSE	transcription factor VOZ1		AT1G28520	6267
Potra001116g09821	18.7578	-0.825529	0.273013	-3.02377	0.00249647	0.130696	FALSE	FALSE	receptor-like protein 12		AT1G58190	11765
Potra001184g10269	835.955	0.299182	0.0989615	3.02322	0.00250099	0.130696	FALSE	FALSE	Humj1 family protein		AT2G33510	24231
Potra001507g12578	646.169	-0.150679	0.0498876	-3.02037	0.00252465	0.130696	FALSE	FALSE	4-alpha-galacturonosyltransferase	AT3G61130	AT3G61130
Potra001791g14544	73.619	0.566358	0.187392	3.02232	0.00250844	0.130696	TRUE	FALSE	domain-containing transcription factor		AT3G18990	22894
Potra002044g15981	202.654	-0.276171	0.091455	-3.01975	0.00252984	0.130696	FALSE	FALSE	repeat-containing protein		AT5G48910	1043
Potra002060g16066	2523.55	0.190813	0.0632083	3.0188	0.00253776	0.130696	TRUE	FALSE	DNA (cytosine-5)-methyltransferase	AT1G69770	AT1G69770	10360
Potra002115g16431	1140.33	0.344465	0.114132	3.01814	0.00254332	0.130696	FALSE	FALSE	element-binding factor 1		AT1G75390	4587
Potra002160g16682	853.64	-0.499698	0.165391	-3.0213	0.00251688	0.130696	TRUE	FALSE	reticuline oxidase-like protein	AT1G30700	AT1G30700	546
Potra002272g17425	13.3976	0.529187	0.175333	3.01818	0.002543	0.130696	FALSE	FALSE	uncharacterized protein LOC105629846		AT4G35220	21727
Potra002309g17619	284.959	-0.236549	0.0783924	-3.01751	0.00254864	0.130696	TRUE	FALSE	uncharacterized protein LOC105139733 isoform		AT3G14830	4668
Potra003499g32220	134.263	0.803123	0.265776	3.02181	0.00251271	0.130696	FALSE	FALSE	conserved unknown protein		AT4G10265	20195
Potra003576g22067	300.359	-0.206447	0.0682585	-3.02449	0.0024905	0.130696	TRUE	FALSE	L-Ala-D/L			12835
Potra000399g01872	2078.23	0.365624	0.121276	3.0148	0.00257147	0.131629	FALSE	FALSE	protein E6-like			8337
Potra001085g09393	117.565	0.394419	0.130925	3.01255	0.0025906	0.132368	FALSE	FALSE	histone H1-like		AT2G18050	9177
Potra193566g28891	80.1008	0.291047	0.0966638	3.01092	0.00260454	0.132841	FALSE	FALSE	domain-containing transcription factor		AT3G18990	19480
Potra000950g07786	293.679	-0.300416	0.0998386	-3.00901	0.00262098	0.133439	FALSE	FALSE	uncharacterized protein LOC105140644	AT1G34360	AT1G34360	10602
Potra162866g27045	695.79	-0.129143	0.0429361	-3.0078	0.00263144	0.133731	FALSE	FALSE	chain, non muscle	AT4G02880	AT4G02880	15597
Potra002452g18575	11.0845	-1.60412	0.53379	-3.00516	0.00265445	0.134659	TRUE	FALSE	Inositol transporter 2		AT1G30220	10811
Potra000381g01698	180.334	0.292825	0.0975659	3.0013	0.00268827	0.13613	FALSE	FALSE	GHMP kinase-related family	AT3G01640	AT3G01640	15558
Potra002443g18521	506.4	-0.223501	0.0744886	-3.00047	0.00269565	0.13626	FALSE	FALSE	plasma membrane-type		AT2G41560	12865
Potra198038g30332	1.03329	-1.73827	0.579452	-2.99985	0.0027011	0.136292	FALSE	FALSE			AT4G32300	22614
Potra001651g13534	48.3143	0.451172	0.150471	2.99839	0.00271412	0.1365	FALSE	FALSE	uncharacterized protein LOC105131976		AT2G47010	20687
Potra002133g16524	18.3551	-0.480724	0.160476	-2.99561	0.00273896	0.1365	FALSE	FALSE	Ethylene-responsive transcription		AT2G44940	22828
Potra002501g18887	800.569	-0.233762	0.0779679	-2.99819	0.00271592	0.1365	FALSE	FALSE	cytochrome b5 isoform		AT2G32720	17610
Potra002518g19007	60.7547	0.43475	0.145083	2.99656	0.00273042	0.1365	TRUE	FALSE	wall-associated receptor kinase		AT1G10380	18301
Potra002596g19509	51.033	0.593954	0.198269	2.9957	0.00273818	0.1365	FALSE	FALSE	uncharacterized protein LOC105139393		AT5G13090	22462
Potra003317g21325	3.14174	1.15486	0.385304	2.99727	0.00272408	0.1365	FALSE	FALSE	Zinc finger protein		AT5G48890	19264
Potra176962g27921	23.8433	-0.731758	0.244152	-2.99714	0.00272525	0.1365	FALSE	FALSE	uncharacterized protein LOC8265913			20405
Potra000342g01188	517.035	-0.173427	0.0579141	-2.99455	0.00274852	0.136735	FALSE	FALSE	uncharacterized protein LOC105118269	AT3G12685	AT3G12685	22511
Potra000458g02647	9.92121	0.788184	0.26351	2.9911	0.00277979	0.138048	TRUE	FALSE	Chloride channel protein		AT3G27170	19305
Potra002726g19849	95.0689	-0.398628	0.133327	-2.98985	0.00279114	0.138369	TRUE	FALSE	potassium channel AKT1		AT2G26650	4006
Potra000466g32710	6.28484	0.61754	0.206912	2.98455	0.00283995	0.139472	FALSE	FALSE
Potra000894g07251	31.045	-0.541124	0.181328	-2.98423	0.00284296	0.139472	FALSE	FALSE	B3 domain-containing		AT2G36080	12742
Potra001013g08447	4.69229	2.16784	0.726103	2.98558	0.00283038	0.139472	FALSE	FALSE	70 kDa DNA-binding subunit			23148
Potra001117g09863	73.1541	-0.717406	0.240354	-2.98479	0.00283775	0.139472	TRUE	FALSE	dependent glyceraldehyde-3-phosphate		AT2G24270	18335
Potra002313g17644	226.37	-0.448816	0.15027	-2.98672	0.00281983	0.139472	TRUE	FALSE	GDP-mannose 4		AT5G66280	5427
Potra002798g32019	63.8427	1.25949	0.421948	2.98495	0.00283627	0.139472	FALSE	FALSE	conserved unknown protein			29611
Potra168019g27332	193.553	0.190671	0.0639206	2.98293	0.00285505	0.139617	FALSE	FALSE	golgin candidate 1	AT2G19950	AT2G19950	4123
Potra193602g28894	73.3672	-0.276423	0.0926706	-2.98285	0.00285576	0.139617	FALSE	FALSE	pentatricopeptide repeat-containing	AT1G77360	AT1G77360	26174
Potra001393g30795	1.0078	13.8176	4.63527	2.98098	0.0028733	0.13986	FALSE	FALSE				3419
Potra001658g13617	202.986	0.666099	0.223491	2.98043	0.00287845	0.13986	FALSE	FALSE	like arabinogalactan protein 11	AT5G03170	AT5G03170	19727
Potra003215g21025	1.9028	-1.2935	0.434031	-2.98021	0.0028805	0.13986	FALSE	FALSE	Cyclic nucleotide-gated	AT1G19780	AT1G19780	15538
Potra009815g33585	1.59106	-1.75814	0.589862	-2.9806	0.00287684	0.13986	TRUE	FALSE	probable receptor-like protein kinase At1g67000
Potra000182g00731	66.503	0.313411	0.105209	2.97893	0.0028926	0.140207	FALSE	FALSE	protein CHROMATIN REMODELING 19		AT2G02090	12775
Potra000984g08130	908.177	-0.133102	0.044693	-2.97813	0.00290012	0.140331	FALSE	FALSE	loop GTPase 3	AT4G12790	AT4G12790	13691
Potra001067g09197	5998.57	0.564909	0.189767	2.97686	0.00291218	0.140435	TRUE	FALSE	ribosomal protein 5, chloroplastic			14028
Potra004261g24749	86.0533	-0.702466	0.235949	-2.9772	0.00290896	0.140435	FALSE	FALSE	Trehalase 1 isoform		AT4G24040	4799
Potra192587g28821	22.6533	-0.477387	0.1604	-2.97623	0.00291818	0.140484	FALSE	FALSE	Uncharacterized protein isoform		AT1G28760	30207
Potra000859g06962	4.05876	-0.939803	0.315923	-2.97478	0.00293199	0.14082	FALSE	FALSE	MATE efflux family protein		AT1G15170	2691
Potra002773g32012	8.63942	-1.06217	0.357114	-2.97431	0.00293648	0.14082	FALSE	FALSE				19497
Potra004121g24539	7972	0.3753	0.126196	2.97393	0.00294008	0.14082	FALSE	FALSE	40S ribosomal protein	AT3G02560	AT3G02560	25176
Potra001601g13212	385.741	-0.317445	0.106855	-2.9708	0.00297025	0.142025	FALSE	FALSE	like protein B21		AT5G58000	16003
Potra003536g21939	317.038	-0.396794	0.13371	-2.96756	0.00300172	0.143047	FALSE	FALSE	uncharacterized protein At1g05835	AT1G05835	AT1G05835	21433
Potra003976g23921	3.02099	-3.856	1.29918	-2.96803	0.00299714	0.143047	TRUE	FALSE	protein trichome birefringence		AT3G12060	24035
Potra000320g01129	313.584	-0.180984	0.0610157	-2.96618	0.00301523	0.143449	FALSE	FALSE	AP-3 complex subunit mu	AT1G56590	AT1G56590	706
Potra189222g28668	897.48	0.230642	0.0777998	2.96456	0.0030312	0.143967	FALSE	FALSE	Serine carboxypeptidase-like	AT3G02110	AT3G02110	12616
Potra003901g23420	442.845	-0.23216	0.0783519	-2.96305	0.00304611	0.144432	FALSE	FALSE	resistance RPP13-like protein 4	AT3G50950	AT3G50950	19530
Potra000183g00734	85.2319	-0.334795	0.113033	-2.96193	0.0030572	0.144507	FALSE	FALSE	uncharacterized protein LOC105139259	AT5G57340	AT5G57340	14164
Potra000892g07221	148.897	-0.354799	0.119789	-2.96186	0.00305789	0.144507	TRUE	FALSE	uncharacterized protein LOC105126985		AT5G45540	10667
Potra002890g20241	17.6545	0.581654	0.196441	2.96096	0.00306683	0.144688	TRUE	FALSE	putative disease resistance RPP13-like protein		AT3G14470	1063
Potra001707g13909	54.9436	-0.35551	0.120184	-2.95805	0.00309588	0.145573	FALSE	FALSE	HSP90-like protein		AT4G24190	23369
Potra001912g15168	705.293	-0.155216	0.0524681	-2.9583	0.00309344	0.145573	FALSE	FALSE	EID1-like F-box	AT5G39360	AT5G39360	10430
Potra000158g00566	584.27	-0.205619	0.0695786	-2.9552	0.00312461	0.146681	FALSE	FALSE	Transcription factor bHLH13		AT1G01260	15803
Potra000060g00238	80.5449	-0.693497	0.234792	-2.95367	0.00314019	0.146688	TRUE	FALSE	protein SIEVE ELEMENT OCCLUSION		AT3G01680	11274
Potra001626g13381	554.158	0.142142	0.048124	2.95366	0.00314032	0.146688	FALSE	FALSE	BRCA1-A complex subunit	AT5G42470	AT5G42470	28780
Potra003900g23411	225.406	-0.38077	0.128895	-2.95412	0.00313566	0.146688	TRUE	FALSE	Putative allantoin permease	AT5G03555	AT5G03555	464
Potra000280g01040	62.6236	1.02842	0.348301	2.95267	0.00315036	0.146915	FALSE	FALSE	GDSL esterase/lipase		AT1G29660	26703
Potra001458g12260	52.7164	0.697757	0.236482	2.95057	0.00317191	0.147434	TRUE	FALSE	E3 ubiquitin-protein ligase	AT1G02860	AT1G02860	3594
Potra002425g18427	88.2795	0.479563	0.162505	2.95105	0.00316691	0.147434	FALSE	FALSE	nicotinamidase 2-like	AT5G23230	AT5G23230	17561
Potra003966g23818	242.434	0.230621	0.0782031	2.94901	0.00318799	0.147938	FALSE	FALSE	elongator complex protein 6	AT4G10090	AT4G10090	21460
Potra001345g11550	91.9837	0.568437	0.192836	2.94778	0.00320067	0.148284	FALSE	FALSE	salicylic acid-binding protein		AT2G23620	22448
Potra002082g16240	246.348	-0.207626	0.070533	-2.94368	0.0032434	0.149529	FALSE	FALSE	mRNA-decapping enzyme subunit		AT5G13570	18754
Potra002598g19522	49.6799	-0.375599	0.127581	-2.94401	0.00323988	0.149529	TRUE	FALSE	hydrolase family protein	AT4G24140	AT4G24140	10290
Potra179118g27990	163.295	0.26173	0.0888868	2.94453	0.00323447	0.149529	FALSE	FALSE	uncharacterized protein LOC105123874		AT5G09960	18761
Potra000497g03183	1031.42	0.298561	0.101525	2.94076	0.00327407	0.150453	TRUE	FALSE	putative formamidase C869.04	AT4G37560	AT4G37560	7357
Potra001051g08948	284.87	-0.17478	0.0594242	-2.94122	0.00326925	0.150453	FALSE	FALSE	NC domain-containing	AT1G01225	AT1G01225	26210
Potra001740g14181	15.9316	0.810061	0.275758	2.93758	0.00330786	0.151514	FALSE	FALSE	chain-alcohol oxidase FAO1		AT3G23410	8653
Potra003912g23477	160.277	-0.425536	0.144845	-2.93787	0.00330474	0.151514	TRUE	FALSE	uncharacterized protein LOC105133213			12798
Potra002615g19579	9.53532	-0.610461	0.207856	-2.93694	0.00331464	0.151579	FALSE	FALSE	chaperone BCS1-like		AT2G46620	17231
Potra000097g00323	1428.04	0.445448	0.151796	2.93452	0.00334067	0.151816	TRUE	FALSE	15 kDa selenoprotein	AT1G05720	AT1G05720	1477
Potra000499g03211	85.6717	-0.599763	0.204309	-2.93557	0.00332933	0.151816	FALSE	FALSE	aspartic proteinase-like		AT1G11910	14278
Potra000876g07055	149.305	0.773298	0.263612	2.93347	0.003352	0.151816	TRUE	FALSE	amyrin 28-oxidase		AT5G36110	9850
Potra000915g07419	121.777	0.23535	0.0802171	2.93391	0.0033472	0.151816	FALSE	FALSE				15955
Potra001179g10222	457.647	0.23319	0.0794844	2.93379	0.00334852	0.151816	TRUE	FALSE	containing protein 1	AT1G80480	AT1G80480	14989
Potra007312g25934	358.274	0.217999	0.074292	2.93435	0.00334245	0.151816	FALSE	FALSE	leucine-rich repeat receptor		AT1G68400	15610
Potra004002g24105	6.77466	-0.592869	0.202164	-2.93262	0.00336113	0.151986	FALSE	FALSE	gamma-tubulin complex component 2		AT5G17410	22392
Potra000160g00577	58.7746	0.289258	0.098773	2.92851	0.00340587	0.152307	FALSE	FALSE	uncharacterized protein LOC105129571	AT5G51670	AT5G51670	4634
Potra000492g03111	61.3871	-0.414514	0.141441	-2.93065	0.00338255	0.152307	FALSE	FALSE	V-type proton ATPase	AT4G11150	AT4G11150	2763
Potra000608g04631	3.2169	2.01374	0.687579	2.92874	0.00340341	0.152307	TRUE	FALSE	heavy metal-associated		AT4G08570	18996
Potra001143g09975	228.231	-0.440631	0.150374	-2.93023	0.00338713	0.152307	FALSE	FALSE	coumaroyl-CoA:anthocyanidin 3-O-glucoside-6''-O	AT1G03940	AT1G03940	13842
Potra003726g22595	147.475	0.28885	0.0985978	2.92958	0.0033942	0.152307	TRUE	FALSE	protein C5orf45 homolog	AT1G71760	AT1G71760	12370
Potra003904g23437	268.076	-0.225976	0.07715	-2.92905	0.00339995	0.152307	TRUE	FALSE	membrane-associated progesterone-binding	AT4G14965	AT4G14965	5474
Potra004467g24953	13.323	1.03136	0.351984	2.93014	0.0033881	0.152307	FALSE	FALSE	ripening protein 2			24797
Potra001319g11314	380.079	-0.238607	0.0815015	-2.92764	0.00341548	0.152495	FALSE	FALSE	ribulose bisphosphate carboxylase/oxygenase activase, chloroplastic	AT1G73110	AT1G73110	3573
Potra003182g20922	433.111	-0.282494	0.0965212	-2.92675	0.00342522	0.152689	FALSE	FALSE	Aldehyde dehydrogenase family	AT1G44170	AT1G44170	11319
Potra001946g15393	53.9938	-0.368248	0.125913	-2.92462	0.0034488	0.153024	TRUE	FALSE	threonine-protein kinase		AT1G34300	24895
Potra002582g19423	128.54	0.86125	0.294484	2.9246	0.00344895	0.153024	FALSE	FALSE	Beta-D-xylosidase		AT1G02640	11221
Potra167908g27319	3.62557	1.81439	0.620181	2.92557	0.0034382	0.153024	FALSE	FALSE	acyl CoA reductase		AT4G33790	10412
Potra001005g08363	1.20321	-2.3121	0.791423	-2.92145	0.00348409	0.153846	FALSE	FALSE	probable receptor-like protein kinase At1g67000		AT5G38280	29766
Potra001262g10896	250.09	1.03977	0.35595	2.92111	0.00348789	0.153846	FALSE	FALSE	like arabinogalactan protein 12		AT5G60490	4842
Potra004135g24589	35.2018	0.418337	0.143184	2.92168	0.00348148	0.153846	FALSE	FALSE	Zinc finger protein		AT5G10970	424
Potra179242g28001	1036.2	-0.173115	0.0592657	-2.92099	0.00348921	0.153846	FALSE	FALSE	proteinaceous RNase P 1, chloroplastic/mitochondrial		AT2G32230	16204
Potra000347g01239	9.09532	-0.691957	0.237139	-2.91793	0.00352361	0.153853	FALSE	FALSE	probable serine/threonine-protein		AT1G18390	26494
Potra000413g02045	1358.49	-0.124927	0.0428326	-2.91663	0.0035383	0.153853	FALSE	FALSE	subunit beta type 1		AT3G60820	10106
Potra000653g05026	7.3979	-1.11789	0.383101	-2.91801	0.00352269	0.153853	FALSE	FALSE	Leucine-rich repeat
Potra001111g09756	2.51307	1.59439	0.546441	2.91778	0.00352533	0.153853	FALSE	FALSE	trans-resveratrol di-O		AT4G35160	30054
Potra001131g09932	325.751	0.412202	0.141293	2.91736	0.00353007	0.153853	FALSE	FALSE	Ethylene-responsive transcription		AT4G23750	8658
Potra001709g13919	51.6719	-0.307432	0.105286	-2.91996	0.00350079	0.153853	FALSE	FALSE	threonine-protein kinase		AT4G27290	20325
Potra003297g21275	1072.23	-0.385016	0.131999	-2.91682	0.00353623	0.153853	FALSE	FALSE	probable nucleoredoxin 2		AT1G60420	1216
Potra003499g21835	25.5468	1.13718	0.389394	2.92037	0.00349612	0.153853	FALSE	FALSE			AT4G10270	13362
Potra006054g25549	4.22771	-1.37538	0.471513	-2.91696	0.00353465	0.153853	FALSE	FALSE	protein LOC105108652 isoform X2			25893
Potra004937g34476	3.60202	-1.09939	0.377025	-2.91596	0.00354592	0.153948	FALSE	FALSE	disease resistance-like protein			30631
Potra003998g24072	416.779	0.305087	0.104679	2.9145	0.00356262	0.154437	FALSE	FALSE	finger protein ALFIN		AT5G26210	18014
Potra000993g08230	4.53265	-0.792876	0.272141	-2.91348	0.00357428	0.154469	FALSE	FALSE	UPF0481 protein At3g47200-like		AT3G50180	28032
Potra002518g19018	495.758	0.256547	0.088055	2.91349	0.00357414	0.154469	TRUE	FALSE	protein KTI12 homolog	AT1G13870	AT1G13870	3202
Potra000521g32915	1.45029	-1.71467	0.588725	-2.91251	0.00358536	0.154476	TRUE	FALSE			AT5G61520	23344
Potra002887g20232	645.334	-0.210704	0.0723421	-2.9126	0.00358434	0.154476	FALSE	FALSE	RNA polymerase sigma	AT1G64860	AT1G64860	1472
Potra000395g01823	108.868	0.580726	0.199453	2.91159	0.00359595	0.154697	FALSE	FALSE				11964
Potra000211g00888	717.297	0.117625	0.0404122	2.91062	0.00360712	0.154942	FALSE	FALSE	uncharacterized protein LOC105139353	AT3G14860	AT3G14860	21020
Potra000727g05698	2.16979	1.44163	0.495578	2.90898	0.00362606	0.155117	FALSE	FALSE	leucine zipper 1		AT3G62420	16210
Potra000810g06456	136.412	-0.266968	0.0917779	-2.90885	0.00362763	0.155117	FALSE	FALSE	protein LOC105117573 isoform		AT2G19390	13861
Potra001280g11049	396.637	-0.223947	0.0769674	-2.90964	0.00361845	0.155117	TRUE	FALSE	protein CHUP1, chloroplastic	AT1G48280	AT1G48280	15837
Potra001257g10834	98.2029	-0.537531	0.18511	-2.90384	0.00368612	0.15738	FALSE	FALSE	Calcium-binding EF-hand family		AT4G38810	8298
Potra002177g35198	2.31717	-1.43926	0.496071	-2.90131	0.00371603	0.158418	TRUE	FALSE	ketol-acid reductoisomerase		AT3G58610	13206
Potra000396g01847	185.651	-0.693703	0.239155	-2.90064	0.00372402	0.15852	FALSE	FALSE	NAC domain-containing	AT4G27410	AT4G27410	13970
Potra002309g17620	7.98875	-0.523574	0.180645	-2.89836	0.00375117	0.158695	FALSE	FALSE	uncharacterized protein LOC105139344 isoform		AT1G29800	670
Potra002321g17714	838.9	-0.179114	0.0617882	-2.89885	0.0037454	0.158695	FALSE	FALSE	protein ABCI8, chloroplastic	AT4G04770	AT4G04770	11076
Potra002988g20467	2438.43	-0.126329	0.0435749	-2.89912	0.00374206	0.158695	FALSE	FALSE	Serine carboxypeptidase-like 20	AT4G12910	AT4G12910	4208
Potra004019g24278	13.8587	0.760897	0.262607	2.89748	0.00376177	0.158695	FALSE	FALSE	trypsin inhibitor A12			1890
Potra008143g26103	6.72777	-0.997175	0.343975	-2.89897	0.00374388	0.158695	FALSE	FALSE	threonine protein kinase
Potra180208g34842	15.2364	-0.62418	0.215417	-2.89754	0.00376098	0.158695	FALSE	FALSE	L-3-cyanoalanine
Potra000655g05046	5.76816	-1.78624	0.6167	-2.89645	0.00377405	0.158976	TRUE	FALSE	ABC transporter G family member		AT3G21090	4519
Potra001098g09576	1104.51	0.40095	0.13858	2.89328	0.00381244	0.160355	FALSE	FALSE	Serine hydroxymethyltransferase 4		AT4G13930	20204
Potra000829g06641	585.654	-0.157779	0.0545756	-2.89102	0.00383995	0.160992	FALSE	FALSE	efflux antiporter 3	AT4G04850	AT4G04850	6143
Potra002330g17820	4.09279	0.66251	0.229189	2.89067	0.00384426	0.160992	FALSE	FALSE	transcription factor MYB46-like	AT5G12870	AT5G12870	22111
Potra002430g18449	186.156	-0.252949	0.087534	-2.88972	0.00385582	0.160992	TRUE	FALSE	choline monooxygenase, chloroplastic	AT4G29890	AT4G29890	24401
Potra163231g27080	1662.17	-0.174826	0.0604935	-2.89	0.00385238	0.160992	FALSE	FALSE	kynurenine--oxoglutarate transaminase	AT1G77670	AT1G77670	25452
Potra194102g28923	0.902991	-1.85799	0.642969	-2.88971	0.00385603	0.160992	FALSE	FALSE	threonine-protein kinase
Potra000706g05511	845.7	0.935227	0.324024	2.88629	0.00389817	0.161324	FALSE	FALSE	early nodulin 93	AT5G25940	AT5G25940	7256
Potra001197g10355	245.768	-0.18683	0.0647179	-2.88683	0.0038914	0.161324	FALSE	FALSE	protein ROOT PRIMORDIUM DEFECTIVE	AT3G58520	AT3G58520	27922
Potra001771g14400	194.909	0.183154	0.0634267	2.88765	0.0038813	0.161324	FALSE	FALSE	uncharacterized protein LOC105163794	AT3G07210	AT3G07210	2023
Potra001917g15215	163.527	-0.296481	0.102694	-2.88704	0.00388884	0.161324	TRUE	FALSE	threonine-protein kinase		AT3G57710	7365
Potra002826g34780	20.4469	-0.501934	0.173808	-2.88786	0.00387873	0.161324	FALSE	FALSE	histone deacetylase 9			27758
Potra199507g29406	54.9746	0.991802	0.343572	2.88673	0.00389264	0.161324	TRUE	FALSE	disease resistance protein		AT4G27220	29327
Potra002410g18328	160.765	0.45017	0.15602	2.88534	0.00390988	0.161337	TRUE	FALSE	heat shock protein		AT1G07400	18043
Potra174613g27738	2.59641	1.10546	0.383128	2.88535	0.00390979	0.161337	FALSE	FALSE	conserved unknown protein			11120
Potra003837g23059	319.414	-0.242792	0.0841745	-2.88439	0.00392175	0.161591	FALSE	FALSE	phosphatidylserine decarboxylase proenzyme	AT4G25970	AT4G25970	5761
Potra003180g20913	150.056	0.153067	0.0530808	2.88367	0.0039307	0.161724	FALSE	FALSE	uncharacterized protein LOC105112625	AT3G53440	AT3G53440	5250
Potra003538g21946	27.3635	-0.455128	0.157876	-2.88281	0.00394141	0.161929	FALSE	FALSE	peroxisome biogenesis factor		AT1G24440	17192
Potra000996g08275	316.83	0.527541	0.183109	2.88102	0.0039639	0.162618	FALSE	FALSE	membrane ATPase 4		AT2G18960	21949
Potra003700g22485	285.783	0.443732	0.154081	2.87987	0.00397844	0.162978	TRUE	FALSE	perakine reductase-like		AT1G60680	2431
Potra002976g20433	9.029	0.616036	0.213975	2.87901	0.00398927	0.163185	FALSE	FALSE	specific phospholipase C2		AT2G26870	17906
Potra180224g31278	2.27019	1.80207	0.626114	2.87818	0.00399981	0.16338	FALSE	FALSE	nodulin-like protein
Potra001264g10919	648.358	-0.207679	0.0721808	-2.8772	0.00401215	0.163561	TRUE	FALSE	CBS domain-containing	AT4G34120	AT4G34120	25431
Potra003831g23036	678.686	-0.333783	0.116021	-2.87692	0.00401579	0.163561	FALSE	FALSE	L-ascorbate peroxidase	AT3G09640	AT3G09640	9410
Potra151442g26685	5.45577	-1.94617	0.676729	-2.87586	0.00402934	0.163877	FALSE	FALSE	conserved unknown protein			14170
Potra002688g19755	143.662	-0.442122	0.153779	-2.87504	0.00403974	0.164065	TRUE	FALSE	uncharacterized protein LOC105137205	AT1G42550	AT1G42550	17243
Potra002667g19708	62.4437	0.310034	0.107883	2.87379	0.00405582	0.164246	FALSE	FALSE	finger protein ATL56		AT2G18670	24801
Potra177367g27952	125.58	-0.237601	0.0826675	-2.87418	0.00405082	0.164246	FALSE	FALSE	xyloglucan galactosyltransferase KATAMARI1	AT4G13990	AT4G13990	942
Potra002156g16669	391.243	-0.207378	0.0721765	-2.87321	0.00406328	0.164313	FALSE	FALSE	calcineurin B-like protein		AT5G55990	2218
Potra002154g16661	171.693	-0.583654	0.203376	-2.86982	0.00410703	0.164569	TRUE	FALSE	defensin-like protein 1	AT5G63660	AT5G63660	19911
Potra002566g19322	56.111	0.363994	0.126807	2.87045	0.00409883	0.164569	FALSE	FALSE	polyprenol reductase 2	AT2G16530	AT2G16530	3023
Potra003038g20594	8.33714	0.89856	0.312979	2.87099	0.00409194	0.164569	FALSE	FALSE	kinase isozyme A		AT3G22960	4599
Potra003892g23373	233.061	-0.140826	0.0490755	-2.86957	0.00411031	0.164569	FALSE	FALSE	threonine-protein kinase	AT5G50180	AT5G50180	26235
Potra004112g24524	3.47015	4.82223	1.67937	2.87146	0.00408584	0.164569	FALSE	FALSE	uncharacterized protein LOC105134060		AT2G20142	16882
Potra005234g25331	3.56463	-1.9522	0.679763	-2.87188	0.00408036	0.164569	TRUE	FALSE	cucumber peeling cupredoxin		AT2G25060	26773
Potra191830g28770	28.3086	-1.10741	0.385818	-2.8703	0.00410078	0.164569	TRUE	FALSE	probable ADP-ribosylation factor GTPase-activating		AT5G47710	28324
Potra004667g25156	6.40989	1.30562	0.455952	2.8635	0.00418989	0.167519	FALSE	FALSE	protein kinase domain-containing GDPDL2-like			25912
Potra006794g25805	85.493	-0.357321	0.124815	-2.8628	0.00419917	0.167653	FALSE	FALSE	esterase/lipase At3g26430	AT3G26430	AT3G26430	20214
Potra000939g07683	1290.73	-0.286752	0.100196	-2.86191	0.00421099	0.167718	FALSE	FALSE	uncharacterized protein LOC105114726			16521
Potra007427g25955	734.852	-0.180197	0.0629668	-2.86178	0.00421264	0.167718	FALSE	FALSE	NAD-dependent malic		AT4G00570	29823
Potra002343g17895	386.413	0.566919	0.198481	2.85629	0.00428623	0.170184	TRUE	FALSE	transcription factor WER-like		AT5G14750	788
Potra197846g29262	2.1613	1.25493	0.439362	2.85626	0.00428662	0.170184	FALSE	FALSE
Potra003645g22273	1.75899	1.24972	0.437752	2.85486	0.00430555	0.170696	TRUE	FALSE	ammonium transporter 1		AT4G13510	17647
Potra000706g05512	5.97673	1.26788	0.444279	2.8538	0.00432001	0.17103	FALSE	FALSE	poly [ADP-ribose] polymerase 3		AT5G22470	9858
Potra000424g02222	45.2239	0.546437	0.19192	2.84721	0.00441044	0.171478	FALSE	FALSE	Heat shock protein		AT4G27670	19663
Potra000496g03169	635.031	-0.298721	0.105032	-2.8441	0.00445365	0.171478	TRUE	FALSE	cold-regulated 413	AT1G29395	AT1G29395	530
Potra000507g03303	125.418	0.224041	0.0787052	2.84659	0.00441904	0.171478	FALSE	FALSE	RING-H2 finger protein ATL13		AT4G30400	27214
Potra000673g05221	126.085	0.494804	0.173534	2.85134	0.00435355	0.171478	FALSE	FALSE	sulfate transporter 3		AT1G23090	17405
Potra000919g07447	11.5252	-1.06691	0.374694	-2.84741	0.00440762	0.171478	FALSE	FALSE	transcription factor ABR1	AT5G64750	AT5G64750	10271
Potra001264g10917	33.3973	-0.427655	0.149951	-2.85196	0.00434511	0.171478	FALSE	FALSE	scopoletin glucosyltransferase-like	AT4G34131	AT4G34131	22986
Potra001379g11764	4920.14	-0.187136	0.0656998	-2.84834	0.00439474	0.171478	FALSE	FALSE	Magnesium-chelatase subunit chlI	AT4G18480	AT4G18480	9830
Potra002020g15840	132.056	-0.503937	0.176861	-2.84935	0.00438088	0.171478	FALSE	FALSE	protein kinase domain-containing GDPDL2-like		AT1G66920	331
Potra002178g16801	212.112	0.244272	0.0856988	2.85036	0.00436703	0.171478	FALSE	FALSE	uncharacterized protein LOC105136101	AT5G11000	AT5G11000	19689
Potra002183g16825	380.578	0.146259	0.0513384	2.84893	0.0043867	0.171478	FALSE	FALSE	uncharacterized protein LOC105123569	AT3G22430	AT3G22430	1787
Potra002205g16981	2850.92	0.210809	0.0740228	2.84789	0.00440103	0.171478	FALSE	FALSE	ADP,ATP carrier	AT4G28390	AT4G28390	8329
Potra002270g17410	768.051	-0.152834	0.0537092	-2.84558	0.00443303	0.171478	FALSE	FALSE	monodehydroascorbate reductase, cytoplasmic isoform 2	AT3G27820	AT3G27820	14348
Potra002511g18947	45.6752	0.519937	0.182639	2.8468	0.00441605	0.171478	TRUE	FALSE	telomere repeat-binding factor 2		AT1G49950	9542
Potra004025g24341	3463.41	0.299164	0.105196	2.84387	0.00445694	0.171478	FALSE	FALSE	elongation factor 1		AT1G30230	12634
Potra004034g24353	12.0657	0.949693	0.333686	2.84607	0.00442622	0.171478	FALSE	FALSE	CCCH domain-containing protein		AT1G68200	12695
Potra007419g25954	22.0476	-1.12124	0.393368	-2.85035	0.00436705	0.171478	TRUE	FALSE	conserved unknown protein			30350
Potra163909g27134	42.5068	-0.497484	0.174585	-2.84953	0.00437845	0.171478	TRUE	FALSE	uncharacterized protein LOC105139293		AT5G20935
Potra175986g27849	122.585	0.325428	0.114436	2.84375	0.00445854	0.171478	FALSE	FALSE	Cupredoxin superfamily protein	AT5G26330	AT5G26330	21711
Potra180367g28093	218.993	0.487498	0.171391	2.84436	0.00445003	0.171478	FALSE	FALSE	keto-5-methylthiopentene dioxygenase 1		AT5G43850	6968
Potra184110g28340	57.8193	-0.646337	0.227263	-2.84401	0.00445497	0.171478	FALSE	FALSE	kaurenoic acid oxidase		AT1G05160
Potra196671g29131	24.3647	0.459843	0.161388	2.84931	0.00438145	0.171478	FALSE	FALSE	NADH dehydrogenase subunit		ATCG00890
Potra000534g03733	307.913	-0.298802	0.105135	-2.84207	0.00448216	0.172153	TRUE	FALSE	Methionine Sulfoxide Reductases	AT4G25130	AT4G25130	11409
Potra003342g21402	91.1732	0.293003	0.103139	2.84087	0.0044991	0.172569	TRUE	FALSE	transmembrane protein 45B		AT1G32120	7902
Potra007207g34632	131.882	-3.11111	1.09597	-2.83868	0.00453009	0.173288	FALSE	FALSE	Pro-X carboxypeptidase
Potra007793g26030	11.2109	-0.92105	0.32442	-2.83906	0.00452462	0.173288	FALSE	FALSE	LOW QUALITY PROTEIN: disease resistance protein RPS6
Potra000244g00964	8.75482	0.583285	0.205564	2.83749	0.00454705	0.173702	FALSE	FALSE	FAF-like, chloroplastic		AT5G22090	3954
Potra000633g04832	168.855	0.685461	0.241648	2.83661	0.00455953	0.17371	FALSE	FALSE	LOB domain-containing		AT3G02550	21264
Potra002429g18445	4.2715	-0.7464	0.263104	-2.8369	0.00455538	0.17371	FALSE	FALSE	uncharacterized protein LOC105135173			8865
Potra001944g15377	4.8735	0.837528	0.295352	2.83569	0.00457263	0.173975	FALSE	FALSE	conserved unknown protein			3794
Potra000382g01708	3.38151	-0.83726	0.295367	-2.83464	0.00458772	0.174029	FALSE	FALSE	F-box/LRR-repeat protein At5g63520-like			23844
Potra000612g04650	35.3445	-0.844112	0.297862	-2.83391	0.00459829	0.174029	TRUE	FALSE	ribulose bisphosphate carboxylase/oxygenase activase, chloroplastic		AT2G39730	18908
Potra003075g20681	1369.32	0.223266	0.0787963	2.83345	0.0046048	0.174029	FALSE	FALSE	Adenosine deaminase-like protein	AT4G04880	AT4G04880	13096
Potra003843g23096	130.955	-0.388456	0.137028	-2.83486	0.00458452	0.174029	TRUE	FALSE	E3 ubiquitin-protein ligase	AT4G12570	AT4G12570	698
Potra003870g23254	237.933	0.258892	0.0913663	2.83356	0.00460324	0.174029	FALSE	FALSE	ORM1-like protein		AT1G01230	25484
Potra188114g28565	2.47537	1.12418	0.396872	2.83259	0.00461731	0.17427	FALSE	FALSE	rich repeat extensin			30516
Potra166977g27244	408.018	-0.278027	0.0982287	-2.83041	0.00464888	0.175227	FALSE	FALSE	12-oxophytodienoate reductase	AT1G76690	AT1G76690	8175
Potra000030g00152	330.814	-0.197356	0.0697634	-2.82893	0.00467041	0.175319	FALSE	FALSE	pyridoxal reductase, chloroplastic	AT5G53580	AT5G53580	19823
Potra001193g10325	53.3931	-3.46024	1.22333	-2.82854	0.00467608	0.175319	FALSE	FALSE	leucine-rich repeat receptor		AT5G49770	28685
Potra001763g14347	14.3486	1.04987	0.371004	2.8298	0.00465767	0.175319	FALSE	FALSE	lipid-transfer protein		AT3G22600	7839
Potra002387g18176	15.044	-0.558058	0.197241	-2.82932	0.00466469	0.175319	FALSE	FALSE	related lectin 3		AT1G19715	19968
Potra001670g13708	352.867	0.180465	0.0638386	2.8269	0.0047001	0.175986	TRUE	FALSE	uncharacterized protein LOC105142097	AT4G18530	AT4G18530	7297
Potra000997g08285	455.362	-0.202038	0.0715021	-2.82562	0.00471893	0.176458	FALSE	FALSE	Uncharacterized protein isoform		AT5G13660	20172
Potra000527g03631	37.0742	0.425548	0.150698	2.82385	0.00474508	0.177178	FALSE	FALSE	ankyrin repeat domain-containing protein 13C		AT1G11740	1140
Potra003854g23175	4.64084	-1.70592	0.604192	-2.82347	0.0047507	0.177178	FALSE	FALSE	pectate lyase-like		AT5G09280	12642
Potra001940g15355	254.361	0.554599	0.196494	2.82247	0.00476549	0.177262	FALSE	FALSE	arabinogalactan protein 9			17640
Potra002403g18285	263.786	-0.220844	0.0782336	-2.82287	0.00475952	0.177262	FALSE	FALSE	acetyl-D-glucosamine	AT1G30540	AT1G30540	21155
Potra000737g05810	18.8019	-0.505048	0.17919	-2.81851	0.00482465	0.178159	TRUE	FALSE	ATP-dependent DNA	AT3G27730	AT3G27730	11092
Potra001179g10219	286.729	-0.189431	0.0672196	-2.81809	0.00483101	0.178159	TRUE	FALSE	Hus1-like protein	AT1G52530	AT1G52530	13423
Potra001476g12352	117.388	0.674955	0.239523	2.81792	0.00483366	0.178159	TRUE	FALSE	protein LOC105124306 isoform			14395
Potra002736g19876	10.7589	-1.86677	0.661984	-2.81996	0.00480295	0.178159	FALSE	FALSE	disease resistance protein		AT4G27190	25951
Potra003065g20660	259.536	-0.167633	0.0594677	-2.81889	0.00481906	0.178159	FALSE	FALSE	NC domain-containing		AT1G01225	15457
Potra004543g25047	13.9633	0.837987	0.297246	2.81917	0.0048148	0.178159	TRUE	FALSE	uncharacterized protein LOC105799008		AT4G19650	20954
Potra004944g34836	1.21809	1.448	0.513598	2.81932	0.0048125	0.178159	FALSE	FALSE	protein S-acyltransferase
Potra001317g11302	29.0779	-0.715998	0.25419	-2.81678	0.00485078	0.178445	TRUE	FALSE	receptor-like serine/threonine		AT4G21380	14279
Potra009177g26302	2.31431	1.57873	0.560514	2.81657	0.004854	0.178445	TRUE	FALSE	disease resistance protein		AT4G27220	20193
Potra194812g28987	36.0783	0.373808	0.132781	2.81522	0.00487437	0.178961	FALSE	FALSE	uncharacterized protein At4g06744	AT4G06744	AT4G06744	10447
Potra000385g01737	19.9902	0.761854	0.270828	2.81306	0.00490729	0.179008	FALSE	FALSE	responsive transcription factor WIN1		AT1G15360	11263
Potra000424g02227	36.6268	-0.300702	0.106887	-2.81328	0.00490385	0.179008	FALSE	FALSE	RING-H2 finger protein ATL47	AT1G24440	AT1G24440	16974
Potra001247g10732	1.46883	-1.21571	0.431963	-2.81439	0.00488699	0.179008	FALSE	FALSE	cytochrome P450 89A2		AT1G64950	14982
Potra003544g21971	115.821	0.232358	0.0825894	2.81341	0.00490192	0.179008	FALSE	FALSE	uncharacterized protein LOC105127453			22989
Potra004115g24529	2.63301	1.84243	0.654691	2.81419	0.00488998	0.179008	TRUE	FALSE	like protein 423, putative			21935
Potra002373g18077	451.764	-0.631649	0.2246	-2.81232	0.00491852	0.179187	TRUE	FALSE	calvin cycle protein CP12		AT1G76560	13941
Potra001005g08356	1235.08	-0.167742	0.0596867	-2.81037	0.00494841	0.179583	FALSE	FALSE	7-sterol-C5(6)		AT3G02580	2896
Potra001476g12348	10.2985	-0.940453	0.334594	-2.81073	0.00494289	0.179583	FALSE	FALSE	resistance response protein	AT1G64160	AT1G64160	8928
Potra010002g26467	31.7553	0.946096	0.336619	2.81059	0.00494514	0.179583	FALSE	FALSE				11138
Potra001257g10841	649.38	0.160302	0.0570596	2.80938	0.00496378	0.17968	FALSE	FALSE	ER lumen protein retaining receptor	AT2G21190	AT2G21190	22188
Potra002186g16837	45.5649	0.615359	0.219015	2.80967	0.00495925	0.17968	TRUE	FALSE	uncharacterized protein LOC105119895		AT1G78170	3758
Potra002490g18822	273.156	-0.396241	0.141068	-2.80887	0.00497161	0.179733	FALSE	FALSE	uncharacterized protein LOC105131677	AT1G51080	AT1G51080
Potra002511g18952	992.23	-0.2111	0.0751694	-2.80832	0.0049801	0.179811	FALSE	FALSE	probable cytosolic oligopeptidase A		AT5G65620	14609
Potra000594g04501	134.282	-0.175403	0.0625295	-2.80511	0.00502987	0.180361	FALSE	FALSE	uncharacterized protein LOC105130510		AT2G24530	9424
Potra000847g06845	497.017	0.303489	0.108224	2.80426	0.00504329	0.180361	TRUE	FALSE	and acid-stable phosphoprotein		AT5G46020	3154
Potra002230g17141	5.29389	1.23936	0.441902	2.80461	0.00503777	0.180361	TRUE	FALSE			AT5G60900	4373
Potra003529g21906	633.815	-0.146344	0.0521548	-2.80596	0.00501676	0.180361	FALSE	FALSE	aminopeptidase 4 isoform	AT5G24260	AT5G24260	27865
Potra003802g22911	700.972	-0.230282	0.0820873	-2.80533	0.00502655	0.180361	FALSE	FALSE	splicing factor 3B subunit		AT5G64270	9381
Potra004463g24948	140.878	-0.205239	0.0731247	-2.8067	0.00500516	0.180361	TRUE	FALSE	protein FLX-like	AT5G61920	AT5G61920	23253
Potra005738g25477	38.5	-1.45235	0.51802	-2.80366	0.00505267	0.180361	TRUE	FALSE	protein LOC105116248 isoform	AT4G13440	AT4G13440	2299
Potra006855g33185	3.6242	-2.19569	0.783097	-2.80385	0.00504968	0.180361	TRUE	FALSE			AT3G14470	30615
Potra186140g28413	1360.18	0.214599	0.0765023	2.80513	0.0050297	0.180361	TRUE	FALSE	protein translation factor SUI1 homolog	AT1G54290	AT1G54290	3381
Potra001858g14883	686.44	-0.263154	0.0938781	-2.80315	0.00506062	0.180417	FALSE	FALSE	Ribulose-1,5 bisphosphate	AT3G07670	AT3G07670	21022
Potra001115g09793	855.133	-0.474695	0.1694	-2.80222	0.00507529	0.180712	FALSE	FALSE	5'-adenylylsulfate reductase		AT4G04610	6252
Potra000008g00040	710.283	-0.139557	0.049867	-2.79858	0.00513286	0.180907	FALSE	FALSE	UDP-N-acetylglucosamine	AT1G31070	AT1G31070	27753
Potra000584g04360	3.45484	1.05151	0.375452	2.80066	0.00509977	0.180907	FALSE	FALSE				26958
Potra000664g05126	1.77862	-1.51565	0.541554	-2.7987	0.00513081	0.180907	FALSE	FALSE	I heat shock protein		AT1G53540	23468
Potra000828g06626	270.285	-0.24464	0.0874148	-2.79861	0.00513236	0.180907	TRUE	FALSE	cycloartenol synthase-like		AT2G07050	5745
Potra001038g08756	108.741	-0.278752	0.09954	-2.80041	0.00510381	0.180907	FALSE	FALSE	acid receptor PYL8	AT5G53160	AT5G53160	10623
Potra001245g10687	170.595	-0.319755	0.11427	-2.79823	0.00513829	0.180907	FALSE	FALSE	pentatricopeptide repeat-containing protein At5g02860	AT5G02860	AT5G02860	2244
Potra002000g15700	168.599	0.199657	0.071326	2.79921	0.00512274	0.180907	FALSE	FALSE	BSD domain-containing	AT1G10720	AT1G10720	25700
Potra003667g22374	160.163	-0.528553	0.188692	-2.80113	0.00509233	0.180907	TRUE	FALSE	UDP-glycosyltransferase 74F2	AT2G43820	AT2G43820	8498
Potra173075g27626	40.711	-0.528741	0.188918	-2.79879	0.00512951	0.180907	TRUE	FALSE	protein SRG1-like		AT1G49390	6244
Potra000832g06677	155.659	0.373151	0.133374	2.79777	0.0051456	0.180921	TRUE	FALSE	outer membrane protein		AT5G67500	25809
Potra002400g18264	211.009	-0.341987	0.122266	-2.79708	0.00515675	0.180921	FALSE	FALSE	universal stress protein	AT1G68300	AT1G68300	6390
Potra193419g31488	11.3439	-1.13947	0.407389	-2.79701	0.00515784	0.180921	TRUE	FALSE	E3 ubiquitin-protein ligase		AT3G61460	14672
Potra000760g33315	28.9857	0.385013	0.137695	2.79613	0.00517194	0.181103	FALSE	FALSE	F-box protein At5g07610
Potra002457g31866	19.2288	0.546092	0.19532	2.79588	0.00517584	0.181103	FALSE	FALSE
Potra000241g31845	19.3813	-0.489013	0.174994	-2.79446	0.00519864	0.181538	FALSE	FALSE	RNA-binding protein 28		AT2G21440	1000
Potra000425g32597	2.84731	2.15755	0.772233	2.79391	0.0052075	0.181538	TRUE	FALSE	conserved unknown protein
Potra167724g27304	3.00922	0.943911	0.33784	2.79396	0.00520665	0.181538	FALSE	FALSE				15900
Potra001506g30866	5.78896	0.732522	0.262336	2.7923	0.00523346	0.181702	FALSE	FALSE	uncharacterized protein LOC105108783
Potra001846g14815	100.446	-0.276846	0.0991325	-2.79269	0.00522719	0.181702	TRUE	FALSE	Vesicle-associated membrane		AT4G32150	20860
Potra003732g22617	54.1791	0.735178	0.263313	2.79203	0.00523789	0.181702	FALSE	FALSE	isoaspartyl peptidase/L-asparaginase		AT3G16150	22845
Potra170595g27528	1268.66	0.369475	0.132297	2.79278	0.00522576	0.181702	FALSE	FALSE	transfer protein DIR1		AT5G48485
Potra000830g06658	96.3936	-0.665101	0.238356	-2.79037	0.00526482	0.182345	FALSE	FALSE	very-long-chain enoyl-CoA reductase		AT5G16010	1997
Potra002110g16390	1068.37	0.842514	0.301966	2.79009	0.0052693	0.182345	FALSE	FALSE	purple acid phosphatase 17	AT3G17790	AT3G17790	816
Potra162698g27034	5.77807	-1.06183	0.380721	-2.789	0.00528717	0.18274	FALSE	FALSE	NIN-like protein 2		AT2G43500
Potra190029g28739	703.593	-0.234047	0.0839464	-2.78806	0.00530249	0.183046	FALSE	FALSE	starch synthase 1, chloroplastic/amyloplastic	AT5G24300	AT5G24300	18946
Potra000927g07523	894.306	0.141621	0.0508181	2.78682	0.00532286	0.183525	FALSE	FALSE	uncharacterized protein LOC105640180		AT5G08750	24002
Potra001003g08347	158.493	-0.578172	0.207516	-2.78615	0.00533377	0.183678	TRUE	FALSE	pathogen-related protein	AT1G78780	AT1G78780	9289
Potra000990g08191	24.0691	0.382719	0.137456	2.7843	0.00536438	0.183918	FALSE	FALSE	CLAVATA3/ESR (CLE)-related		AT3G24770	20969
Potra001097g09560	338.916	-0.281664	0.10115	-2.78462	0.00535908	0.183918	TRUE	FALSE	uncharacterized protein LOC100249696 isoform	AT2G20320	AT2G20320	3260
Potra001406g11934	28.7665	-0.693152	0.249033	-2.78337	0.00537972	0.183918	TRUE	FALSE	CBS domain-containing protein		AT5G10860	18758
Potra008425g26159	276.835	-0.267355	0.0960309	-2.78405	0.00536847	0.183918	TRUE	FALSE	uncharacterized protein LOC104096583	AT1G01920	AT1G01920	10836
Potra179572g34278	50.6977	-0.362473	0.130213	-2.7837	0.00537429	0.183918	TRUE	FALSE	Ras-related protein		AT4G19640	9766
Potra192785g28833	4.53341	-0.899547	0.323106	-2.78406	0.00536823	0.183918	TRUE	FALSE
Potra000808g06412	62.4727	0.718785	0.258436	2.78128	0.00541442	0.184489	FALSE	FALSE	vinorine synthase-like		AT3G26040	24300
Potra002455g18602	37.6512	0.462832	0.16639	2.78161	0.00540901	0.184489	TRUE	FALSE	DNA-directed RNA		AT3G23780	2614
Potra006837g25830	597.667	-0.183243	0.0658865	-2.78119	0.00541599	0.184489	FALSE	FALSE	12-oxophytodienoate reductase		AT2G06050	1031
Potra000570g04212	86.7069	0.44672	0.160718	2.77953	0.00544377	0.184768	TRUE	FALSE	uncharacterized protein LOC105117878	AT4G37445	AT4G37445	8876
Potra002043g15978	455.091	-0.160242	0.0576458	-2.77976	0.00543985	0.184768	FALSE	FALSE	ADP,ATP carrier		AT5G01500	16345
Potra002558g19274	375.935	0.460159	0.165509	2.78026	0.00543147	0.184768	TRUE	FALSE	conserved unknown protein	AT4G23760	AT4G23760	1305
Potra000573g04253	73.4921	0.485919	0.174887	2.77848	0.00546145	0.184893	FALSE	FALSE	acid-amido synthetase GH3.6		AT5G54510	177
Potra000729g05742	4.16107	0.748416	0.269367	2.77842	0.00546235	0.184893	FALSE	FALSE	uncharacterized protein LOC105128740	AT5G01075	AT5G01075	15219
Potra002532g19087	5.23821	0.639835	0.23031	2.77814	0.00546703	0.184893	FALSE	FALSE	acid receptor PYL2		AT2G26040	12240
Potra177881g33617	19.4449	-0.751654	0.270619	-2.77753	0.00547738	0.185022	FALSE	FALSE	conserved unknown protein
Potra006830g25825	377.343	-0.221059	0.0796175	-2.77651	0.00549464	0.185384	TRUE	FALSE	25.3 kDa	AT1G11890	AT1G11890	9613
Potra001467g12305	290.845	-0.197607	0.0711888	-2.77582	0.00550625	0.185554	FALSE	FALSE	protein phosphatase 2C		AT1G34750	23051
Potra000800g06346	19.8835	0.481608	0.173548	2.77507	0.00551906	0.185765	TRUE	FALSE	uncharacterized protein LOC105108847		AT1G52330	22329
Potra004383g24873	14.4595	0.679243	0.244858	2.77403	0.00553671	0.186137	TRUE	FALSE	Epoxide hydrolase 2		AT3G05600	7201
Potra002107g16377	19.8565	0.602863	0.217369	2.77345	0.0055466	0.186249	TRUE	FALSE	uncharacterized protein LOC105114531 isoform			7766
Potra000977g08088	231.405	-0.211792	0.0763768	-2.77299	0.00555436	0.186288	FALSE	FALSE	2-aminoethanethiol dioxygenase		AT2G42670	17947
Potra001081g09346	75.6927	-1.01243	0.365302	-2.77149	0.00558	0.186927	TRUE	FALSE	threonine-protein kinase		AT3G47090	25442
Potra000490g03089	175.958	-0.225928	0.0816152	-2.76821	0.00563646	0.188059	TRUE	FALSE	nudix hydrolase 2	AT5G47650	AT5G47650	2914
Potra000751g05913	5.57816	-1.03141	0.372723	-2.76722	0.00565367	0.188059	TRUE	FALSE	Pre-mRNA-processing		AT1G44910	6669
Potra002122g16460	84.3832	0.757753	0.2738	2.76754	0.00564809	0.188059	FALSE	FALSE	cytochrome P450 84A1	AT4G36220	AT4G36220	16523
Potra002840g20102	436.505	-0.158018	0.0570728	-2.76871	0.00562793	0.188059	FALSE	FALSE	BTB/POZ domain-containing		AT5G66560	1724
Potra004102g24502	91.882	-0.52456	0.189518	-2.76787	0.00564243	0.188059	FALSE	FALSE	tau class glutathione transferase		AT3G09270	21133
Potra163124g27064	1.88225	-1.64003	0.592287	-2.76898	0.00562329	0.188059	FALSE	FALSE	PHLOEM PROTEIN 2-LIKE		AT1G10155	30406
Potra001414g11998	14.7139	0.657828	0.237914	2.76499	0.0056925	0.188353	FALSE	FALSE	protein vip1-like isoform			1825
Potra002393g18198	103.105	0.954862	0.345199	2.76612	0.00567279	0.188353	FALSE	FALSE	uncharacterized protein LOC105134369		AT2G07760	5359
Potra002622g19598	281.723	-0.151509	0.0548142	-2.76404	0.00570909	0.188353	FALSE	FALSE	6-phosphate 1		AT5G57330	12358
Potra002859g20164	802.467	-0.182804	0.0661265	-2.76446	0.00570172	0.188353	FALSE	FALSE	translocase protein TATC	AT2G01110	AT2G01110	6657
Potra003277g21210	16.5349	-0.698848	0.252737	-2.76512	0.00569019	0.188353	FALSE	FALSE	ILITYHIA isoform 1	AT1G64790	AT1G64790	7583
Potra004386g24876	5.37364	1.9055	0.689369	2.76411	0.00570776	0.188353	FALSE	FALSE	uncharacterized protein LOC100257464			16392
Potra007149g25901	3.29762	1.04152	0.37679	2.76419	0.00570641	0.188353	TRUE	FALSE	methyltransferase family protein		AT5G66430	15776
Potra001484g12393	571.578	0.131455	0.0475676	2.76355	0.00571768	0.188417	FALSE	FALSE	protein CLP1 homolog	AT3G04680	AT3G04680	5813
Potra000502g03250	366.862	-0.155851	0.0564174	-2.76247	0.00573665	0.188555	FALSE	FALSE	synthase small subunit 2, chloroplastic	AT2G31810	AT2G31810	21650
Potra001351g11590	19.5706	0.649356	0.235121	2.76179	0.00574851	0.188555	FALSE	FALSE	uncharacterized protein LOC105125596		AT5G42710	17124
Potra002308g17612	22.4122	-0.430169	0.155749	-2.76194	0.00574584	0.188555	FALSE	FALSE	pentatricopeptide repeat-containing protein At2g39620	AT2G39620	AT2G39620	15492
Potra161753g26961	1.09125	-1.94286	0.703412	-2.76205	0.00574392	0.188555	FALSE	FALSE	receptor-like serine/threonine		AT1G58190
Potra002226g31707	6.81128	0.613077	0.222053	2.76095	0.00576327	0.18882	FALSE	FALSE	uncharacterized protein LOC105136166	AT1G64870	AT1G64870	29323
Potra001161g10076	571.286	-0.292334	0.105986	-2.75823	0.00581152	0.189961	TRUE	FALSE	protein BOBBER 1		AT5G53400	1667
Potra003064g20657	209.291	0.2085	0.0755906	2.75828	0.00581071	0.189961	TRUE	FALSE	repeat-containing protein	AT3G17670	AT3G17670	16377
Potra000414g02066	518.903	0.157535	0.0571249	2.75772	0.00582061	0.190039	FALSE	FALSE	expressed protein, partial	AT3G29270	AT3G29270	15143
Potra000926g07515	134.624	-0.413951	0.15014	-2.7571	0.00583171	0.190182	TRUE	FALSE	dependent glyceraldehyde-3-phosphate		AT2G24270	15428
Potra002655g19671	171.979	-0.209338	0.075941	-2.75659	0.00584077	0.190258	FALSE	FALSE	FAR1-related sequence		AT4G38180	5241
Potra001560g12907	525.917	0.184352	0.0669056	2.75541	0.00586185	0.190726	TRUE	FALSE	transducin family protein	AT1G80670	AT1G80670	27680
Potra001493g12454	1812.29	-0.300041	0.108916	-2.75479	0.00587301	0.190797	TRUE	FALSE	protein NRT1/ PTR FAMILY 3.1	AT1G68570	AT1G68570	14240
Potra009992g26465	2.46541	-1.59852	0.580323	-2.75454	0.00587753	0.190797	FALSE	FALSE	threonine-protein kinase At1g07650		AT1G53440
Potra162194g27000	197.49	0.213133	0.0773868	2.75412	0.00588504	0.190822	FALSE	FALSE	threonine-protein kinase	AT3G05140	AT3G05140	3325
Potra000683g05298	0.759233	-1.58371	0.575236	-2.75314	0.00590268	0.190957	FALSE	FALSE	developmental protein SEPALLATA		AT3G02310	29111
Potra000835g06703	542.994	-0.161937	0.0588191	-2.75314	0.00590265	0.190957	FALSE	FALSE	threonine-protein kinase		AT2G24360	16534
Potra001943g15375	92.8893	0.380776	0.138348	2.75231	0.00591769	0.191224	TRUE	FALSE	L-gulonolactone oxidase	AT5G11540	AT5G11540	18262
Potra007309g25932	188.896	-0.630261	0.229056	-2.75156	0.0059312	0.191442	FALSE	FALSE	reductase (NADP(+)-dependent)		AT5G16970	25992
Potra001000g08320	317.721	-0.141557	0.0514669	-2.75044	0.00595158	0.191501	FALSE	FALSE	Mitogen-activated protein kinase	AT4G08500	AT4G08500	30025
Potra001448g12195	261.694	0.169304	0.061577	2.74947	0.00596914	0.191501	FALSE	FALSE	protoporphyrinogen oxidase, mitochondrial	AT5G14220	AT5G14220	21423
Potra002463g18658	2942.42	-0.172692	0.0628002	-2.74986	0.00596214	0.191501	FALSE	FALSE	tricarboxylate transporter DTC	AT5G19760	AT5G19760	24404
Potra003840g23073	1.46541	1.20579	0.438478	2.74995	0.00596041	0.191501	FALSE	FALSE	blue copper protein-like		AT3G17675	21847
Potra004122g24540	33.5215	0.305066	0.11092	2.75033	0.00595353	0.191501	FALSE	FALSE	PAN domain-containing protein	AT3G51710	AT3G51710	10419
Potra150070g26662	10.8033	-0.875744	0.318542	-2.74923	0.00597363	0.191501	FALSE	FALSE	WRKY transcription factor 50	AT5G26170	AT5G26170	4080
Potra005592g34425	209.306	0.373226	0.135807	2.74821	0.0059922	0.191879	TRUE	FALSE
Potra004001g32497	80.1455	0.77164	0.280841	2.74761	0.00600318	0.192014	FALSE	FALSE	uncharacterized protein LOC106759045			17587
Potra000402g01891	35.6994	0.794117	0.289112	2.74674	0.00601906	0.192304	FALSE	FALSE	uncharacterized protein LOC105127245		AT4G24110	4362
Potra000520g03481	75.1403	-0.387598	0.141154	-2.74593	0.00603401	0.192564	TRUE	FALSE	nifU-like protein 4		AT3G20970	1703
Potra007962g26068	3.92302	-1.47049	0.53561	-2.74545	0.00604271	0.192625	FALSE	FALSE	cytosolic sulfotransferase 15		AT5G07010	19786
Potra002367g18034	249.402	-0.217894	0.0793774	-2.74503	0.00605046	0.192655	FALSE	FALSE	phosphoinositide phosphatase SAC1		AT1G22620	1589
Potra001665g13678	37.3265	-0.457204	0.166638	-2.74369	0.0060752	0.192912	FALSE	FALSE	F-box protein		AT2G02360	18186
Potra001948g15402	164.264	-0.290356	0.105842	-2.7433	0.00608253	0.192912	FALSE	FALSE	paramyosin-like isoform		AT5G58320	13405
Potra004868g35004	8.63056	0.945223	0.34452	2.7436	0.00607699	0.192912	TRUE	FALSE	conserved unknown protein
Potra161633g26950	6.36589	1.68426	0.613993	2.74312	0.0060858	0.192912	TRUE	FALSE	bidirectional sugar transporter SWEET10		AT5G50790	8313
Potra000809g06443	1524.42	0.304578	0.111115	2.74111	0.00612323	0.193402	TRUE	FALSE	glycosyltransferase 88A1-like	AT3G16520	AT3G16520	6094
Potra000972g08029	443.42	0.240161	0.0876604	2.73968	0.00614996	0.193402	FALSE	FALSE	alpha-trehalose-phosphate synthase [UDP-forming]		AT4G17770	7500
Potra001240g10651	32.7765	-0.464538	0.169484	-2.7409	0.00612703	0.193402	FALSE	FALSE	protein ODORANT1-like	AT5G16600	AT5G16600	10314
Potra001947g15397	403.748	0.154155	0.0562597	2.74007	0.00614268	0.193402	FALSE	FALSE	receptor protein kinase		AT1G66150	12757
Potra002046g15987	841.097	0.18966	0.0692351	2.73936	0.0061559	0.193402	TRUE	FALSE	monooxygenase 1-1		AT4G12110	3438
Potra002498g18880	499.249	0.394425	0.143928	2.74043	0.00613591	0.193402	FALSE	FALSE	Rho GDP-dissociation inhibitor		AT3G07880	16169
Potra002583g19425	389.247	0.237174	0.0865339	2.74082	0.00612857	0.193402	FALSE	FALSE	probable galacturonosyltransferase-like	AT3G62660	AT3G62660	18182
Potra003366g21461	1808.61	0.510806	0.186365	2.74089	0.00612737	0.193402	FALSE	FALSE	sucrose synthase 2		AT3G43190	24378
Potra162064g26995	9.90389	-0.743163	0.271376	-2.7385	0.006172	0.193693	TRUE	FALSE	cytochrome P450 family protein		AT5G10600	4475
Potra002502g18897	4699.56	0.175745	0.0642012	2.73741	0.00619249	0.194121	FALSE	FALSE	D3-type cyclin		AT3G50070	21183
Potra000033g00170	351.999	-0.281626	0.102895	-2.73703	0.00619967	0.194131	FALSE	FALSE	multicopper oxidase LPR1	AT1G71040	AT1G71040	17527
Potra000783g06186	446.788	0.444997	0.162657	2.7358	0.00622295	0.194215	FALSE	FALSE	3-ketoacyl-CoA synthase		AT5G04530	10384
Potra000835g06714	33.0027	-1.89307	0.691919	-2.73597	0.00621961	0.194215	TRUE	FALSE	protein AIG2-like		AT4G31310	3184
Potra009254g26313	8.07091	0.965277	0.352774	2.73625	0.00621435	0.194215	FALSE	FALSE	myb-related protein 308		AT1G22640	22356
Potra001558g12897	38.9881	-0.699364	0.25567	-2.73542	0.00623002	0.194222	FALSE	FALSE	sulfate transporter 1	AT1G22150	AT1G22150	24251
Potra001181g10227	388.2	-0.25046	0.0916092	-2.73401	0.0062569	0.194845	TRUE	FALSE	Polyamine oxidase 2		AT2G43020	11151
Potra000468g02794	480.612	-0.27119	0.0992662	-2.73194	0.00629618	0.194995	FALSE	FALSE	shock N-terminal domain-containing		AT4G39150	18957
Potra000520g03483	3.2244	1.11292	0.407308	2.73239	0.00628771	0.194995	FALSE	FALSE	uncharacterized protein LOC105135539	AT5G38200	AT5G38200	11316
Potra000962g07908	67.0854	-0.479367	0.175406	-2.7329	0.00627795	0.194995	FALSE	FALSE	probable pectinesterase/pectinesterase inhibitor 54	AT5G20860	AT5G20860	28689
Potra001087g09447	86.8776	-0.200171	0.0732653	-2.73214	0.0062924	0.194995	FALSE	FALSE	pentatricopeptide repeat-containing	AT2G38420	AT2G38420	13860
Potra001242g10667	164.472	-0.2156	0.0788821	-2.7332	0.00627228	0.194995	FALSE	FALSE	tolerance protein 1	AT2G46800	AT2G46800	16760
Potra009420g26351	253.059	-0.416477	0.152514	-2.73075	0.00631909	0.195491	FALSE	FALSE	inorganic phosphate transporter 1-4		AT2G38940	12760
Potra004300g24789	1.22753	-3.78514	1.3865	-2.73	0.00633352	0.195724	FALSE	FALSE	60S ribosomal protein L8		AT2G18020	13289
Potra000524g03559	166.461	0.274482	0.100579	2.72902	0.0063523	0.195735	TRUE	FALSE	thioesterase family protein	AT3G16175	AT3G16175	13665
Potra001021g08529	839.356	0.161512	0.0591797	2.72917	0.00634933	0.195735	FALSE	FALSE	polypyrimidine tract-binding	AT1G43190	AT1G43190	5358
Potra199836g29445	3.14231	1.14272	0.418748	2.7289	0.00635464	0.195735	TRUE	FALSE	threonine-protein kinase		AT4G27290
Potra002990g20473	12.6442	0.576102	0.211219	2.72751	0.00638135	0.196344	FALSE	FALSE	protein IDA-LIKE			13420
Potra169150g27416	268.607	0.175329	0.0642938	2.727	0.00639122	0.196435	FALSE	FALSE	protein YIPF6 homolog		AT2G18840	23510
Potra006727g25764	2252.08	0.257504	0.0944678	2.72584	0.00641387	0.196704	FALSE	FALSE	thaumatin-like protein	AT1G73620	AT1G73620	14047
Potra194486g28959	38.0713	-1.79075	0.656948	-2.72586	0.00641333	0.196704	TRUE	FALSE	conserved unknown protein			30065
Potra002670g19716	659.834	0.291514	0.106983	2.72485	0.00643298	0.196848	FALSE	FALSE	RIBOSOMAL protein L23A		AT3G55280	20254
Potra002896g20255	183.071	0.165042	0.0605765	2.72452	0.00643943	0.196848	FALSE	FALSE	Folate transporter 1	AT5G66380	AT5G66380	28073
Potra006808g25812	43.2813	1.10699	0.406211	2.72515	0.00642715	0.196848	TRUE	FALSE	probable receptor-like protein		AT5G38250	30473
Potra001107g09697	525.362	0.281301	0.103275	2.72381	0.00645341	0.196906	FALSE	FALSE	dirigent protein 22-like		AT1G58170	4130
Potra002701g19794	304.816	-0.345462	0.126835	-2.72371	0.00645524	0.196906	TRUE	FALSE	asparagine--tRNA ligase, chloroplastic		AT4G17300	14498
Potra001731g14089	164.117	-0.195269	0.0717461	-2.72166	0.00649543	0.197918	FALSE	FALSE	uncharacterized protein LOC105117762		AT1G67060	8748
Potra002650g19657	361.677	-0.157077	0.0577239	-2.72118	0.00650503	0.197998	FALSE	FALSE	peptidyl-prolyl cis-trans isomerase CYP57	AT4G33060	AT4G33060	29608
Potra001321g11332	29.5227	0.619997	0.227988	2.71943	0.00653948	0.198619	FALSE	FALSE	uncharacterized protein LOC105120295		AT4G24130	10380
Potra003873g23268	163.655	0.302825	0.111346	2.71968	0.0065345	0.198619	TRUE	FALSE	dioxygenase ETHE1 homolog, mitochondrial		AT1G53580	9163
Potra000404g01932	29.0623	0.592112	0.217818	2.71838	0.00656031	0.199038	FALSE	FALSE	beta-glucuronosyltransferase GlcAT14A		AT1G71070	14882
Potra004311g24802	118.081	-0.238763	0.0878532	-2.71776	0.00657265	0.199199	FALSE	FALSE	Cyclic nucleotide gated		AT5G53130	16520
Potra002419g18390	605.857	-0.206444	0.0759735	-2.71731	0.00658142	0.199251	FALSE	FALSE	like domain-containing protein	AT3G25480	AT3G25480	29471
Potra000727g05700	60.4028	0.57303	0.210912	2.71692	0.00658934	0.199278	TRUE	FALSE				3539
Potra003555g22012	1357.52	0.202765	0.0746504	2.7162	0.00660359	0.199496	FALSE	FALSE	thaumatin-like protein 1b		AT4G38660	3547
Potra001695g13849	94.6019	0.161565	0.0595004	2.71536	0.00662034	0.199576	FALSE	FALSE	E3 ubiquitin-protein ligase		AT3G53690	22868
Potra199698g29428	55.0932	0.696081	0.256333	2.71553	0.00661689	0.199576	TRUE	FALSE	Beta glucosidase 46		AT1G61820
Potra189077g28656	51.5787	-0.299102	0.110209	-2.71395	0.0066487	0.200052	TRUE	FALSE	F-box protein 7		AT1G21760	25875
Potra189775g28719	50.0591	-1.80513	0.665151	-2.71387	0.00665025	0.200052	FALSE	FALSE	arabinose 4-epimerase		AT4G20460	17874
Potra000424g02225	91.2995	-0.235624	0.0868973	-2.71152	0.00669757	0.200197	TRUE	FALSE	RING finger protein		AT1G13195	5327
Potra000489g32756	4.40376	-0.66774	0.246387	-2.71012	0.00672579	0.200197	FALSE	FALSE	protein phosphatase 2C		AT4G16580	6325
Potra000997g08293	109.379	-0.373544	0.137732	-2.71211	0.00668564	0.200197	TRUE	FALSE	CASP-like protein	AT5G54980	AT5G54980	19192
Potra001000g08325	2.58685	-0.907604	0.334669	-2.71194	0.00668897	0.200197	TRUE	FALSE	uncharacterized protein LOC105117089		AT1G75160	25119
Potra001777g14467	178.978	-0.249355	0.0919059	-2.71316	0.00666452	0.200197	FALSE	FALSE	uncharacterized protein LOC105139870			8051
Potra001849g14834	64.6439	0.308553	0.113814	2.71102	0.00670759	0.200197	FALSE	FALSE	Auxin efflux carrier		AT1G73590	24901
Potra002640g19633	171.477	2.34661	0.865134	2.71242	0.00667936	0.200197	FALSE	FALSE	cytochrome P450 family protein		AT5G10610
Potra151654g34232	1.60738	1.79086	0.660704	2.71053	0.00671753	0.200197	TRUE	FALSE
Potra163255g27081	386.171	0.298883	0.110283	2.71013	0.0067256	0.200197	FALSE	FALSE	ketoacyl-CoA synthase	AT2G28630	AT2G28630	18206
Potra199535g29409	2.01001	-2.14179	0.790145	-2.71062	0.00671569	0.200197	FALSE	FALSE	threonine protein kinase		AT5G39390	25910
Potra000494g03146	358.052	-0.251346	0.0927928	-2.70868	0.00675509	0.200432	FALSE	FALSE	protein kinase STN7	AT1G68830	AT1G68830	18807
Potra002272g17429	2058.57	0.209309	0.077274	2.70865	0.00675572	0.200432	FALSE	FALSE	cyclin-D3-1-like		AT4G34160	16909
Potra004163g24643	21.363	0.477536	0.17632	2.70834	0.00676201	0.200432	FALSE	FALSE	elongation of fatty acids protein		AT4G36830	21517
Potra164186g27154	37.5979	-0.768403	0.283633	-2.70915	0.0067456	0.200432	FALSE	FALSE	omega-hydroxypalmitate O		AT5G41040	8447
Potra199738g33636	22.7792	-0.699066	0.258241	-2.70703	0.00678885	0.201017	FALSE	FALSE	receptor-like protein 12
Potra001344g11540	108.588	-0.333365	0.12317	-2.70654	0.00679876	0.201099	FALSE	FALSE	uncharacterized protein LOC105135233			15744
Potra002486g18798	16.4722	0.84338	0.311662	2.70607	0.00680846	0.201099	FALSE	FALSE	Trichome birefringence-like	AT1G01430	AT1G01430	24577
Potra182182g31309	75.7011	1.24787	0.461175	2.70585	0.00681294	0.201099	FALSE	FALSE	uncharacterized protein LOC105129147
Potra002014g15798	1137.76	0.145305	0.0537214	2.70479	0.0068348	0.201534	FALSE	FALSE	nucleotidase domain-containing protein 4	AT5G48960	AT5G48960	25462
Potra000913g07400	72.5343	-0.267502	0.0989422	-2.70362	0.00685886	0.201834	FALSE	FALSE	domain-containing protein 15		AT5G42340	7509
Potra002123g16463	463.292	-0.305755	0.113092	-2.7036	0.00685925	0.201834	TRUE	FALSE	of subcomplex B 1	AT1G15980	AT1G15980	1027
Potra173157g27631	98.7469	-1.76687	0.65373	-2.70275	0.00687694	0.202145	TRUE	FALSE	threonine-protein kinase		AT3G21340	23709
Potra001089g09483	236.47	-0.197688	0.0731669	-2.70188	0.0068949	0.202253	FALSE	FALSE	protein MOS2-like		AT1G33520	18530
Potra001103g09637	76.2531	-0.324776	0.120202	-2.70192	0.00689412	0.202253	FALSE	FALSE	protein phosphatase 2C		AT4G28400	23407
Potra002334g17848	25.7873	-1.24089	0.45946	-2.70076	0.00691816	0.202725	TRUE	FALSE	ribosomal protein L32		AT1G26740	8996
Potra000960g07883	1335.47	0.131626	0.0487593	2.69951	0.00694425	0.203069	FALSE	FALSE	ubiquitin domain-containing protein		AT2G17200	15899
Potra149121g26643	12.738	-0.863981	0.320017	-2.6998	0.00693818	0.203069	FALSE	FALSE	disease resistance protein		AT5G36930
Potra000089g00302	34.4896	0.862995	0.319738	2.69907	0.00695332	0.203125	FALSE	FALSE
Potra002707g19805	261.564	-0.150328	0.0557048	-2.69866	0.00696203	0.203169	FALSE	FALSE	PHR1-LIKE 1		AT5G29000	10469
Potra000809g06446	219.358	-0.199241	0.0738515	-2.69786	0.00697865	0.20328	FALSE	FALSE	zinc finger BED domain-containing protein RICESLEEPER		AT3G42170	19177
Potra001098g09577	155.259	0.282067	0.104555	2.69778	0.00698033	0.20328	TRUE	FALSE				13789
Potra008996g33944	219.43	-0.2816	0.104405	-2.69719	0.0069927	0.20328	FALSE	FALSE	uncharacterized protein LOC105113558
Potra166880g27235	261.072	-0.181411	0.0672614	-2.6971	0.00699456	0.20328	TRUE	FALSE	calcineurin subunit B	AT3G18430	AT3G18430	3641
Potra000410g02010	67.9372	-0.340101	0.126195	-2.69504	0.00703808	0.203709	FALSE	FALSE	arginine transporter BAC2	AT1G79900	AT1G79900	17436
Potra001006g08370	92.6369	0.289726	0.10749	2.69537	0.00703101	0.203709	FALSE	FALSE	protein NUCLEAR FUSION	AT1G74780	AT1G74780	22044
Potra001117g09837	251.744	-0.212676	0.0788881	-2.69593	0.00701934	0.203709	FALSE	FALSE	transcription initiation factor IIF	AT4G12610	AT4G12610	5346
Potra001548g12828	438.857	-0.241501	0.0896025	-2.69525	0.00703362	0.203709	TRUE	FALSE	protein kinase 2B, chloroplastic		AT2G02800	15957
Potra002505g18915	51.6244	0.217181	0.0806009	2.69452	0.00704901	0.203816	FALSE	FALSE			AT4G17150	18311
Potra001160g10070	58.3844	-0.284639	0.105736	-2.69197	0.00710311	0.204962	FALSE	FALSE	uncharacterized protein LOC105135532	AT1G15060	AT1G15060	1631
Potra003499g32214	335.532	0.893846	0.33201	2.69222	0.00709773	0.204962	FALSE	FALSE	conserved unknown protein
Potra001245g10692	237.288	-0.248188	0.092212	-2.69149	0.0071133	0.205047	TRUE	FALSE	uncharacterized protein LOC105129880		AT1G49870	13549
Potra001821g14695	61.778	-0.406309	0.151015	-2.69053	0.00713384	0.205221	TRUE	FALSE	Germin-like protein		AT3G10080	18741
Potra002985g32055	11.1859	0.804662	0.299041	2.69081	0.00712791	0.205221	FALSE	FALSE	Zinc finger protein		AT4G15248	7120
Potra000470g02825	543.052	0.172971	0.0643209	2.68918	0.00716275	0.205844	TRUE	FALSE		AT3G20500	AT3G20500
Potra004835g25190	5.57539	-0.818837	0.304749	-2.68693	0.00721126	0.207027	FALSE	FALSE	S-receptor-like serine/threonine-protein kinase RKS1 isoform		AT1G11340	22822
Potra001177g10190	413.161	-0.210671	0.0784282	-2.68617	0.00722761	0.207287	TRUE	FALSE	conserved unknown protein	AT1G31870	AT1G31870	29262
Potra000779g06136	8.53097	0.916808	0.341412	2.68534	0.0072456	0.207592	FALSE	FALSE	basic 7S globulin-like		AT1G03230	28060
Potra001163g10092	7.42602	0.726078	0.27052	2.68401	0.00727454	0.208211	FALSE	FALSE	uncharacterized protein LOC105115641	AT5G49600	AT5G49600	11043
Potra004080g24462	744.775	0.281535	0.104949	2.6826	0.00730534	0.208881	FALSE	FALSE	Cytochrome c oxidase	AT1G69750	AT1G69750	26194
Potra000648g33123	19.2636	0.615058	0.22935	2.68175	0.00732383	0.208974	FALSE	FALSE
Potra000999g33608	1.60784	-1.63439	0.609474	-2.68164	0.00732624	0.208974	FALSE	FALSE	uncharacterized protein LOC105124950	AT2G27410	AT2G27410	2487
Potra001131g09936	476.662	-0.148359	0.0553454	-2.68059	0.00734921	0.208974	FALSE	FALSE	neck-like protein 1	AT5G41770	AT5G41770	8907
Potra001542g12789	163.611	0.194633	0.0725967	2.68102	0.00733987	0.208974	TRUE	FALSE	uncharacterized protein LOC104819182 isoform	AT5G66290	AT5G66290	13603
Potra176450g27885	65.4955	0.491461	0.183352	2.68042	0.00735289	0.208974	FALSE	FALSE	amyrin 28-oxidase		AT5G36110	17803
Potra181885g28195	171.408	0.374041	0.139533	2.68067	0.00734748	0.208974	FALSE	FALSE	Pyruvate decarboxylase 1		AT5G54960	6233
Potra001364g34505	8.65098	-0.995765	0.371569	-2.67989	0.00736456	0.209096	FALSE	FALSE	disease resistance protein
Potra001908g15141	432.357	-0.194707	0.0726736	-2.6792	0.00737992	0.209113	FALSE	FALSE	gyrase subunit B, chloroplastic/mitochondrial	AT5G04130	AT5G04130	26363
Potra005171g25305	2463.59	0.902139	0.33672	2.6792	0.00737988	0.209113	FALSE	FALSE	GDSL esterase/lipase		AT1G29660	6247
Potra198254g29298	2.34081	-1.16808	0.436087	-2.67854	0.0073943	0.20931	FALSE	FALSE	disease resistance protein
Potra000612g04649	47.0631	-0.662982	0.247715	-2.67639	0.00744209	0.209505	TRUE	FALSE	uncharacterized protein LOC105112918		AT2G37730	25546
Potra000804g06383	12.1042	0.54052	0.201971	2.67623	0.00744557	0.209505	FALSE	FALSE	testis-expressed sequence		AT5G06350	6059
Potra000902g07323	473.503	-0.182281	0.0680816	-2.67739	0.00741986	0.209505	TRUE	FALSE	Glycolipid transfer protein	AT2G34690	AT2G34690	5039
Potra001713g13938	2.59755	0.912006	0.340657	2.6772	0.00742405	0.209505	FALSE	FALSE	agamous-like MADS-box protein		AT2G24840	19434
Potra001855g14859	199.513	0.270726	0.10114	2.67675	0.00743402	0.209505	FALSE	FALSE	somatic embryogenesis receptor kinase		AT5G21090	21012
Potra002358g17985	47.7813	-0.346476	0.129445	-2.67664	0.00743649	0.209505	FALSE	FALSE	uncharacterized protein LOC105128590		AT5G62570	1661
Potra002681g19739	1408.01	0.172086	0.0643245	2.67528	0.00746675	0.209722	TRUE	FALSE	beta-galactosidase 1		AT3G13750	13439
Potra007296g25931	45.341	0.307007	0.11476	2.67522	0.00746812	0.209722	FALSE	FALSE				14854
Potra000497g03177	347.169	-0.23432	0.0876163	-2.67439	0.00748655	0.209837	TRUE	FALSE	F-box-like/WD		AT5G67320	22480
Potra002341g17886	0.777302	1.38438	0.517647	2.67437	0.00748703	0.209837	FALSE	FALSE				18727
Potra002930g35296	1.48464	2.18312	0.816642	2.67329	0.00751124	0.210099	TRUE	FALSE	uncharacterized protein LOC105115831			993
Potra006582g25722	894.847	0.648375	0.242517	2.67353	0.00750586	0.210099	FALSE	FALSE	A3a precursor		AT5G06720	3718
Potra000687g05339	114.209	-0.352918	0.132033	-2.67294	0.00751894	0.210107	FALSE	FALSE	O-acyltransferase 6		AT2G38110	20713
Potra002948g20373	239.743	0.161138	0.0602993	2.67231	0.00753314	0.210296	FALSE	FALSE	protein RCD1 homolog isoform	AT3G20800	AT3G20800	3471
Potra001288g11114	4294.19	-0.0879378	0.0329325	-2.67025	0.00757957	0.210451	FALSE	FALSE	repeat domain-containing protein	AT4G35450	AT4G35450	10470
Potra001721g14001	491.588	0.194904	0.072972	2.67094	0.00756392	0.210451	FALSE	FALSE	long chain acyl-CoA	AT1G77590	AT1G77590	28388
Potra004201g24680	1.66264	1.81718	0.68046	2.67051	0.00757362	0.210451	FALSE	FALSE				22108
Potra004241g24722	129.91	0.448196	0.167859	2.67008	0.00758329	0.210451	FALSE	FALSE	uncharacterized protein LOC105647794		AT1G08530	10880
Potra170648g27532	0.96619	-1.6161	0.604905	-2.67165	0.00754785	0.210451	TRUE	FALSE	threonine-protein kinase		AT2G19130
Potra193273g28870	144.151	-0.171597	0.0642612	-2.6703	0.00757835	0.210451	FALSE	FALSE	pantothenate kinase 1		AT4G32180	20943
Potra000348g01253	449.515	0.149615	0.0560485	2.66939	0.00759898	0.210474	FALSE	FALSE	D-aminoacyl-tRNA	AT2G03800	AT2G03800	14469
Potra198906g34969	5.58519	0.815646	0.305543	2.66949	0.0075966	0.210474	FALSE	FALSE	complex subunit B homolog
Potra000009g00054	7.17396	-0.525142	0.196761	-2.66893	0.00760923	0.210552	FALSE	FALSE	calcium-transporting ATPase 12, plasma membrane		AT3G22910	25533
Potra001039g08779	8.60041	-0.690821	0.258948	-2.6678	0.00763487	0.210705	TRUE	FALSE	uncharacterized protein LOC105133284			26869
Potra001613g13289	226.372	0.189624	0.0710641	2.66835	0.00762245	0.210705	FALSE	FALSE	protein yippee-like	AT2G40110	AT2G40110	27456
Potra161759g35231	105.849	0.315259	0.118176	2.66771	0.00763711	0.210705	FALSE	FALSE	zinc finger protein DOF3		AT3G50410
Potra000586g04378	177.875	-0.412321	0.154634	-2.66643	0.00766617	0.211095	TRUE	FALSE	Aquaporin sip2.1	AT3G56950	AT3G56950	17379
Potra005456g25404	15.6632	1.20389	0.451452	2.66671	0.00765972	0.211095	TRUE	FALSE	receptor-like protein 12		AT1G45616	13160
Potra000585g04367	310.606	-0.165931	0.0622915	-2.66378	0.00772685	0.212147	FALSE	FALSE	RNA polymerase II transcription subunit 26	AT5G17510	AT5G17510	25445
Potra001693g13836	17.1274	-0.470471	0.176615	-2.66382	0.00772586	0.212147	FALSE	FALSE	7 kDa class VI heat	AT5G54660	AT5G54660	3460
Potra168742g27385	13.7956	1.57172	0.589909	2.66434	0.00771392	0.212147	FALSE	FALSE	auxin-responsive protein	AT4G31320	AT4G31320	14052
Potra001923g15254	233.766	-0.12818	0.048138	-2.66277	0.00774997	0.212576	FALSE	FALSE	uncharacterized protein LOC105110941		AT3G22220	189
Potra007941g26061	69.5926	-0.619221	0.232649	-2.66161	0.00777684	0.213107	FALSE	FALSE	cysteine-rich receptor-like protein kinase		AT4G23160	23003
Potra002371g18060	224.349	-0.261074	0.0981044	-2.66118	0.00778671	0.213171	TRUE	FALSE	amino acid transporter		AT4G38250	8205
Potra001443g12145	267.216	0.244357	0.091843	2.6606	0.00780022	0.213334	FALSE	FALSE	element-binding factor 1		AT3G62420	18987
Potra001151g10021	214.933	-0.233969	0.0879525	-2.66018	0.00780992	0.213393	FALSE	FALSE	phosphatase LSF1, chloroplastic	AT3G01510	AT3G01510	5177
Potra001032g08667	0.767208	3.10307	1.16664	2.65983	0.00781799	0.213408	FALSE	FALSE				29085
Potra137145g34325	4.42292	-1.21498	0.456857	-2.65942	0.0078275	0.213461	FALSE	FALSE	disease resistance gene
Potra002343g17902	701.507	0.437739	0.164654	2.65854	0.00784811	0.213818	FALSE	FALSE	polyamine oxidase-like		AT5G13700	13470
Potra000561g04065	160.8	-0.208459	0.0785133	-2.65508	0.00792892	0.215684	FALSE	FALSE	regulatory protein At2g25830	AT2G25830	AT2G25830	29632
Potra187272g28493	4.80726	1.4039	0.528786	2.65496	0.00793186	0.215684	FALSE	FALSE	protein kinase At1g29720 isoform
Potra002410g18338	90.5012	-0.56394	0.212466	-2.65426	0.0079482	0.215899	TRUE	FALSE	transcription factor bHLH35		AT5G57150	14511
Potra182642g28244	169.207	-0.250528	0.0943975	-2.65397	0.00795503	0.215899	TRUE	FALSE	receptor-like serine/threonine		AT2G45590	3803
Potra000418g02141	391.836	0.303003	0.114195	2.65339	0.00796885	0.216067	TRUE	FALSE	and CUL4-associated factor 13		AT4G28450	5907
Potra001407g11944	627.767	-0.184827	0.0697095	-2.65139	0.00801621	0.216936	FALSE	FALSE	synaptotagmin-2-like		AT1G20080	20816
Potra003866g23236	70.4506	-0.209754	0.079102	-2.65169	0.00800911	0.216936	FALSE	FALSE	uncharacterized protein LOC105118416 isoform	AT2G47820	AT2G47820	18972
Potra003877g23289	327.42	0.341752	0.128924	2.65081	0.00802989	0.217098	FALSE	FALSE	family member 12	AT4G09750	AT4G09750	19259
Potra003685g22437	106.994	-0.258536	0.0975717	-2.6497	0.00805637	0.217607	TRUE	FALSE	uncharacterized protein LOC105126529	AT4G36790	AT4G36790	10007
Potra000914g07411	180.811	0.545692	0.206005	2.64892	0.0080749	0.217899	TRUE	FALSE	uncharacterized protein LOC105122694	AT2G47910	AT2G47910	6887
Potra002555g19251	320.892	-0.354462	0.133856	-2.64809	0.00809485	0.218022	TRUE	FALSE	uncharacterized protein LOC105142692	AT5G52420	AT5G52420	10728
Potra003047g20621	121.628	-1.39848	0.528093	-2.64816	0.00809302	0.218022	TRUE	FALSE	uncharacterized protein LOC105131279		AT5G51160	17930
Potra000523g03549	432.363	-0.295591	0.11169	-2.64653	0.00813228	0.218315	TRUE	FALSE	uncharacterized protein LOC105113657	AT4G20170	AT4G20170	12326
Potra000562g04075	546.714	-0.141642	0.053528	-2.64614	0.00814165	0.218315	FALSE	FALSE	development protein 1	AT5G30490	AT5G30490	29392
Potra000593g04493	7.86439	0.660139	0.249467	2.6462	0.00814025	0.218315	FALSE	FALSE	uncharacterized protein LOC105126193	AT2G46940	AT2G46940	27567
Potra001139g09960	33.1234	0.526786	0.199001	2.64715	0.0081174	0.218315	FALSE	FALSE	class III peroxidase	AT2G34060	AT2G34060	27830
Potra002637g19625	3.12131	-1.39849	0.528523	-2.64603	0.00814431	0.218315	FALSE	FALSE	mediator of RNA polymerase		AT5G52470	3613
Potra001171g10145	62.4417	0.258238	0.0976273	2.64514	0.00816565	0.218512	TRUE	FALSE	grpE protein homolog			7969
Potra004487g24975	204.053	0.261518	0.0988696	2.64508	0.00816708	0.218512	FALSE	FALSE	uncharacterized protein LOC105142357	AT5G54530	AT5G54530	11171
Potra004359g24850	1119.19	-0.419369	0.158575	-2.6446	0.00817871	0.218616	FALSE	FALSE			AT1G78340	9413
Potra002707g19806	373.673	0.714729	0.270334	2.64388	0.00819627	0.218879	FALSE	FALSE	cellulose synthase 4		AT5G44030	3152
Potra001586g13109	16.2438	0.509303	0.192762	2.64213	0.00823872	0.219392	FALSE	FALSE	protein CHUP1, chloroplastic		AT1G07120	1685
Potra007428g25956	198.192	-0.616812	0.233441	-2.64226	0.00823552	0.219392	FALSE	FALSE	acidic endochitinase-like		AT5G24090	13086
Potra161076g33750	66.7475	-0.224084	0.0848078	-2.64225	0.00823564	0.219392	FALSE	FALSE	cotransporter BASS3, chloroplastic
Potra001224g10547	657.26	0.243162	0.0920559	2.64146	0.00825505	0.21962	FALSE	FALSE	ubiquitin-NEDD8-like		AT1G31340	6933
Potra182540g28234	26.9217	-0.429992	0.162814	-2.64101	0.00826591	0.219702	FALSE	FALSE	uncharacterized protein LOC105132566	AT5G18310	AT5G18310	1989
Potra186685g28449	179.287	-0.402787	0.152562	-2.64015	0.00828687	0.220053	FALSE	FALSE	uncharacterized protein LOC105108514	AT4G21445	AT4G21445	2266
Potra001071g09235	307.435	-0.214913	0.0814422	-2.63884	0.00831894	0.220697	FALSE	FALSE	pentatricopeptide repeat-containing	AT3G46610	AT3G46610	27924
Potra006046g25547	187.686	-0.442712	0.167857	-2.63743	0.00835369	0.221412	FALSE	FALSE	uncharacterized protein LOC105136642 isoform X1		AT5G45540	16342
Potra004458g24942	648.697	0.181692	0.0689267	2.63601	0.00838869	0.222132	FALSE	FALSE	uncharacterized protein LOC105124772	AT2G46420	AT2G46420	4936
Potra000807g06407	228.978	-0.161609	0.0613287	-2.63512	0.00841067	0.222298	FALSE	FALSE	transcription factor DIVARICATA		AT5G08520	14374
Potra002744g19890	68.0047	-0.324854	0.123277	-2.63516	0.00840971	0.222298	FALSE	FALSE	transcription factor bHLH130	AT2G42280	AT2G42280	11521
Potra000384g01733	1791.14	-0.189988	0.0721461	-2.63338	0.00845398	0.222952	FALSE	FALSE	squamosa promoter-binding-like protein	AT2G47070	AT2G47070	20327
Potra001083g09380	748.625	-0.252911	0.0960478	-2.63318	0.00845906	0.222952	FALSE	FALSE	membrane ATPase 4		AT2G24520	9233
Potra003200g32118	5.09462	0.646554	0.24551	2.63351	0.00845079	0.222952	FALSE	FALSE	conserved unknown protein			7999
Potra000520g03502	125.73	0.346544	0.131674	2.63183	0.00849255	0.223627	TRUE	FALSE	universal stress protein		AT1G68300	7271
Potra002784g19965	310.371	-0.306184	0.116377	-2.63098	0.00851388	0.22398	FALSE	FALSE	Calmodulin-binding protein		AT5G57580	5920
Potra000231g00929	35.3724	-0.293234	0.111568	-2.62831	0.00858112	0.224864	TRUE	FALSE	strand break repair	AT5G54260	AT5G54260	15854
Potra000521g03525	428.248	-0.191698	0.0729291	-2.62855	0.00857488	0.224864	FALSE	FALSE	ceramide kinase isoform	AT5G51290	AT5G51290	17994
Potra001045g08863	552.861	0.144566	0.0550011	2.62841	0.00857839	0.224864	FALSE	FALSE	protein LOC105790478 isoform	AT3G07510	AT3G07510	28396
Potra001051g08944	43.5933	-0.555691	0.211446	-2.62805	0.00858755	0.224864	FALSE	FALSE	calcium-binding protein KIC		AT2G46600	29107
Potra001177g10196	2127.43	-0.153259	0.0583217	-2.62782	0.00859337	0.224864	FALSE	FALSE	ATPase subunit H	AT3G42050	AT3G42050	1019
Potra001379g11767	220.612	-0.217837	0.0828988	-2.62775	0.00859515	0.224864	FALSE	FALSE	hydrolase 15, mitochondrial	AT1G28960	AT1G28960	8921
Potra000572g04236	2472.78	0.155684	0.0592869	2.62594	0.00864098	0.225854	FALSE	FALSE	transcription initiation factor RRN3	AT2G34750	AT2G34750	22037
Potra000156g00560	840.742	-0.125838	0.047939	-2.62495	0.00866609	0.225962	FALSE	FALSE	threonine-protein kinase At5g10290		AT5G10290	26945
Potra000560g04056	269.458	0.142106	0.0541388	2.62485	0.00866883	0.225962	FALSE	FALSE	threonine-protein kinase		AT5G02800	29603
Potra001505g12554	44.9764	0.649977	0.247626	2.62484	0.00866907	0.225962	FALSE	FALSE	protein LOC105129657 isoform		AT5G23760	23690
Potra002952g20381	17.2042	-1.86456	0.710721	-2.62347	0.00870395	0.226663	TRUE	FALSE	threonine-protein kinase	AT3G20530	AT3G20530	8176
Potra000961g07901	406.304	0.890713	0.339642	2.6225	0.00872863	0.226682	FALSE	FALSE	laccase-17-like	AT5G60020	AT5G60020	5925
Potra001917g15224	25.7077	0.743276	0.283423	2.6225	0.00872871	0.226682	TRUE	FALSE	Cinnamoyl-CoA reductase		AT2G33590	21774
Potra002181g16817	1.08872	-1.75281	0.668324	-2.6227	0.00872368	0.226682	FALSE	FALSE	Dynein light chain	AT4G27360	AT4G27360	15481
Potra000829g06638	400.04	-0.266733	0.101746	-2.62155	0.00875305	0.226898	FALSE	FALSE	L-galactose dehydrogenase	AT4G33670	AT4G33670	12741
Potra009424g26352	20264.3	0.36134	0.137831	2.62162	0.00875141	0.226898	FALSE	FALSE	rich RNA-binding		AT2G21660	11420
Potra000572g04247	0.993579	-1.37936	0.526328	-2.62072	0.00877431	0.227037	FALSE	FALSE	uncharacterized protein LOC105140287		AT1G29440	25141
Potra195457g29043	973.609	0.23851	0.0910095	2.62072	0.00877447	0.227037	FALSE	FALSE	proteophosphoglycan-related family			18162
Potra003866g23234	198.11	-0.418248	0.159615	-2.62036	0.00878374	0.22707	FALSE	FALSE	cullin-1-like		AT4G02570	20242
Potra003114g20768	1553.16	0.286816	0.109561	2.61788	0.00884787	0.228519	TRUE	FALSE	cytochrome P450 98A2		AT2G40890	16499
Potra000989g08181	214.107	-0.249284	0.0952689	-2.61663	0.00888015	0.229143	FALSE	FALSE	uncharacterized protein LOC105108230	AT4G17010	AT4G17010	30370
Potra000785g06207	0.530528	4.55209	1.7407	2.61509	0.00892049	0.229397	TRUE	FALSE	uncharacterized protein LOC104881667			29927
Potra001046g08866	89.5781	-0.223582	0.0854693	-2.61593	0.00889849	0.229397	FALSE	FALSE	transcription repressor KAN1		AT5G16560	12688
Potra003734g22625	402.729	-0.240233	0.0918655	-2.61505	0.00892131	0.229397	FALSE	FALSE	uncharacterized protein LOC105117222 isoform X2	AT3G26580	AT3G26580	22363
Potra003864g23225	443.482	0.293622	0.112283	2.61501	0.00892238	0.229397	FALSE	FALSE	TATA-binding protein	AT3G15680	AT3G15680	2842
Potra001105g09656	56.1791	-0.353772	0.135316	-2.61443	0.00893777	0.229435	FALSE	FALSE	protein PAIR1-like	AT1G01690	AT1G01690	23285
Potra003816g22971	368.213	0.187091	0.0715635	2.61434	0.00894007	0.229435	TRUE	FALSE	conjugating enzyme, partial		AT2G17840	1776
Potra001883g14992	85.3689	0.232973	0.0891399	2.61357	0.00896023	0.229744	TRUE	FALSE	methionine--tRNA ligase	AT3G55400	AT3G55400	9262
Potra001078g09320	7.52679	0.582718	0.222998	2.61311	0.00897221	0.229843	FALSE	FALSE	box domain-containing protein	AT5G01830	AT5G01830	11864
Potra000354g01349	351.004	0.212658	0.081391	2.61279	0.00898057	0.229849	FALSE	FALSE	Signal recognition particle		AT3G49100	29319
Potra000476g02887	165.6	0.194642	0.0745117	2.61224	0.00899523	0.230016	FALSE	FALSE	nucleotide exchange factor		AT4G00460	7947
Potra003849g23146	332.558	-0.191622	0.073373	-2.61161	0.00901168	0.230229	TRUE	FALSE	Senescence-related gene		AT1G17020	3716
Potra000181g00723	18.921	0.389231	0.149179	2.60915	0.00907675	0.230838	TRUE	FALSE	CASP-like protein		AT3G23200	28811
Potra000251g00984	5.40167	1.72912	0.663021	2.60794	0.00910891	0.230838	FALSE	FALSE	conserved unknown protein			2523
Potra000443g02455	257.981	0.493031	0.189023	2.60831	0.0090991	0.230838	FALSE	FALSE	uncharacterized protein LOC105131172	AT1G19530	AT1G19530	390
Potra000785g06215	468.876	-0.56785	0.217609	-2.6095	0.00906752	0.230838	FALSE	FALSE	transcription factor 70		AT3G56400	22170
Potra001132g09940	264.583	-0.969482	0.371602	-2.60892	0.00908272	0.230838	FALSE	FALSE	18 kDa seed maturation protein	AT5G06760	AT5G06760	19164
Potra001161g10075	177.746	-0.280981	0.107739	-2.60797	0.009108	0.230838	FALSE	FALSE	uncharacterized protein LOC105125863 isoform	AT5G53420	AT5G53420	21214
Potra001246g10697	685.929	-0.203029	0.0778172	-2.60904	0.00907953	0.230838	TRUE	FALSE	desaturase		AT2G43710	8306
Potra002670g19715	3.74635	-0.726281	0.278443	-2.60836	0.00909768	0.230838	TRUE	FALSE	uncharacterized protein LOC105107911		AT2G28690	20253
Potra004129g24553	351.655	-2.13965	0.82008	-2.60908	0.00907861	0.230838	TRUE	FALSE	LRR receptor-like	AT4G29990	AT4G29990	4621
Potra000178g00693	206.276	-0.283705	0.108825	-2.60699	0.00913413	0.231063	TRUE	FALSE	uncharacterized protein LOC105132670		AT1G80940	11857
Potra003990g32490	36.7856	-0.396447	0.152059	-2.60719	0.00912877	0.231063	TRUE	FALSE	N-lysine methyltransferase METTL21A		AT1G73320	8685
Potra002139g16570	92.8816	0.258282	0.0991223	2.6057	0.0091688	0.231733	FALSE	FALSE	uncharacterized protein LOC105116143		AT1G69160	10826
Potra003784g22846	299.731	-0.253344	0.0972419	-2.60529	0.00917958	0.231799	TRUE	FALSE	psbP domain-containing protein 3, chloroplastic	AT1G76450	AT1G76450	21267
Potra001270g10986	24.6035	-0.824718	0.316686	-2.60422	0.00920844	0.23232	TRUE	FALSE	uncharacterized protein LOC105132232		AT2G45380	24854
Potra000819g06526	21.8549	-0.457497	0.175842	-2.60174	0.00927517	0.23315	TRUE	FALSE	Fe(2+) transport protein	AT1G31260	AT1G31260	15937
Potra000925g07488	53.3808	-0.652241	0.250651	-2.60219	0.00926305	0.23315	FALSE	FALSE	oxidoreductase family protein		AT3G19000	8153
Potra002383g18150	215.416	-0.337233	0.129606	-2.60198	0.00926884	0.23315	FALSE	FALSE	alkaline/neutral invertase	AT1G56560	AT1G56560	6572
Potra002738g19879	316.966	-0.177234	0.0681284	-2.60147	0.00928249	0.23315	FALSE	FALSE	switch-associated protein 70		AT2G30880	15600
Potra009556g26385	9.14552	-0.790393	0.303753	-2.60209	0.0092658	0.23315	TRUE	FALSE	threonine protein kinase		AT1G58190
Potra000549g03951	1.1522	-1.40076	0.538582	-2.60082	0.0093	0.233382	FALSE	FALSE	E3 ubiquitin-protein ligase		AT3G10815	4483
Potra000552g03978	830.651	-0.171282	0.0658811	-2.59987	0.00932604	0.233828	FALSE	FALSE	zeaxanthin epoxidase, chloroplastic	AT5G67030	AT5G67030	27663
Potra000014g00074	39.3661	-1.00542	0.387367	-2.59552	0.00944477	0.233837	FALSE	FALSE	bidirectional sugar transporter SWEET10		AT5G50790	3797
Potra000194g00832	2.37215	1.77841	0.684484	2.59818	0.00937188	0.233837	FALSE	FALSE	conserved unknown protein			22909
Potra000696g05412	150.802	-0.19932	0.0766945	-2.59888	0.00935294	0.233837	FALSE	FALSE	esterase/lipase At4g10955	AT5G50890	AT5G50890	10060
Potra000798g06331	398.126	-0.193477	0.0744907	-2.59733	0.00939513	0.233837	FALSE	FALSE	uncharacterized protein LOC105118035		AT3G62630	10324
Potra001058g09085	282.771	0.336143	0.129391	2.5979	0.00937971	0.233837	TRUE	FALSE	membrane protein complex		AT3G04830	23445
Potra001255g10796	0.793379	1.48173	0.570856	2.59563	0.00944186	0.233837	FALSE	FALSE			AT2G07675	20247
Potra001586g13131	805.589	0.266392	0.102678	2.59443	0.00947468	0.233837	TRUE	FALSE	cinnamoyl-CoA reductase	AT5G58490	AT5G58490	25731
Potra001879g14986	23.9554	0.361807	0.139361	2.59619	0.00942647	0.233837	FALSE	FALSE	finger protein ZAT5		AT2G28200	11677
Potra002099g16322	551.53	-0.323501	0.124657	-2.59513	0.00945562	0.233837	TRUE	FALSE	PGR5-like protein		AT4G22890	27192
Potra002173g16764	223.846	-0.190533	0.0734479	-2.59412	0.00948333	0.233837	FALSE	FALSE	uncharacterized protein LOC105115829	AT5G44010	AT5G44010	14530
Potra002178g16799	65.9299	0.311638	0.120029	2.59635	0.00942195	0.233837	FALSE	FALSE	zinc finger protein		AT5G25160	20582
Potra002181g16815	76.9633	-0.276798	0.10668	-2.59466	0.00946844	0.233837	FALSE	FALSE	diacylglycerol kinase 5		AT2G20900	4771
Potra003432g21648	343.174	0.304802	0.11749	2.59428	0.00947897	0.233837	FALSE	FALSE	expansin-A13-like	AT3G03220	AT3G03220	13054
Potra003784g22849	13.8126	-0.841618	0.324334	-2.59491	0.00946159	0.233837	FALSE	FALSE	probable inorganic phosphate transporter	AT1G76430	AT1G76430	10155
Potra004423g24907	53.7708	-0.56437	0.217149	-2.599	0.00934958	0.233837	FALSE	FALSE	disease resistance protein		AT5G66900	4257
Potra167140g27258	1.18478	-3.06506	1.18119	-2.5949	0.00946184	0.233837	FALSE	FALSE	threonine-protein kinase
Potra181304g28146	349.69	-0.228531	0.0880334	-2.59595	0.00943292	0.233837	FALSE	FALSE	protein EARLY RESPONSIVE TO DEHYDRATION 15		AT2G41430	7324
Potra182092g28205	149.55	0.359353	0.138333	2.59774	0.00938404	0.233837	FALSE	FALSE	aspartic proteinase PCS1			19280
Potra196994g29171	20.8136	-0.761035	0.292986	-2.59751	0.0093902	0.233837	FALSE	FALSE	receptor-like protein 12		AT1G58190
Potra000556g04026	225.55	-0.200922	0.0775138	-2.59208	0.00953965	0.234003	FALSE	FALSE	protein LOC105121817 isoform X1	AT2G38630	AT2G38630	14059
Potra001624g13367	136.367	-0.363622	0.140217	-2.59328	0.00950662	0.234003	FALSE	FALSE	IAA-amino acid	AT3G02875	AT3G02875	14699
Potra003694g22467	4.15375	-0.646696	0.249348	-2.59355	0.00949905	0.234003	FALSE	FALSE	metacaspase-1-like		AT1G02170	7363
Potra009787g26432	18.602	-0.311466	0.120143	-2.59245	0.00952941	0.234003	FALSE	FALSE	polymerase		AT1G23550	28745
Potra010287g26552	114.077	1.68455	0.649868	2.59215	0.0095379	0.234003	TRUE	FALSE	UPF0481 protein At3g47200-like		AT3G50160	256
Potra174312g27711	0.810504	-2.40896	0.929231	-2.59242	0.00953027	0.234003	TRUE	FALSE	P450 86B1-like		AT4G39490	5260
Potra000027g00135	58.3031	0.86601	0.334237	2.591	0.00956967	0.234486	FALSE	FALSE	2-aminoethanethiol dioxygenase		AT5G39890	15969
Potra004030g24346	322.201	-0.331826	0.12808	-2.59078	0.00957591	0.234486	TRUE	FALSE	primary amine oxidase	AT4G12290	AT4G12290	13659
Potra195816g29068	6.40091	1.09843	0.424071	2.59021	0.00959172	0.23467	FALSE	FALSE	cysteine proteinase 15A	AT3G54940	AT3G54940	4850
Potra000932g07616	12.0337	-0.736705	0.284458	-2.58985	0.00960172	0.234712	TRUE	FALSE	thaumatin-like protein		AT5G02140	13867
Potra158213g26814	68.2541	0.78231	0.302232	2.58844	0.00964115	0.235269	FALSE	FALSE	Omega-hydroxypalmitate O	AT1G65450	AT1G65450	21812
Potra161458g26941	408.528	-0.317762	0.12275	-2.5887	0.00963398	0.235269	FALSE	FALSE	Salicylic acid-binding protein	AT2G23620	AT2G23620
Potra001324g11380	7257.7	0.203694	0.0787217	2.58752	0.00966703	0.235697	FALSE	FALSE	uncharacterized protein LOC105142292 isoform	AT3G13460	AT3G13460	3099
Potra000470g02818	23.9186	0.303433	0.117322	2.58633	0.00970043	0.235902	FALSE	FALSE			AT3G20490
Potra000903g07335	199.946	-0.24625	0.095202	-2.5866	0.00969273	0.235902	FALSE	FALSE	GDP-mannose transporter GONST1		AT2G13650	12118
Potra006337g25656	3.75673	0.801329	0.309798	2.58661	0.00969239	0.235902	FALSE	FALSE	metal tolerance protein		AT1G16310	24140
Potra000296g01079	8.58051	-0.623167	0.241031	-2.58543	0.0097259	0.236318	FALSE	FALSE	S-adenosylmethionine-dependent methyltransferase	AT1G68040	AT1G68040	25320
Potra004568g25076	41.7682	-0.294965	0.114114	-2.58484	0.00974251	0.236519	FALSE	FALSE	Mitochondrial ubiquitin ligase activator of		AT1G54150	2979
Potra001154g10032	4.53789	-0.756674	0.292908	-2.58331	0.00978562	0.237123	FALSE	FALSE	phosphate carrier protein 3, mitochondrial		AT5G14040	22740
Potra001493g12463	3125.63	-0.173203	0.067039	-2.58362	0.00977692	0.237123	TRUE	FALSE	30S ribosomal protein 3	AT1G68590	AT1G68590	15979
Potra002589g19464	6.56744	0.857014	0.331781	2.58307	0.00979251	0.237123	FALSE	FALSE	Xyloglucan endotransglucosylase/hydrolase	AT5G13870	AT5G13870	9879
Potra003597g32278	162.421	0.273379	0.105859	2.58247	0.00980951	0.237331	TRUE	FALSE	receptor-like serine/threonine		AT5G66330	20418
Potra000164g35090	27.6295	0.472527	0.183239	2.57875	0.00991584	0.238012	TRUE	FALSE			AT3G09690	7514
Potra000532g03711	210.195	0.472404	0.183247	2.57796	0.00993855	0.238012	TRUE	FALSE	transcription factor bHLH149	AT1G09250	AT1G09250	10998
Potra000651g05009	8.48235	0.667603	0.258949	2.57812	0.00993387	0.238012	FALSE	FALSE	ADP,ATP carrier		AT5G13490	3688
Potra000685g05310	103.136	-0.991793	0.384307	-2.58073	0.00985907	0.238012	FALSE	FALSE	cytochrome P450 family protein	AT4G37360	AT4G37360	26346
Potra000916g07436	672.417	0.102081	0.039566	2.58002	0.00987959	0.238012	FALSE	FALSE	probable serine/threonine-protein		AT1G63500	7097
Potra002228g17118	3.67998	-0.844632	0.327419	-2.57967	0.00988948	0.238012	FALSE	FALSE	uncharacterized protein LOC104244676 isoform		AT1G77145	16387
Potra002983g20459	1006.52	-0.117701	0.0456377	-2.57903	0.00990787	0.238012	FALSE	FALSE	mitogen activated protein kinase		AT4G29810	17973
Potra003338g21390	4.73787	-1.46828	0.569072	-2.58013	0.00987629	0.238012	TRUE	FALSE			AT2G15220	26709
Potra003966g23811	439.151	0.198374	0.0769359	2.57843	0.00992495	0.238012	FALSE	FALSE	nitrilase-like protein		AT4G08790	19801
Potra004300g24788	154.151	0.661779	0.256616	2.57887	0.00991255	0.238012	TRUE	FALSE	protease inhibitor KPI-C2			23876
Potra163285g27083	389.137	-0.153788	0.0596276	-2.57914	0.00990472	0.238012	FALSE	FALSE	small glutamine-rich tetratricopeptide repeat	AT4G08320	AT4G08320	3238
Potra199210g29383	1.60769	-1.38655	0.537412	-2.58005	0.00987859	0.238012	FALSE	FALSE	terpene synthase/cyclase		AT4G16740	29605
Potra007446g35468	71.7579	0.398172	0.15448	2.57751	0.00995161	0.238124	TRUE	FALSE	probable mitochondrial chaperone BCS1		AT3G50930	29321
Potra000416g02100	2.37027	1.08627	0.421597	2.57655	0.00997905	0.238459	TRUE	FALSE	transcription factor TCP9		AT2G45680	20040
Potra002586g19441	21.219	-0.551625	0.214104	-2.57644	0.00998248	0.238459	FALSE	FALSE	inactive protein kinase			20203
Potra001265g10941	8.0413	1.02969	0.399703	2.57613	0.00999135	0.23847	TRUE	FALSE	wall / vacuolar inhibitor of fructosidase 2			14805
Potra001081g09338	131.033	-0.214432	0.0832665	-2.57525	0.0100167	0.238873	TRUE	FALSE	NEDD8 ultimate buster		AT2G12550	29045
Potra000367g01517	9.38719	-0.521862	0.202861	-2.57251	0.0100965	0.24037	FALSE	FALSE	RING finger and transmembrane domain-containing		AT5G01960	11851
Potra001717g13969	1946.92	-0.097991	0.0380892	-2.57267	0.0100917	0.24037	FALSE	FALSE	V-type proton ATPase		AT4G38510	6378
Potra001933g15320	574.907	0.134624	0.0523383	2.57218	0.010106	0.240396	FALSE	FALSE	Cell number regulator	AT5G51400	AT5G51400	3281
Potra003045g20614	180.967	0.199144	0.0774591	2.57096	0.0101416	0.24104	TRUE	FALSE	protein ROOT PRIMORDIUM DEFECTIVE	AT5G48040	AT5G48040	22240
Potra000590g04459	54.1994	0.490199	0.190768	2.5696	0.0101815	0.241173	TRUE	FALSE	transcription factor bHLH30		AT1G68810	16548
Potra001172g10155	842.898	-0.214495	0.0834925	-2.56903	0.0101983	0.241173	FALSE	FALSE	calmodulin-binding family	AT5G57580	AT5G57580	25837
Potra001246g10706	33.9876	-0.350382	0.136339	-2.56994	0.0101716	0.241173	FALSE	FALSE	endoglucanase 12-like	AT1G65610	AT1G65610	21797
Potra001477g12365	681.324	0.247321	0.096243	2.56975	0.0101771	0.241173	TRUE	FALSE	uncharacterized protein LOC105127238	AT5G16950	AT5G16950	16732
Potra002915g20298	96.4514	0.232118	0.0903516	2.56906	0.0101975	0.241173	TRUE	FALSE	Werner Syndrome-like	AT4G13870	AT4G13870	6497
Potra006395g25670	11.262	0.473699	0.184288	2.57043	0.0101572	0.241173	FALSE	FALSE	voltage-gated hydrogen	AT1G10800	AT1G10800	3669
Potra000573g04261	127.559	-0.415005	0.161719	-2.56621	0.0102817	0.242942	TRUE	FALSE	threonine-protein kinase		AT4G27290	13272
Potra002660g19685	168.218	-0.261505	0.101955	-2.56491	0.0103204	0.243653	FALSE	FALSE	uncharacterized protein At3g28850	AT5G01420	AT5G01420	9982
Potra000423g02216	2.73252	1.6823	0.656054	2.56428	0.0103391	0.243823	TRUE	FALSE			AT5G39040	11132
Potra000906g07352	524.628	0.128618	0.0501615	2.56408	0.0103448	0.243823	FALSE	FALSE	uncharacterized protein LOC105116578	AT1G52780	AT1G52780	8722
Potra165170g34688	19.8447	0.923661	0.360591	2.56152	0.0104215	0.245426	FALSE	FALSE	CASP-like protein			19629
Potra003970g32478	24.8037	0.417089	0.162849	2.5612	0.0104311	0.245447	FALSE	FALSE	uncharacterized protein LOC105120537		AT4G10810	23210
Potra001205g10416	4.97491	1.02718	0.401188	2.56035	0.0104566	0.245639	TRUE	FALSE	3-O-methyltransferase	AT1G33030	AT1G33030	18084
Potra002306g17585	12.095	-0.843798	0.32956	-2.56038	0.0104557	0.245639	TRUE	FALSE	acyl-activating enzyme		AT1G20560	16067
Potra002488g34873	10.4551	-0.566081	0.221141	-2.55982	0.0104727	0.245814	TRUE	FALSE	uncharacterized protein LOC105136355
Potra000487g03017	50.9804	0.610276	0.238436	2.55949	0.0104825	0.245839	TRUE	FALSE	uncharacterized protein LOC102625982		AT1G55265	10445
Potra005579g25433	97.7739	0.299698	0.117126	2.55876	0.0105046	0.246154	FALSE	FALSE	protein MIZU-KUSSEI 1		AT1G76610	22201
Potra000478g02922	224.046	-0.212345	0.0831009	-2.55527	0.0106105	0.246332	FALSE	FALSE	threonine-protein kinase		AT5G09890	17865
Potra000659g05076	13.8704	-0.782548	0.306096	-2.55655	0.0105717	0.246332	FALSE	FALSE	dirigent protein 22		AT2G21100	16187
Potra000671g05206	168.909	-0.44312	0.173501	-2.55399	0.0106496	0.246332	FALSE	FALSE	polyol transporter 5		AT3G18830	24261
Potra001329g11420	170.997	-0.362789	0.141971	-2.55538	0.0106073	0.246332	FALSE	FALSE	uncharacterized protein LOC105132130	AT2G42750	AT2G42750	6031
Potra001733g14105	12.4213	0.73152	0.285964	2.55808	0.0105251	0.246332	FALSE	FALSE	WAT1-related protein		AT3G28050	10177
Potra001734g14127	23.6895	-0.959457	0.375678	-2.55393	0.0106514	0.246332	FALSE	FALSE	threonine-protein kinase	AT5G18470	AT5G18470	29724
Potra002093g16289	9.74604	-0.624804	0.244555	-2.55486	0.010623	0.246332	FALSE	FALSE				8483
Potra002588g19456	55.781	0.274441	0.107407	2.55514	0.0106146	0.246332	FALSE	FALSE	mitochondrial pyruvate carrier		AT4G22310	17335
Potra002900g20269	9.88094	0.689253	0.269626	2.55633	0.0105783	0.246332	FALSE	FALSE	potassium channel AKT1		AT2G26650	10454
Potra003618g22185	911.627	-0.213407	0.0835062	-2.55559	0.0106009	0.246332	FALSE	FALSE	domain-containing protein	AT1G04850	AT1G04850	26010
Potra003680g22412	23.6363	0.402701	0.15749	2.55699	0.0105583	0.246332	FALSE	FALSE	component response regulator		AT3G57040	23647
Potra004131g24570	5.46605	0.859228	0.335969	2.55746	0.010544	0.246332	FALSE	FALSE	like MADS-box protein AGL12	AT1G71692	AT1G71692	7683
Potra154624g26749	229.77	-0.586291	0.229515	-2.55447	0.0106349	0.246332	TRUE	FALSE	uncharacterized protein LOC105127494 isoform	AT5G01150	AT5G01150	8867
Potra172432g27589	54.3058	0.317474	0.124296	2.55418	0.0106437	0.246332	FALSE	FALSE	kinesin-3 isoform		AT5G54670	14880
Potra175258g27784	218.425	-0.23854	0.0933455	-2.55545	0.0106051	0.246332	FALSE	FALSE	WRKY transcription factor		AT4G23810	7265
Potra187291g31413	2.64748	-1.08579	0.424958	-2.55505	0.0106171	0.246332	FALSE	FALSE	conserved unknown protein
Potra000646g04948	426.542	-0.208567	0.0817044	-2.55271	0.010689	0.246397	FALSE	FALSE	uncharacterized protein At3g61260		AT1G67590	21305
Potra001368g11687	178.505	-0.190429	0.0746239	-2.55185	0.0107152	0.246397	FALSE	FALSE	domain-containing protein	AT3G22260	AT3G22260	3751
Potra001775g14453	349.37	0.297412	0.116495	2.553	0.01068	0.246397	FALSE	FALSE	auxin-responsive protein	AT2G33310	AT2G33310	7705
Potra002279g17472	60.1193	0.415647	0.162865	2.5521	0.0107076	0.246397	FALSE	FALSE	Exosome complex component		AT4G27490	2879
Potra002494g18849	210.077	0.258887	0.101442	2.55206	0.0107088	0.246397	FALSE	FALSE	TAZ domain-containing		AT5G63160	6728
Potra003654g22313	415.129	0.221269	0.0866958	2.55225	0.0107029	0.246397	TRUE	FALSE	uncharacterized protein LOC105127192 isoform	AT1G05430	AT1G05430	17072
Potra193064g31478	13.5301	0.799964	0.313401	2.55253	0.0106945	0.246397	FALSE	FALSE	serine/threonine-protein kinase yrzF			27561
Potra193337g28878	71.7753	-0.323907	0.126955	-2.55135	0.0107307	0.246554	TRUE	FALSE	fatty-acid-binding protein 3		AT1G53520	30509
Potra002435g18480	7.5993	1.3823	0.541968	2.55053	0.010756	0.246864	FALSE	FALSE	uncharacterized protein LOC105107499		AT2G38300	23712
Potra003999g24078	977.646	-0.191016	0.0748983	-2.55034	0.0107617	0.246864	FALSE	FALSE	uncharacterized protein LOC105121040 isoform	AT5G32440	AT5G32440	2834
Potra002166g16726	285.52	0.188281	0.0738856	2.54828	0.0108255	0.247995	TRUE	FALSE	uncharacterized protein LOC105116844	AT5G07950	AT5G07950	14896
Potra180831g33651	3.35864	-1.12986	0.443399	-2.54819	0.0108285	0.247995	TRUE	FALSE	protein N-like			27891
Potra004309g24799	518.964	-0.369349	0.144977	-2.54764	0.0108454	0.248182	FALSE	FALSE	5-O		AT3G26040	29040
Potra000384g01721	418.971	-0.149605	0.0587863	-2.5449	0.010931	0.248502	FALSE	FALSE	coil domain-containing	AT5G22120	AT5G22120	29803
Potra000702g05481	119.174	0.195322	0.0766984	2.54663	0.0108769	0.248502	FALSE	FALSE	uncharacterized protein LOC105127552	AT3G55420	AT3G55420	13431
Potra000839g06763	1.04668	-1.43544	0.563821	-2.54592	0.0108992	0.248502	FALSE	FALSE	conserved unknown protein		AT1G11410	26725
Potra000896g07263	426.795	0.208076	0.081769	2.54468	0.0109376	0.248502	TRUE	FALSE	Glycerol-3-phosphate dehydrogenase	AT3G10370	AT3G10370	4499
Potra001231g10589	110.885	-0.182665	0.0717581	-2.54557	0.01091	0.248502	FALSE	FALSE	pantothenate kinase 1	AT1G60440	AT1G60440	20472
Potra002172g16763	35.7961	-0.303281	0.119183	-2.54466	0.0109384	0.248502	FALSE	FALSE	uncharacterized protein LOC105116333		AT5G66440	13404
Potra002313g17643	141.05	-0.181308	0.0712132	-2.54598	0.0108971	0.248502	FALSE	FALSE	protein LOC105126689 isoform		AT5G66290	6577
Potra002631g19615	13.8649	-0.628803	0.246994	-2.54582	0.0109021	0.248502	FALSE	FALSE	ceramide-1-phosphate transfer protein	AT4G39670	AT4G39670	26934
Potra197065g35798	10.4843	0.597543	0.23478	2.54512	0.010924	0.248502	FALSE	FALSE	cytochrome C biogenesis		ATMG00180
Potra000569g04207	3.01623	-0.815427	0.320563	-2.54374	0.0109674	0.248643	FALSE	FALSE				8414
Potra001774g14451	8.29882	-0.979093	0.384856	-2.54405	0.0109576	0.248643	FALSE	FALSE	scopoletin glucosyltransferase-like		AT4G34131	24663
Potra004020g24293	2771.9	0.359673	0.141433	2.54306	0.0109885	0.248643	FALSE	FALSE				9877
Potra005817g25497	199.664	0.632487	0.248665	2.54353	0.0109738	0.248643	FALSE	FALSE	stress response protein NST1	AT3G10040	AT3G10040	23093
Potra176887g27920	1017.42	0.134587	0.0529206	2.54319	0.0109845	0.248643	FALSE	FALSE	protein phosphatase 2C	AT3G51370	AT3G51370	12112
Potra000727g05701	13.8326	-1.16619	0.458764	-2.54204	0.0110209	0.249054	TRUE	FALSE	resistance family protein		AT3G47110	27346
Potra000851g06891	11.066	-0.513549	0.202031	-2.54193	0.0110243	0.249054	FALSE	FALSE	WRKY transcription factor	AT4G01720	AT4G01720	9480
Potra000646g04938	470.93	-0.173013	0.0680826	-2.54123	0.0110465	0.249356	FALSE	FALSE	box domain-containing	AT1G27910	AT1G27910	15374
Potra000967g07972	7.30526	-0.705829	0.27789	-2.53996	0.0110866	0.250063	FALSE	FALSE	responsive transcription factor ESR2	AT1G24590	AT1G24590	15611
Potra003115g20776	30.9107	0.352907	0.139005	2.53882	0.0111229	0.250481	FALSE	FALSE	probable glutamate carboxypeptidase 2	AT3G54720	AT3G54720	974
Potra180001g28064	142.138	0.153737	0.0605579	2.53868	0.0111273	0.250481	FALSE	FALSE	Uncharacterized protein isoform	AT4G15240	AT4G15240	11983
Potra199856g29447	136.854	-0.22796	0.0897999	-2.53854	0.0111317	0.250481	FALSE	FALSE	autophagy-related protein		AT1G03380	15396
Potra006760g25781	37.2463	-1.39699	0.550541	-2.53749	0.0111651	0.250838	TRUE	FALSE	UPF0481 protein At3g47200-like		AT2G44930	8657
Potra179244g28002	3.37289	1.52047	0.599203	2.53748	0.0111653	0.250838	TRUE	FALSE	5' exonuclease Apollo		AT1G27410
Potra000931g07593	216.18	0.267236	0.105333	2.53707	0.0111785	0.250936	TRUE	FALSE	uncharacterized protein LOC105127326 isoform		AT1G64430	16663
Potra000435g02354	56.8084	-0.356264	0.14044	-2.53676	0.0111884	0.250958	FALSE	FALSE	uncharacterized protein LOC105132505	AT2G23840	AT2G23840	21773
Potra000695g05404	395.765	-0.192218	0.0758127	-2.53543	0.011231	0.251319	FALSE	FALSE	uncharacterized protein LOC105131267	AT1G54520	AT1G54520	21842
Potra000772g06091	762.074	-0.199557	0.0787085	-2.53539	0.0112323	0.251319	FALSE	FALSE	protein At1g74850, chloroplastic	AT1G74850	AT1G74850	22831
Potra001381g11788	246.155	-0.220567	0.087021	-2.53465	0.0112561	0.251319	FALSE	FALSE	uncharacterized protein LOC105135160		AT2G31130	16604
Potra001724g14031	103.975	0.199725	0.0787994	2.5346	0.0112577	0.251319	FALSE	FALSE	non-catalytic subunit		AT1G70370	24697
Potra002285g35009	2.7921	1.01619	0.400754	2.53569	0.0112226	0.251319	FALSE	FALSE			AT1G75250	11981
Potra003836g23052	191.738	0.223027	0.0879791	2.535	0.0112448	0.251319	FALSE	FALSE	protein LOC105141207 isoform		AT2G16900	19865
Potra000487g03035	118.21	-0.210296	0.082988	-2.53405	0.0112752	0.251324	FALSE	FALSE	pentatricopeptide repeat-containing		AT1G79080	22886
Potra000539g03792	433.831	-0.206595	0.0815361	-2.53379	0.0112838	0.251324	FALSE	FALSE	aspartokinase 2, chloroplastic		AT3G02020	10286
Potra000816g06504	1430.04	-0.124333	0.0490706	-2.53376	0.0112846	0.251324	FALSE	FALSE	Cell division cycle	AT2G20000	AT2G20000	16894
Potra002488g18808	1419.85	0.145614	0.057476	2.53348	0.0112937	0.25133	TRUE	FALSE	oligouridylate-binding protein 1		AT1G17370	7441
Potra000886g07157	213.717	-0.178946	0.0706587	-2.53253	0.0113242	0.251611	FALSE	FALSE	formyltetrahydrofolate deformylase 1, mitochondrial		AT5G47435
Potra001188g10283	4.18684	-0.864622	0.3414	-2.53257	0.0113229	0.251611	FALSE	FALSE	transcription factor bHLH18-like	AT4G37850	AT4G37850	8462
Potra001613g13291	27.9884	-0.331909	0.131084	-2.53204	0.0113402	0.25177	FALSE	FALSE	mobility group B protein		AT1G20693	7529
Potra000154g00549	49.2531	0.466981	0.184515	2.53086	0.0113783	0.252417	FALSE	FALSE	PTR FAMILY 4	AT1G33440	AT1G33440	16241
Potra002161g31665	8.9318	0.863226	0.34121	2.5299	0.0114095	0.252913	FALSE	FALSE	uncharacterized protein LOC105112400	AT5G02090	AT5G02090	13535
Potra000379g01652	21.6855	0.482744	0.190844	2.52952	0.0114217	0.252985	FALSE	FALSE	gibberellin 20 oxidase		AT5G51810	2095
Potra001883g14993	2721.42	0.380248	0.150347	2.52913	0.0114346	0.253072	FALSE	FALSE	UDP-glucuronic acid decarboxylase		AT3G46440	9263
Potra003988g24020	2064.62	0.482446	0.190856	2.5278	0.0114779	0.253833	FALSE	FALSE	inorganic pyrophosphatase 2		AT1G17710	22934
Potra001110g09731	784.35	-0.14437	0.0571344	-2.52685	0.0115091	0.254324	FALSE	FALSE	uncharacterized protein LOC105125824	AT3G19340	AT3G19340	12882
Potra001040g08782	198.866	-0.180617	0.0714968	-2.52623	0.0115294	0.254573	FALSE	FALSE	translation initiation factor 5B-like	AT1G53250	AT1G53250	26337
Potra000760g06009	54.2759	-0.264033	0.104536	-2.52576	0.0115447	0.254712	FALSE	FALSE	threonine-protein kinase		AT5G60550	16825
Potra000664g05125	541.87	-0.129828	0.0514297	-2.52438	0.0115902	0.254921	FALSE	FALSE	uncharacterized protein LOC105115687	AT5G14370	AT5G14370	19951
Potra003490g21817	258.563	-0.132056	0.0523102	-2.52448	0.011587	0.254921	FALSE	FALSE	protein, putative isoform	AT5G08139	AT5G08139	15501
Potra003849g23144	1.57366	-1.56605	0.620334	-2.52452	0.0115856	0.254921	TRUE	FALSE	ALA-interacting subunit		AT1G79450	6480
Potra175760g27828	137.214	0.222206	0.0880218	2.52444	0.0115883	0.254921	FALSE	FALSE	embryogenesis abundant hydroxyproline-rich glycoprotein		AT2G01080	30132
Potra002431g31856	80.0289	0.359208	0.142362	2.52321	0.0116289	0.255574	FALSE	FALSE				335
Potra001586g13114	6.22008	0.563812	0.223482	2.52285	0.0116408	0.255637	FALSE	FALSE	probable N-acetyltransferase HLS1		AT2G30090	22493
Potra001285g11090	391.857	0.190058	0.0753761	2.52147	0.0116866	0.255668	FALSE	FALSE	uncharacterized protein C4orf29	AT3G12150	AT3G12150	12842
Potra002248g17268	35.3028	-0.381032	0.151079	-2.52207	0.0116666	0.255668	FALSE	FALSE	protein IRX15-LIKE		AT5G67210	15720
Potra002269g17401	7.62684	0.751351	0.297899	2.52217	0.0116634	0.255668	FALSE	FALSE	secretory pathway protein AVL9			27343
Potra003125g20803	312.047	-0.156885	0.0622143	-2.52169	0.0116792	0.255668	FALSE	FALSE	threonine-protein kinase		AT5G41990	8655
Potra164229g34129	482.612	0.255534	0.101344	2.52145	0.0116874	0.255668	TRUE	FALSE	biotin carboxyl carrier protein of acetyl-CoA			28051
Potra001001g08331	17.2846	0.475167	0.188578	2.51974	0.0117443	0.256313	TRUE	FALSE	uncharacterized protein At4g08330		AT4G08330	592
Potra161789g26966	307.964	0.231248	0.0917692	2.51988	0.0117394	0.256313	TRUE	FALSE	ras-related protein		AT3G12160	27984
Potra181662g28172	2.04499	-0.907719	0.360281	-2.51947	0.0117531	0.256313	TRUE	FALSE	plastidial pyruvate kinase 2		AT5G52920
Potra183383g28300	191.237	0.278326	0.110446	2.52002	0.0117348	0.256313	TRUE	FALSE	facilitator superfamily domain-containing protein		AT2G44280	11868
Potra000455g02601	1092.04	0.152061	0.0604266	2.51645	0.0118542	0.256391	TRUE	FALSE	3-bisphosphoglycerate-independent phosphoglycerate mutase		AT1G09780	3409
Potra000458g02650	6.22175	-0.971559	0.386112	-2.51626	0.0118606	0.256391	TRUE	FALSE				11252
Potra000827g06591	96.455	-0.297251	0.1182	-2.51481	0.0119096	0.256391	FALSE	FALSE	protein ACR4 isoform	AT1G69040	AT1G69040	11365
Potra000914g07412	110.105	-0.60708	0.241066	-2.51831	0.0117919	0.256391	FALSE	FALSE	uncharacterized protein LOC105122695 isoform			24782
Potra001863g14899	65.7121	-0.510775	0.203024	-2.51584	0.011875	0.256391	FALSE	FALSE	uncharacterized protein C24B11		AT2G32150	15280
Potra001904g15121	263.101	-0.710331	0.282367	-2.51563	0.011882	0.256391	TRUE	FALSE	MLP-like protein	AT1G70850	AT1G70850	13546
Potra001968g15525	140.838	0.279954	0.111226	2.51698	0.0118365	0.256391	FALSE	FALSE	probable polygalacturonase isoform	AT3G16850	AT3G16850	1764
Potra002408g18321	22.0554	-0.273577	0.10877	-2.51519	0.0118968	0.256391	FALSE	FALSE			AT2G38670	29835
Potra002977g20435	1.33503	-1.15263	0.458026	-2.51652	0.011852	0.256391	TRUE	FALSE				15477
Potra003270g21185	345.177	-0.150521	0.059774	-2.51817	0.0117966	0.256391	FALSE	FALSE	E3 ubiquitin-protein ligase	AT4G34370	AT4G34370	11834
Potra003317g21328	9.45017	1.65892	0.659117	2.51688	0.0118399	0.256391	FALSE	FALSE	70 kDa DNA-binding subunit			1695
Potra003878g23302	7.72907	0.595821	0.236791	2.51623	0.0118619	0.256391	FALSE	FALSE	uncharacterized protein LOC105119160	AT3G05320	AT3G05320	6069
Potra004016g24246	309.11	-0.168975	0.0671023	-2.51817	0.0117965	0.256391	TRUE	FALSE	transmembrane protein 87A	AT1G72480	AT1G72480	21124
Potra004294g24783	483.814	0.36074	0.143397	2.51567	0.0118806	0.256391	FALSE	FALSE	limonoid UDP-glucosyltransferase	AT4G15480	AT4G15480	17844
Potra005428g34045	36.2332	0.959327	0.381403	2.51526	0.0118946	0.256391	TRUE	FALSE	disease resistance protein			28070
Potra164857g27189	1.61938	-1.24397	0.494664	-2.51478	0.0119107	0.256391	TRUE	FALSE	BRCT domain-containing		AT4G03130	7827
Potra189804g28720	66.4895	-0.45301	0.179947	-2.51747	0.0118203	0.256391	FALSE	FALSE	ammonium transporter 3 member		AT2G38290	29136
Potra001133g09948	58.3635	0.293172	0.116607	2.51419	0.0119305	0.256543	FALSE	FALSE	uncharacterized protein LOC105140504 isoform	AT1G15800	AT1G15800	2285
Potra003234g21085	39.8875	-0.448189	0.178275	-2.51404	0.0119358	0.256543	FALSE	FALSE	probable potassium transporter		AT2G30070	29926
Potra001323g11361	12.9193	0.593857	0.236291	2.51324	0.0119628	0.256927	FALSE	FALSE	ubiquitin-protein ligase ATL23	AT5G42200	AT5G42200	4194
Potra002345g17905	83.6237	0.201944	0.080366	2.51281	0.0119775	0.257049	FALSE	FALSE	UPF0496 protein At3g19330	AT3G19330	AT3G19330	9535
Potra000762g06019	107.32	0.455885	0.181482	2.51201	0.0120045	0.25733	TRUE	FALSE	probable carboxylesterase 15		AT5G06570	2669
Potra000944g07732	850.469	-0.766724	0.305272	-2.51161	0.0120182	0.25733	FALSE	FALSE	glucose and ribitol dehydrogenase		AT1G54870	4425
Potra002439g18497	110.375	-0.197281	0.0785555	-2.51135	0.012027	0.25733	TRUE	FALSE	uncharacterized protein LOC105129417	AT2G33390	AT2G33390	4748
Potra004020g24294	147.559	-0.22338	0.0889371	-2.51166	0.0120166	0.25733	FALSE	FALSE	pentatricopeptide repeat-containing	AT1G79080	AT1G79080	14566
Potra003998g24070	51.4664	0.377904	0.150588	2.50952	0.0120896	0.258085	FALSE	FALSE	nuclear transcription factor Y subunit A-3		AT1G72830	13734
Potra170995g27562	20.0819	-0.602938	0.240229	-2.50985	0.0120784	0.258085	FALSE	FALSE	transcription factor bHLH118-like		AT4G20970	8361
Potra192926g28841	150.3	-0.585077	0.233131	-2.50966	0.0120849	0.258085	FALSE	FALSE	acidic endochitinase-like		AT5G24090	15385
Potra003124g20802	243.134	0.771615	0.307524	2.50912	0.0121033	0.258182	FALSE	FALSE	uncharacterized protein LOC105122685		AT1G15760	17050
Potra197065g29188	7.41882	0.824988	0.32885	2.50871	0.0121175	0.25829	FALSE	FALSE	maturase subunit C		AT2G07771
Potra000353g01345	254.608	-0.150192	0.0599224	-2.50645	0.0121952	0.259751	TRUE	FALSE	Glucose-6-phosphate		AT5G13110	11204
Potra001072g09244	167.777	-0.282317	0.112655	-2.50603	0.0122096	0.259863	TRUE	FALSE	specificity factor homolog		AT1G69390	4650
Potra002334g17845	15.9626	0.979459	0.390963	2.50525	0.0122367	0.260243	FALSE	FALSE	myb-related protein 306		AT3G01140	11561
Potra000482g02963	845.759	-0.375465	0.149911	-2.50459	0.0122594	0.260382	FALSE	FALSE	leucine aminopeptidase 1		AT4G30920	27439
Potra001053g08996	590.105	0.208683	0.0833237	2.50448	0.012263	0.260382	FALSE	FALSE	protein DCL, chloroplastic		AT5G62440	18448
Potra002021g15848	75.0635	-0.761338	0.304049	-2.50399	0.01228	0.260382	FALSE	FALSE	uncharacterized protein LOC105116833		AT3G07600	18128
Potra002214g17049	99.7593	0.721827	0.288253	2.50414	0.0122749	0.260382	FALSE	FALSE	trichome birefringence-like	AT2G40320	AT2G40320	24859
Potra000988g08177	1.57468	-0.995354	0.397699	-2.50278	0.0123221	0.260531	FALSE	FALSE	conserved unknown protein			3736
Potra001051g08952	334.585	0.185846	0.0742566	2.50276	0.012323	0.260531	TRUE	FALSE	5'-phosphate oxidase	AT2G46580	AT2G46580	21255
Potra001181g10238	250.192	-0.21844	0.0872734	-2.50294	0.0123165	0.260531	FALSE	FALSE	Regulatory protein NPR3		AT5G45110	1519
Potra001733g14099	226.521	0.136334	0.0544837	2.50229	0.0123393	0.260531	FALSE	FALSE	GPI mannosyltransferase 1	AT5G22130	AT5G22130	16697
Potra002232g17152	1366.83	-0.511036	0.204221	-2.50236	0.0123368	0.260531	FALSE	FALSE	II 10 kDa		AT1G79040	18647
Potra006939g25873	37.2944	1.04165	0.416293	2.50221	0.0123422	0.260531	TRUE	FALSE	ankyrin repeat-containing protein		AT4G14390	29646
Potra000613g04664	80.9786	-0.284919	0.113896	-2.50158	0.0123642	0.260606	FALSE	FALSE	conserved unknown protein		AT4G23500	8245
Potra002690g19764	2.16435	1.17303	0.468899	2.50167	0.0123608	0.260606	FALSE	FALSE	putative defensin-like protein	AT3G04945	AT3G04945	15472
Potra000349g01263	140.986	0.747688	0.299185	2.49908	0.0124516	0.260625	FALSE	FALSE	membrane protein At1g06890		AT2G28315	9101
Potra000702g05488	9.13458	-0.857499	0.343224	-2.49836	0.0124769	0.260625	FALSE	FALSE	CASP-like protein	AT2G39518	AT2G39518	13378
Potra001016g08475	15.4897	0.476795	0.190845	2.49833	0.0124778	0.260625	TRUE	FALSE	carboxyvinyl-carboxyphosphonate phosphorylmutase, chloroplastic		AT1G21440	8016
Potra001230g10572	535.347	-0.369398	0.147798	-2.49935	0.0124422	0.260625	FALSE	FALSE	WW domain-binding protein 2	AT1G09070	AT1G09070	2109
Potra001325g11386	1.91351	-1.4635	0.585549	-2.49937	0.0124415	0.260625	FALSE	FALSE	myb-related protein		AT5G16770	14872
Potra001633g13437	10.1293	-0.766086	0.30631	-2.50102	0.0123837	0.260625	TRUE	FALSE	protein LOC105649406 isoform		AT4G21320	6646
Potra001648g13515	490.77	0.331034	0.132377	2.50069	0.012395	0.260625	FALSE	FALSE	uricase-2 isozyme	AT2G26230	AT2G26230	27245
Potra001659g13623	13.0665	0.879582	0.351824	2.50006	0.0124171	0.260625	TRUE	FALSE	7-deoxyloganetin glucosyltransferase	AT1G22360	AT1G22360	29813
Potra002278g17467	31.2876	0.353078	0.141305	2.49869	0.0124654	0.260625	FALSE	FALSE	probable methyltransferase PMT18	AT1G33170	AT1G33170	1141
Potra003844g23106	31.6888	0.592881	0.237171	2.49981	0.0124262	0.260625	FALSE	FALSE	transcription factor MYB46		AT3G08500	3951
Potra160951g26895	3.98525	-1.0942	0.438006	-2.49814	0.0124848	0.260625	TRUE	FALSE	glycosyltransferase 88A1-like		AT3G16520	25553
Potra192472g28811	349.585	-0.311143	0.124484	-2.49946	0.0124383	0.260625	TRUE	FALSE	uncharacterized protein LOC105142032		AT3G17680	341
Potra193213g28865	5.3286	-0.801098	0.32028	-2.50124	0.0123759	0.260625	FALSE	FALSE	Ankyrin repeat-containing protein	AT2G24600	AT2G24600	16475
Potra167699g27300	99.8899	0.534926	0.214244	2.49681	0.0125316	0.26141	TRUE	FALSE	SRPP-like protein At3g05500	AT3G05500	AT3G05500	3910
Potra000503g03268	857.261	0.111178	0.0445539	2.49535	0.0125832	0.261522	FALSE	FALSE	uncharacterized protein LOC105141649		AT3G21610	22928
Potra000935g07636	43.7213	0.45168	0.180998	2.4955	0.0125778	0.261522	FALSE	FALSE	uncharacterized protein LOC100241213 isoform	AT3G14170	AT3G14170	2572
Potra001893g15065	44.2071	0.509535	0.204109	2.49638	0.0125468	0.261522	TRUE	FALSE	sugar transport protein 5	AT1G34580	AT1G34580	6979
Potra003882g23309	486.404	0.259592	0.104025	2.49547	0.0125789	0.261522	FALSE	FALSE	Soluble inorganic pyrophosphatase	AT3G53620	AT3G53620	13197
Potra004060g24406	17.5003	0.361793	0.144968	2.49567	0.012572	0.261522	FALSE	FALSE	probable 6-phosphogluconolactonase		AT5G24400	10239
Potra000530g03680	906.413	0.197847	0.0793121	2.49454	0.012612	0.261927	TRUE	FALSE	biotin carboxyl carrier protein of acetyl-CoA	AT3G56130	AT3G56130	3981
Potra000571g04228	948.439	0.505146	0.202561	2.4938	0.0126383	0.262281	FALSE	FALSE	3-O-methyltransferase	AT5G54160	AT5G54160	6272
Potra000162g00596	86.3142	-0.366419	0.147119	-2.49063	0.0127516	0.26239	FALSE	FALSE	like protein 11	AT3G05470	AT3G05470	11664
Potra000370g01534	22.5462	-0.38379	0.153965	-2.49272	0.012677	0.26239	FALSE	FALSE	threonine-protein kinase	AT5G18910	AT5G18910	14563
Potra000455g02609	207.048	-0.543969	0.218588	-2.48855	0.0128264	0.26239	TRUE	FALSE	calcium-binding protein	AT5G44460	AT5G44460	14165
Potra000598g04542	120.558	-0.677219	0.271933	-2.49039	0.0127604	0.26239	FALSE	FALSE	1-acyl-sn-glycerol-3		AT3G57650	14770
Potra000683g05289	8.48971	-3.09862	1.24517	-2.48851	0.012828	0.26239	TRUE	FALSE	protein COBRA-like		AT5G60920	11415
Potra000706g05510	9.5815	0.527369	0.211919	2.48855	0.0128267	0.26239	FALSE	FALSE	finger protein WIP3	AT1G08290	AT1G08290	11109
Potra000747g05888	545.58	0.148018	0.0593981	2.49197	0.0127036	0.26239	FALSE	FALSE	kinase F-1	AT4G28980	AT4G28980	21265
Potra001073g09261	9155.07	0.297571	0.119433	2.49153	0.0127195	0.26239	FALSE	FALSE	Xyloglucan endotransglucosylase/hydrolase protein 9		AT4G03210	20898
Potra001169g10131	14.0197	-0.896347	0.359841	-2.49096	0.01274	0.26239	TRUE	FALSE	protein N-like		AT5G36930	2239
Potra001185g10279	46.0084	-0.478599	0.192086	-2.49159	0.0127174	0.26239	FALSE	FALSE	subtilisin-like protease	AT5G45650	AT5G45650	30521
Potra001397g11881	429.915	0.106808	0.0429095	2.48916	0.0128046	0.26239	FALSE	FALSE	Prolyl 4-hydroxylase	AT2G43080	AT2G43080	25345
Potra001471g12334	216.948	-0.219808	0.088284	-2.48979	0.012782	0.26239	TRUE	FALSE	choline kinase 2 isoform	AT1G74320	AT1G74320	19492
Potra001976g15569	320.833	-0.159719	0.0641043	-2.49155	0.0127187	0.26239	FALSE	FALSE	squalene synthase-like	AT4G34640	AT4G34640	22116
Potra002298g17559	220.999	0.307707	0.123459	2.49239	0.0126888	0.26239	FALSE	FALSE	formamidase C869.04 isoform		AT4G37560	28159
Potra002648g19652	1007.76	-0.108434	0.0435755	-2.48841	0.0128316	0.26239	FALSE	FALSE	mRNA-processing factor 17	AT1G10580	AT1G10580	14075
Potra002957g20394	34.4352	0.324535	0.130428	2.48823	0.0128382	0.26239	TRUE	FALSE	pentatricopeptide repeat-containing	AT3G56550	AT3G56550	12
Potra003122g20797	46.5974	0.531354	0.213539	2.48832	0.0128348	0.26239	FALSE	FALSE	trichome birefringence-like 34	AT2G38320	AT2G38320	14460
Potra003159g20870	964.516	0.231336	0.0929466	2.48891	0.0128135	0.26239	TRUE	FALSE	KEOPS complex subunit	AT4G34412	AT4G34412	26463
Potra005192g25317	0.809349	2.39552	0.962241	2.48952	0.0127916	0.26239	FALSE	FALSE	protein LOC105116366 isoform			24090
Potra005691g25464	2.0679	1.19504	0.479596	2.49175	0.0127115	0.26239	FALSE	FALSE	probable potassium transporter 13		AT2G30070	25217
Potra198407g29314	1051.21	0.309877	0.124489	2.48919	0.0128035	0.26239	FALSE	FALSE	peroxidase A2-like
Potra001107g09680	179.19	-0.17405	0.070006	-2.48621	0.0129112	0.262765	FALSE	FALSE	Glycerol-3-phosphate dehydrogenase			1328
Potra001864g14908	243.637	-0.20752	0.0834448	-2.48691	0.0128857	0.262765	FALSE	FALSE	Lysine-specific histone	AT1G62830	AT1G62830	20829
Potra002001g15712	7.67135	0.63452	0.255103	2.48731	0.0128714	0.262765	FALSE	FALSE	Copper transporter 1		AT2G26975	13522
Potra002444g18528	1920.82	-0.189437	0.0761958	-2.48618	0.0129122	0.262765	FALSE	FALSE	temperature-induced lipocalin	AT5G58070	AT5G58070	26950
Potra003709g32318	1.48403	1.54249	0.620296	2.48669	0.0128937	0.262765	FALSE	FALSE	conserved unknown protein			19188
Potra151473g26686	9.95198	-0.880134	0.3539	-2.48696	0.0128841	0.262765	TRUE	FALSE	leucine-rich repeat receptor
Potra001892g15061	196.721	-0.182591	0.0734783	-2.48497	0.0129564	0.262915	FALSE	FALSE	autophagy protein 5	AT5G17290	AT5G17290	28828
Potra002361g17996	603.048	0.235863	0.0949149	2.485	0.0129553	0.262915	TRUE	FALSE	Galactokinase family protein		AT3G06580	4746
Potra003665g22368	435.146	0.145164	0.0584172	2.48496	0.0129568	0.262915	FALSE	FALSE	Cell division control protein 48	AT2G03670	AT2G03670	14023
Potra159553g26831	7.6774	1.45786	0.586631	2.48515	0.0129498	0.262915	FALSE	FALSE	receptor-like protein		AT1G65800
Potra000760g06003	229.543	-0.256143	0.103095	-2.48453	0.0129722	0.263041	FALSE	FALSE	uncharacterized protein LOC103325716	AT5G19875	AT5G19875	10211
Potra001188g35760	357.659	-0.178202	0.0717842	-2.48247	0.0130474	0.263601	FALSE	FALSE			AT2G14520	27536
Potra001612g13282	40.8228	0.420752	0.169522	2.48199	0.0130651	0.263601	FALSE	FALSE	uncharacterized protein LOC103342112 isoform X2		AT5G03240	9354
Potra002018g15822	35.2712	0.483813	0.194853	2.48296	0.0130295	0.263601	TRUE	FALSE	Auxin efflux carrier family protein		AT1G71090	23576
Potra002402g18276	311.527	0.172345	0.0694218	2.48258	0.0130435	0.263601	FALSE	FALSE	uncharacterized protein At1g04910		AT1G22460	24238
Potra002598g19519	18.6363	-0.474608	0.191209	-2.48214	0.0130597	0.263601	FALSE	FALSE	homeobox leucine zipper		AT2G46680	11554
Potra006787g25799	13.9564	-0.783478	0.315584	-2.48263	0.0130417	0.263601	FALSE	FALSE	flavonol sulfotransferase-like		AT1G74100	18956
Potra010203g26522	3507.36	0.150552	0.0606225	2.48344	0.0130122	0.263601	FALSE	FALSE	tubulin beta-4 chain		AT5G62690	7614
Potra000520g03503	3.20307	-0.862309	0.347499	-2.48147	0.0130842	0.2638	FALSE	FALSE	uncharacterized protein LOC105113305		AT3G25930	18964
Potra002857g20156	558.651	0.148876	0.0600111	2.48081	0.0131083	0.263909	FALSE	FALSE	ubiquitin ligase BIG BROTHER-like		AT3G63530	20760
Potra003430g21641	2197.65	-0.254912	0.10275	-2.48091	0.0131048	0.263909	FALSE	FALSE	Expansin-A4 -like		AT2G28950	18420
Potra182327g28217	695.865	0.148143	0.0597258	2.48038	0.0131241	0.264039	FALSE	FALSE	inactive rhomboid protein		AT2G29050	19791
Potra000740g05842	156.226	0.375546	0.151454	2.4796	0.013153	0.264269	FALSE	FALSE	3-oxo-Delta		AT4G24220	27993
Potra003289g21250	1867.97	0.15059	0.0607387	2.47931	0.0131635	0.264269	FALSE	FALSE	histone acetyltransferase type B catalytic subunit	AT5G56740	AT5G56740	29248
Potra006495g25697	1.86494	-1.71136	0.690219	-2.47945	0.0131585	0.264269	TRUE	FALSE	threonine-protein kinase			30045
Potra000640g04881	348.45	-0.17043	0.0687577	-2.4787	0.0131863	0.264539	FALSE	FALSE	XIAP-associated factor	AT1G09920	AT1G09920	442
Potra001591g13155	501.796	0.30072	0.12134	2.47832	0.0132001	0.264629	TRUE	FALSE	50S ribosomal protein	AT4G37660	AT4G37660	3996
Potra000541g03799	24.4428	-0.53179	0.214602	-2.47803	0.0132109	0.264658	FALSE	FALSE	auxin-induced protein		AT2G21220	25006
Potra001683g13773	247.504	0.256379	0.103528	2.47643	0.0132703	0.265472	FALSE	FALSE	Serine carboxypeptidase-like 45	AT1G28110	AT1G28110	11721
Potra161710g26956	64.3249	0.425148	0.171661	2.47668	0.0132612	0.265472	TRUE	FALSE	secoisolariciresinol dehydrogenase-like		AT1G52340	11056
Potra000625g04765	176.333	0.623896	0.252013	2.47565	0.0132993	0.265826	TRUE	FALSE	expansin-A11-like		AT1G20190	19440
Potra002047g15992	450.7	-0.158342	0.063965	-2.47545	0.0133068	0.265826	FALSE	FALSE	uncharacterized protein LOC105122326	AT5G25590	AT5G25590	17067
Potra002385g18162	52.8833	0.217203	0.0878236	2.47318	0.0133917	0.267334	FALSE	FALSE	hydrogen exchanger 2		AT3G05030	26472
Potra005761g34007	117.777	-0.244957	0.0990642	-2.47271	0.0134094	0.267498	FALSE	FALSE	Activating signal cointegrator
Potra000016g00092	14.456	-0.516628	0.209108	-2.47063	0.0134876	0.267718	FALSE	FALSE	domain-containing protein		AT1G14780	1280
Potra000449g02535	33.3341	0.370622	0.150017	2.47053	0.0134914	0.267718	TRUE	FALSE	Mitochondrial thiamine pyrophosphate			17018
Potra000686g05316	488.664	-0.176719	0.0715148	-2.47108	0.0134704	0.267718	TRUE	FALSE	reticulum-Golgi intermediate compartment	AT3G22290	AT3G22290	9578
Potra000730g05750	131.118	-0.154607	0.0625756	-2.47072	0.0134843	0.267718	FALSE	FALSE	transport protein USE1-like	AT3G55600	AT3G55600	15815
Potra000741g05845	491.833	-0.142264	0.0575761	-2.47089	0.0134778	0.267718	FALSE	FALSE	CD2 antigen cytoplasmic		AT5G09390	20492
Potra000926g07521	8.1298	-1.31458	0.532009	-2.47097	0.0134748	0.267718	FALSE	FALSE	WRKY transcription factor		AT1G80840	4456
Potra001626g13379	132.96	0.187889	0.076053	2.4705	0.0134925	0.267718	FALSE	FALSE	uncharacterized protein LOC105140094			26313
Potra001942g15365	1467.64	-0.202266	0.0818841	-2.47015	0.0135055	0.267718	FALSE	FALSE	malate dehydrogenase, glyoxysomal	AT2G22780	AT2G22780	23363
Potra004024g24337	203.839	-0.181691	0.0735538	-2.47018	0.0135046	0.267718	FALSE	FALSE	POZ domain-containing protein At1g67900		AT1G67900	10198
Potra000960g07881	923.694	-0.176367	0.0714293	-2.46911	0.0135449	0.267984	TRUE	FALSE	G2/mitotic-specific cyclin-2	AT2G17620	AT2G17620	23659
Potra001813g14649	1.77761	1.81187	0.73379	2.46919	0.013542	0.267984	FALSE	FALSE	(S)-N-methylcoclaurine 3		AT2G45560	11196
Potra003640g22247	116.317	0.183236	0.0742134	2.46905	0.0135474	0.267984	TRUE	FALSE	phosphate phosphatase gamma		AT5G03080	4683
Potra006719g33166	13.5262	-0.507403	0.205543	-2.4686	0.0135642	0.268129	FALSE	FALSE	cysteine-rich receptor-like protein kinase		AT4G23180	13528
Potra000513g03389	1982.84	0.145392	0.0589209	2.46758	0.013603	0.268148	TRUE	FALSE	uncharacterized protein LOC105141595	AT5G62550	AT5G62550	1565
Potra000551g03963	7.6367	0.542222	0.219727	2.4677	0.0135983	0.268148	FALSE	FALSE	uncharacterized protein LOC105134701		AT3G08600	18364
Potra001296g11158	51.4782	-0.308296	0.124908	-2.46818	0.0135803	0.268148	TRUE	FALSE	protein NUCLEAR FUSION		AT2G28120	17161
Potra004061g24411	18.2274	0.446717	0.181023	2.46773	0.0135973	0.268148	TRUE	FALSE	conserved unknown protein			11807
Potra000490g03074	4.19546	0.867687	0.351682	2.46725	0.0136157	0.268211	TRUE	FALSE	oligopeptide transporter 1		AT5G55930	7989
Potra000423g02205	352.749	-0.153711	0.0623189	-2.46653	0.013643	0.268561	FALSE	FALSE	Presenilin-like protein	AT2G29900	AT2G29900	24834
Potra004012g24208	311.418	0.256736	0.104174	2.4645	0.0137204	0.269897	FALSE	FALSE	ATP phosphoribosyltransferase 2	AT1G09795	AT1G09795	18671
Potra001132g09943	707.91	-0.169239	0.0686893	-2.46383	0.0137462	0.270097	TRUE	FALSE	lipid associated protein	AT2G42130	AT2G42130	14401
Potra002063g16081	150.078	0.246687	0.100127	2.46374	0.0137496	0.270097	FALSE	FALSE	like protein 6		AT2G39220	4417
Potra003915g23490	1874.96	-0.140531	0.0570738	-2.46227	0.0138062	0.270561	FALSE	FALSE	Cell division cycle		AT3G53230	27771
Potra181319g28147	49.3257	-0.526482	0.213829	-2.46216	0.0138102	0.270561	TRUE	FALSE	nuclear transcription factor		AT5G47640	29431
Potra196022g29077	1.79048	-0.893069	0.362722	-2.46213	0.0138115	0.270561	FALSE	FALSE	uncharacterized protein LOC105117663	AT3G28880	AT3G28880	30609
Potra196739g35799	79.8851	0.409895	0.166463	2.46238	0.0138018	0.270561	FALSE	FALSE	ribosomal protein S14	ATCG00330	ATCG00330
Potra003070g20670	13.4864	-0.934652	0.379686	-2.46164	0.0138302	0.270742	FALSE	FALSE	transcription factor bHLH118-like		AT4G20970	645
Potra000243g00959	200.359	-0.267463	0.108788	-2.45857	0.0139492	0.271281	TRUE	FALSE	translation initiation factor 5B-like		AT1G53250	25874
Potra000357g32270	139.556	0.27762	0.11297	2.45747	0.013992	0.271281	TRUE	FALSE	uncharacterized protein LOC105135796		AT5G07900	25588
Potra000607g04623	10659.3	0.278632	0.113372	2.45768	0.0139838	0.271281	FALSE	FALSE	tonoplast intrinsic protein	AT2G36830	AT2G36830	2420
Potra000959g07873	188.383	-0.179662	0.0730187	-2.46049	0.0138746	0.271281	FALSE	FALSE	inositol-tetrakisphosphate 1-kinase	AT5G16760	AT5G16760	21441
Potra001190g10305	75.0827	0.426469	0.173453	2.4587	0.0139443	0.271281	TRUE	FALSE	glucose-methanol-choline	AT1G12570	AT1G12570	18893
Potra001237g10631	327.204	0.161286	0.0655645	2.45995	0.0138956	0.271281	FALSE	FALSE	protein RFT1 homolog	AT5G07630	AT5G07630	28556
Potra001281g11056	49.8116	0.393005	0.159807	2.45925	0.0139227	0.271281	FALSE	FALSE	phosphoglycerate mutase-like		AT3G05170	84
Potra001329g11417	229.272	0.196222	0.0797735	2.45975	0.0139036	0.271281	FALSE	FALSE	uncharacterized protein LOC105125821	AT5G13970	AT5G13970	13385
Potra003614g22176	82.6895	0.231163	0.0939841	2.4596	0.0139093	0.271281	FALSE	FALSE	dof zinc finger		AT1G07640	14298
Potra003893g23378	13.5868	-1.66391	0.677029	-2.45767	0.0139842	0.271281	TRUE	FALSE	decarboxylase subunit VHS3			19013
Potra006906g34146	89.9185	-1.16924	0.475586	-2.45853	0.0139506	0.271281	TRUE	FALSE	ankyrin repeat-containing protein			9910
Potra162852g31019	8.61545	-0.885765	0.360328	-2.45822	0.0139629	0.271281	TRUE	FALSE	disease resistance protein		AT3G14470
Potra163182g27068	2.57386	-1.35466	0.550644	-2.46014	0.0138884	0.271281	FALSE	FALSE	protein N-like
Potra194336g28946	48.8424	-0.313716	0.127651	-2.45761	0.0139863	0.271281	FALSE	FALSE	polygalacturonase inhibitor 1-like	AT2G15320	AT2G15320	23016
Potra003945g23690	491.438	0.162954	0.0663324	2.45662	0.014025	0.271735	TRUE	FALSE	SRSF protein kinase	AT3G44850	AT3G44850	1723
Potra000980g08108	267.175	0.137144	0.0558463	2.45574	0.0140596	0.271848	FALSE	FALSE	uncharacterized protein LOC105107985	AT3G56750	AT3G56750	6683
Potra001818g14671	157.43	-0.559298	0.227717	-2.4561	0.0140453	0.271848	FALSE	FALSE	WRKY transcription factor	AT1G80840	AT1G80840	28215
Potra003816g22967	2219.91	0.182495	0.0743062	2.45598	0.01405	0.271848	TRUE	FALSE	3-dehydroquinate Synthase	AT5G66120	AT5G66120	19641
Potra001922g15244	802.815	-0.292295	0.119075	-2.45472	0.0140995	0.272434	FALSE	FALSE	bifunctional epoxide hydrolase		AT4G02340	17541
Potra003741g22655	148.753	-0.203884	0.0830975	-2.45356	0.0141451	0.272942	TRUE	FALSE	uncharacterized protein LOC105134870		AT4G20900	8150
Potra008054g34293	1.19188	-1.24915	0.509072	-2.45378	0.0141364	0.272942	TRUE	FALSE				28517
Potra000995g08257	456.266	-0.18165	0.0740663	-2.45254	0.0141853	0.272972	FALSE	FALSE	uncharacterized protein LOC105122202	AT3G17120	AT3G17120	2825
Potra001565g12939	207.458	-0.358635	0.146223	-2.45265	0.0141807	0.272972	FALSE	FALSE	mediator of RNA	AT5G05140	AT5G05140	25662
Potra003780g22825	974.44	-0.1358	0.0553617	-2.45296	0.0141686	0.272972	FALSE	FALSE	4-hydroxy-4-methyl-2-oxoglutarate aldolase	AT5G16450	AT5G16450	17904
Potra007918g26057	323.739	-0.190587	0.0776953	-2.453	0.0141669	0.272972	FALSE	FALSE	transcription factor 21	AT2G30590	AT2G30590	19565
Potra000508g03317	518.692	-0.148212	0.0604431	-2.45208	0.0142032	0.272993	FALSE	FALSE	uncharacterized protein LOC105131514		AT5G04670	3586
Potra000807g06410	3.19344	-1.00974	0.411823	-2.45188	0.0142111	0.272993	FALSE	FALSE	uncharacterized protein LOC105126393			13205
Potra002638g19629	82.9395	-0.314155	0.128134	-2.45178	0.0142153	0.272993	FALSE	FALSE	Purple acid phosphatase 27		AT5G50400	5123
Potra002013g15797	68.656	0.3035	0.123808	2.45138	0.0142309	0.273072	FALSE	FALSE	repeat secretory protein 60	AT5G37660	AT5G37660	5447
Potra002627g19609	721.427	-0.21035	0.0858156	-2.45118	0.0142387	0.273072	TRUE	FALSE	Glycine-tRNA ligases	AT3G48110	AT3G48110	3050
Potra000651g05010	51.984	0.220054	0.0898541	2.44902	0.0143247	0.273967	TRUE	FALSE	uncharacterized protein LOC105134921		AT1G21200	5344
Potra002045g15984	389.965	0.27277	0.111387	2.44885	0.0143315	0.273967	FALSE	FALSE	aspartic proteinase PCS1	AT5G37540	AT5G37540	24164
Potra002373g18074	559.649	-0.172261	0.0703201	-2.44966	0.014299	0.273967	FALSE	FALSE	Splicing factor U2af small		AT1G27650	21045
Potra003881g23305	299.356	-0.164775	0.0672884	-2.44879	0.0143337	0.273967	FALSE	FALSE	containing family protein	AT3G02700	AT3G02700	1488
Potra004677g25160	37.1623	-0.684523	0.279453	-2.44951	0.0143051	0.273967	FALSE	FALSE	threonine-protein kinase		AT1G56145	16794
Potra000531g03692	877.383	0.514035	0.209977	2.44805	0.014363	0.27406	FALSE	FALSE	inorganic pyrophosphatase 2	AT1G17710	AT1G17710	20781
Potra001083g09383	164.212	-0.11904	0.048628	-2.44796	0.0143666	0.27406	FALSE	FALSE	uncharacterized protein LOC105140047	AT2G24530	AT2G24530	19905
Potra002333g17833	17.9961	0.618539	0.252678	2.44794	0.0143676	0.27406	TRUE	FALSE	WALLS ARE THIN 1		AT1G75500	5451
Potra000593g04495	2.25605	-1.06156	0.433794	-2.44716	0.0143986	0.27428	TRUE	FALSE	protein kinase 4		AT4G01660	653
Potra000629g04807	520.868	0.14515	0.0593079	2.4474	0.0143893	0.27428	TRUE	FALSE	protein LOC105111717 isoform X1	AT5G50340	AT5G50340	24052
Potra002882g20223	1211.02	0.160798	0.0657556	2.44539	0.0144695	0.275373	TRUE	FALSE	beta-1 chain		AT5G23860	9939
Potra003140g20833	195.554	0.505167	0.206592	2.44524	0.0144754	0.275373	FALSE	FALSE	2-aminoethanethiol dioxygenase	AT5G39890	AT5G39890	17982
Potra002321g31776	5.34698	0.836806	0.342358	2.44424	0.0145158	0.275956	FALSE	FALSE	uncharacterized protein LOC105142206	AT1G11655	AT1G11655	29382
Potra000997g08299	146.229	-0.173852	0.0711345	-2.44399	0.014526	0.275964	FALSE	FALSE	ACT domain-containing	AT2G39570	AT2G39570	12192
Potra000101g00335	319.375	-0.226123	0.0925519	-2.44321	0.0145574	0.276016	TRUE	FALSE	COBW domain-containing protein 1-like		AT1G80480	2769
Potra004281g24772	2087.05	0.284831	0.116592	2.44298	0.0145667	0.276016	FALSE	FALSE	acyl carrier protein		AT2G44620	10847
Potra006807g25811	18.0796	-0.76103	0.311505	-2.44308	0.0145626	0.276016	FALSE	FALSE	threonine protein kinase			30485
Potra168028g27334	39.7862	0.33101	0.135496	2.44295	0.0145677	0.276016	TRUE	FALSE	uncharacterized protein LOC105783553 isoform	AT5G57880	AT5G57880	17210
Potra001029g08637	496.618	0.141834	0.0580747	2.44226	0.0145956	0.276361	FALSE	FALSE	terminal hydrolase 25		AT3G14400	17115
Potra001506g12557	188.533	-0.161976	0.0663553	-2.44104	0.0146452	0.277114	FALSE	FALSE	uncharacterized protein LOC105120171 isoform X1	AT4G17070	AT4G17070	8287
Potra001166g10111	2363.3	-0.381699	0.156399	-2.44054	0.0146652	0.277121	FALSE	FALSE	1-carboxylate oxidase	AT1G05010	AT1G05010	6360
Potra002177g16793	313.982	-0.111024	0.0454907	-2.44058	0.0146637	0.277121	FALSE	FALSE	exocyst complex component		AT1G71820	1708
Potra000138g00478	1.9143	-1.03164	0.422924	-2.43931	0.0147154	0.277884	FALSE	FALSE	P450 714C2-like		AT5G24910	14743
Potra000533g03722	173.61	0.268714	0.110185	2.43874	0.0147384	0.278134	FALSE	FALSE	auxin efflux carrier		AT1G70940	18461
Potra002063g16086	202.806	0.309858	0.127116	2.4376	0.0147852	0.278831	TRUE	FALSE	caffeoylshikimate esterase-like		AT5G19290	8429
Potra000563g04095	669.998	-0.134444	0.0551987	-2.43564	0.0148656	0.279389	FALSE	FALSE	uncharacterized protein LOC105137218	AT1G42960	AT1G42960	25426
Potra000832g06678	286.042	-0.333032	0.136677	-2.43663	0.0148248	0.279389	FALSE	FALSE	calcium-transporting ATPase 2, plasma membrane-type		AT4G37640	21038
Potra000875g07051	2.25801	-1.00897	0.414175	-2.4361	0.0148465	0.279389	TRUE	FALSE	conserved unknown protein			14978
Potra000896g07267	190.524	0.266723	0.109492	2.43601	0.0148504	0.279389	FALSE	FALSE	uncharacterized protein LOC105130723 isoform	AT2G39170	AT2G39170	5125
Potra002497g18854	78.3827	0.330551	0.135718	2.43557	0.0148683	0.279389	TRUE	FALSE	Beta-fructofuranosidase, insoluble		AT3G13790	7780
Potra172829g27608	1.5751	-1.61647	0.66373	-2.43543	0.014874	0.279389	FALSE	FALSE	NIN-like protein 2
Potra000379g01665	1731.32	0.52487	0.21556	2.43492	0.0148952	0.279601	FALSE	FALSE	proline-rich protein 4 isoform		AT4G38770	1801
Potra001580g13065	1.18443	1.91294	0.785828	2.4343	0.0149208	0.2798	FALSE	FALSE	NEP1-interacting protein	AT3G20395	AT3G20395	5171
Potra002386g18172	331.013	-0.307826	0.12646	-2.43418	0.0149256	0.2798	FALSE	FALSE	subtilisin-like protease	AT1G01900	AT1G01900	11753
Potra002991g20481	5.87505	-0.89607	0.368201	-2.43364	0.0149478	0.280031	TRUE	FALSE	uncharacterized protein LOC105108615 isoform	AT1G07860	AT1G07860	17366
Potra176385g27882	572.644	-0.215707	0.0886656	-2.43281	0.014982	0.280486	FALSE	FALSE	uncharacterized protein LOC105107227	AT1G44760	AT1G44760	10519
Potra004626g25135	187.479	-0.42255	0.173732	-2.4322	0.0150076	0.280595	FALSE	FALSE	linoleate 13S-lipoxygenase 3-1		AT1G17420	3750
Potra188042g28556	7.95823	0.733745	0.301676	2.43223	0.015006	0.280595	FALSE	FALSE	senescence-specific cysteine protease SAG12		AT5G45890	7833
Potra000524g03557	112.818	0.214554	0.0882384	2.43153	0.0150351	0.280692	FALSE	FALSE	transcription factor bHLH68		AT4G29100	22278
Potra000914g07410	179.552	0.259297	0.106647	2.43135	0.0150426	0.280692	FALSE	FALSE	flavin-containing monooxygenase		AT1G19250	10674
Potra002488g18806	516.982	0.226605	0.0931985	2.43142	0.0150397	0.280692	FALSE	FALSE	hydrolase family 28 family protein	AT3G42950	AT3G42950	29260
Potra000967g07950	108.744	-0.268865	0.110596	-2.43105	0.0150551	0.280741	FALSE	FALSE	reticuline oxidase-like protein		AT1G30700	18926
Potra002763g19930	4.96913	0.569829	0.234458	2.43041	0.0150818	0.281053	FALSE	FALSE
Potra003469g21769	70.1758	0.351535	0.144719	2.42908	0.0151371	0.281898	TRUE	FALSE	kinesin-like protein		AT3G51150	7799
Potra003126g20808	7.23369	-0.736372	0.30334	-2.42755	0.0152013	0.282907	FALSE	FALSE	gibberellin 2 oxidase	AT1G78440	AT1G78440	17508
Potra002038g15936	57.7866	-1.16251	0.479083	-2.42654	0.0152435	0.283508	TRUE	FALSE	uncharacterized protein LOC105124983 isoform	AT5G27370	AT5G27370	4146
Potra001546g12818	1172.19	-0.246643	0.101703	-2.42513	0.015303	0.284427	TRUE	FALSE	uncharacterized protein LOC105123660 isoform		AT1G68660	15526
Potra008578g26188	2.22224	-1.27119	0.524345	-2.42434	0.0153361	0.284855	FALSE	FALSE	chitotriosidase-1-like		AT4G19810
Potra002389g18186	678.18	-0.208138	0.0858742	-2.42375	0.0153611	0.285133	FALSE	FALSE	superoxide dismutase [Fe] 3, chloroplastic	AT5G23310	AT5G23310	21927
Potra000682g05280	67.9785	-0.790963	0.326633	-2.42157	0.0154538	0.286539	TRUE	FALSE	like domain containing protein	AT2G18660	AT2G18660	8460
Potra003432g21650	391.62	-0.19585	0.0808816	-2.42145	0.0154589	0.286539	FALSE	FALSE	uncharacterized protein LOC105139202	AT4G25670	AT4G25670	12219
Potra003898g23403	36.8816	0.456589	0.188576	2.42125	0.0154672	0.286539	FALSE	FALSE	acid receptor PYL4		AT2G38310	9896
Potra000882g07133	125.586	0.26159	0.108086	2.4202	0.0155122	0.286621	FALSE	FALSE	ESR (CLE)-related protein TDIF			8418
Potra002269g17396	173.644	0.16033	0.0662299	2.42082	0.0154857	0.286621	FALSE	FALSE	2-aminoethanethiol dioxygenase	AT1G18490	AT1G18490	20729
Potra003489g21815	159.658	0.227399	0.0939519	2.42038	0.0155045	0.286621	FALSE	FALSE	auxin response factor		AT4G30080	23050
Potra188644g28619	203.738	-0.219484	0.0906809	-2.4204	0.0155036	0.286621	FALSE	FALSE	peroxisome biogenesis protein 19			27231
Potra001872g14967	648.046	-0.173176	0.0715934	-2.41888	0.0155683	0.28747	FALSE	FALSE	zinc-finger homeodomain		AT2G18350	22419
Potra000440g02415	515.629	0.153449	0.063446	2.41858	0.0155813	0.287522	FALSE	FALSE	synthase 2, chloroplastic	AT1G18870	AT1G18870	4318
Potra000126g00412	25.8187	-1.66312	0.687793	-2.41806	0.0156036	0.287747	TRUE	FALSE	UPF0481 protein At3g47200-like		AT2G44930	14253
Potra001267g10950	109.712	0.490551	0.202959	2.417	0.0156489	0.288151	FALSE	FALSE	protein NRT1/ PTR		AT1G22540	2021
Potra003806g22928	407.809	-0.12267	0.0507615	-2.4166	0.0156662	0.288151	FALSE	FALSE	Beta-(1,2)-xylosyltransferase	AT5G55500	AT5G55500	17829
Potra004206g24682	83.0841	-1.09096	0.451385	-2.41691	0.0156528	0.288151	TRUE	FALSE	metalloendoproteinase 1-like		AT1G24140	30136
Potra196739g30204	13.2466	0.469681	0.194352	2.41666	0.0156638	0.288151	FALSE	FALSE	ATP synthase CF1 alpha	ATCG00120	ATCG00120
Potra002484g18786	8.64199	0.695735	0.288039	2.41542	0.0157171	0.288337	FALSE	FALSE	gibberellin-regulated protein 2		AT2G18420	2031
Potra002707g19804	78.9359	0.415967	0.172176	2.41594	0.0156946	0.288337	FALSE	FALSE	Acid phosphatase 1		AT1G04040	14005
Potra002922g33717	2.19341	-0.937528	0.388142	-2.41543	0.0157168	0.288337	FALSE	FALSE	SNAP25 homologous protein			10330
Potra186868g28465	101.091	-0.228435	0.0945601	-2.41577	0.0157022	0.288337	FALSE	FALSE	dual specificity protein kinase zakA		AT5G50000	6909
Potra001706g13903	1017.11	0.755018	0.312712	2.41442	0.0157603	0.288411	FALSE	FALSE	Chitinase-like protein	AT3G16920	AT3G16920	5860
Potra002258g17347	137.384	-0.217918	0.0902645	-2.41422	0.015769	0.288411	FALSE	FALSE	probable receptor-like protein kinase At5g18500		AT5G18500	25390
Potra002494g18846	4.36007	-0.887298	0.367541	-2.41415	0.0157721	0.288411	FALSE	FALSE	Cys endopeptidase family		AT5G50260	5890
Potra169828g27473	84.3246	-1.92077	0.795381	-2.4149	0.0157395	0.288411	TRUE	FALSE	threonine-protein kinase		AT1G51790	22655
Potra182224g28211	670.671	0.188729	0.0781728	2.41425	0.0157677	0.288411	TRUE	FALSE	pentatricopeptide repeat-containing	AT1G60770	AT1G60770	18510
Potra000388g01761	100.208	-0.133001	0.05513	-2.41249	0.0158439	0.289442	FALSE	FALSE	zinc finger RNA-binding protein			14990
Potra154545g34452	2.04488	-2.1242	0.880627	-2.41214	0.0158591	0.289442	TRUE	FALSE	aminocyclopropane-1-carboxylate oxidase homolog
Potra164328g27166	10.9772	-0.512786	0.212571	-2.41231	0.0158519	0.289442	TRUE	FALSE	GDSL esterase/lipase		AT1G28650	3926
Potra000416g02103	140.419	-0.173638	0.0720231	-2.41087	0.0159145	0.290078	FALSE	FALSE	protein FAM63A-like	AT4G11860	AT4G11860	14459
Potra007259g25924	23.5838	-0.476622	0.19768	-2.41108	0.0159055	0.290078	FALSE	FALSE	Pro-X carboxypeptidase		AT5G22860	29940
Potra161976g26985	23.3485	0.751697	0.311891	2.41013	0.015947	0.290483	FALSE	FALSE	BTB/POZ domain-containing	AT3G56230	AT3G56230	2597
Potra001642g13485	128.524	-0.188416	0.0781889	-2.40975	0.0159635	0.290597	FALSE	FALSE	phosphate pyrophosphokinase 1		AT2G35390	2808
Potra003836g23057	29.7431	-0.403498	0.167461	-2.4095	0.0159744	0.290609	FALSE	FALSE	zeaxanthin epoxidase, chloroplastic	AT4G38540	AT4G38540	21004
Potra003524g21895	338.327	0.247012	0.102534	2.40908	0.0159927	0.290754	TRUE	FALSE	carboxylate oxidase-like	AT4G16770	AT4G16770	15485
Potra001060g09096	74.0502	0.519322	0.215709	2.40751	0.0160617	0.291525	TRUE	FALSE	CASP-like protein	AT3G16300	AT3G16300	12925
Potra001670g13714	932.715	0.183331	0.0761528	2.40741	0.016066	0.291525	FALSE	FALSE	uncharacterized protein LOC105128419		AT1G57680	27349
Potra003852g23166	6416.09	0.327614	0.136082	2.40748	0.0160629	0.291525	FALSE	FALSE	S-adenosylmethionine synthase		AT4G01850	9617
Potra001489g12427	431.822	0.11048	0.0459017	2.40688	0.0160893	0.291574	FALSE	FALSE	5 complex subunit	AT3G15160	AT3G15160	15560
Potra001925g15268	6.77217	-0.553395	0.229899	-2.40712	0.016079	0.291574	FALSE	FALSE	LOB domain-containing protein 4		AT1G31320	23578
Potra000228g00920	442.09	-0.159084	0.0661344	-2.40547	0.0161515	0.291622	TRUE	FALSE	zinc finger protein		AT3G51050	4408
Potra000470g02812	162.745	0.306798	0.127554	2.40524	0.0161618	0.291622	FALSE	FALSE	serine/threonine-protein kinase WAG1		AT1G53700	1385
Potra001034g08704	295.341	-0.242175	0.100676	-2.4055	0.0161502	0.291622	TRUE	FALSE	alpha-expansin 20 precursor	AT4G38210	AT4G38210	16978
Potra001771g14403	235.988	0.185386	0.0770628	2.40564	0.016144	0.291622	TRUE	FALSE	mitochondrial import inner membrane translocase subunit	AT3G25120	AT3G25120	3439
Potra002253g17308	6.53254	-0.944987	0.392895	-2.40519	0.016164	0.291622	FALSE	FALSE	Basic form of pathogenesis		AT1G50060	13261
Potra003161g20871	346.214	0.644271	0.267788	2.4059	0.0161326	0.291622	FALSE	FALSE	SPX domain-containing	AT2G26660	AT2G26660	29475
Potra003541g21956	317.5	-0.159797	0.0664127	-2.40611	0.0161233	0.291622	FALSE	FALSE	uncharacterized protein LOC105122849 isoform		AT2G26920	13682
Potra000743g05857	19.6085	1.23804	0.514938	2.40425	0.0162057	0.292188	TRUE	FALSE	transmembrane protein 184C		AT4G21570	8181
Potra000460g02667	229.957	-0.150043	0.0624405	-2.40298	0.0162622	0.292701	FALSE	FALSE	protein LOC103960534 isoform	AT3G24740	AT3G24740	5340
Potra001033g35248	7.18962	0.569947	0.237213	2.40268	0.0162755	0.292701	FALSE	FALSE	Proline-rich receptor		AT3G24550
Potra001348g11573	391.179	-0.172984	0.0719917	-2.40284	0.0162685	0.292701	FALSE	FALSE	protein LOC105110869 isoform	AT1G33060	AT1G33060	3216
Potra002093g16287	35.0586	-0.466004	0.193931	-2.40293	0.0162641	0.292701	TRUE	FALSE	factor E2FC isoform X2			10927
Potra002518g19017	31.5783	0.642075	0.267282	2.40224	0.0162951	0.292731	FALSE	FALSE	kinesin light chain	AT3G27960	AT3G27960	9361
Potra006020g25537	493.209	0.141689	0.0589837	2.40218	0.0162979	0.292731	FALSE	FALSE	non-canonical poly(A) RNA	AT5G53770	AT5G53770	5027
Potra001586g13123	100.47	0.336243	0.14002	2.40139	0.0163331	0.293177	TRUE	FALSE	inactive receptor-like	AT3G56050	AT3G56050	29847
Potra002449g18552	455.706	0.727485	0.302982	2.40108	0.0163466	0.293234	FALSE	FALSE	blue copper protein	AT1G72230	AT1G72230	2708
Potra000381g01702	228.341	-0.230557	0.0960651	-2.40001	0.0163946	0.293908	FALSE	FALSE	NAC domain-containing protein	AT3G01600	AT3G01600	27748
Potra000912g07389	212.879	0.147191	0.0613505	2.39918	0.0164319	0.294204	FALSE	FALSE	Uncharacterized protein isoform	AT4G24880	AT4G24880	5281
Potra002069g16134	540.006	-0.128972	0.0537522	-2.39939	0.0164225	0.294204	FALSE	FALSE	microfibrillar-associated protein 1	AT5G17900	AT5G17900	20364
Potra002723g19839	419.726	0.257743	0.107459	2.39853	0.0164612	0.294543	FALSE	FALSE	arginine N-methyltransferase	AT4G16570	AT4G16570	2401
Potra001110g09734	425.274	-0.179103	0.0746888	-2.39799	0.0164852	0.294666	FALSE	FALSE	uncharacterized protein LOC105125821		AT5G13970	5632
Potra169068g27404	346.841	0.151536	0.0631949	2.39791	0.0164889	0.294666	FALSE	FALSE	DNA-3-methyladenine	AT3G50880	AT3G50880	25689
Potra004051g24387	148.507	0.57402	0.239452	2.39722	0.01652	0.295036	FALSE	FALSE	8 [UDP-forming]		AT4G18780	3639
Potra000541g03797	6635.26	0.260005	0.108502	2.39631	0.0165612	0.295431	FALSE	FALSE	60S ribosomal protein L8	AT2G18020	AT2G18020	13766
Potra002361g17999	554.391	0.151543	0.0632414	2.39627	0.016563	0.295431	TRUE	FALSE	containing protein 1		AT3G06550	4059
Potra177474g27957	14.9058	-0.484662	0.202279	-2.396	0.0165749	0.295457	FALSE	FALSE	cysteine-rich receptor-like protein kinase			5842
Potra000447g32656	8.97675	-0.527348	0.220139	-2.39552	0.0165968	0.295661	FALSE	FALSE	uncharacterized protein LOC105118134		AT3G52480	15872
Potra000557g04042	24.611	-0.267785	0.111798	-2.39526	0.0166085	0.295683	FALSE	FALSE	uncharacterized protein LOC105124124	AT2G34920	AT2G34920	25570
Potra001256g10807	95.8317	-0.198151	0.0827566	-2.39439	0.0166482	0.296018	FALSE	FALSE	domain-containing protein 4	AT5G63080	AT5G63080	23115
Potra003035g20582	88.1641	0.912578	0.3811	2.39459	0.016639	0.296018	FALSE	FALSE	fasciclin-like AGP		AT5G60490	13589
Potra000399g01879	482.887	0.331694	0.138567	2.39375	0.0166771	0.296117	FALSE	FALSE	ethylene-responsive transcription		AT5G44210	8706
Potra001005g08359	9.00373	-1.09986	0.459487	-2.39367	0.0166806	0.296117	TRUE	FALSE	probable receptor-like protein kinase At1g67000		AT5G38280	12624
Potra001556g12882	705.285	-0.175149	0.0731749	-2.39357	0.0166851	0.296117	FALSE	FALSE	violaxanthin de-epoxidase	AT1G08550	AT1G08550	2174
Potra000354g01350	31.5501	0.38139	0.159389	2.39283	0.0167192	0.296122	FALSE	FALSE	GABA transporter 1		AT1G08230	14045
Potra000534g03741	1.39191	1.12783	0.471373	2.39265	0.0167273	0.296122	FALSE	FALSE	uncharacterized protein LOC105136620		AT4G17600	13650
Potra000558g04047	424.763	0.12333	0.0515419	2.39281	0.0167201	0.296122	FALSE	FALSE	mRNA splicing factor ATP-dependent RNA helicase		AT3G62310	14825
Potra000810g06453	278.179	-0.145142	0.060654	-2.39295	0.0167137	0.296122	FALSE	FALSE	protein YtfP isoform	AT5G39940	AT5G39940	25248
Potra000819g06531	407.439	0.207944	0.086938	2.39187	0.0167629	0.296471	FALSE	FALSE	uncharacterized protein LOC105137952			16448
Potra000854g06915	67.1788	0.329605	0.13781	2.39174	0.0167685	0.296471	FALSE	FALSE	probable receptor-like protein		AT5G59700	7503
Potra003778g22818	1467.64	-0.162273	0.0678533	-2.39153	0.0167784	0.296471	FALSE	FALSE	PHD finger protein Alfin1	AT2G02470	AT2G02470	12082
Potra002139g16566	2631.08	0.124219	0.0519604	2.39064	0.0168191	0.296819	FALSE	FALSE	glucan-protein synthase		AT3G08900	15266
Potra003960g23770	12.1567	0.862761	0.360858	2.39086	0.0168088	0.296819	TRUE	FALSE	3-O-methyltransferase		AT5G54160	20484
Potra000473g02870	15.7506	0.384051	0.16074	2.38927	0.0168819	0.29683	FALSE	FALSE	uncharacterized protein LOC105107522	AT2G42760	AT2G42760	25378
Potra000589g04431	11.4551	-0.826452	0.345896	-2.38931	0.0168802	0.29683	FALSE	FALSE	putative protease Do-like 14		AT5G27660	22398
Potra000817g06508	396.71	-0.116583	0.0487819	-2.38988	0.0168538	0.29683	FALSE	FALSE	autophagy-related protein	AT5G61500	AT5G61500	27846
Potra001038g08760	41.5219	-0.593429	0.248416	-2.38886	0.0169009	0.29683	FALSE	FALSE	conserved unknown protein			28461
Potra001598g13200	12.8382	0.468325	0.196068	2.38859	0.0169133	0.29683	FALSE	FALSE	auxin-induced protein		AT3G12830	6890
Potra005533g25423	221.504	0.407754	0.170641	2.38954	0.0168693	0.29683	FALSE	FALSE	transmembrane protein 53	AT3G19970	AT3G19970	7376
Potra009068g26280	1.77436	3.14428	1.31639	2.38857	0.0169141	0.29683	FALSE	FALSE	conserved unknown protein			2408
Potra160209g26845	91.193	0.248374	0.103953	2.38929	0.016881	0.29683	TRUE	FALSE	Plasma membrane isoform		AT1G65020	2076
Potra180113g28076	1336.45	-0.25439	0.106502	-2.38859	0.0169129	0.29683	FALSE	FALSE	Glucose-1-phosphate	AT5G48300	AT5G48300	19003
Potra003036g20588	465.612	-0.228834	0.0958223	-2.38811	0.0169352	0.297016	FALSE	FALSE	uncharacterized protein LOC105119420			17208
Potra000556g04025	10.2683	-0.831847	0.34846	-2.38721	0.0169768	0.297025	TRUE	FALSE	serine/threonine-protein		AT2G39840	733
Potra000582g04346	18.2985	-2.30914	0.967395	-2.38696	0.0169882	0.297025	TRUE	FALSE	tobamovirus multiplication protein 2A		AT1G32400	24064
Potra000936g07649	1.07582	1.73088	0.725128	2.38701	0.0169862	0.297025	FALSE	FALSE	germacrene D synthase		AT5G23960	17226
Potra001917g15211	311.045	0.216132	0.0905223	2.38762	0.016958	0.297025	FALSE	FALSE	spindle checkpoint protein BUBR1		AT2G33560	5357
Potra004060g24404	89.776	-0.175302	0.0734277	-2.38741	0.0169673	0.297025	FALSE	FALSE	uncharacterized protein LOC105139065			28928
Potra002567g19329	493.045	0.149051	0.0624521	2.38665	0.0170029	0.297099	TRUE	FALSE	3-dehydrosphinganine reductase	AT5G19200	AT5G19200	25974
Potra002518g19020	93.7419	0.48719	0.204165	2.38626	0.0170208	0.297229	FALSE	FALSE	UDP-glucose 6-dehydrogenase		AT3G29360	398
Potra000602g04573	568.563	-0.137551	0.0576549	-2.38577	0.0170433	0.297438	FALSE	FALSE	N-alpha-acetyltransferase	AT1G03150	AT1G03150	20477
Potra000684g05303	169.816	-0.168106	0.070469	-2.38554	0.0170542	0.297444	TRUE	FALSE	protein DOS2-like		AT4G13110	2304
Potra000400g01884	1224.14	0.216122	0.0906571	2.38395	0.017128	0.29786	FALSE	FALSE	conserved unknown protein	AT2G39050	AT2G39050	13816
Potra000508g03339	595.127	0.148354	0.0622126	2.38463	0.0170965	0.29786	FALSE	FALSE	kinase, cytosolic isozyme		AT3G52990	22888
Potra001447g12183	388.465	-0.248618	0.104296	-2.38377	0.0171365	0.29786	TRUE	FALSE	hypersensitive-induced response protein	AT5G51570	AT5G51570	140
Potra001520g12654	164.316	-0.266825	0.111943	-2.38358	0.017145	0.29786	FALSE	FALSE	slug protein 5	AT1G75170	AT1G75170	2197
Potra001728g14066	8.48858	-0.725298	0.304279	-2.38366	0.0171413	0.29786	FALSE	FALSE	protein kinase domain-containing GDPDL2-like		AT5G53110	28241
Potra001843g31346	2.48794	-1.2998	0.545372	-2.38333	0.0171566	0.29786	FALSE	FALSE	conserved unknown protein			28229
Potra002967g20414	3.63366	-0.744435	0.312298	-2.38373	0.0171382	0.29786	FALSE	FALSE	threonine-protein kinase		AT4G27290	15746
Potra010335g34782	2.54329	1.31833	0.553173	2.38321	0.0171622	0.29786	FALSE	FALSE	domain-containing protein 3
Potra000335g01163	510.913	-0.111066	0.046612	-2.38277	0.017183	0.298038	FALSE	FALSE	cullin-3A-like		AT1G26830	16250
Potra193394g28879	27.4848	-0.372553	0.156397	-2.38209	0.0172147	0.298405	FALSE	FALSE	Arabinogalactan protein 26			30297
Potra000033g00172	1806.88	0.211273	0.0887143	2.3815	0.0172424	0.298704	FALSE	FALSE	bifunctional purine biosynthesis protein PurH	AT2G35040	AT2G35040	16434
Potra001237g10614	635.635	-0.127749	0.0536572	-2.38083	0.0172734	0.298875	FALSE	FALSE	luc7-like protein 3		AT5G51410	19738
Potra001358g11629	264.43	-0.0961982	0.0404035	-2.38094	0.0172685	0.298875	FALSE	FALSE	associated gene protein	AT2G32760	AT2G32760	11214
Potra003530g21910	271.279	-0.262715	0.110366	-2.38039	0.0172942	0.299051	TRUE	FALSE	reductase (NADP(+)-dependent)		AT1G26320	17900
Potra002043g15977	27.7505	0.375676	0.15786	2.37981	0.0173216	0.29916	FALSE	FALSE	N-terminal domain and RING finger protein 2-like isoform		AT5G01520	16827
Potra003601g22132	409.579	-0.158417	0.0665627	-2.37997	0.0173142	0.29916	TRUE	FALSE	4-dienoyl-CoA	AT3G12800	AT3G12800	1090
Potra001342g30763	6.64528	-0.565785	0.237835	-2.3789	0.0173644	0.299534	FALSE	FALSE	xylosyltransferase 1-like
Potra002214g17045	69.5176	0.784078	0.329594	2.37892	0.0173634	0.299534	FALSE	FALSE	laccase-12-like	AT2G40370	AT2G40370	20774
Potra002425g18422	402.017	0.148235	0.0623376	2.37794	0.0174098	0.299951	FALSE	FALSE	uncharacterized protein LOC105114482		AT3G07470	9213
Potra002449g18555	511.711	0.18099	0.0761056	2.37814	0.0174003	0.299951	FALSE	FALSE	Queuine tRNA-ribosyltransferase			613
Potra002376g18103	479.432	-0.204616	0.0860626	-2.37753	0.0174292	0.300103	FALSE	FALSE	specific phospholipase C2		AT2G26870	3908
Potra000941g07692	297.51	0.165894	0.0697832	2.37728	0.0174408	0.30012	FALSE	FALSE	endo-1,3-beta		AT3G13560	19476
Potra000706g05513	186.485	0.175291	0.0737776	2.37594	0.0175043	0.300664	FALSE	FALSE	alpha-2,3-sialyltransferase	AT1G08280	AT1G08280	10954
Potra002995g20495	50.596	-0.357985	0.150644	-2.37637	0.017484	0.300664	TRUE	FALSE	dynamin-related protein		AT1G60500	22524
Potra005726g25473	30.6509	0.747603	0.31464	2.37606	0.0174988	0.300664	FALSE	FALSE	TIR type disease resistance		AT4G16890	14628
Potra003793g22878	98.0003	-0.692859	0.29174	-2.37492	0.0175529	0.301315	TRUE	FALSE	protein 1 subunit		AT3G20050	16417
Potra001858g14885	285.277	-0.182443	0.0768347	-2.37448	0.0175735	0.301487	FALSE	FALSE	uncharacterized protein LOC105641542 isoform	AT2G04340	AT2G04340	26866
Potra000561g04068	487.39	0.179694	0.075688	2.37413	0.0175902	0.30159	FALSE	FALSE	tRNA hydrolase 2, mitochondrial	AT4G32900	AT4G32900	24196
Potra003320g21336	315.714	0.187725	0.0791187	2.37271	0.0176583	0.302208	FALSE	FALSE	diacylglycerol--inositol 3-phosphatidyltransferase		AT1G68000	15237
Potra003923g23537	136.94	-0.402813	0.169765	-2.37277	0.0176555	0.302208	FALSE	FALSE	S1 precursor family protein		AT1G26770	9652
Potra004005g24127	154.895	-0.130387	0.0549458	-2.37301	0.0176439	0.302208	FALSE	FALSE	F-box/kelch-repeat protein At1g55270		AT1G55270	22365
Potra000997g08295	568.111	0.98571	0.415524	2.37221	0.0176821	0.302368	FALSE	FALSE	malonyltransferase 1-like		AT5G39050	23941
Potra003566g22046	415.128	0.144201	0.0607913	2.37207	0.017689	0.302368	FALSE	FALSE	uncharacterized protein LOC105137332	AT3G56590	AT3G56590	4572
Potra175570g27810	46.4707	1.48483	0.626196	2.37119	0.0177311	0.302906	TRUE	FALSE	shikimate O-hydroxycinnamoyltransferase		AT5G48930	18218
Potra000533g03724	787.93	0.204672	0.086344	2.37043	0.0177674	0.303343	TRUE	FALSE	methylmalonate-semialdehyde dehydrogenase		AT2G14170	22005
Potra009859g26442	17.0346	-0.401784	0.169561	-2.36955	0.0178099	0.303885	FALSE	FALSE	S-receptor-like serine/threonine-protein kinase RKS1 isoform		AT1G11410	25853
Potra001544g12799	7.41063	-0.49115	0.207343	-2.36878	0.0178469	0.304149	FALSE	FALSE	aspartic proteinase PCS1		AT2G39710	1700
Potra002158g16673	279.7	-0.192835	0.0814016	-2.36894	0.0178393	0.304149	FALSE	FALSE	uncharacterized protein LOC105138194 isoform	AT5G06560	AT5G06560	15952
Potra003468g21768	48.5792	-0.242392	0.102444	-2.3661	0.0179767	0.306178	FALSE	FALSE	phosphatidylinositol 4-kinase		AT2G03890	5721
Potra001744g14215	215.761	-0.239522	0.101251	-2.36564	0.0179992	0.30632	FALSE	FALSE	PHD finger family protein		AT1G77250	13281
Potra003746g22667	728.727	0.253328	0.107094	2.36548	0.0180067	0.30632	TRUE	FALSE	uncharacterized protein LOC105139290	AT1G05205	AT1G05205	27000
Potra004530g25035	389.645	0.185585	0.0784642	2.36522	0.0180194	0.306351	FALSE	FALSE	uncharacterized protein LOC105125838	AT3G23740	AT3G23740	8956
Potra003309g21304	115.319	0.151439	0.0640359	2.3649	0.0180348	0.306429	FALSE	FALSE	uncharacterized protein LOC105127143		AT4G32750	6582
Potra001741g14194	119.653	-0.178619	0.0755484	-2.36429	0.0180645	0.30675	FALSE	FALSE	L10-interacting MYB domain-containing protein		AT2G24960	11855
Potra001327g11406	1123.55	0.192598	0.0814752	2.36388	0.0180846	0.306906	FALSE	FALSE	serine/threonine-protein	AT2G39840	AT2G39840	13437
Potra008768g26229	3.35422	-1.07447	0.454693	-2.36308	0.0181239	0.307389	FALSE	FALSE	glutamate decarboxylase 4		AT2G02010	17014
Potra002148g16614	262.575	0.214508	0.0908196	2.36191	0.0181811	0.308174	TRUE	FALSE	repeat-containing family		AT3G58180	6805
Potra000198g00861	2481.48	-0.163707	0.0693483	-2.36064	0.0182432	0.30871	FALSE	FALSE	uncharacterized protein LOC105141681	AT5G14910	AT5G14910	22405
Potra000632g04827	12.8406	0.544999	0.230933	2.35999	0.0182755	0.30871	TRUE	FALSE	P-Man:Man(6)GlcNAc(2)-PP-Dol		AT1G16900	20788
Potra001216g10510	236.713	0.13783	0.0583944	2.36032	0.0182592	0.30871	FALSE	FALSE	beta-1,3-galactosyltransferase 14		AT1G53290	17441
Potra002347g17926	525.141	0.255299	0.108169	2.36019	0.0182656	0.30871	FALSE	FALSE	Glycerol-3-phosphate	AT2G38110	AT2G38110	3269
Potra002445g18533	3548.29	-0.151436	0.0641756	-2.35972	0.018289	0.30871	TRUE	FALSE	Monodehydroascorbate reductase family protein	AT3G52880	AT3G52880	14893
Potra002865g20184	60.2449	0.220536	0.0934368	2.36027	0.0182616	0.30871	FALSE	FALSE	RING-H2 finger protein ATL43	AT5G05810	AT5G05810	9152
Potra004021g24298	429.458	-0.164736	0.0698059	-2.35992	0.018279	0.30871	TRUE	FALSE	BTB/POZ domain-containing	AT1G63850	AT1G63850	27399
Potra189197g28665	119.371	1.3523	0.573156	2.35939	0.0183048	0.308793	TRUE	FALSE	UPF0481 protein At3g47200-like		AT4G31980
Potra003736g22632	250.625	0.180671	0.0765923	2.35887	0.0183307	0.309045	FALSE	FALSE	protein MCM10 homolog	AT2G20980	AT2G20980	7886
Potra000455g02602	250.331	-0.255466	0.108317	-2.3585	0.018349	0.309171	TRUE	FALSE	division control protein 2	AT2G38620	AT2G38620	3410
Potra002408g18318	121.141	-0.220795	0.0936369	-2.35799	0.0183742	0.30941	FALSE	FALSE	birefringence-like 5		AT5G20590	27566
Potra001066g09176	443.91	0.293202	0.124359	2.35771	0.0183882	0.309461	FALSE	FALSE	alpha-glucosidase-like		AT5G11720	5601
Potra001062g09118	946.887	0.384318	0.163162	2.35544	0.0185006	0.310984	TRUE	FALSE	TIFY 3B-like		AT5G20900	2237
Potra169834g27474	7798.57	0.359972	0.152823	2.35549	0.0184984	0.310984	TRUE	FALSE	like protein type	AT3G09390	AT3G09390	8510
Potra003800g22901	2055.64	-0.140363	0.0595992	-2.35511	0.0185172	0.311078	FALSE	FALSE	terminal hydrolase 7	AT3G21280	AT3G21280	22715
Potra000508g03311	37.0066	-0.47026	0.199727	-2.35451	0.0185469	0.311197	FALSE	FALSE	uncharacterized protein LOC105131525 isoform		AT3G18670	30496
Potra001065g09171	42.6803	-0.776221	0.329734	-2.35409	0.0185683	0.311197	FALSE	FALSE	peroxidase N1-like	AT5G64120	AT5G64120	23744
Potra001967g15523	3.23654	0.905874	0.384793	2.35418	0.0185634	0.311197	TRUE	FALSE	uncharacterized protein LOC105136113	AT5G11070	AT5G11070	10900
Potra196538g29116	6.66344	-0.550417	0.233764	-2.35458	0.0185435	0.311197	FALSE	FALSE	S-receptor-like serine/threonine-protein kinase RKS1 isoform		AT1G11410	30209
Potra001486g12410	1599.84	-0.172047	0.0731207	-2.35291	0.0186269	0.311996	TRUE	FALSE	lactoylglutathione lyase, chloroplast		AT1G67280	13981
Potra003830g23027	2451.55	-0.122625	0.052126	-2.35247	0.0186491	0.312182	FALSE	FALSE	alpha type-7	AT5G66140	AT5G66140	27641
Potra000371g01561	1070.44	0.136825	0.0581969	2.35108	0.0187192	0.312451	FALSE	FALSE	kinesin-3 isoform		AT5G54670	7309
Potra000493g03139	13.9451	0.393125	0.167194	2.35131	0.0187075	0.312451	FALSE	FALSE	like protein FRA1 isoform		AT5G47820	26994
Potra000495g03164	330.405	-0.167715	0.0714221	-2.34823	0.0188631	0.312451	TRUE	FALSE	probable starch synthase 4	AT4G18240	AT4G18240	17253
Potra000910g07376	2047.29	-0.195401	0.08312	-2.35083	0.0187316	0.312451	FALSE	FALSE	Tropinone reductase-like 3	AT4G05530	AT4G05530	11006
Potra001255g10797	15.8346	-0.625822	0.266337	-2.34974	0.0187866	0.312451	TRUE	FALSE	Do-like 5		AT4G18370	20248
Potra001288g11104	142.341	-0.220007	0.0936717	-2.34871	0.0188387	0.312451	FALSE	FALSE	protein FAR1-RELATED SEQUENCE 5		AT4G38180	18525
Potra001745g14225	467.783	-0.120475	0.0513121	-2.3479	0.0188797	0.312451	FALSE	FALSE	Exocyst complex component		AT5G03540	963
Potra001815g14657	101.643	-0.227497	0.0968034	-2.35009	0.0187687	0.312451	TRUE	FALSE	threonine protein kinase		AT1G07870	4851
Potra002001g15709	2.31827	0.99664	0.423932	2.35094	0.018726	0.312451	FALSE	FALSE	class I heat		AT5G59720	16925
Potra002014g15801	48.603	0.28301	0.120523	2.34817	0.0188657	0.312451	FALSE	FALSE	pentatricopeptide repeat-containing	AT1G02370	AT1G02370	13299
Potra002248g17276	280.083	0.196861	0.0838313	2.3483	0.0188592	0.312451	TRUE	FALSE	uncharacterized protein LOC105629846		AT4G35220	27639
Potra002425g18424	106.63	0.277436	0.118082	2.34952	0.0187975	0.312451	FALSE	FALSE	uncharacterized protein LOC105142097		AT4G18530	19568
Potra002910g20286	149.803	0.665761	0.283256	2.35039	0.0187539	0.312451	FALSE	FALSE	cellulose synthase 7		AT5G17420	23625
Potra003149g33790	41.593	-0.251776	0.107105	-2.35074	0.0187362	0.312451	FALSE	FALSE	RING finger and CHY
Potra003187g20941	73.7347	-0.447804	0.19075	-2.34759	0.0188952	0.312451	TRUE	FALSE	uncharacterized protein LOC105125143		AT5G57580	996
Potra003975g23912	53.1974	0.212423	0.0903934	2.34998	0.0187742	0.312451	FALSE	FALSE	pentatricopeptide repeat-containing	AT3G57430	AT3G57430	16195
Potra004010g24180	33.5619	0.685993	0.291996	2.34933	0.0188073	0.312451	FALSE	FALSE	RNA-binding protein	AT3G54770	AT3G54770	13605
Potra004732g25171	321.108	-0.195192	0.0830642	-2.3499	0.0187787	0.312451	TRUE	FALSE	geranylgeranyl pyrophosphate synthase	AT4G38460	AT4G38460	12079
Potra006687g25747	5.33333	-1.19508	0.508798	-2.34883	0.0188325	0.312451	FALSE	FALSE	retrotransposon protein, putative, Ty1-copia		AT4G23160	30486
Potra057629g33614	3.1434	-0.999682	0.425798	-2.34779	0.0188853	0.312451	FALSE	FALSE	solute carrier family 35 member
Potra189189g28664	3855.93	0.227514	0.096915	2.34756	0.018897	0.312451	FALSE	FALSE	synthetase family protein		AT5G37600	8063
Potra000146g00509	69.9335	0.231527	0.0986821	2.34619	0.0189663	0.313226	TRUE	FALSE	protein gacZ-like isoform	AT5G24500	AT5G24500	27476
Potra002199g16945	707.451	0.120966	0.051563	2.34598	0.018977	0.313226	FALSE	FALSE	leucine-rich repeat		AT5G61240	8384
Potra003789g22866	548.606	0.252478	0.107613	2.34617	0.0189673	0.313226	FALSE	FALSE	uncharacterized GPI-anchored	AT3G18050	AT3G18050	2392
Potra000552g03979	868.719	-0.0877022	0.037389	-2.34567	0.018993	0.313306	FALSE	FALSE	heterogeneous nuclear ribonucleoprotein	AT4G36960	AT4G36960	14162
Potra002480g18758	143.682	0.307808	0.131241	2.34536	0.0190087	0.313384	TRUE	FALSE	repeat protein SKIP6	AT2G21950	AT2G21950	18874
Potra001978g15580	669.409	-0.157456	0.0671448	-2.34502	0.0190258	0.313452	FALSE	FALSE	pre-mRNA-splicing factor	AT1G65660	AT1G65660	23435
Potra152778g26715	9.7543	1.19657	0.510296	2.34484	0.019035	0.313452	FALSE	FALSE	directed RNA polymerase V subunit 5C		AT3G54490	28539
Potra000415g33939	9.90821	1.22171	0.521144	2.34428	0.0190636	0.313713	FALSE	FALSE	alcohol dehydrogenase 2		AT1G77120	21427
Potra001034g08722	2066.41	0.282158	0.120436	2.3428	0.0191395	0.313713	FALSE	FALSE	EXORDIUM-like 5		AT2G17230	13693
Potra001734g14109	149.19	-0.200975	0.085764	-2.34335	0.0191116	0.313713	FALSE	FALSE	RING-H2 finger protein ATL47		AT1G24440	13618
Potra001942g15364	0.907071	-1.54277	0.658404	-2.34319	0.0191195	0.313713	FALSE	FALSE	uncharacterized protein LOC104878607 isoform			20004
Potra002236g17185	2.89585	1.43214	0.611278	2.34287	0.0191361	0.313713	FALSE	FALSE	HVA22-like protein		AT1G75700	1829
Potra007363g25943	27.3567	-1.20984	0.516191	-2.34378	0.0190892	0.313713	FALSE	FALSE	uncharacterized protein LOC105116542
Potra008584g34380	3.75017	-1.54457	0.659051	-2.34363	0.019097	0.313713	FALSE	FALSE	probable beta-1,4
Potra167302g27268	138.111	-0.219061	0.0935016	-2.34286	0.0191368	0.313713	TRUE	FALSE	diacylglycerol cholinephosphotransferase 1	AT3G15820	AT3G15820	9944
Potra186241g33843	628.574	-0.162236	0.0692781	-2.34181	0.0191904	0.314364	FALSE	FALSE	phosphatidylinositol transfer protein		AT3G11780	30015
Potra001190g10304	210.46	0.195664	0.0835747	2.34118	0.0192227	0.314711	FALSE	FALSE	domain-containing membrane		AT4G22990	14773
Potra006753g25774	724.952	-0.289804	0.123812	-2.34067	0.019249	0.314961	FALSE	FALSE	protein DJ-1	AT3G02720	AT3G02720	14693
Potra004232g24711	1.71629	-1.21586	0.519552	-2.3402	0.0192732	0.315174	FALSE	FALSE	probable receptor-like protein kinase At1g67000
Potra000344g01217	118.212	-0.290379	0.124154	-2.33886	0.0193425	0.315215	FALSE	FALSE	cytochrome P450 86A7	AT1G63710	AT1G63710	2828
Potra000571g04221	96.6528	-0.312902	0.133769	-2.33913	0.0193287	0.315215	FALSE	FALSE	IAA-amino acid		AT5G54140	9061
Potra002395g18215	156.291	0.149017	0.0637079	2.33906	0.0193321	0.315215	FALSE	FALSE	repair protein MSH3	AT4G25540	AT4G25540	20351
Potra007189g25910	91.2355	0.524365	0.224108	2.33978	0.0192949	0.315215	FALSE	FALSE	trans-resveratrol di-O		AT4G35150	9380
Potra156856g26796	633.602	-0.163195	0.0697682	-2.3391	0.0193304	0.315215	FALSE	FALSE	thioredoxin-like isoform		AT3G15360	30134
Potra199887g29453	7.39855	-1.89462	0.810043	-2.33891	0.0193401	0.315215	FALSE	FALSE	N-monooxygenase 2	AT4G39950	AT4G39950	30513
Potra006871g25848	12.6592	-1.0338	0.44208	-2.33848	0.0193621	0.315353	FALSE	FALSE	receptor-like serine/threonine			29279
Potra000803g06370	243.759	-0.384146	0.164343	-2.33746	0.0194153	0.315675	FALSE	FALSE	phosphomethylpyrimidine synthase, chloroplastic		AT2G29630	6617
Potra001976g15568	617.503	0.132767	0.0567919	2.33779	0.0193983	0.315675	FALSE	FALSE	SH3 domain-containing		AT4G34660	10095
Potra162555g27023	45.0861	0.468511	0.200419	2.33766	0.0194049	0.315675	FALSE	FALSE	acid receptor PYL4		AT2G38310
Potra003638g22244	69.5908	-0.80529	0.344615	-2.33678	0.0194506	0.316067	FALSE	FALSE	Homeobox-leucine zipper	AT3G61890	AT3G61890	24826
Potra000797g06319	37.9532	-0.334796	0.143304	-2.33627	0.0194773	0.316137	FALSE	FALSE	probable methyltransferase PMT15		AT4G00750	7241
Potra000862g06970	333.091	-0.230162	0.0985164	-2.33629	0.0194763	0.316137	TRUE	FALSE	uncharacterized protein LOC105141034	AT5G06370	AT5G06370	8796
Potra003410g21583	236.225	-0.214682	0.0919331	-2.3352	0.0195331	0.316862	FALSE	FALSE	uncharacterized protein LOC105112590	AT2G37920	AT2G37920	14236
Potra002399g18259	3.64631	0.659749	0.282618	2.33442	0.0195736	0.317337	FALSE	FALSE	uncharacterized protein LOC105788980		AT3G45020	18644
Potra002327g17798	585.376	-0.233859	0.100198	-2.33397	0.019597	0.317535	TRUE	FALSE	probable glutathione S-transferase		AT1G78380	16706
Potra152093g26700	84.1595	-0.777177	0.333016	-2.33376	0.0196085	0.317538	FALSE	FALSE	endo-1,3-beta		AT4G16260	4970
Potra001117g09829	2.86713	1.35257	0.579976	2.33211	0.0196947	0.31857	FALSE	FALSE	F-box protein		AT4G12560	15058
Potra001589g13145	535.423	-0.186668	0.0800364	-2.33229	0.0196853	0.31857	FALSE	FALSE	40 repeat-containing		AT2G19520	23091
Potra000410g02013	98.3217	0.259394	0.111326	2.33003	0.0198045	0.318671	TRUE	FALSE	methyltransferase-like protein 22	AT1G79915	AT1G79915	18136
Potra000525g03591	1.64345	1.12244	0.481822	2.32958	0.0198284	0.318671	FALSE	FALSE	syntaxin 112 family protein	AT2G18260	AT2G18260	26073
Potra000745g05877	5.29885	0.596357	0.256009	2.32944	0.019836	0.318671	FALSE	FALSE	cyclin-D4-1		AT2G22490	28240
Potra000915g07418	200.447	-0.35609	0.15285	-2.32967	0.0198234	0.318671	FALSE	FALSE	bZIP transcription factor TRAB1		AT4G34000	4084
Potra001663g13665	163.056	-0.246065	0.105582	-2.33056	0.0197767	0.318671	TRUE	FALSE	PROTEIN: uncharacterized protein		AT3G58050	12710
Potra002031g15898	950.731	0.173526	0.0744591	2.33048	0.0197806	0.318671	FALSE	FALSE	FASCICLIN-like arabinogalactan protein	AT3G11700	AT3G11700	3108
Potra002068g16126	3.7731	-0.838483	0.359635	-2.33148	0.0197279	0.318671	FALSE	FALSE	MYB transcription factor	AT4G21440	AT4G21440	3048
Potra002136g16537	8.20184	-0.720214	0.309157	-2.3296	0.0198271	0.318671	FALSE	FALSE	subunit alpha 2		AT5G18820	29726
Potra002193g16904	549.897	-0.306224	0.13143	-2.32995	0.0198089	0.318671	FALSE	FALSE	squalene monooxygenase-like		AT1G58440	28913
Potra003091g20718	4.82904	-0.741823	0.318277	-2.33074	0.0197669	0.318671	TRUE	FALSE			AT3G50180	12866
Potra003689g22450	346.894	0.166652	0.0714822	2.33138	0.0197332	0.318671	TRUE	FALSE	actin-related protein	AT3G33520	AT3G33520	9136
Potra188900g28646	336.659	-0.118321	0.0507633	-2.33083	0.0197622	0.318671	FALSE	FALSE	protein 16-like		AT2G45690	3506
Potra003976g23924	723.446	-0.256425	0.110148	-2.32801	0.0199116	0.319704	TRUE	FALSE	uncharacterized protein LOC105109497		AT1G64970	14608
Potra000459g02663	25.2792	0.490076	0.2106	2.32705	0.0199625	0.319724	FALSE	FALSE	conserved unknown protein	AT2G23690	AT2G23690	10606
Potra001083g09376	216.803	-0.143118	0.0614935	-2.32737	0.0199458	0.319724	FALSE	FALSE	Uncharacterized protein isoform		AT4G31410	9767
Potra001320g11326	270.374	-0.177077	0.0760894	-2.32722	0.0199535	0.319724	TRUE	FALSE	Primary amine oxidase	AT1G31690	AT1G31690	10069
Potra001566g12943	1420.9	0.21652	0.09305	2.32692	0.0199694	0.319724	FALSE	FALSE	ketoacyl-CoA synthase	AT2G26250	AT2G26250	20606
Potra001937g15342	123.485	0.612506	0.263173	2.32739	0.0199445	0.319724	FALSE	FALSE	glucuronate:xylan alpha-glucuronosyltransferase 1-like	AT3G18660	AT3G18660	1220
Potra001171g10147	59.7542	-0.233437	0.100355	-2.32612	0.0200119	0.319792	FALSE	FALSE	Beta-1,3-galactosyltransferase 7		AT1G77810	18026
Potra001956g15448	38.8923	-0.296122	0.12731	-2.326	0.0200188	0.319792	FALSE	FALSE	uncharacterized protein LOC105115052		AT2G23840	11424
Potra002022g15851	97.0699	-0.251425	0.108092	-2.32603	0.0200171	0.319792	FALSE	FALSE	uncharacterized protein LOC105110871	AT1G63310	AT1G63310	2567
Potra194691g28978	64.5103	0.239401	0.102917	2.32615	0.0200106	0.319792	FALSE	FALSE	E3 ubiquitin-protein ligase		AT1G10650	18287
Potra001199g10363	243.218	0.61996	0.266731	2.32429	0.02011	0.320675	FALSE	FALSE	LOB domain-containing	AT3G02550	AT3G02550	15544
Potra001403g11920	37.0809	-0.402947	0.173358	-2.32436	0.0201064	0.320675	TRUE	FALSE	transcription factor SPATULA-like	AT4G36930	AT4G36930	27480
Potra003417g21599	125.719	0.819131	0.352419	2.32431	0.0201088	0.320675	FALSE	FALSE	like arabinogalactan protein 11		AT5G03170	22336
Potra003835g23045	374.455	-0.270509	0.116392	-2.32411	0.0201194	0.320675	FALSE	FALSE	uncharacterized protein At2g38710		AT2G38710	12433
Potra000700g33222	140.376	0.278086	0.119731	2.32259	0.0202014	0.321079	FALSE	FALSE	transcription repressor OFP8	AT5G19650	AT5G19650	17807
Potra000875g07041	1.58894	1.87492	0.807076	2.3231	0.0201735	0.321079	FALSE	FALSE	abietadienol/abietadienal oxidase	AT1G73340	AT1G73340	27918
Potra003125g20804	486.159	-0.132484	0.0570412	-2.32261	0.0202002	0.321079	FALSE	FALSE	FAS-associated factor 2	AT4G10790	AT4G10790	23365
Potra003839g23064	3.75168	-0.808417	0.348054	-2.32268	0.0201965	0.321079	FALSE	FALSE	chain-related protein		AT4G32190	17225
Potra009991g26463	432.282	-0.129102	0.0555837	-2.32266	0.0201972	0.321079	FALSE	FALSE	protein 2C, putative isoform	AT5G08120	AT5G08120	24407
Potra002186g16840	496.249	0.137236	0.0590967	2.32223	0.0202203	0.321199	TRUE	FALSE	uncharacterized protein LOC105119930	AT1G34630	AT1G34630	16201
Potra000025g00124	339.632	-0.252737	0.108844	-2.32201	0.0202322	0.321207	FALSE	FALSE	transmembrane emp24 domain-containing protein		AT1G26690	24600
Potra000417g02109	301.365	0.11219	0.0483362	2.32104	0.0202848	0.321554	FALSE	FALSE	RING-H2 finger protein ATL46	AT5G40250	AT5G40250	19069
Potra001447g12182	142.479	-0.266967	0.115042	-2.32061	0.0203077	0.321554	FALSE	FALSE	uncharacterized protein LOC105137601		AT2G44710	4885
Potra002191g16881	579.155	-0.1349	0.0581432	-2.32014	0.0203335	0.321554	FALSE	FALSE	alpha N-terminal protein methyltransferase 1	AT5G44450	AT5G44450	21477
Potra002493g18836	9.46156	0.426487	0.183776	2.32069	0.0203038	0.321554	FALSE	FALSE	repeat-containing protein		AT5G01260	25306
Potra006906g25862	158.325	-0.631622	0.272203	-2.3204	0.020319	0.321554	FALSE	FALSE	ankyrin repeat-containing protein		AT4G03490	9909
Potra172882g27612	17.8051	1.07742	0.464348	2.32028	0.0203257	0.321554	FALSE	FALSE	alcohol O-benzoyltransferase-like		AT5G17540	9325
Potra199975g29458	10.5026	-4.67795	2.0154	-2.3211	0.0202814	0.321554	FALSE	FALSE	uncharacterized protein LOC105118877
Potra009123g26294	507.391	1.16318	0.501419	2.31978	0.0203527	0.321677	TRUE	FALSE	ankyrin repeat-containing protein		AT4G14390	1044
Potra000619g04701	510.915	0.275773	0.118897	2.31943	0.0203717	0.321798	FALSE	FALSE	TATA-binding protein		AT3G15680	3318
Potra001443g12136	592.594	-0.18083	0.0779756	-2.31907	0.0203915	0.32193	TRUE	FALSE	proteolytic subunit 5, chloroplastic		AT1G02560	2954
Potra000993g08232	306.069	-0.201401	0.0868683	-2.31847	0.0204239	0.321992	FALSE	FALSE	Lycopene beta cyclase	AT3G10230	AT3G10230	24445
Potra001031g08659	44.2872	-1.27512	0.55011	-2.31793	0.0204531	0.321992	TRUE	FALSE	threonine-protein kinase		AT5G60900	23609
Potra001082g09356	245.942	0.242656	0.104694	2.31778	0.0204613	0.321992	FALSE	FALSE	uncharacterized protein LOC103323148 isoform	AT5G59350	AT5G59350	18866
Potra001650g13533	160.434	0.149413	0.064475	2.31738	0.0204828	0.321992	FALSE	FALSE	uncharacterized protein LOC101314377 isoform		AT2G35658	29908
Potra001839g14781	18.1102	0.373422	0.161098	2.31798	0.0204501	0.321992	FALSE	FALSE	Calmodulin-binding family	AT2G15760	AT2G15760	4398
Potra002365g18024	12.7337	-0.74491	0.321453	-2.31732	0.0204864	0.321992	TRUE	FALSE	ABC transporter G family member		AT3G53510	24843
Potra002815g20028	250.367	0.629795	0.271756	2.3175	0.0204766	0.321992	FALSE	FALSE	COBRA-like protein	AT5G15630	AT5G15630	11117
Potra004377g24862	94.8839	-0.693196	0.299126	-2.3174	0.0204818	0.321992	TRUE	FALSE	disease resistance protein		AT4G27190	10632
Potra004001g24088	451.924	-0.343651	0.148347	-2.31654	0.0205288	0.32248	FALSE	FALSE	uncharacterized protein LOC105137053		AT5G60800	7544
Potra002187g16852	20.0683	0.35131	0.151685	2.31605	0.0205557	0.322544	FALSE	FALSE	phytosulfokine receptor 1		AT2G02220	18289
Potra005176g25307	3.92883	-0.863911	0.37301	-2.31606	0.0205553	0.322544	FALSE	FALSE	leucine-rich repeat receptor		AT1G74170
Potra001877g14981	172.981	0.312964	0.135195	2.31491	0.0206177	0.323339	FALSE	FALSE	protein GLUTAMINE DUMPER		AT5G57685	26594
Potra001178g10207	595.859	0.105025	0.0453777	2.31447	0.020642	0.323541	FALSE	FALSE	protein IQ-DOMAIN		AT4G23060	25419
Potra000662g05106	190.325	-0.282669	0.122155	-2.31402	0.0206666	0.323746	FALSE	FALSE	uncharacterized protein LOC8275705 isoform			1193
Potra001877g14980	661.179	-0.169591	0.0733201	-2.31302	0.0207215	0.323889	FALSE	FALSE	carboxyl-terminal hydrolase		AT1G51710	23208
Potra002165g16719	573.221	-0.182006	0.0786836	-2.31314	0.0207152	0.323889	TRUE	FALSE	hydrolase domain-containing	AT5G38220	AT5G38220	29056
Potra003137g20824	133.534	0.212014	0.0916478	2.31335	0.0207033	0.323889	TRUE	FALSE	transcription factor bHLH113		AT1G05710	15889
Potra007375g25946	28.9524	-0.750974	0.324589	-2.31362	0.0206887	0.323889	FALSE	FALSE	disease resistance gene			29783
Potra000373g01587	23.9175	-0.600198	0.259521	-2.31272	0.0207382	0.323932	TRUE	FALSE	protein LURP-one		AT3G14260	20117
Potra003978g23934	32.6943	-0.449209	0.194248	-2.31255	0.0207471	0.323932	FALSE	FALSE	calcium-binding protein CML48	AT2G27480	AT2G27480	7260
Potra001849g14837	42.2428	-0.219886	0.0951101	-2.3119	0.020783	0.324134	FALSE	FALSE	nucleolar protein 10		AT3G56990	30328
Potra003461g21740	74.9404	0.459454	0.198727	2.31198	0.0207786	0.324134	TRUE	FALSE	receptor-like serine/threonine		AT4G27290	16290
Potra001039g08768	24.7962	-0.332116	0.14369	-2.31133	0.0208146	0.324174	FALSE	FALSE	WRKY transcription factor		AT5G52830	4198
Potra001567g12955	40.3928	0.295595	0.127878	2.31155	0.0208027	0.324174	FALSE	FALSE	mitochondrial phosphate carrier protein 1, mitochondrial	AT2G17270	AT2G17270	9048
Potra003011g20528	137.368	-0.235246	0.101784	-2.31123	0.0208199	0.324174	TRUE	FALSE	uncharacterized protein LOC105127194			28482
Potra001712g13933	1295.48	-0.129109	0.0559049	-2.30944	0.0209193	0.32527	FALSE	FALSE	actin-related protein	AT1G18450	AT1G18450	29432
Potra002136g16538	99.9645	0.265016	0.114741	2.30969	0.0209054	0.32527	FALSE	FALSE	patatin-like protein		AT3G54950	8080
Potra003816g22970	590.38	0.302945	0.131183	2.30934	0.0209247	0.32527	FALSE	FALSE	thiosulfate sulfurtransferase 18		AT2G17850	28680
Potra003545g21975	550.383	-0.172283	0.0746207	-2.30879	0.0209553	0.325566	TRUE	FALSE	THO complex subunit	AT5G16790	AT5G16790	1337
Potra000838g06746	434.658	-0.135604	0.0587534	-2.30802	0.020998	0.325737	FALSE	FALSE	nicotinamide adenine dinucleotide carrier		AT2G39970	11281
Potra003377g21493	205.377	-0.214374	0.0928842	-2.30797	0.0210008	0.325737	FALSE	FALSE	Chaperone DnaJ-domain superfamily protein isoform	AT5G16650	AT5G16650	18939
Potra003595g22109	656.967	0.218682	0.0947367	2.30832	0.0209816	0.325737	FALSE	FALSE	glucuronoxylan glucuronosyltransferase IRX7	AT2G28110	AT2G28110	5695
Potra002081g16218	52.4008	-0.313609	0.135919	-2.30733	0.0210364	0.325931	FALSE	FALSE	transmembrane 9 superfamily		AT1G14670	25203
Potra006193g25601	141.93	-0.857668	0.371692	-2.30747	0.0210287	0.325931	TRUE	FALSE	uncharacterized protein LOC105131525 isoform		AT3G18670
Potra001964g15501	389.217	-0.156259	0.0677346	-2.30693	0.0210588	0.326101	FALSE	FALSE	ribosome biogenesis protein TSR3 homolog	AT5G10070	AT5G10070	24317
Potra001044g08840	150.474	0.238366	0.10335	2.3064	0.0210884	0.32638	TRUE	FALSE	BRCT domain-containing		AT4G02110	26357
Potra001922g15243	6.11789	0.768811	0.333378	2.30612	0.0211037	0.326439	FALSE	FALSE	E3 ubiquitin-protein ligase		AT2G04240	26732
Potra000136g00460	130.277	-0.194841	0.0844987	-2.30584	0.0211196	0.326505	TRUE	FALSE	bifunctional nuclease 2	AT5G66050	AT5G66050	16982
Potra002003g15730	39.1952	0.374168	0.162295	2.30548	0.0211398	0.326639	FALSE	FALSE	L-ascorbate oxidase	AT5G21105	AT5G21105	24418
Potra000892g07209	224.374	0.154913	0.0672195	2.30458	0.0211899	0.327057	FALSE	FALSE	domain-containing protein		AT1G05270	4567
Potra183011g28272	1142.92	0.316548	0.137354	2.30461	0.0211883	0.327057	FALSE	FALSE	protein E6-like	AT1G28400	AT1G28400	17841
Potra000143g00499	133.611	0.602353	0.261464	2.30377	0.0212356	0.327465	FALSE	FALSE	related protein PR-1	AT4G25780	AT4G25780	27064
Potra000186g00753	200.356	0.12046	0.0522898	2.3037	0.0212395	0.327465	FALSE	FALSE	repeat-containing protein	AT1G55630	AT1G55630	6844
Potra000696g05408	629.026	0.247202	0.107333	2.30313	0.0212713	0.327599	FALSE	FALSE	3-hydroxyisobutyryl-CoA hydrolase-like protein	AT1G06550	AT1G06550	3244
Potra190182g28750	1037.01	0.139427	0.0605373	2.30316	0.0212697	0.327599	FALSE	FALSE	patellin-3 isoform	AT1G72160	AT1G72160	6082
Potra003883g23320	17.518	0.376335	0.163433	2.30269	0.0212964	0.327807	FALSE	FALSE	uncharacterized protein LOC105126310		AT3G08490	6303
Potra003365g21458	43.5119	-0.315513	0.137082	-2.30165	0.0213551	0.328532	TRUE	FALSE	probable choline kinase		AT4G09760	26165
Potra183319g28291	13.4856	0.848347	0.368664	2.30114	0.0213839	0.32873	FALSE	FALSE	Omega-hydroxypalmitate O		AT1G65450	28771
Potra196244g34355	59.9696	0.386146	0.167816	2.30101	0.0213912	0.32873	FALSE	FALSE
Potra002163g16707	145.842	-0.13626	0.0592294	-2.30054	0.0214178	0.328921	FALSE	FALSE	DCN1-like protein		AT3G28970	26253
Potra010102g26484	10.1992	0.844887	0.367282	2.30038	0.0214269	0.328921	FALSE	FALSE	threonine-protein kinase		AT4G03230	1042
Potra000890g07190	8.25883	-0.804575	0.349828	-2.29992	0.0214529	0.329143	FALSE	FALSE	putative F-box	AT1G65770	AT1G65770	13664
Potra000491g03099	318.275	0.46681	0.203001	2.29955	0.0214736	0.329177	FALSE	FALSE			AT5G42110	20429
Potra000545g03875	51.2049	0.508004	0.220922	2.29947	0.0214784	0.329177	FALSE	FALSE	related protein 2/3		AT2G33385	9746
Potra000017g00097	225.202	0.220906	0.0961342	2.29789	0.0215679	0.329402	TRUE	FALSE	polymerase III subunit		AT5G64150	20680
Potra000709g05551	509.409	-0.155214	0.0675759	-2.29689	0.0216253	0.329402	FALSE	FALSE	protein BUD31 homolog		AT4G21110	17036
Potra001085g09391	67.6329	-0.319874	0.139271	-2.29678	0.0216314	0.329402	TRUE	FALSE	uncharacterized protein LOC105137943		AT4G13030	17093
Potra001157g10045	139.063	-0.208366	0.0906823	-2.29776	0.0215756	0.329402	TRUE	FALSE	far1-related sequence 5	AT4G12850	AT4G12850	22844
Potra001342g30760	34.1023	-0.612588	0.266697	-2.29694	0.0216223	0.329402	FALSE	FALSE	uncharacterized protein LOC104104109		AT5G10695	12901
Potra001382g11790	72.4778	0.388356	0.169089	2.29675	0.0216328	0.329402	FALSE	FALSE	pyruvate decarboxylase family protein		AT5G54960	3922
Potra001916g15204	1024.97	0.12889	0.0561105	2.29707	0.0216146	0.329402	FALSE	FALSE	assembly protein At2g01600	AT2G01600	AT2G01600	19216
Potra003426g32188	26.544	0.436555	0.189899	2.29888	0.0215119	0.329402	FALSE	FALSE	conserved unknown protein			13668
Potra003900g23414	441.52	-0.184015	0.0801061	-2.29714	0.0216107	0.329402	FALSE	FALSE	carotene epsilon-monooxygenase, chloroplastic	AT3G53130	AT3G53130	191
Potra005494g25414	9.19947	-0.695848	0.302847	-2.29769	0.0215794	0.329402	FALSE	FALSE	GEM-like protein		AT5G08350	7943
Potra187595g28519	42.7931	-0.506255	0.220262	-2.29842	0.0215381	0.329402	FALSE	FALSE	methylglutaryl coenzyme A		AT1G76490	340
Potra195722g29060	599.201	0.257213	0.111903	2.29854	0.0215311	0.329402	TRUE	FALSE	uncharacterized protein LOC105107810	AT1G31130	AT1G31130	23640
Potra003895g23390	37.1213	-0.732331	0.318901	-2.29642	0.0216519	0.329516	FALSE	FALSE	protein ECERIFERUM 26	AT4G13840	AT4G13840	12539
Potra000443g02463	318.509	0.256725	0.111807	2.29615	0.0216676	0.329578	FALSE	FALSE	insensitive protein 2	AT4G28560	AT4G28560	10910
Potra000852g06901	15.403	-0.314629	0.137086	-2.29512	0.0217261	0.329583	FALSE	FALSE	uncharacterized protein LOC105123715	AT2G01913	AT2G01913	24214
Potra000961g07891	1.32521	-1.15232	0.502074	-2.29513	0.0217259	0.329583	FALSE	FALSE	MLO-like protein 11		AT5G53760
Potra002608g19567	38.1328	-0.335972	0.146384	-2.29513	0.0217256	0.329583	FALSE	FALSE	NIN-like protein 2		AT2G43500	13812
Potra002892g20245	829.28	0.235197	0.102464	2.29542	0.0217093	0.329583	FALSE	FALSE	Tryptophan synthase beta		AT4G27070	13070
Potra002942g20357	2.86552	-0.83062	0.361829	-2.29561	0.021698	0.329583	FALSE	FALSE	WRKY transcription factor		AT4G23810	8143
Potra004496g24993	5.92228	0.682988	0.297644	2.29465	0.0217534	0.32982	FALSE	FALSE	disease resistance protein
Potra003974g23896	6.41566	0.550324	0.23986	2.29436	0.0217698	0.329892	FALSE	FALSE	PHR1-LIKE 1		AT2G01060	15444
Potra000189g00779	2.24328	-0.893639	0.389557	-2.29399	0.0217913	0.33004	FALSE	FALSE	putative clathrin assembly protein		AT5G57200	25583
Potra004017g24254	428.956	-0.178317	0.0777425	-2.29369	0.0218082	0.33012	FALSE	FALSE	domain-containing protein At4g18375	AT5G53060	AT5G53060	18181
Potra003849g23145	0.921913	1.0641	0.463983	2.29341	0.0218242	0.330186	FALSE	FALSE	uncharacterized protein LOC105140459	AT1G17030	AT1G17030	6481
Potra001450g12199	168.36	0.138398	0.0603731	2.29237	0.0218841	0.330562	FALSE	FALSE	uncharacterized protein LOC102624309	AT1G10660	AT1G10660	20210
Potra001758g14307	400.97	-0.189121	0.0824963	-2.29248	0.0218782	0.330562	FALSE	FALSE	3' exoribonuclease isoform	AT2G13840	AT2G13840	1966
Potra002165g16721	1.64164	-1.08079	0.471451	-2.29248	0.021878	0.330562	FALSE	FALSE	uncharacterized protein LOC105133011	AT5G16170	AT5G16170	16281
Potra004887g32755	259.402	0.193672	0.0844971	2.29205	0.0219027	0.330666	TRUE	FALSE	FRIGIDA-like protein 4a
Potra000998g08309	8.12567	-0.551488	0.240827	-2.28997	0.0220229	0.331466	FALSE	FALSE	probable pectinesterase/pectinesterase inhibitor 51	AT5G09760	AT5G09760	27725
Potra001212g10487	98.1028	0.408324	0.178297	2.29013	0.0220137	0.331466	FALSE	FALSE	probable inactive purple acid phosphatase 29 isoform	AT5G63140	AT5G63140	17608
Potra001456g12252	61.5586	0.248891	0.108696	2.28978	0.0220338	0.331466	TRUE	FALSE	repair protein XRCC3	AT5G57450	AT5G57450	28111
Potra001650g13527	897.612	-0.141502	0.0617787	-2.29047	0.0219939	0.331466	FALSE	FALSE	Bax inhibitor-1	AT5G47120	AT5G47120	8505
Potra004342g24830	3.48062	-0.873235	0.381306	-2.29012	0.0220145	0.331466	FALSE	FALSE	threonine-protein kinase		AT4G27290	30142
Potra164463g27176	1246.39	-0.150172	0.0655855	-2.28972	0.0220376	0.331466	FALSE	FALSE	uncharacterized protein At5g39570	AT5G39570	AT5G39570	30498
Potra166995g27247	39.7727	0.486546	0.212407	2.29063	0.0219849	0.331466	TRUE	FALSE	anthocyanidin 3-O-glucosyltransferase		AT3G21760	2447
Potra003970g32479	1.56724	-1.37446	0.600407	-2.28922	0.0220667	0.331728	FALSE	FALSE
Potra000009g00046	221.307	0.340363	0.148762	2.28797	0.0221394	0.331807	FALSE	FALSE	Mitochondrial import inner		AT1G17530	6238
Potra001158g10054	46.3806	-0.206133	0.0900761	-2.28844	0.0221121	0.331807	FALSE	FALSE	probable glycosyltransferase At3g07620	AT4G16745	AT4G16745	12290
Potra001324g11381	5.43894	-0.483624	0.211335	-2.28843	0.0221126	0.331807	FALSE	FALSE			AT1G55510	13725
Potra002576g19377	135.853	0.174442	0.0762652	2.28731	0.0221775	0.331807	FALSE	FALSE	transcription factor bHLH110-like isoform	AT1G27660	AT1G27660	13458
Potra002588g19458	102.91	0.284607	0.124412	2.28762	0.0221595	0.331807	FALSE	FALSE	uncharacterized protein LOC105108157		AT1G12020	20501
Potra003576g32273	29.4249	0.505042	0.2207	2.28837	0.0221163	0.331807	TRUE	FALSE				18346
Potra003865g23232	30.9986	-0.426037	0.186252	-2.28742	0.0221712	0.331807	FALSE	FALSE	mitochondrial chaperone BCS1	AT3G50930	AT3G50930	1028
Potra009902g33595	1.51824	-1.72025	0.751913	-2.28783	0.0221475	0.331807	FALSE	FALSE
Potra198485g29328	14.4561	-1.10509	0.482951	-2.28819	0.0221263	0.331807	FALSE	FALSE	associated kinase family protein		AT1G16130	29727
Potra004152g34827	0.917874	1.93117	0.844446	2.28691	0.0222009	0.331982	TRUE	FALSE
Potra001453g12226	14.2459	0.412656	0.180544	2.28563	0.0222758	0.332926	FALSE	FALSE	CDT1-like protein a, chloroplastic		AT2G31270	21216
Potra003398g21555	293.974	-0.284559	0.124528	-2.2851	0.0223072	0.333219	TRUE	FALSE	tetraspanin-19-like	AT2G20740	AT2G20740	1172
Potra000687g05327	473.137	-0.157111	0.0687885	-2.28398	0.022373	0.334025	FALSE	FALSE	carboxylase carboxyl transferase	AT2G38040	AT2G38040	26796
Potra003097g20732	69.5595	0.241609	0.105842	2.28273	0.0224464	0.334592	FALSE	FALSE	transcription factor TCP11		AT3G47620	27194
Potra003121g20791	298.771	0.194218	0.0850782	2.28282	0.0224411	0.334592	TRUE	FALSE	deoxy-L-rhamnonate	AT4G10750	AT4G10750	10789
Potra003604g22153	1650.63	-0.164617	0.0721082	-2.28292	0.0224353	0.334592	FALSE	FALSE	alpha-galactosidase-like	AT5G08380	AT5G08380	7133
Potra002425g18428	721.219	0.173978	0.0762257	2.2824	0.0224655	0.3347	FALSE	FALSE	uncharacterized protein LOC105142101	AT1G57680	AT1G57680	2821
Potra000586g04393	219.587	0.18699	0.0819539	2.28165	0.0225099	0.335186	FALSE	FALSE	sterol 14-demethylase		AT1G11680	168
Potra001012g08432	834.349	0.14954	0.0655547	2.28115	0.0225398	0.335454	FALSE	FALSE	rich repeat secretory protein 3	AT1G04520	AT1G04520	17030
Potra000779g06140	481.019	-0.182177	0.0798869	-2.28043	0.022582	0.335906	TRUE	FALSE	oxidoreductase-like protein	AT3G56460	AT3G56460	5103
Potra000934g07626	694.009	-0.174539	0.0766058	-2.2784	0.0227027	0.335936	TRUE	FALSE	Epimerase family protein	AT2G21280	AT2G21280	19261
Potra001058g09073	23.0742	-0.324843	0.14255	-2.27879	0.0226794	0.335936	FALSE	FALSE	plasma membrane-type		AT3G22910	6733
Potra001627g13394	547.937	-0.112759	0.0494884	-2.2785	0.022697	0.335936	FALSE	FALSE	pol 2 accessory factor Cdc73 family	AT3G22590	AT3G22590	20952
Potra002124g16474	116.233	0.338319	0.14841	2.27962	0.02263	0.335936	FALSE	FALSE	PROTEIN: uncharacterized protein LOC105108254	AT1G17620	AT1G17620	938
Potra002186g16838	171.402	0.363207	0.159371	2.27901	0.0226666	0.335936	FALSE	FALSE	protein LOC103437133 isoform			20610
Potra003474g32205	4774.44	0.672471	0.295004	2.27953	0.0226353	0.335936	FALSE	FALSE	conserved unknown protein			21097
Potra003934g23612	286.948	0.117419	0.0515281	2.27873	0.0226831	0.335936	FALSE	FALSE	potassium transporter 3	AT4G23640	AT4G23640	3525
Potra004188g24674	10.8795	-0.350875	0.153966	-2.27891	0.0226721	0.335936	FALSE	FALSE	phosphatidylcholine transfer protein SFH11		AT5G47510	2943
Potra004233g24712	55.668	-0.281556	0.123542	-2.27903	0.0226652	0.335936	FALSE	FALSE	sterol 3-beta	AT5G24750	AT5G24750	11762
Potra006865g25845	11.2466	-0.626528	0.274823	-2.27975	0.0226226	0.335936	FALSE	FALSE	Calcium-transporting ATPase 12, plasma membrane		AT3G63380	9051
Potra001055g09030	45.6784	-0.356122	0.156359	-2.27759	0.0227512	0.336478	TRUE	FALSE	nucleotide-binding protein		AT2G23460	16686
Potra000576g04297	6.69054	-0.475126	0.208666	-2.27697	0.0227882	0.33685	FALSE	FALSE			AT4G25120	16828
Potra001390g11826	253.267	-0.221509	0.0972997	-2.27656	0.0228124	0.337031	FALSE	FALSE	lipase 3-like isoform	AT1G18460	AT1G18460	21476
Potra000721g05641	520.032	-0.310865	0.136578	-2.2761	0.0228403	0.337091	FALSE	FALSE	histone H2AX-like		AT1G54690	25941
Potra003058g32068	83.7513	0.242691	0.106625	2.27612	0.0228387	0.337091	TRUE	FALSE	uncharacterized protein LOC105138081
Potra000967g35667	0.851771	-1.17986	0.518457	-2.2757	0.0228637	0.337261	FALSE	FALSE			AT5G23810
Potra000640g04885	1.06834	2.43414	1.06994	2.27502	0.0229046	0.337417	FALSE	FALSE	Oligopeptide transporter 2		AT1G09930	1302
Potra001948g15400	1783.78	-0.169518	0.0745088	-2.27514	0.0228974	0.337417	FALSE	FALSE	initiation factor 2		AT5G20920	23405
Potra003131g35338	6.24093	-0.82285	0.361703	-2.27493	0.02291	0.337417	TRUE	FALSE			AT3G49320	20566
Potra001002g08335	50.8219	-0.400534	0.176112	-2.27432	0.0229467	0.337781	FALSE	FALSE	uncharacterized protein LOC105122607 isoform		AT3G15760	13041
Potra001030g08646	1.82657	0.954204	0.419619	2.27398	0.0229673	0.337908	FALSE	FALSE	LOB domain-containing		AT5G63090	27657
Potra000365g01479	5.77793	0.79296	0.348754	2.2737	0.0229843	0.33791	FALSE	FALSE	Stigma-specific Stig1		AT1G11925	20173
Potra000598g04544	1514.48	0.120398	0.0529829	2.27239	0.0230629	0.33791	FALSE	FALSE	polyadenylate-binding protein RBP47B	AT5G19350	AT5G19350	20499
Potra000608g04629	517.672	-0.268932	0.118326	-2.27281	0.0230375	0.33791	FALSE	FALSE	protein N-like	AT5G45000	AT5G45000	16055
Potra000657g05063	622.498	0.103019	0.0453211	2.27309	0.023021	0.33791	FALSE	FALSE	uncharacterized protein LOC105107301 isoform		AT5G18260	6955
Potra001070g09232	2.91476	1.17108	0.515277	2.27272	0.0230428	0.33791	TRUE	FALSE	LOB domain-containing protein 4		AT1G31320	5538
Potra001118g09881	93.6543	-0.16166	0.0711115	-2.27334	0.0230059	0.33791	FALSE	FALSE	hydrolase domain-containing		AT4G24760	8167
Potra001813g14647	452.832	0.602417	0.265027	2.27304	0.0230239	0.33791	FALSE	FALSE	annexin 4 family protein	AT2G38750	AT2G38750	6276
Potra162307g27007	196.947	-0.621376	0.273438	-2.27245	0.0230592	0.33791	FALSE	FALSE	esterase/lipase At4g16230		AT2G23540	9729
Potra000753g05931	1.8541	-0.791938	0.348656	-2.2714	0.0231227	0.33861	FALSE	FALSE	probable beta-1,3	AT5G62620	AT5G62620	8307
Potra000588g04422	159.735	-0.216246	0.0952124	-2.2712	0.0231352	0.338618	FALSE	FALSE	factor sigD, chloroplastic	AT5G13730	AT5G13730	9954
Potra001684g13789	10.4226	0.426294	0.187794	2.27	0.0232073	0.339499	FALSE	FALSE	GTP-binding protein		AT2G22870	17358
Potra000387g01756	279.362	-0.259187	0.114226	-2.26908	0.0232633	0.339967	TRUE	FALSE	uncharacterized protein LOC105116029	AT3G01660	AT3G01660	22011
Potra001789g14527	259.066	0.0881812	0.0388602	2.26919	0.0232567	0.339967	FALSE	FALSE	RNA polymerase II	AT5G58003	AT5G58003	27811
Potra003646g22276	1.8895	-0.802606	0.35381	-2.26847	0.0233007	0.340336	FALSE	FALSE	MATE efflux family protein	AT5G49130	AT5G49130	3176
Potra000422g02188	519.355	0.314164	0.138546	2.26758	0.0233545	0.340906	FALSE	FALSE	uncharacterized protein LOC105121770	AT2G36630	AT2G36630	11769
Potra003179g20911	2.14274	-1.05442	0.465046	-2.26734	0.0233697	0.340906	FALSE	FALSE	Calcium-dependent protein	AT5G19360	AT5G19360	4976
Potra010115g26490	19.1353	1.33385	0.588318	2.26724	0.0233758	0.340906	FALSE	FALSE	protein RD22-like		AT5G25610	21482
Potra004540g25044	295.882	-0.217411	0.0959056	-2.26692	0.0233949	0.34101	FALSE	FALSE	uncharacterized protein LOC105133067	AT2G29670	AT2G29670	6906
Potra000534g03734	2.85004	1.1485	0.506701	2.26662	0.0234131	0.341099	FALSE	FALSE	cyclin-U4-1		AT2G44740	7135
Potra000878g07094	15.1089	0.382187	0.168685	2.26568	0.023471	0.341163	FALSE	FALSE	uncharacterized protein LOC105142494	AT5G02640	AT5G02640	6116
Potra001829g14734	471.688	-0.203903	0.0900053	-2.26545	0.0234848	0.341163	TRUE	FALSE	phosphate phosphatase gamma	AT5G03080	AT5G03080	6108
Potra003447g32199	4.95762	-1.1636	0.513645	-2.26537	0.0234899	0.341163	TRUE	FALSE				26362
Potra003816g32381	54.1912	0.387311	0.17093	2.2659	0.0234575	0.341163	TRUE	FALSE	MLO-like protein 4		AT1G11000	16379
Potra004404g24888	650.166	0.192644	0.0850165	2.26596	0.023454	0.341163	TRUE	FALSE	D-amino-acid transaminase		AT5G57850	2032
Potra004934g34350	2.54067	-0.938516	0.414152	-2.26612	0.0234442	0.341163	FALSE	FALSE	conserved unknown protein
Potra005163g25299	317.044	0.200562	0.0885473	2.26503	0.023511	0.341203	FALSE	FALSE	growth-regulating factor			14786
Potra193487g28884	2.70308	-0.775048	0.342194	-2.26493	0.0235167	0.341203	FALSE	FALSE	carboxylase kinase 1		AT1G08650	3809
Potra000902g07314	219.535	0.134644	0.0594589	2.26449	0.0235442	0.341248	FALSE	FALSE	LBP family protein	AT1G04970	AT1G04970	23258
Potra001304g11209	12.0853	-0.62527	0.276143	-2.2643	0.0235557	0.341248	TRUE	FALSE	repair protein RAD51		AT2G45280	30593
Potra002131g16512	245.057	-0.36102	0.159453	-2.26411	0.0235671	0.341248	FALSE	FALSE	clustered mitochondria protein		AT4G28080	20619
Potra003897g23396	684.376	0.204638	0.0903839	2.2641	0.023568	0.341248	TRUE	FALSE	CAS1 domain-containing	AT1G29890	AT1G29890	6120
Potra000966g07943	2.97262	-0.835353	0.369107	-2.26317	0.0236251	0.341899	FALSE	FALSE	Glycerol-3-phosphate acyltransferase 5		AT3G11430	16230
Potra000554g04001	607.918	0.216279	0.0955927	2.26251	0.023666	0.342317	FALSE	FALSE	uncharacterized protein LOC105133562 isoform X1	AT3G56040	AT3G56040	5471
Potra003594g22107	800.369	-0.168819	0.074629	-2.26211	0.0236907	0.342498	TRUE	FALSE	probable L-ascorbate	AT1G77490	AT1G77490	10130
Potra000446g02495	181.106	0.200295	0.0886036	2.26058	0.0237855	0.342843	TRUE	FALSE	uncharacterized protein LOC105140536		AT3G18800	20934
Potra000859g06961	7.70183	0.641461	0.283763	2.26055	0.0237872	0.342843	TRUE	FALSE	glutamate receptor 2.7-like		AT2G29100	115
Potra000946g07750	41.4766	-0.516345	0.228329	-2.26141	0.0237338	0.342843	FALSE	FALSE	3-ketoacyl-CoA synthase	AT5G04530	AT5G04530	27701
Potra001865g31382	0.587904	1.33559	0.590655	2.26121	0.0237463	0.342843	FALSE	FALSE				6991
Potra002991g20476	343.262	-0.103655	0.0458514	-2.26067	0.0237799	0.342843	FALSE	FALSE	serine hydroxymethyltransferase 7		AT1G36370	22332
Potra005103g25274	141.551	0.401951	0.177784	2.26089	0.0237661	0.342843	FALSE	FALSE	Dehydroquinate dehydratase/ shikimate		AT3G06350	5540
Potra000357g01392	90.2166	0.229949	0.101746	2.26002	0.02382	0.342967	FALSE	FALSE	protein OSB1, mitochondrial		AT1G47720	16389
Potra004135g24591	27.3402	0.314535	0.139171	2.26006	0.0238174	0.342967	FALSE	FALSE	stress response protein NST1	AT1G80700	AT1G80700	628
Potra001149g10014	1.38154	1.1447	0.506615	2.25951	0.0238514	0.343244	FALSE	FALSE
Potra000050g00213	73.6339	-0.205172	0.0909513	-2.25584	0.0240806	0.343459	FALSE	FALSE	Regulatory protein NPR1	AT1G64280	AT1G64280	13556
Potra000542g03817	337.712	-0.112099	0.0497047	-2.2553	0.0241147	0.343459	FALSE	FALSE	uncharacterized protein LOC105132718		AT2G26920	8468
Potra000664g05127	29.1866	-0.423582	0.187849	-2.25491	0.0241392	0.343459	FALSE	FALSE	molecular chaperone regulator	AT5G14360	AT5G14360	25869
Potra000736g05806	10.9164	0.510709	0.226221	2.25756	0.0239728	0.343459	FALSE	FALSE	protein GLUTAMINE DUMPER		AT4G25760	12774
Potra000890g07191	77.99	-0.209741	0.0929645	-2.25614	0.024062	0.343459	FALSE	FALSE	putative F-box		AT2G17030	15228
Potra001129g09927	6.15853	0.758362	0.335978	2.25718	0.0239968	0.343459	FALSE	FALSE	laccase-4-like isoform		AT2G38080	16323
Potra001178g10204	5190.69	0.275668	0.122264	2.2547	0.0241522	0.343459	TRUE	FALSE	60S ribosomal protein L24	AT2G36620	AT2G36620	5197
Potra001689g13817	5.81993	-0.527913	0.234004	-2.256	0.0240707	0.343459	FALSE	FALSE	Non-specific phospholipase	AT3G03530	AT3G03530	15689
Potra001835g14759	2425.75	0.198169	0.0878343	2.25616	0.0240603	0.343459	FALSE	FALSE	receptor kinase 1	AT5G21090	AT5G21090	29193
Potra001915g15190	5.11876	-0.676678	0.299642	-2.25829	0.0239276	0.343459	FALSE	FALSE	uncharacterized protein LOC105128293		AT5G16680	1494
Potra002093g16297	33.6543	0.364647	0.161691	2.25521	0.0241199	0.343459	FALSE	FALSE	induced protein 6B	AT1G19840	AT1G19840	19133
Potra002265g17376	63.6168	0.767876	0.340271	2.25666	0.0240293	0.343459	FALSE	FALSE	repeat-containing protein		AT3G27220	3897
Potra002267g17391	258.253	0.469199	0.207776	2.2582	0.0239335	0.343459	FALSE	FALSE	2-aminoethanethiol dioxygenase		AT5G39890	14623
Potra002313g17656	0.740949	-1.22918	0.544181	-2.25878	0.0238971	0.343459	FALSE	FALSE	WUSCHEL family protein		AT2G17950	10913
Potra003820g22981	390.745	-0.29061	0.128885	-2.25479	0.0241466	0.343459	FALSE	FALSE	probable glutathione S-transferase		AT3G09270	5507
Potra003873g23273	552.757	-0.109686	0.0486446	-2.25485	0.0241426	0.343459	FALSE	FALSE	protein VACUOLELESS1-like		AT2G38020	29146
Potra004007g24144	165.047	-0.152718	0.0677057	-2.25562	0.0240944	0.343459	FALSE	FALSE	uncharacterized protein LOC105124021 isoform X1		AT1G68490	12592
Potra004008g24156	1.21928	2.36573	1.04928	2.25461	0.0241575	0.343459	FALSE	FALSE	germacrene D synthase		AT5G23960	16692
Potra004568g25075	40.2578	-0.462798	0.20489	-2.25877	0.0238979	0.343459	FALSE	FALSE	hydrolase family protein	AT1G17430	AT1G17430	2978
Potra008035g26084	12.242	1.25194	0.554501	2.25778	0.0239592	0.343459	TRUE	FALSE	3-O-methyltransferase		AT5G54160	25913
Potra175414g27796	12.5437	1.96999	0.872728	2.25728	0.0239907	0.343459	TRUE	FALSE	L-arabinokinase-like
Potra186200g28419	37.3563	0.659753	0.292207	2.25783	0.0239562	0.343459	FALSE	FALSE	cytochrome P450 86B1	AT1G24540	AT1G24540	29436
Potra188234g28579	114.893	-0.206413	0.091508	-2.25568	0.0240908	0.343459	FALSE	FALSE	uncharacterized protein LOC105120709	AT3G60410	AT3G60410	15242
Potra198853g29362	199.58	-0.298158	0.13204	-2.25809	0.02394	0.343459	FALSE	FALSE	putative pectin methylesterase		AT3G14310	9783
Potra002870g20194	405.1	0.169183	0.0750486	2.25431	0.0241767	0.343559	FALSE	FALSE	germin-like protein		AT3G62020	29919
Potra000828g06618	1072.19	0.106567	0.0472776	2.25408	0.0241913	0.343594	FALSE	FALSE	prolyl endopeptidase-like	AT1G50380	AT1G50380	2883
Potra001073g09260	20.6149	0.813333	0.36094	2.25338	0.0242354	0.344048	FALSE	FALSE	like arabinogalactan protein 21	AT5G06920	AT5G06920	231
Potra000314g01115	820.208	0.121927	0.054155	2.25145	0.0243572	0.34405	FALSE	FALSE	containing protein LFR	AT3G22990	AT3G22990	222
Potra000455g02620	89.8216	-0.184613	0.0820258	-2.25067	0.0244062	0.34405	FALSE	FALSE	Putative zinc transporter		AT3G08650	4541
Potra001201g10374	117.424	-0.159171	0.0706548	-2.2528	0.0242719	0.34405	FALSE	FALSE	uncharacterized protein At5g19025		AT3G01170	17354
Potra001289g11123	1310.02	-0.17274	0.0767631	-2.2503	0.02443	0.34405	FALSE	FALSE	GREEN 1, chloroplastic	AT3G18420	AT3G18420	12262
Potra001311g11269	51.6635	-0.235844	0.104801	-2.25039	0.0244241	0.34405	FALSE	FALSE	probable pectate lyase 4	AT3G55140	AT3G55140	11501
[truncated: 33,155 more rows]

## Sheet: Circularity DEGs
gene	baseMean	log2FoldChange	lfcSE	stat	pvalue	padj	SwAsp eGene	GSEA leading edge gene	annotation	Arabidopsis RBDH	Arabidopsis best DIAMOND	GWAS rank
Potra185972g28397	6.29413	-28.3016	2.6939	-10.5058	8.12185e-26	2.29897e-21	FALSE	FALSE	DELLA protein GAIP-like isoform		AT3G03450
Potra004283g24774	54.8626	-4.88168	0.57656	-8.46691	2.51994e-17	3.56647e-13	FALSE	FALSE	uncharacterized protein LOC105116542			24815
Potra000418g02135	55.2447	3.50791	0.432382	8.113	4.93846e-16	4.6596e-12	FALSE	FALSE	probable aminotransferase TAT2		AT5G53970	22637
Potra004326g32622	50.4815	-8.91785	1.3361	-6.67456	2.47983e-11	1.75485e-07	TRUE	FALSE	B3 domain-containing			28911
Potra006564g25716	23.5156	2.29543	0.346382	6.62688	3.42851e-11	1.94095e-07	FALSE	FALSE	conserved unknown protein			30244
Potra154356g26745	157.65	1.80092	0.284224	6.33629	2.35364e-10	1.11037e-06	FALSE	FALSE	receptor-like serine/threonine		AT1G07650
Potra006847g25835	55.3312	2.15093	0.349131	6.16082	7.23687e-10	2.92638e-06	FALSE	TRUE	PHLOEM PROTEIN 2-LIKE		AT1G10155	4393
Potra009458g26364	59.0407	-7.01693	1.1496	-6.10381	1.03569e-09	3.66453e-06	FALSE	FALSE	uncharacterized protein LOC105136226			29878
Potra000170g00643	26.7536	-13.3984	2.2264	-6.01796	1.76633e-09	5.55531e-06	FALSE	FALSE	UPF0481 protein At3g47200-like		AT3G50120	29258
Potra006046g25546	193.85	3.86624	0.650925	5.93961	2.85707e-09	8.08723e-06	TRUE	FALSE	uncharacterized protein LOC105136051		AT3G58480	6602
Potra005949g33041	142.48	4.23844	0.727846	5.82327	5.77087e-09	1.485e-05	TRUE	FALSE	UPF0481 protein At3g47200-like		AT4G31980	30383
Potra163609g27106	262.396	0.662146	0.114437	5.78614	7.20218e-09	1.69888e-05	TRUE	FALSE	uncharacterized protein LOC105132100		AT1G52140	26462
Potra000462g02687	12.1613	-5.28496	0.933345	-5.66239	1.4928e-08	3.19285e-05	TRUE	FALSE	Putative G3BP-like protein		AT3G25150	28880
Potra007363g25943	27.3567	-2.77848	0.491528	-5.65273	1.57917e-08	3.19285e-05	FALSE	FALSE	uncharacterized protein LOC105116542
Potra001509g12591	94.2306	2.24221	0.401524	5.58424	2.34723e-08	4.15253e-05	TRUE	FALSE	Acyl carrier protein		AT2G30200	8412
Potra003976g23921	3.02099	-7.15038	1.2781	-5.59453	2.21224e-08	4.15253e-05	TRUE	TRUE	protein trichome birefringence		AT3G12060	255
Potra198033g29281	693.165	0.79826	0.143481	5.56351	2.64395e-08	4.40234e-05	FALSE	FALSE	inositol monophosphatase 3		AT3G02870
Potra002640g19633	171.477	-4.58828	0.84684	-5.41812	6.02299e-08	9.47148e-05	FALSE	FALSE	cytochrome P450 family protein		AT5G10610
Potra001005g08359	9.00373	2.3914	0.445281	5.37055	7.84973e-08	0.000116945	TRUE	TRUE	probable receptor-like protein kinase At1g67000		AT5G38280	1064
Potra161755g26962	108.941	2.30735	0.433	5.32877	9.88816e-08	0.000139947	FALSE	FALSE	receptor-like serine/threonine		AT1G07650
Potra179432g28015	48.4981	-1.41829	0.27311	-5.19311	2.06805e-07	0.000278754	TRUE	FALSE	heat shock protein		AT3G12580	29923
Potra003791g32371	5.04066	-23.688	4.61564	-5.13212	2.86489e-07	0.000368608	FALSE	FALSE	mRNA cap guanine-N7 methyltransferase
Potra009547g26382	62.0198	1.66855	0.325874	5.12023	3.05158e-07	0.000375557	FALSE	FALSE	receptor-like serine/threonine
Potra191156g28755	6.7996	2.59125	0.510606	5.07485	3.87805e-07	0.000439088	FALSE	FALSE	receptor-like serine/threonine
Potra198419g29315	7.92217	6.67761	1.31541	5.07645	3.84551e-07	0.000439088	FALSE	FALSE	reticuline oxidase-like protein	AT4G20800	AT4G20800
Potra000527g03635	5.49551	3.07926	0.612938	5.02377	5.06662e-07	0.000536691	TRUE	FALSE	conserved unknown protein			7595
Potra000731g33270	0.870292	-23.188	4.61747	-5.02179	5.11928e-07	0.000536691	FALSE	TRUE	conserved unknown protein		AT5G05800	2302
Potra003690g22455	172.019	0.449075	0.0898711	4.99688	5.82656e-07	0.000589023	FALSE	FALSE	acyltransferase-like protein	AT5G41120	AT5G41120	8459
Potra007898g26051	51.6935	-1.46224	0.294839	-4.95946	7.06891e-07	0.000689975	FALSE	FALSE	protein N-like		AT5G36930	29521
Potra006816g25817	194.739	-2.02841	0.41001	-4.94722	7.52808e-07	0.000710299	TRUE	FALSE	terpene synthase 9		AT4G16740	15278
Potra000526g03627	82.2082	2.1408	0.43422	4.93022	8.21352e-07	0.000726537	FALSE	FALSE	alpha-amylase/subtilisin inhibitor		AT1G73260	22466
Potra001952g15424	107.389	0.778127	0.15769	4.93454	8.03391e-07	0.000726537	FALSE	TRUE	nicotinamidase 1-like	AT2G22570	AT2G22570	2980
Potra006303g25644	7.49467	1.99855	0.408107	4.89712	9.72499e-07	0.000820709	FALSE	FALSE	receptor-like serine/threonine			30546
Potra008611g26199	27.8586	1.64225	0.335532	4.89445	9.85802e-07	0.000820709	FALSE	FALSE				27775
Potra000527g03640	9.70365	1.5558	0.320161	4.85942	1.17728e-06	0.000925665	TRUE	TRUE	uncharacterized protein LOC105119999, partial			3673
Potra001540g12777	672.673	0.453989	0.0934232	4.85949	1.1769e-06	0.000925665	TRUE	TRUE	protein B17 isoform		AT2G20590	270
Potra169570g27453	2.46174	2.31472	0.47688	4.85389	1.21064e-06	0.000926174	FALSE	FALSE	receptor-like serine/threonine
Potra199975g29458	10.5026	7.86644	1.62625	4.83717	1.317e-06	0.000981029	FALSE	FALSE	uncharacterized protein LOC105118877
Potra000589g04432	341.975	0.445411	0.0925032	4.81509	1.47132e-06	0.00106787	FALSE	FALSE	acetylglutamate kinase, chloroplastic	AT3G57560	AT3G57560	8804
Potra006134g25573	5.14044	-2.33277	0.493793	-4.72419	2.31038e-06	0.00163494	FALSE	TRUE	uncharacterized protein LOC105111276		AT4G12010	4654
Potra002152g16648	124.224	0.706751	0.150561	4.6941	2.67778e-06	0.0018047	FALSE	TRUE	calmodulin-like protein		AT4G14640	480
Potra199754g29434	16.9802	1.96417	0.418011	4.69884	2.61645e-06	0.0018047	FALSE	FALSE	receptor-like serine/threonine			7365
Potra199600g29415	60.3346	0.618497	0.132559	4.66582	3.07382e-06	0.00202343	FALSE	FALSE	Structural maintenance of			30292
Potra006168g25587	31.892	2.43279	0.524066	4.64215	3.44803e-06	0.00221818	FALSE	TRUE	8 precursor family protein		AT3G26430	4132
Potra192176g28790	9.82394	-2.23518	0.482044	-4.63688	3.53709e-06	0.00222491	TRUE	FALSE	threonine protein kinase		AT4G03230	30257
Potra001024g08558	16.74	4.66868	1.01117	4.61709	3.89159e-06	0.00239468	FALSE	FALSE				16185
Potra002371g18062	40.7758	0.97652	0.213498	4.5739	4.78718e-06	0.0028831	TRUE	FALSE	protein phosphatase 2C	AT3G51470	AT3G51470	12284
Potra002053g16013	193.102	0.438583	0.0960029	4.56843	4.91393e-06	0.00289778	FALSE	FALSE	uncharacterized protein LOC105137693	AT2G16030	AT2G16030	10680
Potra000971g08006	212.604	0.301943	0.0666768	4.52846	5.9416e-06	0.0034323	FALSE	FALSE	protein TRIGALACTOSYLDIACYLGLYCEROL 2, chloroplastic	AT3G20320	AT3G20320	10167
Potra007309g25932	188.896	1.00082	0.22232	4.50171	6.74074e-06	0.00381607	FALSE	FALSE	reductase (NADP(+)-dependent)		AT5G16970	22457
Potra001943g15375	92.8893	0.598954	0.134129	4.46551	7.9878e-06	0.00443339	TRUE	TRUE	L-gulonolactone oxidase	AT5G11540	AT5G11540	2120
Potra000997g08299	146.229	-0.303314	0.0680134	-4.45962	8.21059e-06	0.00446941	FALSE	FALSE	ACT domain-containing	AT2G39570	AT2G39570	9542
Potra001156g10042	17.2195	2.66358	0.598113	4.4533	8.45595e-06	0.00451611	FALSE	FALSE	potato inhibitor I family protein		AT2G38870	11305
Potra001361g11649	111.217	-1.1049	0.248615	-4.44423	8.82072e-06	0.00462369	FALSE	TRUE	serine carboxypeptidase-like	AT1G73280	AT1G73280	2783
Potra004496g24992	18.0388	2.83996	0.641517	4.42694	9.55776e-06	0.00491895	FALSE	FALSE			AT5G37600	24542
Potra007500g25978	12.4318	-1.63782	0.37043	-4.42139	9.80684e-06	0.00495701	FALSE	FALSE	UPF0481 protein At3g47200-like
Potra001892g15056	28.2795	0.832899	0.188774	4.41215	1.02351e-05	0.00508271	FALSE	FALSE	disease resistance protein		AT3G14470	23456
Potra006165g25586	8.56313	8.11414	1.84618	4.3951	1.10722e-05	0.00540359	FALSE	FALSE	uncharacterized protein LOC105118628, partial			27103
Potra004206g24682	83.0841	1.90936	0.43504	4.38892	1.13914e-05	0.00546519	TRUE	FALSE	metalloendoproteinase 1-like		AT1G24140	26790
Potra001651g31061	4.52537	-4.68524	1.07075	-4.37564	1.21076e-05	0.00561833	FALSE	FALSE	conserved unknown protein			21424
Potra198326g29308	7.86551	2.87351	0.656364	4.37792	1.19819e-05	0.00561833	FALSE	FALSE	acid-binding protein 2-like		AT2G23620
Potra189197g28665	119.371	-2.4521	0.561913	-4.36384	1.27798e-05	0.00583461	TRUE	FALSE	UPF0481 protein At3g47200-like		AT4G31980
Potra001088g09455	1950.89	0.424758	0.097439	4.35922	1.30528e-05	0.00586465	FALSE	TRUE	aldose 1-epimerase	AT3G47800	AT3G47800	1799
Potra001012g08438	47.4459	0.787429	0.181741	4.3327	1.47294e-05	0.00651456	TRUE	TRUE	3-isopropylmalate dehydratase large		AT4G13430	3390
Potra000357g01404	3.30563	4.30284	0.99831	4.31013	1.63162e-05	0.00702258	FALSE	FALSE	conserved unknown protein			11607
Potra001156g10040	11.5569	2.31472	0.537554	4.30601	1.66224e-05	0.00702258	FALSE	FALSE	potato inhibitor I family protein	AT5G43580	AT5G43580	15570
Potra200479g29514	126.078	1.07612	0.249859	4.30692	1.65543e-05	0.00702258	FALSE	FALSE	receptor-like serine/threonine		AT4G11480
Potra004510g25011	3.55969	2.38412	0.554678	4.2982	1.72191e-05	0.00716769	FALSE	FALSE	calcium uptake protein 1		AT4G32060	16792
Potra181387g28152	9.2054	-3.16983	0.741111	-4.27713	1.89322e-05	0.00776659	TRUE	FALSE	UPF0481 protein At3g47200-like		AT2G44930	28441
Potra000513g03394	351.373	0.363888	0.0859959	4.23146	2.32184e-05	0.00916774	TRUE	TRUE	Nuclear ribonuclease Z	AT1G74700	AT1G74700	5663
Potra000685g33183	261.206	0.502511	0.118871	4.22738	2.36432e-05	0.00916774	FALSE	TRUE	uncharacterized protein LOC105142118			5715
Potra006871g25848	12.6592	1.82675	0.432016	4.22842	2.35334e-05	0.00916774	FALSE	FALSE	receptor-like serine/threonine			28693
Potra008035g26084	12.242	2.43078	0.57468	4.2298	2.33903e-05	0.00916774	TRUE	FALSE	3-O-methyltransferase		AT5G54160	19352
Potra004137g32563	25.4157	-1.05477	0.249917	-4.22049	2.43773e-05	0.00932465	TRUE	FALSE	ribosomal protein S15		AT5G09510	6835
Potra005315g25356	6184.44	1.93701	0.46353	4.17882	2.93023e-05	0.0109389	FALSE	FALSE	GDSL esterase/lipase		AT1G29660	16349
Potra170353g27508	35.0808	0.90581	0.216789	4.17829	2.93703e-05	0.0109389	FALSE	FALSE	lactoylglutathione lyase family	AT1G07645	AT1G07645
Potra000075g00269	134.614	0.299794	0.0724943	4.13542	3.54305e-05	0.0130246	FALSE	FALSE	mini-ribonuclease 3-like		AT1G55140	9520
Potra001062g09117	553.283	0.301725	0.0731083	4.1271	3.67367e-05	0.0131629	FALSE	TRUE	growth factor-regulated	AT2G26210	AT2G26210	721
Potra001625g13370	4.60252	-1.31685	0.318863	-4.12985	3.63006e-05	0.0131629	FALSE	TRUE	uncharacterized protein LOC105133911	AT3G04360	AT3G04360	2146
Potra198800g30232	45.3336	0.965707	0.234528	4.11765	3.82748e-05	0.0135426	FALSE	FALSE
Potra003864g23224	31.8005	1.45534	0.354335	4.10725	4.00406e-05	0.0139925	FALSE	FALSE	conserved unknown protein			15896
Potra000695g05396	399.13	0.478569	0.116616	4.10381	4.06402e-05	0.0139977	FALSE	FALSE	L-3-cyanoalanine		AT5G28020	15359
Potra161552g26948	101.809	-6.61146	1.61195	-4.10152	4.10447e-05	0.0139977	TRUE	FALSE	uncharacterized protein LOC103707131		AT1G34070	14535
Potra150997g26679	4728.96	0.642698	0.157296	4.08592	4.3903e-05	0.0147943	FALSE	FALSE	conserved unknown protein
Potra003341g21398	669.055	0.210994	0.0517971	4.07348	4.63162e-05	0.0154238	FALSE	TRUE	B3 domain-containing		AT3G19184	1387
Potra000791g06262	126.93	0.675762	0.166387	4.06139	4.87804e-05	0.0160556	TRUE	TRUE	chromatid cohesion protein		AT2G47980	3399
Potra003966g23815	182.565	-0.344425	0.0850722	-4.04862	5.15214e-05	0.0167628	TRUE	FALSE	diacylglycerol--glycerol-3-phosphate	AT2G39290	AT2G39290	7045
Potra002201g16954	780.407	-0.325664	0.0805852	-4.04125	5.3168e-05	0.017102	TRUE	FALSE	Stress-associated endoplasmic reticulum		AT1G27330	29510
Potra008425g26158	1.61998	1.83187	0.454073	4.03432	5.47618e-05	0.0174167	FALSE	FALSE	ER body-like protein		AT2G01770	9148
Potra000566g04167	7.0775	1.25192	0.310783	4.02827	5.61883e-05	0.0176718	FALSE	FALSE	potassium transporter 5		AT4G13420	14642
Potra000489g03066	5.46652	1.12964	0.281492	4.01306	5.99379e-05	0.0184413	TRUE	TRUE	dr1-associated corepressor		AT3G12480	1305
Potra002407g18307	6.13324	4.02642	1.00278	4.01525	5.93821e-05	0.0184413	FALSE	FALSE	uncharacterized protein LOC105110701		AT2G38870	18748
Potra001005g08360	33.3129	1.21701	0.303983	4.00352	6.24059e-05	0.0189942	TRUE	TRUE	NAD(P)H-ubiquinone		AT1G07180	2721
Potra003302g21287	2.34307	2.17171	0.543173	3.99819	6.38291e-05	0.0192207	TRUE	FALSE	2/I-branching beta-1,6-N-acetylglucosaminyltransferase family		AT1G11940	27348
Potra003523g21890	278.898	0.334218	0.0839134	3.9829	6.80804e-05	0.0200738	TRUE	TRUE	5'-3' exoribonuclease		AT1G54490	88
Potra168748g27386	81.1969	-0.333615	0.0837467	-3.98362	6.78734e-05	0.0200738	FALSE	TRUE	uncharacterized protein LOC105137263		AT4G35240	1880
Potra000743g05856	1.88145	-3.62655	0.913819	-3.96856	7.23071e-05	0.0207468	TRUE	FALSE	embryogenesis abundant protein-like			15480
Potra005432g25393	5.89577	1.58478	0.399417	3.96773	7.25618e-05	0.0207468	FALSE	FALSE	wall-associated receptor kinase		AT1G21270
Potra005919g25516	197.236	0.293689	0.0740028	3.96862	7.22904e-05	0.0207468	TRUE	FALSE	thiamine biosynthetic bifunctional enzyme TH1, chloroplastic isoform	AT1G22940	AT1G22940	10282
Potra150970g34473	1.5206	6.26461	1.58476	3.95303	7.71691e-05	0.0218435	FALSE	FALSE	uncharacterized protein LOC105118628, partial			12207
Potra000776g33333	3.36175	-2.02594	0.51323	-3.94744	7.89919e-05	0.0219035	TRUE	FALSE	E3 ubiquitin-protein ligase
Potra001160g10070	58.3844	0.424265	0.107495	3.94682	7.91966e-05	0.0219035	FALSE	TRUE	uncharacterized protein LOC105135532	AT1G15060	AT1G15060	4233
Potra005787g25487	197.143	-0.462673	0.117272	-3.94529	7.97025e-05	0.0219035	TRUE	TRUE	conserved unknown protein			4840
Potra001270g10987	58.3865	-2.81289	0.715196	-3.93303	8.38806e-05	0.0226126	FALSE	FALSE	phragmoplast orienting kinesin		AT3G44050	13574
Potra001792g14547	96.218	-1.59008	0.404169	-3.9342	8.34751e-05	0.0226126	FALSE	FALSE	ankyrin-2-like isoform		AT4G14390	17234
Potra000740g05842	156.226	0.593672	0.151296	3.92391	8.71237e-05	0.0232653	FALSE	TRUE	3-oxo-Delta		AT4G24220	3978
Potra170356g27509	101.57	-0.374276	0.0956061	-3.91477	9.04894e-05	0.0239382	TRUE	FALSE	uncharacterized protein LOC105110292		AT3G14160	18502
Potra003745g34573	29.5991	-0.529485	0.136458	-3.8802	0.00010437	0.0273546	TRUE	FALSE	uncharacterized protein LOC105129489		AT1G04280	17715
Potra000520g03478	397.368	0.316712	0.0817376	3.87474	0.000106737	0.0277184	TRUE	FALSE	probable sodium/metabolite cotransporter BASS4, chloroplastic	AT3G56160	AT3G56160	10924
Potra001252g10776	19.7147	-1.25379	0.324365	-3.86536	0.000110927	0.0285444	FALSE	FALSE	protein RADIALIS-like		AT2G21650	15440
Potra003684g32314	7.7181	-0.771892	0.199987	-3.85972	0.000113518	0.0289482	TRUE	TRUE	Telomerase reverse transcriptase		AT5G16850	1962
Potra010356g26568	49.3931	-2.95795	0.768949	-3.84674	0.000119702	0.0302524	FALSE	FALSE	UPF0481 protein At3g47200-like		AT4G31980
Potra001044g08845	176.697	0.7628	0.198815	3.83674	0.000124678	0.0309822	FALSE	FALSE	universal stress protein	AT3G62550	AT3G62550	13153
Potra001212g30660	1.77418	3.01138	0.78492	3.83654	0.000124778	0.0309822	FALSE	FALSE	uncharacterized protein LOC103842023		AT3G61980	20765
Potra000099g00326	158.273	-0.569315	0.14905	-3.81963	0.000133653	0.0323598	TRUE	FALSE	Receptor protein kinase		AT1G75820	22724
Potra000683g05289	8.48971	-4.72369	1.23557	-3.8231	0.000131787	0.0323598	TRUE	FALSE	protein COBRA-like		AT5G60920	21838
Potra194891g28993	62.5685	1.31142	0.343354	3.81944	0.000133756	0.0323598	FALSE	FALSE	putative UPF0481 protein At3g02645		AT4G31980
Potra000021g00105	173.004	0.33288	0.0873149	3.8124	0.000137623	0.0324	TRUE	TRUE	protein S-acyltransferase	AT5G04270	AT5G04270	3198
Potra003800g22903	40.5811	0.418326	0.109707	3.81312	0.000137224	0.0324	FALSE	FALSE	polymerase III subunit		AT5G23710	12306
Potra009914g26450	1257.93	0.407477	0.106835	3.81409	0.000136687	0.0324	TRUE	FALSE				17620
Potra164083g27151	20.0325	-3.15715	0.828466	-3.81083	0.0001385	0.0324	TRUE	FALSE	probable LRR receptor-like		AT1G51860
Potra000743g05857	19.6085	-1.91806	0.504434	-3.80241	0.000143297	0.032711	TRUE	FALSE	transmembrane protein 184C		AT4G21570	21933
Potra002044g15983	50.5285	0.611705	0.160859	3.80273	0.000143108	0.032711	FALSE	TRUE				3914
Potra003966g23816	624.41	-0.179504	0.0472026	-3.80285	0.000143043	0.032711	FALSE	FALSE	TBC1 domain family		AT3G55020	10019
Potra000458g02650	6.22175	1.43409	0.37784	3.79549	0.000147352	0.0331716	TRUE	FALSE				14857
Potra004548g25057	84.0649	-3.19416	0.841682	-3.79497	0.000147659	0.0331716	TRUE	FALSE	threonine-protein kinase		AT2G19230	10186
Potra000436g32630	0.793024	2.22849	0.587553	3.79284	0.000148933	0.0331945	FALSE	FALSE	GHMP kinase family protein
Potra173157g27631	98.7469	-2.43405	0.642806	-3.7866	0.000152725	0.0337737	TRUE	TRUE	threonine-protein kinase		AT3G21340	5034
Potra151442g26685	5.45577	-2.60947	0.689921	-3.78227	0.000155403	0.0340996	FALSE	FALSE	conserved unknown protein			6879
Potra182605g28243	1.07813	-2.20589	0.58354	-3.78019	0.00015671	0.0341218	FALSE	FALSE	disease resistance protein		AT3G14460
Potra002799g19997	15.7387	1.13545	0.300628	3.77693	0.000158774	0.0343073	TRUE	TRUE	uncharacterized protein LOC105120268 isoform	AT1G16290	AT1G16290	1425
Potra002136g16544	46.0487	1.22989	0.326423	3.76779	0.000164699	0.035318	TRUE	FALSE	probable receptor-like protein		AT5G38280	17518
Potra001884g15008	251.793	0.249617	0.066317	3.764	0.000167215	0.0355702	TRUE	FALSE	Violaxanthin de-epoxidase	AT2G21860	AT2G21860	15334
Potra003573g22060	2.64227	2.51482	0.668434	3.76225	0.000168389	0.0355702	FALSE	FALSE	UPF0481 protein At3g47200-like		AT3G50150
Potra181186g28139	2.19747	2.20907	0.588008	3.75687	0.000172053	0.0360751	FALSE	FALSE	inorganic phosphate transporter 1		AT5G43360	25701
Potra159553g26831	7.6774	2.0753	0.552809	3.75409	0.000173969	0.0362087	FALSE	FALSE	receptor-like protein		AT1G65800
Potra000885g07149	65.7086	1.05287	0.281083	3.74576	0.000179846	0.0367172	FALSE	FALSE	acidic endochitinase-like		AT5G24090	10677
Potra002097g16313	11.007	-1.37452	0.367124	-3.74402	0.000181099	0.0367172	TRUE	TRUE	GDSL esterase/lipase APG		AT3G16370	4260
Potra003801g22910	71.4618	0.501561	0.133867	3.74672	0.000179163	0.0367172	TRUE	FALSE	I family member		AT1G03905	7524
Potra006599g25730	99.1819	-0.530257	0.141654	-3.74332	0.000181601	0.0367172	FALSE	FALSE	3-O-glucosyltransferase		AT3G21780	27467
Potra000464g02726	778.877	-0.463585	0.123918	-3.74105	0.000183256	0.036789	FALSE	FALSE	7-deoxyloganetic acid glucosyltransferase-like		AT1G22370	19436
Potra003772g22788	337.22	-0.179831	0.0481559	-3.73434	0.000188207	0.0375168	FALSE	TRUE	intracellular Ras-group-related LRR	AT3G11330	AT3G11330	2179
Potra009902g33595	1.51824	2.57725	0.690671	3.73151	0.000190336	0.0376759	FALSE	FALSE
Potra000009g00049	448.587	0.515029	0.13809	3.72967	0.000191728	0.0376879	TRUE	TRUE	PITH domain-containing		AT3G04780	3319
Potra000967g07952	260.773	-0.337664	0.09078	-3.71958	0.000199553	0.0389555	FALSE	FALSE	phosphate oxidase family	AT2G04690	AT2G04690	17003
Potra000449g02535	33.3341	-0.547825	0.147816	-3.70612	0.000210457	0.0407325	TRUE	FALSE	Mitochondrial thiamine pyrophosphate			10618
Potra001047g08882	2123.01	-0.280463	0.0757362	-3.70316	0.00021293	0.0407325	FALSE	FALSE	molecular chaperone regulator	AT5G62390	AT5G62390	19752
Potra001477g12354	41.0757	-0.537861	0.145348	-3.70051	0.000215163	0.0407325	FALSE	FALSE	Formin-like protein	AT1G70140	AT1G70140	23387
Potra001587g13140	48.5695	0.672017	0.181573	3.70109	0.000214679	0.0407325	FALSE	FALSE	CLC-c-like		AT5G49890	16681
Potra160951g26895	3.98525	-1.5572	0.420898	-3.6997	0.000215851	0.0407325	TRUE	FALSE	glycosyltransferase 88A1-like		AT3G16520	27923
Potra000551g03971	6.46337	1.43587	0.39064	3.67569	0.000237209	0.0409942	FALSE	FALSE	basic endochitinase-like		AT5G24090	22842
Potra000623g04736	1.63059	2.20748	0.600359	3.67694	0.000236048	0.0409942	FALSE	TRUE	probable glutathione S-transferase		AT2G29420	2549
Potra000649g05000	32.9945	0.611689	0.166234	3.67969	0.000233515	0.0409942	TRUE	FALSE	transcription factor DIVARICATA-like		AT5G04760	17212
Potra000851g06881	19.962	-0.753883	0.205709	-3.6648	0.00024753	0.0409942	TRUE	FALSE	ABC transporter B family member		AT1G02520	11116
Potra000997g35774	9.91595	-1.5199	0.414585	-3.66607	0.000246307	0.0409942	FALSE	FALSE			AT5G59890	23546
Potra001031g08654	17.6507	1.57859	0.43034	3.66823	0.000244237	0.0409942	FALSE	FALSE	Kunitz-type trypsin inhibitor		AT1G73260	22446
Potra001089g09468	3.46762	-1.23135	0.336222	-3.66232	0.000249941	0.0409942	FALSE	TRUE	anthranilate N-benzoyltransferase protein 1	AT1G31490	AT1G31490	2954
Potra001575g13037	5.34132	1.63308	0.442373	3.69163	0.000222826	0.0409942	FALSE	FALSE	floral homeotic protein AGAMOUS		AT4G18960	17748
Potra001821g14695	61.778	0.535168	0.146271	3.65875	0.000253444	0.0409942	TRUE	FALSE	Germin-like protein		AT3G10080	30266
Potra002203g16962	9.5346	1.72049	0.466883	3.68505	0.000228661	0.0409942	TRUE	FALSE	P450 86B1-like		AT4G39490	24276
Potra003151g20855	12.3378	1.89623	0.517914	3.66129	0.00025095	0.0409942	TRUE	FALSE	Cytosolic enolase 3		AT2G29560	12443
Potra003384g21517	24.9285	-2.45963	0.669422	-3.67427	0.000238535	0.0409942	TRUE	FALSE	protein N-like		AT5G36930	22683
Potra003657g22333	29.2939	0.478381	0.130467	3.66667	0.000245732	0.0409942	FALSE	TRUE	protein interaction regulator		AT1G15200	5790
Potra003849g23144	1.57366	2.23831	0.610004	3.66933	0.000243187	0.0409942	TRUE	FALSE	ALA-interacting subunit		AT1G79450	12632
Potra003890g23363	140.838	0.395292	0.10776	3.66825	0.000244212	0.0409942	TRUE	FALSE	uncharacterized protein LOC105140690		AT2G31130	18554
Potra003898g23401	156.138	0.476896	0.130342	3.6588	0.0002534	0.0409942	FALSE	FALSE	putative UPF0481 protein At3g02645		AT4G31980	25190
Potra003944g23684	450.374	0.228529	0.0621749	3.67558	0.000237311	0.0409942	TRUE	FALSE	uncharacterized protein LOC105124706	AT5G65960	AT5G65960	12769
Potra004213g24693	143.233	0.258571	0.0704875	3.66832	0.000244147	0.0409942	FALSE	TRUE	repeat-containing protein	AT2G32630	AT2G32630	300
Potra006195g25604	35.2841	-1.44228	0.392183	-3.67758	0.00023546	0.0409942	FALSE	FALSE	threonine-protein kinase		AT3G47090	12220
Potra009724g26418	23.0786	1.48819	0.404863	3.67578	0.000237122	0.0409942	FALSE	FALSE	conserved unknown protein		AT1G09200
Potra169828g27473	84.3246	-2.86026	0.778499	-3.67407	0.000238713	0.0409942	TRUE	TRUE	threonine-protein kinase		AT1G51790	5356
Potra179017g31267	118.703	0.668372	0.182164	3.66906	0.000243444	0.0409942	FALSE	FALSE	UDP-glycosyltransferase 73B4-like		AT2G15490
Potra195044g29010	2.46804	2.14146	0.581746	3.68108	0.000232248	0.0409942	TRUE	FALSE	disease resistance protein		AT1G58602
Potra196739g30199	48.8727	-0.721827	0.197034	-3.66347	0.000248817	0.0409942	FALSE	FALSE	ATP synthase CF0
Potra198800g30227	5.04878	0.903979	0.244944	3.69055	0.000223771	0.0409942	FALSE	FALSE	NADH dehydrogenase subunit		ATCG01010
Potra000059g00235	197.828	0.296449	0.0810898	3.65581	0.000256374	0.0411772	TRUE	FALSE	polymerase III subunit	AT5G62950	AT5G62950	19642
Potra188240g28581	14.2547	1.60335	0.438709	3.6547	0.000257485	0.0411772	TRUE	FALSE	receptor-like protein		AT4G03230
Potra000541g03810	71.004	0.315003	0.0865041	3.64149	0.00027107	0.0431062	TRUE	FALSE	threonine-protein kinase	AT5G65530	AT5G65530	19615
Potra008876g26246	134.546	0.704269	0.193535	3.63897	0.000273733	0.0432865	FALSE	TRUE	UPF0481 protein At3g47200-like		AT4G31980	5260
Potra198800g30229	19.516	0.61852	0.170128	3.63561	0.000277322	0.0436104	FALSE	FALSE			ATCG01010
Potra003266g21174	107.84	-0.311491	0.0858404	-3.62872	0.000284828	0.0440565	TRUE	TRUE	uncharacterized protein LOC105129763 isoform		AT4G33690	5481
Potra003951g32461	383.302	0.351004	0.0967255	3.62887	0.000284665	0.0440565	TRUE	TRUE	A20 and AN1 domain-containing stress	AT1G12440	AT1G12440	2298
Potra006633g33145	3.46686	3.45572	0.952065	3.62971	0.000283743	0.0440565	TRUE	FALSE	domain-containing protein
Potra000489g03064	287.762	-0.207786	0.0573588	-3.62256	0.000291698	0.0446895	FALSE	FALSE	2-C-methyl-D	AT2G26930	AT2G26930	10026
Potra003949g23712	3.11021	1.09884	0.30336	3.62223	0.000292078	0.0446895	FALSE	TRUE	synaptotagmin-3 isoform	AT5G04220	AT5G04220	105
Potra003859g35541	120.641	0.737132	0.203829	3.61642	0.000298701	0.0454571	FALSE	FALSE				12329
Potra008130g26101	6.15034	-1.55387	0.42994	-3.61416	0.000301327	0.0456116	TRUE	FALSE	lipid-associated protein		AT5G53450	17302
Potra001947g31518	56.5286	1.84959	0.513309	3.60328	0.000314232	0.0470617	FALSE	TRUE				494
Potra198800g30230	48.4329	0.669716	0.185828	3.60396	0.000313405	0.0470617	FALSE	FALSE	dehydrogenase subunit 5	ATCG01010	ATCG01010
Potra177096g27930	193.985	0.337209	0.093672	3.59989	0.000318346	0.0474269	FALSE	FALSE	EPIDERMAL PATTERNING FACTOR-like		AT2G30370	19211
Potra000822g33386	6.65207	-0.846536	0.235338	-3.5971	0.000321784	0.0476881	TRUE	FALSE	uncharacterized protein LOC105121369
Potra001251g10771	210.433	0.226198	0.0629402	3.59386	0.00032581	0.0477844	FALSE	TRUE	protein LOC105780154 isoform	AT1G06510	AT1G06510	3566
Potra003439g21665	15.8711	1.08536	0.301917	3.59488	0.000324535	0.0477844	FALSE	FALSE	cysteine proteinase inhibitor		AT3G12490	29669
Potra000523g03548	214.144	0.597708	0.166517	3.58947	0.000331352	0.0481168	TRUE	TRUE	8 precursor family protein		AT3G26430	2994
Potra002226g31707	6.81128	0.784004	0.218424	3.58937	0.000331477	0.0481168	FALSE	FALSE	uncharacterized protein LOC105136166	AT1G64870	AT1G64870	29890
Potra001024g08553	574.312	0.595121	0.16587	3.58788	0.000333375	0.0481455	FALSE	FALSE	Sinapyl Alcohol Dehydrogenase	AT4G37970	AT4G37970	29668
Potra000354g01353	91.5715	0.282849	0.0789331	3.5834	0.000339147	0.0483691	TRUE	FALSE	PRA1 family protein		AT1G08770	18733
Potra001542g12789	163.611	0.254545	0.0710323	3.5835	0.000339014	0.0483691	TRUE	FALSE	uncharacterized protein LOC104819182 isoform	AT5G66290	AT5G66290	15226
Potra001773g14430	6.34908	1.04112	0.290615	3.58246	0.00034037	0.0483691	FALSE	FALSE	dynamin-related protein		AT5G42080	24618
Potra006305g25645	51.5013	0.485401	0.135534	3.5814	0.000341759	0.0483691	FALSE	TRUE	and CUL4-associated factor		AT5G17370	1103
Potra001908g15142	88.6525	0.678175	0.189518	3.57843	0.00034567	0.0484383	FALSE	TRUE	alpha-xylosidase 2		AT3G45940	1794
Potra004939g25227	59.5073	-0.881485	0.246285	-3.57913	0.000344738	0.0484383	FALSE	TRUE	7-deoxyloganetin glucosyltransferase		AT1G22380	5661
Potra002911g20289	43.2663	0.345154	0.0967781	3.56645	0.000361848	0.0504555	FALSE	FALSE	and DOMON domain-containing protein At3g07570	AT3G07570	AT3G07570	27742
Potra000748g05894	81.0747	0.4707	0.132249	3.55918	0.000372011	0.0508632	TRUE	FALSE	DPH4 homolog isoform	AT4G10130	AT4G10130	8567
Potra001040g08781	914.79	-0.314163	0.0882276	-3.56082	0.000369694	0.0508632	TRUE	FALSE	uncharacterized protein At3g15000		AT3G15000	3047
Potra001056g30481	8.14655	1.44702	0.406249	3.56191	0.000368168	0.0508632	FALSE	FALSE	uncharacterized protein LOC104881612			7980
Potra003973g23889	1.35269	-2.39332	0.672656	-3.55802	0.000373668	0.0508632	TRUE	FALSE	cucumisin-like isoform		AT5G59130	819
Potra164079g27149	17.1329	0.798099	0.224314	3.55795	0.000373756	0.0508632	FALSE	FALSE	bifunctional 3-dehydroquinate dehydratase/shikimate dehydrogenase		AT3G06350	22378
Potra002081g16214	259.348	0.362464	0.101914	3.55655	0.000375758	0.050891	TRUE	FALSE	XRI1-like isoform		AT2G01990	707
Potra003812g22952	15.74	0.528898	0.14879	3.55467	0.000378447	0.0510111	FALSE	FALSE	Trichome birefringence-like		AT1G29050
Potra005431g25392	633.761	0.349894	0.0985862	3.54912	0.000386528	0.0518534	FALSE	FALSE	FUSION DEFECTIVE 2		AT1G24450	25582
Potra004282g32606	4.06006	-1.79127	0.504987	-3.54715	0.000389422	0.0519951	FALSE	FALSE	uncharacterized protein LOC105115580
Potra000446g02485	484.849	-0.308945	0.0875542	-3.52861	0.000417741	0.0551351	TRUE	FALSE	SOUL heme-binding family	AT5G20140	AT5G20140	13927
Potra001517g12635	231.37	0.680493	0.193214	3.52196	0.000428376	0.0551351	FALSE	FALSE	O-acyltransferase WSD1		AT3G49190	28774
Potra001586g13103	98.1055	-0.413268	0.117156	-3.52751	0.000419481	0.0551351	FALSE	FALSE	protein phosphatase 2C	AT2G30020	AT2G30020	18544
Potra001723g14027	726.197	0.20438	0.0579061	3.5295	0.000416344	0.0551351	FALSE	FALSE	Translation initiation factor		AT5G38640	27224
Potra001778g14470	4.77995	1.42277	0.403877	3.52277	0.000427061	0.0551351	FALSE	FALSE	laccase-15-like		AT5G48100	21496
Potra004129g24553	351.655	-2.86357	0.813083	-3.52187	0.000428521	0.0551351	TRUE	FALSE	LRR receptor-like	AT4G29990	AT4G29990	475
Potra009123g26294	507.391	1.75531	0.498084	3.52413	0.000424883	0.0551351	TRUE	FALSE	ankyrin repeat-containing protein		AT4G14390	1523
Potra183295g28289	44.9923	0.974658	0.276652	3.52305	0.000426612	0.0551351	FALSE	FALSE	cysteine proteinase inhibitor	AT2G31980	AT2G31980
Potra001877g14981	172.981	0.456845	0.129922	3.5163	0.000437612	0.0560499	FALSE	FALSE	protein GLUTAMINE DUMPER		AT5G57685	5035
Potra002380g18129	297.18	0.247472	0.0704643	3.51203	0.000444701	0.0567014	FALSE	FALSE	threonine-protein kinase	AT5G46570	AT5G46570	515
Potra004473g24959	57.9012	-3.10024	0.884352	-3.50567	0.000455466	0.0578135	TRUE	FALSE	probable LRR receptor-like		AT4G29180	28732
Potra003084g20701	136.135	0.612213	0.174814	3.50209	0.000461631	0.0583345	TRUE	FALSE	aldehyde dehydrogenase family 2 member B4, mitochondrial		AT3G48000	2646
Potra000534g03741	1.39191	1.69748	0.485822	3.49403	0.000475784	0.0587088	FALSE	FALSE	uncharacterized protein LOC105136620		AT4G17600	9590
Potra001006g08370	92.6369	0.373368	0.106817	3.49539	0.000473378	0.0587088	FALSE	FALSE	protein NUCLEAR FUSION	AT1G74780	AT1G74780	999
Potra001132g09944	56.3919	0.43902	0.125517	3.49769	0.000469298	0.0587088	FALSE	FALSE	delta small subunit		AT2G42120	7910
Potra003830g23025	23.7915	0.448162	0.128206	3.49565	0.000472916	0.0587088	FALSE	FALSE	uncharacterized protein LOC105111067, partial		AT2G17840	23619
Potra004424g24908	27.8055	-2.0056	0.574121	-3.49333	0.000477037	0.0587088	TRUE	FALSE	disease resistance protein			28217
Potra173744g27669	569.783	0.487102	0.139421	3.49374	0.0004763	0.0587088	TRUE	FALSE	uncharacterized protein LOC8286273 isoform		AT4G39630	8324
Potra000544g03834	27.6151	0.413086	0.118669	3.481	0.000499541	0.0609482	FALSE	FALSE	repeat-containing protein		AT2G20710	25875
Potra010215g26526	335.662	0.365024	0.10486	3.48106	0.000499438	0.0609482	TRUE	FALSE	MO25-like protein		AT5G47540	28186
Potra001737g14150	1453.42	0.626777	0.180383	3.4747	0.000511432	0.0621313	FALSE	FALSE	Late embryogenesis abundant protein Lea5	AT4G15910	AT4G15910	1397
Potra000937g07657	874.846	0.205929	0.0593992	3.46687	0.000526558	0.0636955	TRUE	FALSE	Uncharacterized protein isoform	AT4G28260	AT4G28260	4444
Potra002880g20217	91.0606	0.30837	0.0889925	3.46512	0.000529995	0.0638385	TRUE	FALSE	repeat-containing protein	AT3G25210	AT3G25210	21017
Potra160876g26888	45.7075	-1.91222	0.552355	-3.46194	0.00053629	0.0640648	TRUE	FALSE	ankyrin repeat-containing protein		AT4G03490
Potra196739g30202	196.597	-0.736907	0.212863	-3.46189	0.000536401	0.0640648	FALSE	FALSE		ATCG00130	ATCG00130
Potra000732g05771	8.21472	-0.977189	0.282633	-3.45745	0.000545308	0.064225	FALSE	FALSE	tolerance protein 1		AT2G46800	13319
Potra001034g08705	3.00851	1.12219	0.32464	3.45671	0.000546818	0.064225	FALSE	FALSE	uncharacterized protein LOC105108294			13430
Potra174876g27759	82.5038	1.39966	0.404543	3.45985	0.00054047	0.064225	TRUE	FALSE	disease resistance protein
Potra187956g28551	3.89752	1.44517	0.417971	3.45758	0.000545041	0.064225	FALSE	FALSE	leucine-rich repeat receptor		AT1G07390
Potra002282g17491	28.3674	0.440455	0.127479	3.45513	0.000550035	0.064336	FALSE	FALSE	uncharacterized protein At1g04910		AT1G20550	17149
Potra000702g33223	2.40563	1.19984	0.347773	3.45006	0.000560468	0.0652445	TRUE	FALSE	clathrin interactor 1
Potra001225g10548	1468.52	-0.132058	0.0382874	-3.44912	0.000562413	0.0652445	FALSE	FALSE	3-oxoacyl-[acyl-carrier-protein] synthase		AT1G74960	16055
Potra002135g16536	10.2823	-0.700341	0.203236	-3.44595	0.000569062	0.0657464	FALSE	FALSE	leucine-rich repeat		AT2G25790	17491
Potra001195g10332	281.285	0.24668	0.0717191	3.43953	0.000582736	0.0662446	TRUE	FALSE	Fe(II)-dependent	AT4G16330	AT4G16330	11992
Potra001781g14495	93.4456	0.39503	0.114779	3.44167	0.000578144	0.0662446	TRUE	FALSE	UDP-glycosyltransferase 76F1		AT3G11340	17637
Potra002077g16184	21.8379	0.682875	0.198522	3.4398	0.000582139	0.0662446	TRUE	FALSE	GTP-binding protein		AT5G18570	16098
Potra002305g17577	448.413	0.211167	0.0613746	3.44063	0.000580368	0.0662446	FALSE	FALSE	specificity RNA methyltransferase RlmN isoform	AT1G60230	AT1G60230	6306
Potra000470g02820	18.0481	0.855578	0.249224	3.43297	0.000596997	0.0673251	TRUE	FALSE			AT4G30580
Potra002494g18846	4.36007	-1.24012	0.361174	-3.43358	0.000595659	0.0673251	FALSE	FALSE	Cys endopeptidase family		AT5G50260	3492
Potra009326g34115	75.8358	-2.87458	0.837656	-3.43169	0.000599823	0.0673754	TRUE	FALSE	ankyrin-2-like isoform
Potra000071g00260	241.549	0.37693	0.110269	3.41827	0.0006302	0.0684702	TRUE	FALSE	Heparan-alpha-glucosaminide N-acetyltransferase	AT5G27730	AT5G27730	13790
Potra001058g09087	129.873	0.494661	0.144743	3.41751	0.000631957	0.0684702	TRUE	FALSE	protein TSO1-like		AT4G14770	2322
Potra001102g09619	72.0866	0.481635	0.140897	3.41834	0.000630033	0.0684702	FALSE	FALSE	probable RNA helicase		AT1G05460	13220
Potra001110g30595	6.55688	1.18718	0.346498	3.42622	0.000612053	0.0684702	TRUE	FALSE	histidine kinase CKI1
Potra001711g31150	18.9502	1.24843	0.365278	3.41775	0.000631412	0.0684702	FALSE	FALSE	conserved unknown protein
Potra002010g15764	1506.7	-0.218891	0.0640324	-3.41844	0.000629819	0.0684702	FALSE	FALSE	acetolactate synthase 3	AT3G48560	AT3G48560	19184
Potra002626g19602	0.911314	-1.69995	0.497459	-3.41728	0.000632503	0.0684702	FALSE	FALSE	protein trichome birefringence	AT5G49340	AT5G49340	17017
Potra002924g20325	365.183	0.394407	0.115385	3.41818	0.000630403	0.0684702	TRUE	FALSE	uncharacterized protein LOC105109323	AT2G44360	AT2G44360	11623
Potra160099g26841	26.2626	-0.728907	0.2132	-3.41889	0.000628762	0.0684702	FALSE	FALSE	disease resistance protein
Potra198158g29290	473.127	0.238412	0.0697777	3.41674	0.00063376	0.0684702	FALSE	FALSE	calcineurin-like phosphoesterase family protein	AT3G09970	AT3G09970	29144
Potra198801g29356	4.13951	2.86377	0.839755	3.41025	0.000649037	0.0698542	FALSE	FALSE	tetrahydrocannabinolic acid synthase-like		AT1G30760	11041
Potra001719g13987	120.471	-0.412825	0.121202	-3.40609	0.000658997	0.0706575	TRUE	FALSE	chlorophyllase-2, chloroplastic	AT5G43860	AT5G43860	6945
Potra000669g05188	45.9995	0.679662	0.19999	3.39849	0.000677598	0.0712954	FALSE	FALSE	C-24-methyltransferase		AT5G13710	11486
Potra000871g07019	264.035	-0.677728	0.19945	-3.39798	0.000678843	0.0712954	TRUE	FALSE	ATP-dependent DNA	AT1G35530	AT1G35530	8114
Potra000877g33454	5.92072	0.714348	0.210132	3.39953	0.000675026	0.0712954	FALSE	FALSE	conserved unknown protein			18688
Potra001007g08374	46.6923	0.628591	0.185016	3.39749	0.00068006	0.0712954	FALSE	FALSE	putative auxin efflux carrier	AT5G16530	AT5G16530	27328
Potra001085g09393	117.565	0.441432	0.129777	3.40147	0.000670239	0.0712954	FALSE	FALSE	histone H1-like		AT2G18050	18371
Potra001379g11763	100.572	-0.55975	0.164733	-3.39793	0.000678976	0.0712954	FALSE	FALSE	N-debenzoyl-2'-deoxytaxol N-benzoyltransferase	AT1G28680	AT1G28680	18743
Potra000828g06617	407.965	0.403318	0.119061	3.38749	0.000705344	0.0734859	FALSE	FALSE	uncharacterized protein LOC105130429	AT3G19990	AT3G19990	17332
Potra155907g26779	2.52802	1.34879	0.398204	3.38718	0.000706146	0.0734859	FALSE	FALSE	gag-pol polyprotein		AT4G23160
Potra000430g02279	34.9867	0.471413	0.139395	3.38184	0.000720009	0.0744171	FALSE	FALSE	uncharacterized protein LOC105114907	AT2G34580	AT2G34580	19767
Potra001788g14523	306.87	0.240563	0.0711576	3.38071	0.000722981	0.0744171	TRUE	FALSE	protein LOC105637890 isoform		AT3G47590	8594
Potra187140g28483	14.4864	-1.3717	0.40571	-3.38099	0.000722262	0.0744171	TRUE	FALSE	protein N-like			6289
Potra000431g35506	89.776	0.467277	0.138481	3.37431	0.000740008	0.0749413	TRUE	FALSE	mechanosensitive ion channel protein		AT5G19520	15681
Potra000924g07481	180.593	0.277366	0.0822112	3.37383	0.000741311	0.0749413	FALSE	FALSE	UPF0481 protein At3g47200-like		AT4G31980	447
Potra001400g11894	4.11686	-3.13596	0.928601	-3.37708	0.000732593	0.0749413	FALSE	FALSE	RNA-binding protein		AT1G22910	16512
Potra001590g13148	4.98905	1.0033	0.2973	3.3747	0.000738966	0.0749413	FALSE	FALSE	CCR4-associated factor		AT3G44240	12594
Potra003056g20637	175.473	0.26501	0.0785282	3.37472	0.000738916	0.0749413	FALSE	FALSE	crt homolog 1	AT5G12170	AT5G12170	3427
Potra000586g04400	4.07089	-7.89588	2.34274	-3.37036	0.0007507	0.0756203	TRUE	FALSE	E3 ubiquitin-protein ligase		AT1G57820	10856
Potra000576g04295	17.1316	3.24377	0.963422	3.36693	0.000760113	0.0756802	FALSE	FALSE	repeat family protein	AT5G51160	AT5G51160	6970
Potra000869g07002	203.837	-0.657143	0.195216	-3.36625	0.000761989	0.0756802	FALSE	FALSE				13192
Potra000874g07028	48.0845	-1.2434	0.369298	-3.36693	0.000760109	0.0756802	TRUE	FALSE	threonine-protein kinase		AT3G47090	14395
Potra006181g25595	130.86	0.399309	0.118548	3.36832	0.000756288	0.0756802	FALSE	FALSE	conserved unknown protein			14745
Potra000521g03518	232.174	-0.28324	0.0841854	-3.36447	0.000766903	0.075902	FALSE	FALSE	uncharacterized protein LOC105128479 isoform	AT4G19420	AT4G19420	13044
Potra000468g02790	10.2324	0.838736	0.249479	3.36195	0.000773949	0.0763324	TRUE	FALSE	probable receptor-like protein		AT4G39110	563
Potra000663g05119	95.8671	-0.674191	0.200723	-3.35881	0.000782785	0.0769358	TRUE	FALSE	protein NRT1/ PTR FAMILY 3.1		AT1G68570	14262
Potra000730g05758	172.093	0.212634	0.0634152	3.35305	0.000799277	0.0780447	TRUE	FALSE	probable serine/threonine-protein		AT2G17220	7209
Potra002117g16443	90.1444	0.681378	0.203276	3.35199	0.000802339	0.0780447	TRUE	FALSE	biogenesis protein BOP1		AT2G40360	119
Potra002410g18337	89.1276	0.533529	0.159155	3.35226	0.000801552	0.0780447	FALSE	FALSE	transcription factor bHLH35		AT5G57150	848
Potra001183g10256	9.8581	0.998071	0.298131	3.34776	0.000814669	0.0785087	FALSE	FALSE	uncharacterized protein LOC105129658	AT5G52390	AT5G52390	16450
Potra001919g15234	219.447	0.197516	0.059004	3.3475	0.00081543	0.0785087	FALSE	FALSE	independent phosphoglycerate mutase		AT3G30841	13865
Potra003736g22631	325.508	0.215854	0.0644477	3.3493	0.000810169	0.0785087	FALSE	FALSE	GTP-binding protein		AT3G51300	15257
Potra000813g06473	295.985	0.317357	0.0949065	3.34389	0.000826115	0.0792678	FALSE	FALSE	Meiotic nuclear division	AT4G29170	AT4G29170	13139
Potra000835g06714	33.0027	-2.26746	0.680236	-3.33335	0.00085808	0.0820568	TRUE	FALSE	protein AIG2-like		AT4G31310	6333
Potra000837g06729	15.9843	0.735009	0.220631	3.33139	0.000864126	0.0823567	TRUE	FALSE	probable methyltransferase PMT7		AT5G04060	1399
Potra002900g20268	18.8913	-1.04168	0.312836	-3.3298	0.000869069	0.0825499	TRUE	FALSE	boron transporter 4		AT1G15460	10404
Potra000078g00276	271.72	0.242025	0.0727066	3.32879	0.000872249	0.0825749	TRUE	FALSE	keto reductase-like		AT1G04420	12289
Potra002341g17885	527.016	-0.198524	0.0596764	-3.32667	0.000878905	0.0829276	TRUE	FALSE	mannosyl-oligosaccharide glucosidase GCS1	AT1G67490	AT1G67490	6378
Potra002127g16491	17.0918	-0.705597	0.212289	-3.32375	0.000888152	0.0835217	TRUE	FALSE	uncharacterized protein LOC105122345 isoform		AT4G32630	26340
Potra000924g07485	1509.64	-0.223185	0.0672628	-3.31811	0.000906297	0.0846655	FALSE	FALSE	UDP-glucose pyrophosphorylase	AT5G17310	AT5G17310	5571
Potra157199g26801	18.7147	1.44661	0.435921	3.3185	0.000905008	0.0846655	TRUE	FALSE	anamorsin homolog isoform
Potra000461g02682	62.8871	-0.437402	0.131877	-3.31674	0.000910744	0.0848011	TRUE	FALSE	3-ketodihydrosphingosine reductase	AT3G50560	AT3G50560	20310
Potra004303g24792	131.062	0.20831	0.0629357	3.30989	0.00093334	0.0866201	FALSE	FALSE	D111/G-patch	AT4G34140	AT4G34140	11872
Potra000795g06306	80.3019	0.618193	0.186852	3.30847	0.000938073	0.0867054	TRUE	FALSE	disease resistance protein		AT3G14460
Potra174535g27728	69.9508	0.506351	0.153079	3.30778	0.000940385	0.0867054	TRUE	FALSE				24462
Potra001337g11471	2.35899	1.59543	0.482765	3.30478	0.000950523	0.0873556	FALSE	FALSE	protochlorophyllide-dependent translocon		AT4G25650	24182
Potra001394g11859	1.30101	1.58162	0.478813	3.30322	0.000955819	0.087558	FALSE	FALSE	uncharacterized protein LOC105110109		AT2G26190	9966
Potra000258g00996	474.361	0.185402	0.0562476	3.29617	0.000980143	0.0894966	FALSE	FALSE	DNA-(apurinic or apyrimidinic site) lyase	AT3G48425	AT3G48425	2770
Potra000408g01989	221.216	-0.613945	0.186605	-3.29007	0.00100161	0.0898826	FALSE	FALSE	elongation of fatty acids protein		AT3G06470	16431
Potra001143g09972	33.7304	0.473742	0.144013	3.28957	0.00100342	0.0898826	TRUE	FALSE	equilibrative nucleotide transporter 3		AT4G05120	27492
Potra001262g10884	2.78219	-1.03165	0.313504	-3.29071	0.000999345	0.0898826	FALSE	FALSE			AT1G18550
Potra001816g14660	324.306	0.398621	0.121042	3.29324	0.000990391	0.0898826	TRUE	FALSE	Bidirectional sugar transporter SWEET1	AT1G21460	AT1G21460	11082
Potra164017g27142	153.329	0.30969	0.0940547	3.29266	0.000992455	0.0898826	FALSE	FALSE	cell cycle checkpoint		AT4G02210	23981
Potra196739g30204	13.2466	-0.607225	0.184536	-3.29056	0.000999894	0.0898826	FALSE	FALSE	ATP synthase CF1 alpha	ATCG00120	ATCG00120
Potra008557g26182	19.3369	-0.549888	0.167294	-3.28696	0.00101277	0.0904334	FALSE	FALSE	WRKY transcription factor	AT5G43290	AT5G43290	1333
Potra002662g19697	53.2261	-0.348064	0.105985	-3.28408	0.00102315	0.0910733	FALSE	FALSE	uncharacterized protein LOC105129915		AT5G43310	698
Potra000142g00496	1346.92	0.355287	0.108401	3.27753	0.00104721	0.0926233	TRUE	FALSE	peroxiredoxin-2F, mitochondrial	AT3G06050	AT3G06050	10628
Potra000182g00731	66.503	0.342367	0.104486	3.27667	0.00105038	0.0926233	FALSE	FALSE	protein CHROMATIN REMODELING 19		AT2G02090	3760
Potra001093g09509	8.07895	1.37857	0.420703	3.27682	0.00104983	0.0926233	FALSE	FALSE	1-aminocyclopropane-1-carboxylate synthase	AT3G61510	AT3G61510	10898
Potra000454g02596	7.0256	-0.915028	0.279428	-3.27465	0.00105794	0.0927123	FALSE	FALSE	E3 ubiquitin protein ligase		AT2G30580	9855
Potra001624g13364	130.25	-0.239285	0.073067	-3.27487	0.00105712	0.0927123	FALSE	FALSE	uncharacterized protein At5g41620	AT3G11590	AT3G11590	15973
Potra000801g06350	53.574	0.500383	0.152929	3.27199	0.00106792	0.0932979	FALSE	FALSE				24949
Potra003928g23569	374.779	0.439907	0.134674	3.26646	0.00108901	0.0948476	TRUE	FALSE	membrane magnesium transporter		AT5G03345	20391
Potra000582g04346	18.2985	-3.13434	0.960523	-3.26316	0.00110179	0.0951978	TRUE	FALSE	tobamovirus multiplication protein 2A		AT1G32400	22140
Potra003284g21230	53.6438	-0.399519	0.122446	-3.26281	0.00110312	0.0951978	FALSE	FALSE	transcription factor 22			24870
Potra185863g28389	522.578	2.35077	0.720284	3.26367	0.00109977	0.0951978	TRUE	FALSE	endochitinase WIN8 isoform		AT3G12500	25298
Potra002389g35508	1.64165	2.52266	0.773363	3.26194	0.00110652	0.0952011	TRUE	FALSE	peroxidase 65-like
Potra000194g00836	6.46499	1.06574	0.327045	3.25869	0.00111929	0.0954298	FALSE	FALSE	GATA transcription factor		AT3G54810	5972
Potra002532g19088	5.25701	-1.0022	0.307421	-3.26002	0.00111406	0.0954298	TRUE	FALSE	transcription factor MYB1R1	AT5G56840	AT5G56840	4740
Potra149121g26643	12.738	-0.991119	0.304115	-3.25903	0.00111794	0.0954298	FALSE	FALSE	disease resistance protein		AT5G36930
Potra001231g30669	27.5913	0.351272	0.108062	3.25064	0.00115147	0.0978307	FALSE	FALSE	uncharacterized protein LOC105115795			840
Potra185044g28353	2361.68	-0.328276	0.101011	-3.24992	0.00115437	0.0978307	FALSE	FALSE	Thiamine thiazole synthase		AT5G54770
Potra000762g06025	23.8545	-1.88045	0.579247	-3.24638	0.00116882	0.0987604	TRUE	FALSE	prolycopene isomerase, chloroplastic		AT1G06820	10822
Potra000489g03060	31.3226	0.984103	0.303352	3.2441	0.00117822	0.0992584	TRUE	FALSE	Heat shock 22		AT4G25200	117
Potra002278g17467	31.2876	0.447812	0.138112	3.24239	0.00118532	0.0992649	FALSE	FALSE	probable methyltransferase PMT18	AT1G33170	AT1G33170	4388
Potra003654g22313	415.129	0.262588	0.0809732	3.24291	0.00118317	0.0992649	TRUE	FALSE	uncharacterized protein LOC105127192 isoform	AT1G05430	AT1G05430	4487
Potra002549g19200	459.659	0.305655	0.0943635	3.23913	0.00119897	0.100112	TRUE	FALSE	Protein phosphatase 1 regulatory subunit pprA	AT5G19680	AT5G19680	2303
Potra001385g11800	286.108	-0.342259	0.105725	-3.23726	0.00120682	0.100271	TRUE	FALSE	non-functional NADPH	AT1G59950	AT1G59950	29698
Potra002123g16469	56.7392	0.416605	0.128701	3.237	0.00120795	0.100271	FALSE	FALSE	metal transporter Nramp6	AT1G15960	AT1G15960	24345
Potra000689g05357	433.476	0.286562	0.0885656	3.23559	0.00121393	0.100472	TRUE	FALSE	transferase omega-like	AT4G19880	AT4G19880	1008
Potra183139g33616	219.508	-0.364201	0.112789	-3.22905	0.00124201	0.102098	TRUE	FALSE	3-hydroxyacyl-CoA		AT5G59770
Potra192305g28800	33.2552	0.442495	0.137059	3.22851	0.00124439	0.102098	FALSE	FALSE				28000
Potra193254g28868	20.6785	0.814184	0.252063	3.23009	0.00123753	0.102098	TRUE	FALSE	kinase regulatory subunit gamma	AT1G69800	AT1G69800	16394
Potra003007g20516	1042.4	-0.147328	0.0456546	-3.22701	0.0012509	0.102335	FALSE	FALSE	Biotin carboxyl carrier		AT5G16390	20157
Potra004543g25048	6.12537	1.31282	0.407381	3.2226	0.00127034	0.103626	FALSE	FALSE	conserved unknown protein		AT5G14345	16240
Potra000458g02652	2.52269	1.37887	0.428021	3.22151	0.00127518	0.103722	FALSE	FALSE	fidgetin-like protein 1		AT3G27120	2313
Potra002490g18820	65.7751	0.238604	0.0741408	3.21826	0.00128973	0.104605	FALSE	FALSE	for potassium SPOCK1		AT5G55630	23003
Potra002493g18834	36.4123	0.60171	0.187039	3.21703	0.00129526	0.104754	FALSE	FALSE	glycosyltransferase 71D1-like	AT1G07250	AT1G07250	15799
Potra001332g11451	158.511	0.26145	0.0812946	3.21608	0.00129956	0.104802	TRUE	FALSE	Peptide chain release		AT2G47020	5703
Potra001270g10986	24.6035	0.982189	0.305609	3.21387	0.00130959	0.105012	TRUE	FALSE	uncharacterized protein LOC105132232		AT2G45380	13573
Potra001519g12649	892.786	0.127508	0.0396738	3.2139	0.00130946	0.105012	FALSE	FALSE	complex subunit 11		AT5G18420	19774
Potra000464g02730	137.654	0.689468	0.214761	3.2104	0.00132553	0.10599	FALSE	FALSE	lipid-transfer protein		AT5G05960	10139
Potra002428g18441	590.99	-0.147925	0.0461561	-3.20488	0.0013512	0.107443	FALSE	FALSE	Casein kinase I		AT3G23340	27319
Potra007840g33340	5.30913	-1.21368	0.3787	-3.20486	0.0013513	0.107443	FALSE	FALSE	conserved unknown protein
Potra004057g24399	551.693	-0.374147	0.116775	-3.20399	0.00135538	0.107466	TRUE	FALSE	phosphoglycolate phosphatase 1B, chloroplastic		AT5G36700	26992
Potra000668g05179	13.105	0.85264	0.266336	3.20137	0.00136775	0.108144	TRUE	FALSE	Ammonium transporter 3 member		AT2G38290	7194
Potra001193g10322	1506.95	-0.303069	0.094751	-3.19858	0.00138105	0.108589	FALSE	FALSE	short-chain dehydrogenase TIC	AT5G02540	AT5G02540	4688
Potra009022g35289	45.1033	0.678853	0.212231	3.19866	0.00138069	0.108589	TRUE	FALSE				2973
Potra001156g10039	3.57136	2.11413	0.661903	3.19402	0.00140306	0.109769	FALSE	FALSE	potato inhibitor I family protein		AT5G43580	5562
Potra179573g28025	576.536	0.20114	0.062977	3.19387	0.00140381	0.109769	FALSE	FALSE	reductase homolog At1g07440		AT2G29360	30457
Potra001443g12128	493.747	0.203239	0.0636758	3.19177	0.00141404	0.110264	TRUE	FALSE	uncharacterized protein LOC105137110	AT3G62370	AT3G62370	14197
Potra001923g15254	233.766	0.151729	0.047578	3.18907	0.00142733	0.110971	FALSE	FALSE	uncharacterized protein LOC105110941		AT3G22220	29277
Potra003225g21059	212.062	0.199488	0.0625681	3.18834	0.00143094	0.110971	FALSE	FALSE	Phosphatase methylesterase 1	AT4G10050	AT4G10050	17671
Potra197539g34732	25.5864	-0.438432	0.137588	-3.18655	0.00143981	0.111353	TRUE	FALSE	ribosomal protein L4		AT2G20060
Potra000379g01675	7.14319	0.807726	0.253858	3.1818	0.00146362	0.112403	FALSE	FALSE	wall-associated receptor kinase		AT1G21270	28907
Potra001760g14317	25.575	1.09015	0.34256	3.18235	0.00146085	0.112403	FALSE	FALSE	protein PCC13-62		AT3G62730	21101
Potra170737g27541	15.5473	0.664796	0.208959	3.18147	0.00146529	0.112403	FALSE	FALSE	uncharacterized protein LOC105133646	AT5G05840	AT5G05840	166
Potra003700g22485	285.783	0.490065	0.154149	3.17917	0.00147695	0.112991	TRUE	FALSE	perakine reductase-like		AT1G60680	3805
Potra006364g25667	12.44	-1.19385	0.375814	-3.17671	0.00148956	0.113649	TRUE	FALSE	protein At3g47200-like isoform		AT3G50140
Potra003667g22373	278.674	-0.598791	0.188605	-3.17484	0.00149918	0.113735	TRUE	FALSE	UDP-glycosyltransferase 74F2		AT2G43820	19072
Potra006037g34100	4.27481	1.61424	0.508559	3.17415	0.00150275	0.113735	FALSE	FALSE	receptor-like serine/threonine			29007
Potra189637g28707	4.9836	0.907525	0.285908	3.17419	0.00150256	0.113735	FALSE	FALSE	class III peroxidase		AT1G49570	24390
Potra003109g20759	1077.7	0.13951	0.0439807	3.17207	0.00151357	0.114248	FALSE	FALSE	protein TRIGALACTOSYLDIACYLGLYCEROL 2, chloroplastic		AT3G20320	8117
Potra181824g28189	28.618	1.00901	0.318187	3.17111	0.00151855	0.11432	FALSE	FALSE	1-deoxy-D-xylulose 5-phosphate synthase		AT4G15560	2825
Potra001767g14358	35.2757	-0.661839	0.20898	-3.16699	0.00154024	0.115034	FALSE	FALSE	branched-like protein		AT1G68800	15765
Potra003149g20851	149.695	0.310745	0.0981095	3.16733	0.00153848	0.115034	FALSE	FALSE	RING finger and CHY		AT5G22920	3633
Potra004811g25185	3.01165	1.35116	0.426609	3.16721	0.00153907	0.115034	FALSE	FALSE	receptor-like serine/threonine		AT1G58190
Potra196434g34029	1.62131	-1.79674	0.567604	-3.16548	0.00154827	0.11533	FALSE	FALSE	uncharacterized protein LOC105131524
Potra001187g10282	7.54882	-1.76939	0.559454	-3.16271	0.00156308	0.116127	FALSE	FALSE	disease resistance-like protein		AT5G36930	28989
Potra000527g32942	1.71056	1.50843	0.477172	3.16119	0.00157127	0.116431	FALSE	FALSE
Potra000480g02947	72.3059	1.15927	0.36713	3.15767	0.00159036	0.117537	FALSE	FALSE				4735
Potra000405g01959	672.308	-0.267275	0.0847623	-3.15323	0.00161473	0.11841	TRUE	FALSE	stomatal closure-related actin-binding protein		AT2G26770	4124
Potra002386g18172	331.013	0.393952	0.124966	3.15248	0.0016189	0.11841	FALSE	FALSE	subtilisin-like protease	AT1G01900	AT1G01900	10142
Potra002778g19955	18.8743	1.06626	0.338221	3.15256	0.00161844	0.11841	TRUE	FALSE	pentatricopeptide repeat-containing		AT2G34400	8472
Potra003974g23902	215.373	-0.188697	0.0598493	-3.15288	0.0016167	0.11841	FALSE	FALSE	uncharacterized protein LOC105121941 isoform		AT5G01450	23839
Potra006871g25849	169.111	0.774287	0.245706	3.15128	0.00162557	0.118591	FALSE	FALSE	receptor-like serine/threonine		AT1G53430	8520
Potra001546g12815	153.4	0.286197	0.0908471	3.15031	0.00163096	0.118679	TRUE	FALSE	related protein At3g28050-like		AT3G28050	20630
Potra000417g02132	20.9052	0.623341	0.197986	3.14841	0.0016416	0.119146	TRUE	FALSE				2376
Potra000089g00302	34.4896	1.05505	0.33533	3.14629	0.00165353	0.119706	FALSE	FALSE
Potra000961g07905	1887.3	0.140834	0.0447773	3.14521	0.0016597	0.119846	FALSE	FALSE	proton pump interactor	AT4G27500	AT4G27500	13065
Potra001324g11382	36.6239	-0.310064	0.0987709	-3.13923	0.00169394	0.121083	TRUE	FALSE	uncharacterized protein LOC105126073		AT4G26370	3643
Potra001367g11683	307.237	0.749602	0.238765	3.13949	0.0016924	0.121083	FALSE	FALSE	monofunctional riboflavin biosynthesis		AT5G59750	6249
Potra001448g12195	261.694	0.190193	0.0605592	3.14061	0.00168596	0.121083	FALSE	FALSE	protoporphyrinogen oxidase, mitochondrial	AT5G14220	AT5G14220	22203
Potra002668g19709	2.55055	0.958671	0.305339	3.1397	0.00169121	0.121083	FALSE	FALSE				25336
Potra002475g18734	975.431	0.284935	0.0908443	3.13652	0.00170964	0.121897	TRUE	FALSE	uncharacterized protein LOC105127203			29708
Potra000032g32117	101.74	0.419675	0.134117	3.12917	0.00175302	0.122453	FALSE	FALSE	uncharacterized protein LOC105121392	AT4G19980	AT4G19980	10111
Potra000168g00631	275.76	0.248517	0.0793922	3.13024	0.00174662	0.122453	TRUE	FALSE	uncharacterized protein LOC105642644 isoform		AT3G62330	4913
Potra000536g03750	12.742	0.542203	0.17307	3.13286	0.00173114	0.122453	FALSE	FALSE	uncharacterized protein LOC105141243	AT3G20300	AT3G20300	4389
Potra000630g33085	2.07359	2.60219	0.83021	3.13438	0.00172219	0.122453	FALSE	FALSE	PROTEIN: uncharacterized protein			29673
Potra000921g07461	65.6893	0.642406	0.205268	3.12959	0.0017505	0.122453	TRUE	FALSE	containing phosphotransfer protein		AT3G21510	23440
Potra001017g08488	2.84478	-2.22793	0.711691	-3.13047	0.00174528	0.122453	FALSE	FALSE	At5g08430-like isoform			16167
Potra002050g16004	17.1791	0.544695	0.173897	3.13228	0.00173455	0.122453	FALSE	FALSE	RING-H2 finger protein ATL54	AT4G33565	AT4G33565	14313
Potra002384g18155	225.285	0.399372	0.127518	3.13189	0.00173685	0.122453	TRUE	FALSE	cysteine synthase-like	AT3G04940	AT3G04940	2193
Potra002661g19690	433.373	0.135352	0.0432629	3.12861	0.00175638	0.122453	FALSE	FALSE	tetratricopeptide repeat protein 38	AT1G27150	AT1G27150	1111
Potra002148g16614	262.575	0.280973	0.0898312	3.12779	0.00176126	0.122492	TRUE	FALSE	repeat-containing family		AT3G58180	10231
Potra004261g24749	86.0533	0.721861	0.230937	3.12579	0.0017733	0.123027	FALSE	FALSE	Trehalase 1 isoform		AT4G24040	25942
Potra161798g26967	28.7262	1.00276	0.321199	3.12192	0.00179674	0.124349	FALSE	FALSE	isocitrate lyase isoform			5673
Potra000862g06970	333.091	0.302205	0.0969283	3.11782	0.00182197	0.125521	TRUE	FALSE	uncharacterized protein LOC105141034	AT5G06370	AT5G06370	15800
Potra000928g07562	37.4492	-0.601898	0.193057	-3.11772	0.00182256	0.125521	FALSE	FALSE	ankyrin repeat-containing protein At3g12360-like			4847
Potra000223g31711	29.5523	1.12444	0.361301	3.1122	0.00185696	0.126589	FALSE	FALSE	Kunitz-type trypsin inhibitor		AT1G73260	22874
Potra002277g17456	325.042	-0.357953	0.115036	-3.11165	0.00186042	0.126589	FALSE	FALSE	U2af small subunit B		AT5G42820	3068
Potra004022g24306	274.189	0.333547	0.107148	3.11295	0.00185229	0.126589	FALSE	FALSE	E3 ubiquitin-protein ligase	AT3G05250	AT3G05250	20307
Potra152093g26700	84.1595	1.03954	0.333849	3.11379	0.00184704	0.126589	FALSE	FALSE	endo-1,3-beta		AT4G16260	27894
Potra159952g30962	10.6416	-0.591915	0.190101	-3.11369	0.00184764	0.126589	FALSE	FALSE	secoisolariciresinol dehydrogenase-like		AT3G26770
Potra002298g17557	1.28523	-1.1186	0.359766	-3.10924	0.00187572	0.127019	FALSE	FALSE				15476
Potra003044g20608	27.9484	0.350966	0.112855	3.10989	0.00187157	0.127019	FALSE	FALSE	Proteasome assembly chaperone 2		AT3G18940	3031
Potra002074g16170	278.676	0.409921	0.131883	3.10822	0.00188221	0.127155	TRUE	FALSE	endo-1,3-beta	AT1G78520	AT1G78520	1596
Potra000656g05054	243.109	-0.179981	0.0579402	-3.10632	0.00189433	0.127669	FALSE	FALSE	domain-containing protein At4g18375		AT5G53060	6622
Potra189302g28673	5743.64	0.496014	0.159738	3.10516	0.00190176	0.127865	TRUE	FALSE	envelope pore protein 16, chloroplastic	AT2G28900	AT2G28900	23687
Potra002056g16033	28.5342	0.48034	0.15477	3.10357	0.00191203	0.128251	FALSE	FALSE	uncharacterized protein LOC105123599	AT3G05980	AT3G05980	4679
Potra000493g03142	1041.75	0.206134	0.0664356	3.10277	0.0019172	0.128294	TRUE	FALSE	probable 2-oxoglutarate-dependent dioxygenase At3g49630	AT3G50210	AT3G50210	11251
Potra001781g14491	28.6476	0.761807	0.245592	3.10192	0.0019227	0.128358	FALSE	FALSE	class I heat		AT5G59720	10276
Potra003850g23152	11.0903	0.76654	0.24761	3.09576	0.00196312	0.130695	FALSE	FALSE	pyranopterin monophosphate synthase		AT2G31955	13642
Potra197181g29205	76.6452	-0.455717	0.147234	-3.09518	0.00196694	0.130695	TRUE	FALSE	uncharacterized protein LOC105116884			22228
Potra185320g28364	156.032	-0.465221	0.150465	-3.09189	0.00198888	0.131843	TRUE	FALSE	channel modifier 1			5545
Potra000806g06396	2.69111	-1.70926	0.553052	-3.0906	0.00199753	0.131844	FALSE	FALSE	tau class glutathione transferase		AT1G17180	11599
Potra000820g06548	79.8664	-0.28879	0.0934445	-3.0905	0.0019982	0.131844	FALSE	FALSE	protein TPX2-like		AT4G22860	6537
Potra010309g26559	74.8822	-1.25702	0.407027	-3.0883	0.00201303	0.132514	TRUE	FALSE	cytosolic sulfotransferase 15		AT5G07010	16516
Potra002082g16221	49.2202	-0.257032	0.0833709	-3.08299	0.0020493	0.134588	FALSE	FALSE	probable ubiquitin-conjugating enzyme E2 C		AT1G50490	16012
Potra000517g03431	2260.26	-0.237389	0.0770173	-3.08229	0.00205417	0.134596	TRUE	FALSE	reductase [NADH]		AT2G05990	20032
Potra000166g00621	31.1626	0.416712	0.135294	3.08005	0.00206968	0.135055	FALSE	FALSE	threonine-protein kinase		AT3G17380	4270
Potra001176g10184	193.486	0.237877	0.0772526	3.07921	0.0020755	0.135055	TRUE	FALSE	uncharacterized protein LOC105120922		AT5G57230	285
Potra191868g28771	7.36101	-0.920498	0.298915	-3.07947	0.00207372	0.135055	FALSE	FALSE	protein PLASTID MOVEMENT		AT5G38150	12532
Potra000192g34039	65.9882	-0.402943	0.130899	-3.07828	0.00208197	0.135166	TRUE	FALSE	TRNAse Z4 isoform			23248
Potra000554g03989	161.992	0.273335	0.0888786	3.07538	0.00210236	0.13589	TRUE	FALSE	protein SYS1 homolog		AT1G79990	8156
Potra005402g25383	7981.44	-0.200228	0.0651081	-3.07533	0.00210273	0.13589	TRUE	FALSE	Pyrophosphate-energized vacuolar membrane proton		AT1G15690	432
Potra001131g09933	1150.25	0.309172	0.100568	3.07427	0.0021102	0.136062	TRUE	FALSE				4003
Potra002169g16742	332.996	-0.290234	0.0945819	-3.06859	0.00215068	0.138357	TRUE	FALSE	protein IQ-DOMAIN 1		AT2G26180	14068
Potra003938g23640	311.826	-0.186932	0.0609464	-3.06716	0.00216104	0.138708	FALSE	FALSE	protein TRIGALACTOSYLDIACYLGLYCEROL 3		AT1G65410	25326
Potra000530g03685	63.7863	0.546363	0.178188	3.06621	0.00216789	0.138833	TRUE	FALSE	copper transport protein	AT5G05365	AT5G05365	17584
Potra199244g29385	40.3822	0.810176	0.264301	3.06535	0.00217413	0.138918	TRUE	FALSE	probable receptor-like protein
Potra004878g25202	49.6339	-0.423892	0.13834	-3.06414	0.00218297	0.139169	TRUE	FALSE	uncharacterized protein At4g08330		AT4G08330	5917
Potra000418g02136	43.0797	0.651338	0.212669	3.06268	0.00219363	0.139534	TRUE	FALSE	probable aminotransferase TAT2		AT5G53970	9337
Potra000874g33448	28.6418	0.981351	0.32067	3.06031	0.00221107	0.140067	TRUE	FALSE	conserved unknown protein			29906
Potra001509g12588	4.53776	1.0784	0.352407	3.0601	0.00221263	0.140067	FALSE	FALSE	UDP-glycosyltransferase 87A1		AT2G30140	138
Potra001634g13447	334.783	0.418278	0.136743	3.05886	0.0022218	0.140067	TRUE	FALSE	uncharacterized protein YwbO	AT5G38900	AT5G38900	1749
Potra004071g24434	152.41	-0.36245	0.118485	-3.05904	0.00222047	0.140067	TRUE	FALSE	protein LOC105121886 isoform	AT3G08840	AT3G08840	3785
Potra001205g30655	155.887	0.3411	0.111543	3.058	0.00222817	0.140157	TRUE	FALSE	E3 ubiquitin-protein ligase		AT3G61460	28996
Potra000836g06717	9.62315	-1.80408	0.590722	-3.05402	0.00225794	0.140222	FALSE	FALSE	serine/threonine-protein		AT1G11300	2544
Potra000972g08029	443.42	-0.268914	0.0879696	-3.0569	0.00223637	0.140222	FALSE	FALSE	alpha-trehalose-phosphate synthase [UDP-forming]		AT4G17770	3362
Potra001181g10249	30.4531	-0.33541	0.109774	-3.05547	0.0022471	0.140222	FALSE	FALSE	repeat-containing protein		AT4G13650	11052
Potra001687g35074	15.7216	0.541578	0.17734	3.05389	0.00225893	0.140222	FALSE	FALSE	conserved unknown protein			11013
Potra002377g18111	95.5905	0.491335	0.160879	3.05407	0.0022576	0.140222	FALSE	FALSE	chloroplastic-like isoform		AT2G21940	8508
Potra186308g28428	21.7613	0.566411	0.185342	3.05604	0.00224282	0.140222	FALSE	FALSE	Mechanosensitive ion channel		AT1G78610	11207
Potra000417g02133	418.163	0.28133	0.0921588	3.05267	0.00226817	0.140488	TRUE	FALSE	Somatic embryogenesis receptor kinase		AT3G43740	6564
Potra002131g16511	410.764	0.424004	0.13894	3.05172	0.00227536	0.140626	TRUE	FALSE	protein YLS2-like	AT3G51420	AT3G51420	1715
Potra002458g18635	925.259	0.41624	0.136508	3.04919	0.00229457	0.141503	TRUE	FALSE	Chloroplast stem-loop binding protein	AT3G63140	AT3G63140	4788
Potra001157g10044	161.338	0.335513	0.110223	3.04396	0.00233489	0.143365	FALSE	FALSE	protein FAR1-RELATED	AT3G07500	AT3G07500	9047
Potra180116g28077	19.7174	-0.717472	0.235698	-3.04403	0.00233432	0.143365	FALSE	FALSE	fasciclin-like arabinogalactan protein	AT5G44130	AT5G44130	18914
Potra004016g24238	495.562	0.23424	0.0769799	3.04288	0.00234329	0.14357	FALSE	FALSE	25.3 kDa		AT1G11890	20345
Potra000194g00835	18.4685	0.776996	0.255528	3.04075	0.00235991	0.143655	FALSE	FALSE	uncharacterized protein LOC105115977 isoform		AT5G10830	7970
Potra000607g04621	321.121	0.260579	0.0856897	3.04096	0.00235822	0.143655	TRUE	FALSE	ras-related protein RABC2a		AT5G03530	2017
Potra193138g28857	120.689	0.622634	0.204702	3.04166	0.00235277	0.143655	FALSE	FALSE	conserved unknown protein
Potra199996g29462	936.311	-0.189571	0.0623904	-3.03847	0.00237785	0.144437	FALSE	FALSE	anaphase-promoting complex subunit 2	AT2G04660	AT2G04660	4962
Potra002701g19795	177.28	0.337051	0.111006	3.03633	0.00239474	0.145151	FALSE	FALSE	uncharacterized protein LOC105134404 isoform	AT3G59490	AT3G59490	4163
Potra001174g10170	1710.28	0.406181	0.133847	3.03467	0.00240797	0.145641	FALSE	FALSE	Cysteine proteinase inhibitor	AT3G12490	AT3G12490	27220
Potra000151g00533	265.78	0.189722	0.0625456	3.03334	0.00241867	0.145976	FALSE	FALSE	ARM repeat superfamily protein, putative	AT5G22820	AT5G22820	6526
Potra183547g28312	13.0663	-0.947238	0.312397	-3.03217	0.00242805	0.146231	TRUE	FALSE	domain containing receptor kinase	AT3G08870	AT3G08870	30488
Potra004540g25044	295.882	0.292508	0.0965491	3.02963	0.00244851	0.14715	FALSE	FALSE	uncharacterized protein LOC105133067	AT2G29670	AT2G29670	14331
Potra000793g06287	338.798	0.158469	0.0523425	3.02754	0.00246556	0.147548	FALSE	FALSE	uncharacterized protein LOC105120925		AT4G29960	81
Potra003132g20818	137.839	-0.793797	0.262188	-3.02759	0.00246511	0.147548	TRUE	FALSE	protein CHUP1, chloroplastic		AT4G18570	5127
Potra000378g01639	102.739	-0.984552	0.325316	-3.02645	0.00247442	0.147613	FALSE	FALSE	reticuline 7-O		AT4G35160	18475
Potra000520g03485	51.9893	-0.512384	0.169337	-3.02582	0.00247958	0.147613	TRUE	FALSE	probable serine/threonine-protein		AT1G18390	175
Potra000781g06157	197.348	-1.09609	0.362505	-3.02367	0.00249731	0.147613	TRUE	FALSE	dehydrogenase family protein		AT1G77120	9795
Potra000941g07702	279.452	0.208093	0.0688364	3.02301	0.00250271	0.147613	FALSE	FALSE	uncharacterized protein LOC105128122	AT5G61450	AT5G61450	3630
Potra001787g14519	213.273	-0.722803	0.238906	-3.02547	0.00248249	0.147613	FALSE	FALSE	Ethylene-responsive transcription factor RAP2-3	AT3G16770	AT3G16770	3658
Potra003127g20811	582.447	0.164775	0.0545198	3.0223	0.0025086	0.147613	FALSE	FALSE	wall integrity protein scw1	AT1G76940	AT1G76940	6649
Potra003304g21293	3.23881	1.89941	0.62859	3.0217	0.00251357	0.147613	FALSE	FALSE	major allergen Pru			30430
Potra006903g25861	248.134	0.633549	0.209653	3.02189	0.00251201	0.147613	FALSE	FALSE	slug protein 5		AT1G01630	29608
Potra200545g29519	188.061	-0.564873	0.186869	-3.02282	0.00250428	0.147613	FALSE	FALSE	cytochrome P450 family protein		AT4G37370	30609
Potra000561g04066	57.505	0.316833	0.104941	3.01915	0.00253486	0.147952	TRUE	FALSE	box/LRR-repeat protein			21440
Potra001317g11303	143.904	1.35743	0.44961	3.01913	0.00253503	0.147952	TRUE	FALSE	uncharacterized protein LOC105141835 isoform			21741
Potra006939g25873	37.2944	1.23566	0.409208	3.01963	0.00253081	0.147952	TRUE	FALSE	ankyrin repeat-containing protein		AT4G14390	11454
Potra002604g19543	320.163	-0.235344	0.0779833	-3.01788	0.00254546	0.148255	TRUE	FALSE	threonine-protein kinase		AT3G20860	3964
Potra000809g06442	13.2665	-0.76714	0.254645	-3.01259	0.00259032	0.150544	TRUE	FALSE	probable metal-nicotianamine transporter		AT1G48370	6317
Potra188429g28597	0.763257	2.41606	0.802146	3.01199	0.0025954	0.150544	FALSE	FALSE	receptor-like serine/threonine
Potra001583g13094	168.961	0.321854	0.106882	3.01129	0.00260139	0.150583	TRUE	FALSE	DNA-directed RNA polymerase V subunit 1		AT2G40030	24625
Potra000635g04851	102.9	-0.223662	0.0743885	-3.00667	0.00264129	0.151652	FALSE	FALSE	probable DNA helicase MCM8 isoform	AT3G09660	AT3G09660	15309
Potra001501g12517	8.37882	-0.792817	0.263686	-3.00667	0.00264128	0.151652	TRUE	FALSE				28513
Potra001713g13939	114.479	0.361737	0.120244	3.00836	0.00262658	0.151652	TRUE	FALSE	tetraspanin-6-like	AT3G12090	AT3G12090	18182
Potra176600g27897	4.3307	0.713571	0.237282	3.00728	0.00263601	0.151652	FALSE	FALSE	sarcoplasmic reticulum histidine-rich calcium-binding protein			20133
Potra000116g00378	47.3894	-0.445717	0.148302	-3.00547	0.00265168	0.15194	FALSE	FALSE				7198
Potra001534g12738	408.564	0.164986	0.0549364	3.00322	0.00267143	0.152283	TRUE	FALSE	transporter MRS2-1		AT1G16010	15246
Potra002947g20371	89.1571	-0.379823	0.126484	-3.00294	0.00267385	0.152283	FALSE	FALSE	uncharacterized protein LOC105121096		AT2G25290	9580
Potra004141g32565	240.137	0.293443	0.0977384	3.00233	0.00267919	0.152283	FALSE	FALSE	probable polyamine transporter At3g13620	AT3G13620	AT3G13620	1262
Potra181061g28129	2.21674	-2.92701	0.97459	-3.00332	0.00267048	0.152283	TRUE	FALSE	malate dehydrogenase, mitochondrial		AT3G15020	8134
Potra000808g33374	6.37664	0.726311	0.242011	3.00115	0.00268966	0.152572	FALSE	FALSE	conserved unknown protein			7454
Potra001779g14472	724.137	-0.188924	0.0630005	-2.99877	0.00271071	0.153459	FALSE	FALSE	Pectin lyase-like	AT4G23820	AT4G23820	19551
Potra170977g27560	13.722	0.581675	0.194093	2.99689	0.00272751	0.154102	FALSE	FALSE	gated ion channel	AT3G48010	AT3G48010	5588
Potra000845g06810	261.983	-0.235609	0.0787101	-2.99338	0.00275905	0.154956	TRUE	FALSE	uncharacterized protein LOC105140805		AT1G73390	22181
Potra001834g14755	1296.33	0.213345	0.0712507	2.99428	0.00275092	0.154956	TRUE	FALSE	soluble inorganic pyrophosphatase	AT1G01050	AT1G01050	8940
Potra002581g19411	564.497	0.240659	0.080392	2.99357	0.00275731	0.154956	TRUE	FALSE	Ras-related protein		AT1G43890	20037
Potra001545g12808	655.766	-0.31335	0.104759	-2.99115	0.00277926	0.155474	FALSE	FALSE	transporter C family		AT3G62700	13245
Potra180059g28071	152.338	-0.382094	0.127736	-2.99128	0.00277811	0.155474	FALSE	FALSE	UDP-glycosyltransferase 87A1		AT2G30140	1705
Potra001062g09109	232.758	-0.228116	0.0762888	-2.99017	0.00278826	0.15567	TRUE	FALSE	monoglyceride lipase-like	AT5G11650	AT5G11650	638
Potra000526g03611	164.372	-0.548282	0.183534	-2.98735	0.00281408	0.156187	TRUE	FALSE	ubiquitin-protein ligase COP1	AT2G32950	AT2G32950	9514
Potra000735g05788	271.566	0.397183	0.13295	2.98745	0.00281313	0.156187	FALSE	FALSE	Auxin efflux carrier		AT2G01420	10304
Potra006906g25862	158.325	-0.815348	0.272861	-2.98815	0.00280672	0.156187	FALSE	FALSE	ankyrin repeat-containing protein		AT4G03490	22184
Potra002395g18232	956.527	0.243235	0.0814632	2.98582	0.00282815	0.156421	FALSE	FALSE	3-hexulose-6-phosphate	AT5G52190	AT5G52190	15831
Potra009742g26422	29.546	-0.614549	0.205831	-2.98569	0.00282935	0.156421	FALSE	FALSE	NBS disease resistance-like		AT5G36930	30390
Potra002848g20125	123.212	-0.231782	0.0776607	-2.98454	0.00284004	0.156706	FALSE	FALSE	uncharacterized protein LOC105637599	AT2G25290	AT2G25290	15915
Potra004048g24385	12.8322	-0.896125	0.300558	-2.98154	0.00286804	0.157943	TRUE	FALSE	truncated transcription factor CAULIFLOWER		AT1G69120	25310
Potra000685g05312	299.974	-0.302016	0.101358	-2.97971	0.00288522	0.158273	FALSE	FALSE	prolycopene isomerase, chloroplastic	AT1G57770	AT1G57770	21023
Potra000710g34723	1.31696	-1.30364	0.437497	-2.97977	0.00288463	0.158273	FALSE	FALSE	probable aquaporin NIP5		AT4G10380	137
Potra000968g07979	3.98334	1.47671	0.495767	2.97864	0.00289531	0.15852	FALSE	FALSE	chitotriosidase-1-like	AT4G19810	AT4G19810	22862
Potra000382g01715	36.5381	0.740592	0.248894	2.97553	0.00292479	0.15927	FALSE	FALSE	protein N-like		AT5G36930	19220
Potra002228g17125	18.4938	0.533406	0.17926	2.9756	0.00292414	0.15927	FALSE	FALSE	uncharacterized protein LOC105127684		AT1G71480	3925
Potra004102g24502	91.882	0.572195	0.192308	2.97542	0.0029259	0.15927	FALSE	FALSE	tau class glutathione transferase		AT3G09270	7755
Potra000691g05377	572.73	0.143575	0.0482817	2.97369	0.00294241	0.159862	FALSE	FALSE	RNA-binding protein	AT3G04500	AT3G04500	8158
Potra000180g00710	917.079	0.181048	0.0609396	2.97095	0.00296885	0.160374	FALSE	FALSE	GDSL esterase/lipase CPRD49		AT3G11210	1326
Potra001061g09101	377.467	-0.185191	0.0623166	-2.97178	0.00296077	0.160374	TRUE	FALSE	repressor protein 4 homolog 6	AT5G11350	AT5G11350	2748
Potra002374g18095	96.4615	0.357743	0.120391	2.9715	0.00296349	0.160374	TRUE	FALSE	purple acid phosphatase		AT4G37000	5580
Potra000776g33331	245.519	-0.931899	0.313751	-2.97019	0.0029762	0.160466	TRUE	FALSE	conserved unknown protein			12046
Potra003495g21829	628.014	-0.223417	0.0752732	-2.96808	0.00299664	0.16065	FALSE	FALSE	uncharacterized protein LOC105113541		AT1G02890	27372
Potra003877g23292	705.034	0.185154	0.0623686	2.96871	0.00299057	0.16065	TRUE	FALSE	S-adenosylmethionine carrier		AT4G39460	4044
Potra003895g23390	37.1213	-0.93039	0.31345	-2.96823	0.00299525	0.16065	FALSE	FALSE	protein ECERIFERUM 26	AT4G13840	AT4G13840	18857
Potra000453g02576	105.327	0.261858	0.0882907	2.96586	0.00301837	0.161508	FALSE	FALSE	probable magnesium transporter		AT1G34470	13232
Potra001259g10862	124.669	-0.487077	0.164302	-2.96452	0.0030316	0.161606	TRUE	FALSE	peroxidase 64-like		AT5G42180	6789
Potra200298g29487	5.66115	1.03787	0.350043	2.96498	0.00302706	0.161606	FALSE	FALSE	receptor-like serine/threonine		AT1G58190
Potra000892g07218	35.2766	0.957302	0.323059	2.96325	0.00304413	0.161968	FALSE	FALSE	isocitrate lyase isoform	AT3G21720	AT3G21720	2944
Potra001875g14976	21.705	-0.435595	0.147074	-2.96173	0.00305918	0.162159	FALSE	FALSE	transcription factor bHLH91-like		AT2G31220	13729
Potra002259g31736	2.57381	1.64244	0.554446	2.9623	0.00305349	0.162159	TRUE	FALSE	uncharacterized protein LOC105115580
Potra007807g26035	56.7112	0.327275	0.110621	2.95852	0.00309123	0.163552	FALSE	FALSE	protein disulfide-isomerase LQY1		AT2G24860	10162
Potra004117g24532	654.331	-0.220462	0.0745448	-2.95744	0.00310202	0.163817	FALSE	FALSE	bifunctional protein ArgJ, chloroplastic	AT2G37500	AT2G37500	8834
Potra000432g02292	14.4455	0.60549	0.204976	2.95395	0.0031373	0.165064	TRUE	FALSE	RELATED SEQUENCE 11		AT1G10240	3623
Potra001085g09391	67.6329	0.409466	0.138616	2.95396	0.00313729	0.165064	TRUE	FALSE	uncharacterized protein LOC105137943		AT4G13030	9403
Potra001882g14988	227.483	0.289864	0.098175	2.95252	0.0031519	0.165524	FALSE	FALSE	glutathione S-transferase	AT2G29420	AT2G29420	18913
Potra001257g10844	63.593	0.49021	0.166159	2.95025	0.00317515	0.166437	FALSE	FALSE	uncharacterized protein LOC105134518 isoform	AT4G32090	AT4G32090	18032
Potra000740g05840	44.4695	-0.273946	0.0928938	-2.94902	0.00318783	0.166629	FALSE	FALSE	uncharacterized protein LOC105134389		AT2G43310	3977
Potra001256g10805	119.751	-0.372827	0.126442	-2.94861	0.00319209	0.166629	FALSE	FALSE	threonine-protein kinase		AT5G56040	9226
Potra001759g14313	688.723	-0.238727	0.08099	-2.94761	0.00320237	0.166629	FALSE	FALSE	TESTA 12-like	AT3G03620	AT3G03620	1377
Potra180831g33651	3.35864	-1.30206	0.441704	-2.94782	0.00320026	0.166629	TRUE	FALSE	protein N-like			9619
Potra000502g03248	11.582	-1.18282	0.401387	-2.94685	0.00321034	0.166737	TRUE	FALSE	protein N-like		AT5G36930	613
Potra000431g02283	441.081	0.238963	0.0811471	2.94481	0.00323151	0.167028	FALSE	FALSE	Calcium-binding EF hand family	AT1G64850	AT1G64850	10598
Potra001391g11830	62.8677	-0.535168	0.181732	-2.94482	0.0032314	0.167028	TRUE	FALSE	uncharacterized protein LOC105122811		AT5G13500	11265
Potra004478g24963	92.7968	0.964508	0.32755	2.94461	0.00323363	0.167028	FALSE	FALSE	thaumatin-like protein		AT4G11650	8728
Potra002218g17076	150.093	-0.256931	0.0872744	-2.94395	0.00324055	0.16708	FALSE	FALSE	uncharacterized protein LOC105139331	AT2G36000	AT2G36000	26397
Potra001430g12071	84.0953	0.84908	0.288628	2.94178	0.00326331	0.167948	TRUE	FALSE	phosphate/phosphate translocator		AT3G10290	20683
Potra000544g03848	78.2989	0.282191	0.0959606	2.94069	0.00327479	0.168233	FALSE	FALSE	uncharacterized protein LOC105649919 isoform		AT5G20030	5757
Potra002268g17392	8.40698	0.6052	0.205879	2.93959	0.00328645	0.168526	FALSE	FALSE	activated malate transporter 9		AT3G18440	14731
Potra001115g09792	17.0818	0.837715	0.28509	2.93842	0.00329889	0.168858	FALSE	FALSE				587
Potra002152g16645	1374.97	0.228787	0.0779098	2.93656	0.00331877	0.169569	FALSE	FALSE	ATP sulfurylase 1	AT4G14680	AT4G14680	2884
Potra000603g04579	817.961	-0.222505	0.0758118	-2.93497	0.00333582	0.169827	TRUE	FALSE	Importin subunit alpha		AT3G06720	20482
Potra005292g25345	66.9426	-0.248473	0.0846479	-2.93537	0.00333146	0.169827	TRUE	FALSE	transcription factor BIM2		AT1G69010	23198
Potra001074g30513	1.98071	1.22124	0.416364	2.93311	0.00335583	0.170271	TRUE	FALSE	uncharacterized protein LOC105640439			12672
Potra001893g15067	1388.63	0.26105	0.0890032	2.93304	0.00335657	0.170271	FALSE	FALSE	annexin D1-like	AT1G35720	AT1G35720	18300
Potra000488g03040	3.92896	1.24289	0.424208	2.9299	0.00339068	0.170777	FALSE	FALSE	ethylene-responsive transcription		AT5G64750	20730
Potra000509g03355	331.261	0.263046	0.0897652	2.93038	0.00338549	0.170777	TRUE	FALSE	esterase/lipase At5g62930	AT5G62930	AT5G62930	20899
Potra000712g05581	71.296	-0.324687	0.110808	-2.93019	0.00338758	0.170777	TRUE	FALSE	PRA1 family protein H		AT4G27540	6597
Potra002413g18361	122.374	-1.01673	0.346942	-2.93055	0.00338364	0.170777	FALSE	FALSE	eugenol synthase 1-like		AT1G75280	4527
Potra001638g13459	69.0353	-0.305735	0.104384	-2.92896	0.00340101	0.170993	FALSE	FALSE	ubiquitin-protein ligase ATL4	AT3G60220	AT3G60220	17608
Potra002334g17840	79.9938	0.284336	0.0971953	2.92541	0.00344008	0.172399	TRUE	FALSE	protein C16E8.02		AT1G18720	9237
Potra002554g19230	43.1773	0.362959	0.124076	2.92531	0.00344116	0.172399	FALSE	FALSE	pentatricopeptide repeat-containing	AT2G42920	AT2G42920	2923
Potra149337g26646	1171.84	-0.414126	0.14164	-2.92378	0.00345805	0.172939	FALSE	FALSE	hydroxy-acid oxidase		AT3G14420	1846
Potra000706g05519	40.5908	-0.323845	0.110872	-2.9209	0.00349025	0.173037	FALSE	FALSE	pentatricopeptide repeat-containing protein At2g27610	AT2G27610	AT2G27610	24685
Potra000870g07006	13.3681	0.650686	0.222735	2.92135	0.00348522	0.173037	FALSE	FALSE	uncharacterized protein LOC8276587		AT1G30320	6720
Potra001063g09132	1.217	2.10501	0.720202	2.92281	0.00346892	0.173037	FALSE	FALSE	serine/threonine-protein		AT1G11350	3821
Potra001308g11243	1249.64	-0.128808	0.0440991	-2.92087	0.00349058	0.173037	FALSE	FALSE	kinase II subunit		AT2G23070	18425
Potra162768g27039	52.4555	-2.64227	0.904553	-2.92108	0.00348825	0.173037	TRUE	FALSE	ankyrin repeat-containing protein		AT1G07710
Potra001255g10797	15.8346	0.795325	0.27252	2.91841	0.00351816	0.173493	TRUE	FALSE	Do-like 5		AT4G18370	28578
Potra002637g19625	3.12131	1.55373	0.532296	2.91892	0.00351248	0.173493	FALSE	FALSE	mediator of RNA polymerase		AT5G52470	24979
Potra002955g20387	50.528	0.555139	0.190178	2.91905	0.00351099	0.173493	FALSE	FALSE	protein GLUTAMINE DUMPER		AT5G57685	21581
Potra000508g03334	48.3265	0.791617	0.271456	2.91619	0.00354336	0.174129	TRUE	FALSE	GABA transporter 1	AT1G08230	AT1G08230	19756
Potra001383g11792	34.3349	0.442644	0.151766	2.91662	0.0035385	0.174129	TRUE	FALSE	NADH dehydrogenase [ubiquinone] complex I, assembly		AT3G28700	11210
Potra200380g29492	11.0354	1.34426	0.461224	2.91455	0.00356206	0.174745	FALSE	FALSE
Potra009091g33486	78.1762	2.77275	0.952157	2.91208	0.00359033	0.175827	TRUE	FALSE	B3 domain-containing			19628
Potra145311g26620	9.29759	-1.04269	0.358276	-2.9103	0.0036108	0.176524	FALSE	FALSE	Leucine-rich repeat		AT4G08850
Potra000099g00328	0.820529	-1.89087	0.650207	-2.9081	0.00363636	0.177467	FALSE	FALSE			AT4G24200
Potra000243g00960	1405.28	-0.248371	0.0854809	-2.90558	0.00366579	0.178595	FALSE	FALSE	uncharacterized protein At3g15000	AT3G15000	AT3G15000	13958
Potra001117g09863	73.1541	-0.698878	0.240674	-2.90384	0.00368622	0.178975	TRUE	FALSE	dependent glyceraldehyde-3-phosphate		AT2G24270	9097
Potra007488g25975	913.354	-0.138325	0.0476274	-2.90432	0.00368048	0.178975	FALSE	FALSE	tyrosine-phosphatase PTP1	AT1G71860	AT1G71860	1344
Potra000520g03479	289.386	-0.221648	0.0763968	-2.90128	0.00371644	0.180133	FALSE	FALSE	probable aspartyl aminopeptidase	AT5G04710	AT5G04710	29320
Potra001377g11758	1.5561	1.27291	0.438904	2.90021	0.00372914	0.180147	FALSE	FALSE	uncharacterized protein LOC105132057			12156
Potra002305g17580	882.766	0.214928	0.0741286	2.8994	0.00373881	0.180147	TRUE	FALSE	beta-1,3		AT5G62620	26973
Potra002555g19258	582.168	0.186116	0.0641963	2.89918	0.00374145	0.180147	FALSE	FALSE	Signal peptide peptidase	AT4G33410	AT4G33410	22677
Potra006972g25882	36.6358	0.403098	0.139042	2.89911	0.00374219	0.180147	FALSE	FALSE	transcription factor bHLH79		AT5G62610	5593
Potra001031g08655	10.4524	1.71729	0.593128	2.89531	0.00378789	0.180809	FALSE	FALSE	alpha-amylase/subtilisin inhibitor			6547
Potra003272g21192	2536.78	0.215622	0.0744203	2.89736	0.00376321	0.180809	FALSE	FALSE	cyclin D3-2	AT3G50070	AT3G50070	408
Potra006972g25881	17.9084	0.492872	0.170179	2.8962	0.0037771	0.180809	FALSE	FALSE	transcription factor BPE			12892
Potra160789g26878	736.224	-0.249757	0.0862526	-2.89564	0.00378381	0.180809	FALSE	FALSE	transcription factor bHLH48		AT3G57800	16093
Potra161154g26914	745.239	-0.182661	0.0630577	-2.89672	0.00377081	0.180809	FALSE	FALSE	leucine-rich repeat receptor		AT3G51740	15206
Potra001078g09314	35.3157	-0.328208	0.113386	-2.8946	0.00379644	0.180912	FALSE	FALSE	Alanine--glyoxylate aminotransferase	AT3G08860	AT3G08860	388
Potra000186g00747	23.8003	0.718045	0.248242	2.89253	0.00382156	0.181732	FALSE	FALSE	uncharacterized protein LOC105142675		AT5G52390	15597
Potra175727g27826	213.803	0.409383	0.141551	2.89212	0.00382649	0.181732	TRUE	FALSE	Uncharacterized protein isoform		AT3G22550	21889
Potra198799g29352	117.609	1.03623	0.358562	2.88996	0.00385286	0.182679	TRUE	FALSE	like lectin/glucanase, subgroup		AT4G23160
Potra001030g08646	1.82657	1.28217	0.444097	2.88714	0.00388758	0.184016	FALSE	FALSE	LOB domain-containing		AT5G63090	17662
Potra002230g17140	21.2861	0.572776	0.198509	2.88539	0.0039093	0.184736	FALSE	FALSE	uncharacterized protein LOC105132500 isoform		AT3G04030	21149
Potra001409g11952	20.9433	0.440003	0.15266	2.88223	0.00394868	0.185536	FALSE	FALSE	uncharacterized protein LOC105118059		AT1G65810	6476
Potra001719g13994	2012.61	0.2447	0.0849084	2.88193	0.00395246	0.185536	FALSE	FALSE	Stem-specific protein TSJT1		AT5G43830	1129
Potra003350g21418	244.888	0.39446	0.136805	2.88338	0.00393434	0.185536	TRUE	FALSE	General transcription factor 3C polypeptide	AT3G15420	AT3G15420	11161
Potra168942g27393	246.324	0.266283	0.0923782	2.88253	0.00394493	0.185536	TRUE	FALSE	formate--tetrahydrofolate ligase		AT1G50480	1212
Potra199790g29440	726.41	0.560977	0.194706	2.88115	0.00396228	0.185689	FALSE	FALSE				30540
Potra001263g10904	342.077	0.152575	0.0529696	2.88043	0.00397133	0.185806	FALSE	FALSE	Polynucleotide adenylyltransferase family	AT5G23690	AT5G23690	618
Potra000919g07451	4.09159	1.77645	0.617515	2.87677	0.00401769	0.186285	FALSE	FALSE	conserved unknown protein			11179
Potra001098g09577	155.259	0.293116	0.101908	2.87628	0.00402394	0.186285	TRUE	FALSE				14891
Potra001363g11666	12.3361	-3.65014	1.26858	-2.87734	0.00401045	0.186285	TRUE	FALSE	disease resistance protein		AT3G14470	30070
Potra002497g18860	76.0882	0.325091	0.113036	2.87599	0.00402764	0.186285	FALSE	FALSE	heat shock factor protein HSF30		AT2G26150	2116
Potra004019g24275	404.961	-0.144711	0.0502866	-2.87773	0.00400544	0.186285	FALSE	FALSE	nucleotide-binding protein		AT1G31930	12637
Potra167979g27328	347.183	-0.148624	0.0516649	-2.8767	0.00401854	0.186285	FALSE	FALSE	like F-box	AT1G53320	AT1G53320	7235
Potra198800g30228	6.21843	0.67542	0.234779	2.87684	0.00401679	0.186285	FALSE	FALSE			ATCG01010
Potra000097g00322	246.859	0.128629	0.0447436	2.87479	0.00404296	0.18659	FALSE	FALSE	domain-containing protein	AT3G59660	AT3G59660	16928
Potra004595g25102	7.4062	1.18915	0.413697	2.87444	0.00404743	0.18659	TRUE	FALSE	outer membrane import complex protein METAXIN		AT2G19080	3118
Potra003968g23833	241.263	-0.177233	0.0616859	-2.87316	0.00406391	0.187046	FALSE	FALSE	elongator complex protein 3	AT5G50320	AT5G50320	722
Potra002384g18153	235.072	-0.366329	0.127595	-2.87103	0.00409132	0.188001	TRUE	FALSE	rRNA-processing protein TSR2	AT5G27990	AT5G27990	4814
Potra001074g09277	1714.4	0.186524	0.0650024	2.86949	0.00411131	0.188399	TRUE	FALSE	Betaine aldehyde dehydrogenase	AT1G74920	AT1G74920	16687
Potra002353g31813	20.3282	0.41837	0.145807	2.86934	0.00411328	0.188399	FALSE	FALSE	uncharacterized protein LOC105117819 isoform
Potra000579g04332	296.199	0.192425	0.0670755	2.86878	0.00412064	0.188431	TRUE	FALSE	protein SAWADEE HOMEODOMAIN HOMOLOG		AT3G18380	13036
Potra169936g27480	643.435	-0.246891	0.0861277	-2.86657	0.0041494	0.189135	FALSE	FALSE	C family member 2		AT1G30400	4562
Potra186931g28467	2.46537	1.32133	0.4609	2.86684	0.00414595	0.189135	FALSE	FALSE	receptor-like serine/threonine		AT1G58190	29239
Potra001100g09595	440.057	-0.287883	0.100495	-2.86465	0.00417472	0.189983	TRUE	FALSE	protein O-glucosyltransferase	AT1G07220	AT1G07220	5219
Potra000396g01846	2.08244	0.988402	0.345303	2.86242	0.00420417	0.190489	FALSE	FALSE	NAC transcription factor	AT3G15510	AT3G15510	4885
Potra001942g15365	1467.64	0.23096	0.0807043	2.86181	0.00421229	0.190489	FALSE	FALSE	malate dehydrogenase, glyoxysomal	AT2G22780	AT2G22780	8359
Potra002209g17007	1108.65	0.263093	0.0919346	2.86174	0.00421324	0.190489	FALSE	FALSE	uncharacterized protein LOC105123354	AT5G16030	AT5G16030	7040
Potra002270g17414	374.116	0.149068	0.0520761	2.8625	0.00420319	0.190489	FALSE	FALSE	peptide deformylase 1B, chloroplastic	AT5G14660	AT5G14660	883
Potra002995g20496	3.28169	-1.27783	0.446595	-2.86127	0.00421948	0.190489	FALSE	FALSE	3-ketoacyl-CoA synthase		AT5G04530	4306
Potra000002g00007	418.731	0.16337	0.0571465	2.8588	0.00425249	0.191369	TRUE	FALSE	Tyrosyl-DNA phosphodiesterase	AT5G15170	AT5G15170	12154
Potra004130g24555	619.9	-0.245603	0.0858995	-2.85919	0.0042473	0.191369	FALSE	FALSE	inactive receptor kinase		AT5G58300	6757
Potra001570g12995	50.1767	0.44437	0.15547	2.85823	0.00426016	0.19141	TRUE	FALSE	acetic acid-amido synthetase GH3	AT1G28130	AT1G28130	20174
Potra004162g24641	85.6223	0.310603	0.10873	2.85665	0.00428133	0.192056	TRUE	FALSE	lactoylglutathione lyase isoform		AT1G08110	1222
Potra000726g05682	533.669	0.26388	0.0924442	2.85448	0.00431078	0.192766	FALSE	FALSE	cytochrome P450 704C1-like		AT2G45510	2043
Potra003875g32418	169.7	-0.761257	0.266649	-2.8549	0.00430502	0.192766	FALSE	FALSE	conserved unknown protein
Potra002732g19865	269.323	0.194559	0.0681903	2.85318	0.00432847	0.193252	FALSE	FALSE	repeat protein At3g23880-like		AT4G12560	21431
Potra000079g00281	22.4281	1.07719	0.377877	2.85065	0.00436303	0.194182	TRUE	FALSE	cysteine-rich receptor-like protein kinase		AT4G05200	18993
Potra000877g07079	19.5107	-0.729358	0.255813	-2.85114	0.00435632	0.194182	TRUE	FALSE	Aluminum sensitive 3		AT2G37330	5626
Potra000463g02701	629.276	0.128215	0.0449862	2.85009	0.00437065	0.194216	FALSE	FALSE	protein DGCR14-like	AT3G07790	AT3G07790	9118
Potra001377g11751	27.7994	0.539763	0.189509	2.84822	0.00439644	0.195051	TRUE	FALSE	auxin response factor		AT5G62000	18022
Potra200184g29474	3.13515	2.40406	0.844202	2.84773	0.00440322	0.195051	TRUE	FALSE	3 homolog 2		AT5G45160	30606
Potra190015g28736	359.285	-0.332515	0.116822	-2.84635	0.0044224	0.195594	TRUE	FALSE	heat shock protein 70		AT3G12580
Potra170701g27539	719.507	0.186944	0.0657136	2.84483	0.00444351	0.196221	TRUE	FALSE	Calcium uptake protein 1	AT4G32060	AT4G32060	15705
Potra000954g07828	189.441	-0.300635	0.105718	-2.84375	0.00445859	0.196581	FALSE	FALSE	threonine-protein kinase		AT2G43850	628
Potra195569g31544	46.9135	0.468742	0.164973	2.84133	0.00449256	0.197771	TRUE	FALSE	uncharacterized protein LOC105131080
Potra002067g16108	178.641	0.159077	0.0560015	2.84058	0.00450322	0.197932	FALSE	FALSE	uncharacterized protein LOC105128784	AT1G19690	AT1G19690	24695
Potra003785g22853	213.648	-0.264273	0.0931507	-2.83705	0.0045533	0.199033	FALSE	FALSE	channel protein 6		AT1G78610	14021
Potra003886g23337	189.562	0.165781	0.0584388	2.83683	0.0045564	0.199033	FALSE	FALSE	Ribonucleoside-diphosphate reductase small chain	AT3G23580	AT3G23580	1785
Potra004186g24672	40.0747	-0.317196	0.111805	-2.83704	0.00455342	0.199033	FALSE	FALSE	uncharacterized protein At1g08160	AT4G26490	AT4G26490	11461
Potra200239g29479	90.5839	-0.44129	0.15549	-2.83807	0.00453874	0.199033	FALSE	FALSE	threonine-protein kinase
Potra002311g31761	2.91359	0.988673	0.348736	2.83502	0.00458232	0.199243	FALSE	FALSE
Potra007753g26018	3.42943	-0.81172	0.286281	-2.8354	0.0045769	0.199243	FALSE	FALSE	protein LOC105133165 isoform		AT5G02390	10893
Potra007850g26045	155.358	0.244872	0.0863691	2.83518	0.00458003	0.199243	FALSE	FALSE	probable serine/threonine-protein		AT1G07570	28336
Potra002389g18189	0.76231	2.43844	0.860666	2.8332	0.00460849	0.200074	TRUE	FALSE	peroxidase 65-like		AT5G14130	28821
Potra001178g10207	595.859	-0.127864	0.0451567	-2.83157	0.00463205	0.200788	FALSE	FALSE	protein IQ-DOMAIN		AT4G23060	19918
Potra001102g09614	54.2585	0.530886	0.187673	2.82878	0.00467262	0.202237	TRUE	FALSE	peroxidase 41-like		AT4G17690	10850
Potra005124g25284	314.016	-0.16308	0.0576865	-2.82701	0.00469841	0.203043	FALSE	FALSE	directed DNA methylation 4 isoform	AT2G30280	AT2G30280	13371
Potra000876g07055	149.305	0.728949	0.258036	2.82499	0.00472816	0.204017	TRUE	FALSE	amyrin 28-oxidase		AT5G36110	7277
Potra000365g01491	29.1103	0.447401	0.158423	2.82409	0.0047415	0.204195	FALSE	FALSE	F-box/LRR-repeat protein At5g63520-like		AT5G63520	17645
Potra003180g20913	150.056	-0.152011	0.0538334	-2.82374	0.00474671	0.204195	FALSE	FALSE	uncharacterized protein LOC105112625	AT3G53440	AT3G53440	9955
Potra168179g27346	68.0659	-1.67938	0.595305	-2.82104	0.00478687	0.20561	TRUE	FALSE	UPF0481 protein At3g47200-like		AT4G31980	21247
Potra001039g08772	81.0081	0.233241	0.0827101	2.81998	0.00480261	0.205974	FALSE	FALSE	uncharacterized protein P11E10.01	AT5G52810	AT5G52810	16916
Potra006077g25558	10.9882	-1.20683	0.428259	-2.81799	0.00483256	0.206945	FALSE	FALSE	UPF0481 protein At3g47200-like		AT2G44930
Potra000466g02773	184.482	-0.27033	0.0959783	-2.81657	0.0048539	0.207544	FALSE	FALSE	SPX and EXS domain-containing protein 1		AT5G35730	23146
Potra000357g01414	294.325	-0.183518	0.0651702	-2.81598	0.00486294	0.207617	TRUE	FALSE	protection of telomeres	AT5G06310	AT5G06310	4844
Potra000397g01855	484.516	-0.179156	0.0636759	-2.81356	0.00489966	0.208243	FALSE	FALSE	binding protein 24-B	AT2G46780	AT2G46780	7169
Potra003749g22682	84.0624	0.288785	0.102621	2.81408	0.00489165	0.208243	FALSE	FALSE	uncharacterized protein LOC105121152		AT1G69380	24060
Potra006538g25709	12.1838	4.34576	1.54448	2.81374	0.00489689	0.208243	FALSE	FALSE	gag-pol polyprotein		AT4G23160	27127
Potra003954g23739	118.022	0.29152	0.103659	2.8123	0.00491888	0.208434	TRUE	FALSE	probable serine/threonine-protein		AT2G17220	15898
Potra006056g25550	1.27398	1.45379	0.516853	2.81278	0.00491158	0.208434	FALSE	FALSE	protein kinase domain-containing GDPDL2-like		AT2G46495
Potra000417g02113	827.163	-0.166954	0.0593964	-2.81084	0.00494127	0.208859	FALSE	FALSE	Universal stress protein	AT5G14680	AT5G14680	7700
Potra172819g27606	119.528	0.357357	0.127142	2.81068	0.00494367	0.208859	FALSE	FALSE	alanine:glyoxylate aminotransferase		AT2G38400	20933
Potra000714g05588	57.4482	0.235267	0.0837543	2.80901	0.0049694	0.209321	FALSE	FALSE	uncharacterized protein LOC105139000 isoform	AT3G07565	AT3G07565
Potra001635g13451	3.38163	-1.02816	0.365964	-2.80947	0.00496235	0.209321	TRUE	FALSE	conjugating enzyme E2		AT3G08690	5359
Potra004413g24898	8.52058	0.578953	0.206225	2.80739	0.00499451	0.210066	FALSE	FALSE	protein kinase HSL1	AT5G49660	AT5G49660	16368
Potra000548g03933	26.688	-1.20588	0.429633	-2.80676	0.00500426	0.210164	TRUE	FALSE	trichome birefringence-like 43	AT2G30900	AT2G30900	3363
Potra002420g18397	475.325	0.202085	0.0720613	2.80435	0.0050418	0.211427	TRUE	FALSE	uncharacterized protein LOC103490594 isoform	AT3G46450	AT3G46450	17614
Potra000125g00408	541.126	-0.390947	0.139464	-2.80322	0.00505951	0.211779	TRUE	FALSE	DNA-directed RNA		AT3G23780	30057
Potra003670g22382	84.346	0.378785	0.135142	2.80286	0.00506515	0.211779	FALSE	FALSE	uncharacterized protein LOC105124568		AT1G31130	13302
Potra188157g28571	368.492	0.142352	0.0508008	2.80216	0.00507621	0.211928	FALSE	FALSE	uncharacterized protein LOC105116390 isoform	AT5G05310	AT5G05310	13814
Potra000621g33067	37.7467	-0.353148	0.126085	-2.80088	0.00509638	0.212457	FALSE	FALSE	rich repeat extensin			28556
Potra000580g04334	101.356	-0.342643	0.122428	-2.79872	0.00513048	0.21325	FALSE	FALSE	kinase ATR isoform	AT5G40820	AT5G40820	13669
Potra001026g08588	458.023	0.15746	0.056255	2.79904	0.00512544	0.21325	FALSE	FALSE	peroxisome biogenesis protein 12	AT3G04460	AT3G04460	19195
Potra002319g17691	649.178	-0.20548	0.0734882	-2.7961	0.00517238	0.214676	FALSE	FALSE	protein NUCLEAR FUSION	AT5G14120	AT5G14120	5256
Potra000978g08091	3.62047	2.14582	0.768082	2.79374	0.00521017	0.215928	FALSE	FALSE	tetrahydrocannabinolic acid synthase-like		AT5G44400	29577
Potra002246g17257	2104.98	-0.198808	0.0712052	-2.79204	0.00523765	0.21675	FALSE	FALSE	Hsp90 organizing protein 3	AT1G62740	AT1G62740	11321
Potra004923g25217	36.197	-0.305131	0.10932	-2.79118	0.00525162	0.217011	FALSE	FALSE	uncharacterized protein LOC105140971		AT5G08660	3621
Potra001580g13069	144.997	0.509067	0.182538	2.78882	0.00529008	0.217729	TRUE	FALSE	N-alpha-acetyltransferase		AT2G38130	6961
Potra002645g19645	2.13219	1.32243	0.474202	2.78874	0.00529128	0.217729	FALSE	FALSE	22.0 kDa	AT4G10250	AT4G10250	19396
Potra002794g19983	2.85785	2.26153	0.810962	2.7887	0.00529207	0.217729	TRUE	FALSE	protein SRG1-like		AT5G20400	18284
Potra000546g03897	297.242	-0.147963	0.0532092	-2.78077	0.00542293	0.218778	FALSE	FALSE	WRKY transcription factor	AT5G56270	AT5G56270	11339
Potra000618g04697	77.6342	0.47689	0.171479	2.78103	0.00541861	0.218778	FALSE	FALSE	containing protein 1		AT4G39730	6682
Potra001042g08793	74.6873	0.438454	0.157476	2.78425	0.00536517	0.218778	TRUE	FALSE	OTU domain-containing protein At3g57810		AT3G57810	14030
Potra001103g09638	21.436	0.574066	0.206352	2.78198	0.00540288	0.218778	FALSE	FALSE	organic cation/carnitine transporter 7-like		AT3G13050	6443
Potra001114g09789	12.0896	-0.735285	0.26433	-2.78169	0.00540766	0.218778	TRUE	FALSE				30331
Potra001300g11183	29.9086	1.09928	0.395101	2.78228	0.00539777	0.218778	TRUE	FALSE	reductase-like isoform		AT5G42800	1069
Potra001800g14580	209.78	0.187808	0.0674614	2.78393	0.0053704	0.218778	FALSE	FALSE	exostosin family protein	AT3G57630	AT3G57630	3697
Potra002151g16641	72.9716	0.322821	0.115978	2.78348	0.00537793	0.218778	FALSE	FALSE	uncharacterized protein LOC104597411		AT3G20898	5202
Potra002326g17790	30.2051	0.708333	0.254741	2.7806	0.00542577	0.218778	FALSE	FALSE	transporter ERD6-like		AT1G08930	3494
Potra003461g21740	74.9404	0.559903	0.201124	2.78388	0.00537136	0.218778	TRUE	FALSE	receptor-like serine/threonine		AT4G27290	9974
Potra003641g22252	117.414	-0.200154	0.0718912	-2.78413	0.00536722	0.218778	FALSE	FALSE	NIFU-like protein 2	AT5G49940	AT5G49940	506
Potra004136g24596	2421.24	-0.157784	0.0567179	-2.7819	0.00540414	0.218778	FALSE	FALSE	ATP-dependent Clp	AT1G02560	AT1G02560	6766
Potra181945g28199	1.80312	1.08597	0.390132	2.78358	0.00537621	0.218778	FALSE	FALSE	ethylene-responsive transcription	AT4G13620	AT4G13620	18650
Potra199969g29455	2.34525	2.62531	0.94406	2.78087	0.0054213	0.218778	FALSE	FALSE	protein 48 homolog		AT3G09840
Potra000489g03058	300.226	0.210897	0.0758915	2.77893	0.00545382	0.219284	FALSE	FALSE	CBL-interacting protein kinase	AT2G26980	AT2G26980	2602
Potra003642g22256	121.988	-0.202042	0.0726962	-2.77927	0.0054482	0.219284	TRUE	FALSE	like protein At4g17486		AT1G47740	12793
Potra001568g12969	500.555	-0.173775	0.0625453	-2.77839	0.00546298	0.219341	FALSE	FALSE	Dynamin related protein 5A	AT1G53140	AT1G53140	18363
Potra164895g27194	14.5638	0.503545	0.181291	2.77755	0.0054771	0.219596	TRUE	FALSE	N-(5'-phosphoribosyl)anthranilate		AT1G07780	22161
Potra001517g12637	126.724	1.40592	0.506265	2.77704	0.00548559	0.219625	FALSE	FALSE	Mannose/glucose-specific lectin		AT1G19715	24418
Potra001776g14463	31.6706	3.1168	1.12262	2.77636	0.00549718	0.219778	TRUE	FALSE	probable glycosyltransferase At3g07620	AT3G07620	AT3G07620	11951
Potra001085g09413	322.172	0.323404	0.116545	2.77493	0.00552136	0.220123	FALSE	FALSE	putative pectinesterase/pectinesterase inhibitor 40	AT4G02320	AT4G02320	8864
Potra002168g16736	25.038	0.498647	0.179672	2.77532	0.00551482	0.220123	FALSE	FALSE	serine carboxypeptidase-like 31	AT1G11080	AT1G11080	20681
Potra003150g32105	2.02911	1.11266	0.401258	2.77293	0.00555533	0.221166	TRUE	FALSE				4710
Potra000396g01848	5.24435	1.11676	0.403073	2.77061	0.00559515	0.222438	FALSE	FALSE	family member 9		AT4G27420	19973
Potra001325g11392	312.638	0.344248	0.124338	2.76866	0.0056288	0.22315	TRUE	FALSE	uncharacterized protein LOC105142527 isoform		AT1G11360	1359
Potra005801g34849	6.39252	1.21041	0.437129	2.76901	0.00562269	0.22315	FALSE	FALSE
Potra001561g12912	22.2499	-0.436537	0.15783	-2.76587	0.00567705	0.224434	FALSE	FALSE	myosin-8-like isoform		AT1G51405	22285
Potra001707g13911	761.425	-0.251025	0.0907484	-2.76617	0.00567192	0.224434	TRUE	FALSE	thaumatin-like protein	AT1G20030	AT1G20030	15804
Potra008390g26154	37.7761	0.526531	0.19044	2.76481	0.00569559	0.224853	FALSE	FALSE				153
Potra002484g18782	7.88767	0.725294	0.262392	2.76417	0.00570685	0.224983	TRUE	FALSE	uncharacterized protein LOC105135171			24119
Potra000494g03149	47.6409	-0.538083	0.194745	-2.76302	0.005727	0.225464	TRUE	FALSE	NAC domain-containing protein			1935
Potra000620g04712	1.1267	-3.80812	1.38163	-2.75626	0.00584669	0.228602	TRUE	FALSE	threonine-protein kinase		AT5G39390	16002
Potra000743g05854	249.191	-0.317906	0.115356	-2.75588	0.00585346	0.228602	TRUE	FALSE	like protein kinase THESEUS 1		AT5G54380	13690
Potra001759g14312	42.6543	-0.484237	0.175677	-2.75641	0.00584392	0.228602	FALSE	FALSE	TESTA 12-like		AT3G03620	15721
Potra003288g21244	3.12491	0.856214	0.310697	2.75578	0.00585518	0.228602	FALSE	FALSE	lipase At1g71250-like		AT4G10950	18532
Potra003793g22877	29.0189	0.473151	0.171553	2.75804	0.00581495	0.228602	FALSE	FALSE	uncharacterized protein LOC105643180 isoform		AT1G02070	7876
Potra004250g24731	108.585	0.283244	0.102782	2.75578	0.00585518	0.228602	TRUE	FALSE	deoxynucleoside triphosphate triphosphohydrolase SAMHD1		AT5G40270	28908
Potra002309g17617	156.598	-0.436956	0.158601	-2.75506	0.00586807	0.22879	TRUE	FALSE	receptor-like serine/threonine	AT1G53440	AT1G53440	2978
Potra002383g18140	84.5653	0.305226	0.11084	2.75375	0.00589161	0.229392	FALSE	FALSE	NIM1-INTERACTING 1-like			15220
Potra000858g06948	15.1678	0.7038	0.255794	2.75143	0.00593358	0.229973	TRUE	FALSE	uncharacterized protein LOC105124151			14570
Potra003716g22541	21.787	0.439314	0.159685	2.75113	0.00593905	0.229973	FALSE	FALSE				28383
Potra004499g24996	48.37	-0.739813	0.268892	-2.75133	0.0059353	0.229973	FALSE	FALSE	protein N-like
Potra195366g29037	7.38223	0.584596	0.212433	2.75191	0.00592487	0.229973	FALSE	FALSE	uncharacterized protein LOC105114678		AT3G07510	6247
Potra000846g06824	110.99	0.222116	0.0807524	2.75058	0.00594894	0.230042	TRUE	FALSE	probable receptor-like protein kinase At1g49730		AT5G22050	24387
Potra001476g12348	10.2985	-0.882028	0.32079	-2.74955	0.00596777	0.230455	FALSE	FALSE	resistance response protein	AT1G64160	AT1G64160	11261
Potra001616g13308	107.372	0.213993	0.0778506	2.74876	0.00598205	0.230476	FALSE	FALSE	uncharacterized protein LOC105134282	AT1G56310	AT1G56310	7996
Potra001767g14357	772.472	-0.208752	0.0759549	-2.74836	0.00598935	0.230476	FALSE	FALSE	aspartic proteinase nepenthesin	AT3G25700	AT3G25700	13616
Potra002147g16608	77.4018	0.208839	0.0759918	2.74818	0.00599273	0.230476	FALSE	FALSE	uncharacterized protein LOC105133047		AT4G00752	14091
Potra000381g01698	180.334	0.269846	0.0984021	2.74228	0.00610144	0.231511	FALSE	FALSE	GHMP kinase-related family	AT3G01640	AT3G01640	4866
Potra000502g03245	2.97343	-0.856911	0.312474	-2.74234	0.00610023	0.231511	FALSE	FALSE	uncharacterized protein LOC105124456		AT5G10190	19226
Potra000597g04528	212.244	-0.468017	0.170432	-2.74607	0.00603138	0.231511	FALSE	FALSE	Aquaporin TIP4-1	AT2G25810	AT2G25810	1042
Potra000605g04600	155.645	-0.152174	0.055423	-2.74569	0.00603843	0.231511	FALSE	FALSE	uncharacterized protein LOC105135412		AT4G12540	21878
Potra001414g12002	5.52588	-0.998896	0.364094	-2.74351	0.00607861	0.231511	FALSE	FALSE	calnexin homolog isoform		AT5G07340	17026
Potra002203g16959	1440.84	-0.222409	0.081077	-2.74318	0.00608464	0.231511	TRUE	FALSE	fructose-bisphosphate aldolase	AT2G01140	AT2G01140	519
Potra004496g24993	5.92228	-0.821931	0.299568	-2.74372	0.00607464	0.231511	FALSE	FALSE	disease resistance protein
Potra004595g25101	28.5785	0.857742	0.312754	2.74255	0.00609644	0.231511	TRUE	FALSE	pentatricopeptide repeat-containing		AT2G34400	19283
Potra197359g29218	14.5012	-0.562853	0.205237	-2.74246	0.00609813	0.231511	FALSE	FALSE	signalosome complex subunit		AT5G14250	28502
Potra198206g29294	7.21649	0.528288	0.192515	2.74414	0.00606698	0.231511	FALSE	FALSE	uncharacterized protein LOC105133249 isoform	AT2G34540	AT2G34540	1746
Potra002353g17952	422.126	-0.237874	0.0867731	-2.74133	0.00611903	0.231868	TRUE	FALSE	uncharacterized protein LOC105128248	AT2G35470	AT2G35470	17880
Potra181140g28133	358.956	-0.304629	0.111151	-2.74068	0.00613119	0.232018	TRUE	FALSE	universal stress protein	AT2G47710	AT2G47710	29315
Potra002329g17811	24.7667	-0.569751	0.20809	-2.73801	0.00618126	0.2336	TRUE	FALSE	transcription activator GLK1-like	AT5G44190	AT5G44190	4800
Potra000699g05446	275.196	-0.219636	0.0803766	-2.73259	0.00628381	0.236529	FALSE	FALSE	biotin carboxyl carrier	AT5G16390	AT5G16390	18368
Potra002444g18524	163.363	-0.281677	0.10308	-2.7326	0.0062837	0.236529	FALSE	FALSE	component response regulator	AT5G58080	AT5G58080	17113
Potra002838g20097	376.55	0.509969	0.186571	2.73338	0.00626885	0.236529	FALSE	FALSE	UDP-glycosyltransferase 82A1	AT3G22250	AT3G22250	8073
Potra001038g08757	766.158	-0.122271	0.0447588	-2.73177	0.00629946	0.236803	FALSE	FALSE	dependent zinc metalloprotease FTSH 11		AT5G53170	19948
Potra005571g25429	70.1155	0.478903	0.17535	2.73113	0.00631184	0.236953	FALSE	FALSE	Iq-domain 1		AT4G00820	5937
Potra001849g14833	266.769	0.177584	0.0650377	2.73048	0.00632423	0.237104	TRUE	FALSE	hydroxymethylglutaryl-CoA lyase		AT2G26800	12500
Potra001032g08668	2.03597	-3.1768	1.16459	-2.72782	0.00637543	0.237806	FALSE	FALSE	13-like isoform			24585
Potra001267g10952	46.871	0.469506	0.172121	2.72777	0.00637638	0.237806	FALSE	FALSE	protein NRT1/ PTR	AT1G22540	AT1G22540	8893
Potra001972g15556	2955.05	0.22962	0.0841789	2.72776	0.00637656	0.237806	FALSE	FALSE	uncharacterized protein LOC105141733		AT3G08030	8095
Potra006899g25858	32.8971	-0.882928	0.323582	-2.72861	0.00636018	0.237806	TRUE	FALSE	threonine-protein kinase		AT3G47090	10787
Potra002393g18199	16.7523	-0.589609	0.216192	-2.72725	0.00638651	0.237864	TRUE	FALSE	coumarate CoA ligase		AT5G63380	17143
Potra005729g25474	2005.85	0.862707	0.316449	2.72622	0.00640648	0.238294	TRUE	FALSE	protein LOC105116248 isoform		AT4G13440	25790
Potra162936g27051	375.934	-0.21687	0.0796013	-2.72446	0.00644074	0.239254	FALSE	FALSE	AP-2 complex subunit alpha		AT5G22780	27182
Potra004125g24547	13.3907	0.522518	0.19187	2.72329	0.00646358	0.239788	TRUE	FALSE	uncharacterized protein LOC105132587			1949
Potra200207g29476	936.778	1.42178	0.522178	2.7228	0.00647319	0.23983	FALSE	FALSE	Mannose/glucose-specific lectin		AT1G19715	26686
Potra001074g09279	5.9938	-0.678229	0.249177	-2.72188	0.00649114	0.240181	FALSE	FALSE	E3 ubiquitin-protein ligase		AT5G50120	14748
Potra000399g01873	118.216	0.314744	0.115656	2.72138	0.00650097	0.24023	FALSE	FALSE	uncharacterized protein LOC105127989			7776
Potra000536g03756	5.56628	-1.23671	0.454893	-2.71867	0.00655448	0.240707	TRUE	FALSE	bidirectional sugar transporter		AT3G14770	2690
Potra000974g08067	605.664	0.226277	0.0832285	2.71875	0.00655296	0.240707	FALSE	FALSE	uncharacterized protein At3g49140	AT3G49140	AT3G49140	3022
Potra001754g14292	1111.88	-0.168176	0.0618661	-2.7184	0.00655994	0.240707	TRUE	FALSE	glucan endo-1,3-beta-glucosidase 2		AT1G66250	11278
Potra003973g23891	70.6065	0.211668	0.0778683	2.71828	0.00656225	0.240707	FALSE	FALSE	Metal tolerance protein	AT2G29410	AT2G29410	1972
Potra003982g32487	2.03815	0.970459	0.356794	2.71994	0.00652932	0.240707	FALSE	FALSE	uncharacterized protein LOC105130600			20917
Potra185999g28399	2.40408	-1.83548	0.675268	-2.71815	0.00656488	0.240707	FALSE	FALSE
Potra194917g28997	180.339	0.6504	0.239322	2.71768	0.00657415	0.240735	FALSE	FALSE	like protein MT1A		AT5G02380	102
Potra000903g33481	3.07699	1.08812	0.400613	2.71613	0.00660504	0.241242	TRUE	FALSE	uncharacterized protein LOC8265256			11271
Potra001698g13875	255.321	0.205842	0.0757835	2.71618	0.00660399	0.241242	FALSE	FALSE	uncharacterized protein LOC105121924	AT5G01350	AT5G01350	8657
Potra001062g09113	112.432	0.408175	0.15034	2.71501	0.00662746	0.241748	FALSE	FALSE	NADP-dependent malic		AT1G79750	1340
Potra005743g25478	1.74985	1.26918	0.468506	2.709	0.00674863	0.245535	TRUE	FALSE	protein N-like		AT5G36930	10307
Potra186249g31378	5.59299	0.741462	0.273673	2.7093	0.00674248	0.245535	FALSE	FALSE	uncharacterized protein LOC105643654	AT3G05858	AT3G05858	19646
Potra000650g33613	8.97235	1.0751	0.396991	2.70811	0.00676668	0.245653	FALSE	FALSE	receptor-like serine/threonine			30235
Potra001567g12964	7.06258	0.580125	0.214227	2.70799	0.0067692	0.245653	TRUE	FALSE			AT4G38220	1442
Potra001953g15432	974.336	0.181982	0.0672257	2.70703	0.00678889	0.246052	TRUE	FALSE	Glutamyl-tRNA(Gln) amidotransferase subunit C, chloroplastic	AT4G32915	AT4G32915	9089
Potra001123g09908	266.268	-0.220052	0.0813433	-2.70523	0.00682567	0.246647	FALSE	FALSE	translation initiation factor 5B-like	AT5G38720	AT5G38720	17994
Potra001526g12692	4.42404	-0.819931	0.303122	-2.70495	0.00683146	0.246647	TRUE	FALSE	protein ABIL2-like		AT3G49290	16621
Potra001932g15315	653.15	0.237195	0.0876828	2.70514	0.00682751	0.246647	TRUE	FALSE	Quinone oxidoreductase PIG3	AT4G21580	AT4G21580	14576
Potra188348g28592	9.25657	0.93727	0.346623	2.70401	0.00685089	0.247033	FALSE	FALSE	protein NLP8-like		AT3G59580	30568
Potra001972g15555	1469.84	-0.259328	0.0959443	-2.7029	0.00687375	0.247542	TRUE	FALSE	DNA topoisomerase 2-like isoform		AT3G23890	5720
Potra001741g31191	2.96532	-0.77714	0.28764	-2.70178	0.00689691	0.248061	FALSE	FALSE	gibberellin-regulated protein
Potra000555g04007	189.984	0.14699	0.0544521	2.69945	0.00694552	0.249492	FALSE	FALSE	E3 ubiquitin-protein ligase		AT4G00335	12488
Potra000445g02484	4.26146	0.890594	0.330488	2.69479	0.00704337	0.25145	FALSE	FALSE	BAHD acyltransferase At5g47980	AT3G26040	AT3G26040	24091
Potra001205g10419	40.1132	-0.571266	0.212021	-2.69439	0.00705182	0.25145	TRUE	FALSE	synthase/flavanone 3-hydroxylase-like		AT4G10500	11731
Potra001256g10812	94.3027	0.210019	0.0778928	2.69626	0.00701232	0.25145	FALSE	FALSE	probable apyrase 7		AT4G19180	26423
Potra003854g23172	466.877	-0.162719	0.0603933	-2.69432	0.00705332	0.25145	FALSE	FALSE	trichome birefringence-like 14	AT5G64020	AT5G64020	25642
Potra007419g25954	22.0476	-1.07578	0.399168	-2.69505	0.00703774	0.25145	TRUE	FALSE	conserved unknown protein			30359
Potra199609g29417	12.3004	0.977773	0.362696	2.69585	0.00702094	0.25145	FALSE	FALSE	threonine-protein kinase		AT4G08850
Potra001471g12334	216.948	0.236221	0.0877167	2.693	0.00708125	0.252112	TRUE	FALSE	choline kinase 2 isoform	AT1G74320	AT1G74320	20344
Potra001933g15320	574.907	0.13924	0.051712	2.6926	0.0070897	0.252112	FALSE	FALSE	Cell number regulator	AT5G51400	AT5G51400	23185
Potra000967g07967	2475.59	-0.193495	0.0719156	-2.69058	0.00713278	0.253326	FALSE	FALSE	Photosystem I reaction center subunit		AT1G55670	27367
Potra000666g05157	6.08481	0.915768	0.340644	2.68834	0.0071808	0.254712	TRUE	FALSE	beta-1,4-xylosyltransferase		AT5G61840	12936
Potra000685g05309	52.8984	0.34043	0.126738	2.68608	0.00722949	0.255552	FALSE	FALSE	uncharacterized protein LOC105142119	AT5G49920	AT5G49920	7407
Potra002968g20419	63.8369	0.410262	0.152761	2.68565	0.00723895	0.255552	FALSE	FALSE	mitogen-activated protein kinase		AT1G73500	2889
Potra003276g21207	1.99121	-3.26191	1.21441	-2.686	0.00723125	0.255552	FALSE	FALSE	uncharacterized protein LOC105133286			21252
Potra165018g31058	27.8806	-0.432216	0.16094	-2.68557	0.00724062	0.255552	FALSE	FALSE	uncharacterized protein LOC105115806		AT1G54200	3627
Potra156816g26795	41.4869	0.686222	0.255599	2.68477	0.00725806	0.255849	TRUE	FALSE	glycosyltransferase 72E1-like		AT3G50740	26907
Potra000500g03221	278.933	-0.150721	0.0561996	-2.68188	0.00732099	0.257107	FALSE	FALSE	telomere repeat-binding factor		AT1G49950	21340
Potra008456g26165	112.584	0.262628	0.0979125	2.68227	0.00731247	0.257107	FALSE	FALSE	centromere protein V	AT5G16940	AT5G16940	25690
Potra160621g26872	69.3835	0.893952	0.333276	2.68232	0.00731143	0.257107	TRUE	FALSE	threonine-protein kinase		AT5G60900
Potra003929g23576	209.591	0.2341	0.0873151	2.68109	0.00733818	0.257391	TRUE	FALSE	hydrogen exchanger 1		AT5G27150	4837
Potra079015g33753	34.4386	-0.413134	0.15421	-2.67904	0.00738341	0.258657	FALSE	FALSE	nudix hydrolase 3
Potra001170g30632	2.36758	1.31649	0.491561	2.67819	0.00740208	0.258991	FALSE	FALSE	uncharacterized protein LOC104879917			24779
Potra000993g08226	8.48048	0.604048	0.225645	2.67698	0.00742886	0.259524	FALSE	FALSE	putative UPF0481 protein At3g02645		AT3G50170	22933
Potra001325g11387	9.6602	0.827469	0.309188	2.67626	0.00744482	0.259524	FALSE	FALSE	Myb-related protein Myb4		AT5G16770	8754
Potra001866g14931	75.4266	-0.376319	0.140597	-2.67658	0.00743773	0.259524	FALSE	FALSE	Alpha-L-fucosidase		AT4G34260	5708
Potra001117g09873	330.727	0.23565	0.088083	2.67531	0.00746594	0.25994	FALSE	FALSE	uncharacterized protein LOC105131939		AT4G30996	3233
Potra160939g26894	615.679	0.221032	0.0826668	2.67377	0.00750037	0.260818	FALSE	FALSE	uncharacterized membrane protein At4g09580	AT4G17790	AT4G17790	19576
Potra000927g33515	4.46622	-0.900291	0.336808	-2.67301	0.00751737	0.261088	TRUE	FALSE	uncharacterized protein LOC105124545	AT4G30770	AT4G30770	8954
Potra001193g10315	1331.13	0.180107	0.0674033	2.67208	0.00753829	0.261249	TRUE	FALSE	cell division protein	AT3G52750	AT3G52750	4656
Potra002294g17545	6531.48	0.479956	0.179626	2.67198	0.00754046	0.261249	FALSE	FALSE	kunitz trypsin inhibitor		AT1G17860	19625
Potra000852g06897	2537.94	-0.109325	0.040952	-2.66958	0.00759459	0.262803	FALSE	FALSE	coatomer subunit gamma		AT4G34450	4477
Potra004429g24914	9.64521	1.17435	0.440028	2.6688	0.00761216	0.263089	TRUE	FALSE	uncharacterized protein LOC105139245		AT5G45540	15299
Potra169382g27435	295.645	0.19804	0.0742376	2.66766	0.00763824	0.263668	TRUE	FALSE	Lipopolysaccharide core biosynthesis mannosyltransferase	AT1G75420	AT1G75420	25594
Potra004139g24611	78.5301	-0.293132	0.109913	-2.66694	0.00765462	0.263912	TRUE	FALSE	uncharacterized protein LOC105136214		AT1G11120	17544
Potra003878g23299	346.628	0.241463	0.0905879	2.66551	0.00768723	0.264714	FALSE	FALSE	E3 ubiquitin-protein ligase	AT5G45100	AT5G45100	1108
Potra002093g16287	35.0586	-0.516255	0.193835	-2.66337	0.00773624	0.266078	TRUE	FALSE	factor E2FC isoform X2			10149
Potra001330g11435	485.486	0.171081	0.0642655	2.66209	0.0077657	0.266767	TRUE	FALSE	geranylgeranyl transferase type	AT5G12210	AT5G12210	16454
Potra000520g03481	75.1403	0.378626	0.142262	2.66148	0.00777988	0.26693	TRUE	FALSE	nifU-like protein 4		AT3G20970	28576
Potra001072g09243	542.196	-0.26622	0.100096	-2.65964	0.00782234	0.268062	TRUE	FALSE	uncharacterized protein LOC105117451	AT3G29185	AT3G29185	9752
Potra197200g35797	273.032	0.168301	0.0633079	2.65846	0.00784988	0.26868	FALSE	FALSE	zinc-metallopeptidase, peroxisomal		AT2G41790
Potra001240g10658	96.319	0.342327	0.128891	2.65594	0.0079088	0.269491	FALSE	FALSE	uncharacterized protein LOC105118563	AT3G06890	AT3G06890	17444
Potra004959g25234	4926.08	0.215287	0.0810594	2.65592	0.00790926	0.269491	TRUE	FALSE	protein LOC105124152 isoform			13223
Potra005451g25401	3.03589	-0.911844	0.343338	-2.65582	0.00791164	0.269491	FALSE	FALSE	uncharacterized protein LOC105133377	AT1G80240	AT1G80240	8015
Potra181641g28167	33.2617	-0.33282	0.125272	-2.65678	0.00788919	0.269491	TRUE	FALSE	fatty acyl-CoA reductase 2-like		AT3G11980	11932
Potra000156g00555	20.4544	-0.392019	0.147975	-2.64923	0.00806757	0.270034	TRUE	FALSE	ribosomal protein L29, chloroplastic		AT5G65220	8817
Potra000341g01174	58.5778	0.32516	0.122591	2.65239	0.00799237	0.270034	FALSE	FALSE	uncharacterized protein LOC105119822	AT2G18460	AT2G18460	8509
Potra000466g02775	466.905	0.205048	0.0774261	2.6483	0.00808977	0.270034	FALSE	FALSE	histone-lysine N-methyltransferase ATXR2	AT3G21820	AT3G21820	21276
Potra000520g03500	309.246	0.246228	0.0929273	2.64969	0.00805665	0.270034	TRUE	FALSE	Glutamine-tRNA ligase	AT1G25350	AT1G25350	3287
Potra001008g30372	0.534501	-2.02036	0.761772	-2.65218	0.00799733	0.270034	FALSE	FALSE	conserved unknown protein	AT3G26390	AT3G26390	14927
Potra001103g09646	205.131	-0.246012	0.0928609	-2.64926	0.0080669	0.270034	TRUE	FALSE	probable starch synthase 4		AT4G18240	17752
Potra001319g11315	257.117	0.208724	0.0787231	2.65138	0.00801643	0.270034	TRUE	FALSE	E3 ubiquitin-protein ligase	AT3G14250	AT3G14250	21759
Potra001324g11383	789.229	-0.146903	0.055466	-2.64853	0.00808427	0.270034	TRUE	FALSE	2 subunit beta		AT5G56360	3644
Potra002346g17917	115.605	-0.339294	0.128091	-2.64886	0.0080764	0.270034	TRUE	FALSE	N-acetyltransferase family protein		AT3G08550	3135
Potra002386g18175	374.592	0.15193	0.0573297	2.65011	0.00804658	0.270034	FALSE	FALSE	lysophospholipid acyltransferase LPEAT2	AT2G45670	AT2G45670	24073
Potra003913g23481	1408.47	-0.32532	0.122588	-2.65377	0.00795987	0.270034	TRUE	FALSE	carbamoyl-phosphate synthase	AT3G27740	AT3G27740	29805
Potra003921g23524	45.5195	-0.389191	0.14683	-2.65062	0.00803444	0.270034	TRUE	FALSE	protein LOL1-like		AT1G32540	15037
Potra004062g24412	925.62	-0.150939	0.056987	-2.64865	0.00808141	0.270034	FALSE	FALSE	condensin complex subunit 3	AT5G37630	AT5G37630	5409
Potra004254g24739	113.082	-0.734709	0.276868	-2.65364	0.00796278	0.270034	FALSE	FALSE	benzoate carboxyl methyltransferase-like	AT5G38020	AT5G38020	30142
Potra009427g26353	149.712	0.614469	0.231835	2.65046	0.00803821	0.270034	FALSE	FALSE	threonine-protein kinase		AT1G49180
Potra160682g34049	14.3531	-0.538768	0.203153	-2.65203	0.00800102	0.270034	TRUE	FALSE	outer membrane OMP85 family
Potra163313g34616	8.8194	0.674834	0.254762	2.64888	0.00807592	0.270034	TRUE	FALSE	associated receptor kinase-like
Potra000659g05076	13.8704	0.8012	0.302921	2.64491	0.00817118	0.27211	FALSE	FALSE	dirigent protein 22		AT2G21100	8891
Potra002243g17243	503.569	-0.334193	0.126344	-2.64511	0.00816646	0.27211	FALSE	FALSE	pore complex protein GP210	AT5G40480	AT5G40480	830
Potra001563g12927	453.913	0.204742	0.0774557	2.64335	0.00820905	0.27305	TRUE	FALSE	UPF0554 protein-like	AT3G11620	AT3G11620	8831
Potra000718g05627	68.3086	-1.34891	0.510388	-2.64292	0.00821955	0.273078	TRUE	FALSE	terpene synthase/cyclase		AT3G25820	12785
Potra001081g09342	172.113	-0.212514	0.0804556	-2.64138	0.00825694	0.273999	FALSE	FALSE	E3 ubiquitin-protein ligase component HRD3A	AT1G18260	AT1G18260	13670
Potra161687g26952	408.175	0.538749	0.204014	2.64074	0.00827242	0.274191	FALSE	FALSE	Late embryogenesis abundant		AT2G46140
Potra000033g00166	0.590731	2.10629	0.797843	2.63998	0.0082912	0.274492	FALSE	FALSE	uncharacterized protein At1g66480	AT1G71015	AT1G71015	21696
Potra001971g15539	1075.54	0.206814	0.078379	2.63864	0.008324	0.274935	TRUE	FALSE	protein thioesterase 1	AT3G60340	AT3G60340	9392
Potra197922g29270	9.77184	0.67892	0.257274	2.63889	0.00831773	0.274935	TRUE	FALSE				21541
Potra003664g22362	824.373	0.154643	0.0586384	2.63724	0.00835838	0.275749	FALSE	FALSE	TBC1 domain family	AT5G52580	AT5G52580	21066
Potra005289g25344	81.0593	-1.34149	0.508823	-2.63647	0.00837743	0.276055	TRUE	FALSE	UPF0481 protein At3g47200-like		AT5G11290	30125
Potra002879g20213	301.167	-0.749717	0.284427	-2.63589	0.00839176	0.276206	FALSE	FALSE				14219
Potra000654g05032	2.58329	1.17769	0.446871	2.63541	0.00840358	0.276274	TRUE	FALSE	metabolizing bifunctional protein			6846
Potra004584g32689	3.75552	-1.5263	0.579521	-2.63373	0.00844517	0.277319	FALSE	FALSE			AT5G45530	30159
Potra001051g08955	501.984	-0.173626	0.0659793	-2.63152	0.00850027	0.277921	FALSE	FALSE	nephrocystin-3-like		AT4G10840	16541
Potra005738g25477	38.5	1.38997	0.528097	2.63204	0.00848734	0.277921	TRUE	FALSE	protein LOC105116248 isoform	AT4G13440	AT4G13440	29001
Potra009992g26465	2.46541	1.43675	0.545999	2.63142	0.00850279	0.277921	FALSE	FALSE	threonine-protein kinase At1g07650		AT1G53440
Potra195134g29016	61.7872	-0.257319	0.0977727	-2.63181	0.00849308	0.277921	FALSE	FALSE	pentatricopeptide repeat-containing	AT1G20230	AT1G20230	14316
Potra001218g10530	28.743	-0.419295	0.159413	-2.63025	0.00853224	0.278241	TRUE	FALSE	copper-transporting ATPase		AT1G63440	6203
Potra004038g24359	31.9827	-0.946868	0.359985	-2.6303	0.00853097	0.278241	FALSE	FALSE			AT1G12740	26891
Potra006194g25603	14.3459	0.668737	0.254341	2.6293	0.0085562	0.278668	FALSE	FALSE	receptor-like serine/threonine			30631
Potra177074g34008	1.45538	-1.40502	0.534442	-2.62895	0.008565	0.278668	FALSE	FALSE
Potra002322g35719	1.57457	-2.08279	0.792393	-2.62848	0.00857683	0.278732	FALSE	FALSE	conserved unknown protein			15261
Potra000397g01859	351.87	0.100703	0.0383263	2.62751	0.00860122	0.278913	FALSE	FALSE	conserved oligomeric Golgi complex subunit 4	AT4G01400	AT4G01400	13288
Potra000531g03698	559.872	0.187282	0.0712897	2.62705	0.00861278	0.278913	FALSE	FALSE	Prolyl 4-hydroxylase	AT5G18900	AT5G18900	24026
Potra001076g09296	263.7	-0.162351	0.0618089	-2.62666	0.00862265	0.278913	FALSE	FALSE	auxilin-related protein		AT1G21660	23729
Potra001116g09817	244.531	-0.299914	0.114146	-2.62745	0.00860272	0.278913	TRUE	FALSE	protein LOC105142255 isoform		AT5G12430	10496
Potra003929g23577	847.873	-0.146198	0.0556668	-2.62631	0.00863165	0.278913	FALSE	FALSE	uncharacterized protein LOC105124989	AT5G27390	AT5G27390	2505
Potra001411g11975	3.14949	1.1679	0.444995	2.62452	0.00867709	0.280061	FALSE	FALSE	Lysine histidine transporter		AT5G40780	16256
Potra001757g14304	202.015	0.14443	0.0550752	2.62242	0.00873074	0.281385	FALSE	FALSE	repeat-containing protein	AT1G71210	AT1G71210	12388
Potra003532g21925	5.14676	0.800255	0.305192	2.62214	0.00873799	0.281385	FALSE	FALSE	uncharacterized protein LOC8287776			22579
Potra001247g10713	3.43705	1.0197	0.389062	2.62091	0.00876942	0.281756	FALSE	FALSE	putative methylesterase 11, chloroplastic		AT3G29770	1066
Potra185768g28384	610.338	0.300073	0.114491	2.62093	0.00876894	0.281756	TRUE	FALSE	uncharacterized protein LOC105124685		AT1G31130	21839
Potra002060g16071	96.0859	0.409647	0.156326	2.62046	0.00878105	0.28181	FALSE	FALSE	dirigent protein 22	AT1G58170	AT1G58170	18139
Potra001181g10244	32.8056	0.442462	0.1689	2.61966	0.00880169	0.281833	TRUE	FALSE				4438
Potra009621g26398	643.654	-0.138316	0.052793	-2.61997	0.00879362	0.281833	FALSE	FALSE	GATA transcription factor	AT1G08010	AT1G08010	20002
Potra001111g09741	51.8483	0.299905	0.114506	2.61913	0.00881549	0.281956	TRUE	FALSE	repeat-containing protein	AT3G58590	AT3G58590	4976
Potra000162g00586	64.0985	-0.177644	0.0678551	-2.61799	0.00884498	0.28224	FALSE	FALSE	uncharacterized protein LOC105125063		AT1G09040	3473
Potra000520g03477	1099.41	0.268025	0.102407	2.61725	0.00886424	0.28224	TRUE	FALSE	hydrolase family protein	AT2G36290	AT2G36290	18051
Potra000670g05198	32.6314	-0.365288	0.139532	-2.61796	0.00884573	0.28224	FALSE	FALSE	uncharacterized protein LOC105126156		AT3G57980	16083
Potra000963g07918	829.208	0.21754	0.08311	2.61749	0.00885785	0.28224	TRUE	FALSE	like protein kinase At5g24010		AT4G00300	15789
Potra000131g00441	41.2479	0.315062	0.120447	2.61577	0.00890268	0.282764	FALSE	FALSE	protein TRICHOME BIREFRINGENCE		AT3G55990	12518
Potra000697g05428	26.4179	-0.658263	0.251611	-2.61619	0.00889179	0.282764	TRUE	FALSE	trafficking protein particle		AT2G47960	22670
Potra001031g08656	4.92481	1.43258	0.547958	2.61439	0.00893859	0.282764	FALSE	FALSE	Kunitz-type trypsin inhibitor			6548
Potra001960g15483	236.005	0.277186	0.105986	2.61532	0.0089145	0.282764	TRUE	FALSE	small nuclear ribonucleoprotein		AT2G47640	10302
Potra002557g19270	610.251	-0.21557	0.0824377	-2.61494	0.00892422	0.282764	TRUE	FALSE	tocopherol cyclase, chloroplastic	AT4G32770	AT4G32770	15565
Potra183114g28280	495.191	0.160153	0.0612601	2.61432	0.00894065	0.282764	FALSE	FALSE	TRANSPORT INHIBITOR RESPONSE	AT3G62980	AT3G62980	4075
Potra002278g17466	448.826	-0.166392	0.0636567	-2.6139	0.00895149	0.282791	FALSE	FALSE	transmembrane protein 120	AT4G10430	AT4G10430	12393
Potra003682g22428	21.5304	0.479318	0.183488	2.61226	0.00899449	0.283811	FALSE	FALSE	universal stress family		AT2G21620	13803
Potra192979g28844	154.51	-0.327756	0.125485	-2.61191	0.00900383	0.283811	FALSE	FALSE	probable 2-oxoglutarate/Fe(II)		AT2G36690	28764
Potra180830g28124	108.923	-0.443142	0.169736	-2.61076	0.00903405	0.284447	TRUE	FALSE	uveal autoantigen with coiled-coil domains and ankyrin			781
Potra000564g04122	26.233	-0.67507	0.258819	-2.60827	0.00910012	0.285385	FALSE	FALSE	protein C57A7.06		AT4G02400	21273
Potra000873g07023	249.751	0.207015	0.0793704	2.60821	0.0091016	0.285385	FALSE	FALSE	thiol-disulfide oxidoreductase LTO1	AT4G35760	AT4G35760	6974
Potra000909g07373	51.4813	0.334044	0.12809	2.60788	0.00911046	0.285385	FALSE	FALSE	protein LOC105138560 isoform		AT3G48880	19262
Potra001981g15594	106.053	-0.182534	0.0700072	-2.60736	0.00912432	0.285385	FALSE	FALSE	conserved unknown protein	AT3G10400	AT3G10400	25837
Potra004296g24785	316.097	0.458561	0.175855	2.60761	0.00911761	0.285385	TRUE	FALSE	Ribosomal protein L6		AT1G05190	16574
Potra009768g26427	29.8476	-0.926481	0.35514	-2.60878	0.00908656	0.285385	TRUE	FALSE	Integral membrane HRF1		AT3G59500	2214
Potra000465g02765	355.01	-0.273633	0.105014	-2.60567	0.00916947	0.28648	FALSE	FALSE	uncharacterized protein LOC105124455	AT4G39840	AT4G39840	23520
Potra001034g08703	190.695	0.194785	0.0748223	2.6033	0.00923316	0.288152	FALSE	FALSE	repeat-containing protein		AT5G09320	13428
Potra000526g03619	751.484	0.15097	0.0580095	2.6025	0.00925464	0.288357	FALSE	FALSE	Mediator of RNA polymerase	AT3G01435	AT3G01435	2556
Potra001193g10325	53.3931	-3.19295	1.22697	-2.6023	0.0092601	0.288357	FALSE	FALSE	leucine-rich repeat receptor		AT5G49770	13308
Potra000482g02973	74.4081	0.387298	0.148924	2.60064	0.00930491	0.289434	TRUE	FALSE	formin-like protein		AT5G58160	7
Potra002287g31754	34.9433	0.338229	0.130075	2.60026	0.00931543	0.289443	FALSE	FALSE	Antifungal protein ginkbilobin-2			11918
Potra001103g09637	76.2531	-0.31019	0.119411	-2.59767	0.00938582	0.290359	FALSE	FALSE	protein phosphatase 2C		AT4G28400	1220
Potra001468g12319	614.969	0.279328	0.107508	2.59821	0.00937109	0.290359	FALSE	FALSE	uncharacterized protein LOC105128928		AT5G01450	2027
Potra001785g14514	129.595	-0.283327	0.109038	-2.59842	0.0093655	0.290359	TRUE	FALSE	repeat-containing protein		AT1G26500	21088
Potra001942g35313	39.3436	-0.544381	0.209565	-2.59767	0.00938594	0.290359	TRUE	FALSE		AT4G37830	AT4G37830	11647
Potra001277g11037	469.601	0.132207	0.0509103	2.59687	0.0094077	0.290397	FALSE	FALSE	uncharacterized protein LOC105121219		AT4G30780	4836
Potra168221g27349	24.5052	0.804177	0.309659	2.59698	0.00940484	0.290397	TRUE	FALSE	like protein kinase At1g80640		AT2G25220	10003
Potra000586g04391	401.648	0.244244	0.0940944	2.59574	0.00943887	0.290409	TRUE	FALSE	protein NRT1/ PTR	AT5G13400	AT5G13400	20526
Potra001473g12339	74.9108	0.395407	0.15231	2.59607	0.00942968	0.290409	TRUE	FALSE	transcription factor WER		AT5G14750	8167
Potra004131g35568	54.5182	0.375484	0.144625	2.59627	0.00942432	0.290409	FALSE	FALSE			AT1G33811	13442
Potra002350g17942	1.45044	1.35322	0.521595	2.5944	0.00947563	0.291224	FALSE	FALSE	self-incompatibility family protein	AT3G24060	AT3G24060	20629
Potra000380g01689	547.753	-0.196102	0.075598	-2.59401	0.00948639	0.291238	FALSE	FALSE	protein trichome birefringence	AT5G06700	AT5G06700	4632
Potra001269g10963	4.31542	0.784031	0.302336	2.59324	0.00950752	0.291255	FALSE	FALSE	Gibberellin 20 oxidase		AT5G51810	11259
Potra166977g27244	408.018	0.253556	0.0977735	2.5933	0.00950605	0.291255	FALSE	FALSE	12-oxophytodienoate reductase	AT1G76690	AT1G76690	8370
Potra001058g09085	282.771	0.329848	0.127215	2.59284	0.00951881	0.291286	TRUE	FALSE	membrane protein complex		AT3G04830	11990
Potra003843g23096	130.955	-0.355808	0.137393	-2.5897	0.00960586	0.293632	TRUE	FALSE	E3 ubiquitin-protein ligase	AT4G12570	AT4G12570	2352
Potra001086g09416	79.1369	0.219871	0.0849196	2.58917	0.00962077	0.293771	TRUE	FALSE	uncharacterized protein LOC105121497		AT5G45610	1291
Potra001028g08620	129.875	0.191265	0.0739006	2.58814	0.00964955	0.294009	TRUE	FALSE	protein assembly protein		AT2G26060	21909
Potra002230g17139	229.47	0.180698	0.0698274	2.58778	0.00965974	0.294009	FALSE	FALSE	vacuolar protein 8		AT1G61350	7734
Potra002395g18234	204.686	0.281525	0.10877	2.58826	0.00964617	0.294009	FALSE	FALSE	putative uncharacterized protein	AT5G52220	AT5G52220	11376
Potra002412g18348	199.527	0.349072	0.134981	2.58608	0.00970747	0.294512	TRUE	FALSE	uncharacterized protein LOC105125503 isoform	AT5G04520	AT5G04520	23898
Potra164427g31048	344.257	0.429681	0.166132	2.58639	0.00969878	0.294512	TRUE	FALSE	branched-chain amino
Potra188893g28644	6.56355	-0.652557	0.252272	-2.58672	0.0096894	0.294512	FALSE	FALSE	3-O-glucosyltransferase		AT3G21760	27384
Potra000548g03921	411.604	0.268064	0.103674	2.58565	0.00971944	0.294513	TRUE	FALSE	acyl-coenzyme A thioesterase 13	AT1G04290	AT1G04290	5071
Potra001535g12747	130.981	0.323689	0.125202	2.58534	0.00972833	0.294513	FALSE	FALSE	inositol hexakisphosphate and diphosphoinositol-pentakisphosphate		AT5G15070	3544
Potra000377g01634	21.3301	0.370699	0.143427	2.58458	0.00974986	0.29485	FALSE	FALSE	uncharacterized protein LOC105131392	AT3G63340	AT3G63340	16741
Potra001471g12332	307.153	0.143102	0.0553995	2.58309	0.00979198	0.295202	FALSE	FALSE	uncharacterized protein LOC105647486		AT5G27830	28718
Potra002355g17974	6.99527	0.547029	0.211742	2.58347	0.00978115	0.295202	FALSE	FALSE	uncharacterized protein LOC105128715	AT2G20500	AT2G20500	8667
Potra003474g21782	113.57	0.200719	0.077706	2.58306	0.0097928	0.295202	FALSE	FALSE	uncharacterized protein LOC105123944		AT5G23200	18443
Potra001342g11510	86.2271	0.211979	0.0821052	2.58179	0.00982885	0.295974	FALSE	FALSE	kelch-repeat protein At1g51550	AT1G51550	AT1G51550	12222
Potra001633g13429	302.384	0.210817	0.0816929	2.5806	0.00986277	0.296051	TRUE	FALSE	Nucleobase-ascorbate transporter		AT5G62890	998
Potra006739g25767	5.7542	2.33556	0.904827	2.58122	0.00984507	0.296051	FALSE	FALSE	clathrin light chain		AT2G20760	23430
Potra008842g26239	5.10601	0.987768	0.382743	2.58076	0.00985836	0.296051	FALSE	FALSE	leucine-rich repeat receptor		AT3G24900	18852
Potra000035g00177	2.20006	0.928966	0.360342	2.57801	0.009937	0.296262	FALSE	FALSE	protein S-acyltransferase		AT5G41060	4348
Potra000357g01417	352.019	0.3512	0.136156	2.5794	0.00989732	0.296262	FALSE	FALSE	aldose 1-epimerase	AT3G17940	AT3G17940	5924
Potra000653g05029	166.255	-0.217615	0.0843509	-2.57988	0.00988346	0.296262	TRUE	FALSE	WUSCHEL-related homeobox		AT4G35550	6939
Potra001057g09065	452.186	0.792804	0.307511	2.57813	0.00993369	0.296262	FALSE	FALSE				23108
Potra002118g16448	332.675	0.255442	0.0990928	2.5778	0.00994307	0.296262	TRUE	FALSE	proteinaceous RNase P 2	AT4G21900	AT4G21900	6296
Potra002209g17005	31.1575	-0.863302	0.334831	-2.57832	0.00992806	0.296262	FALSE	FALSE	allene oxide cyclase			6324
Potra002512g18957	664.928	-0.190596	0.0739227	-2.57832	0.00992822	0.296262	TRUE	FALSE	protein LOC8285074 isoform		AT1G69830	13351
Potra000508g03325	72.8228	-0.265279	0.102981	-2.576	0.00999497	0.296277	FALSE	FALSE	transcription factor PTL	AT5G03680	AT5G03680	7635
Potra000876g33450	10.0621	0.529526	0.205475	2.57708	0.00996379	0.296277	TRUE	FALSE	uncharacterized protein LOC105142303		AT3G13480	18893
Potra001077g09312	68.9451	0.432676	0.168037	2.57489	0.0100273	0.296277	FALSE	FALSE	OPA3-like protein		AT3G58150	19415
Potra001193g10317	243.295	0.147637	0.0573213	2.57561	0.0100064	0.296277	FALSE	FALSE	CAAX prenyl protease 2	AT2G36305	AT2G36305	22749
Potra002225g17094	1575.31	0.212754	0.0826171	2.57518	0.0100188	0.296277	FALSE	FALSE	iron-sulfur cluster	AT4G22220	AT4G22220	24051
Potra003121g20789	293.681	-0.248532	0.0965145	-2.57507	0.0100218	0.296277	FALSE	FALSE	Oligopeptide transporter 7		AT4G10770	25692
Potra004310g24800	10.5376	-0.454532	0.176492	-2.57537	0.0100133	0.296277	FALSE	FALSE	disease resistance protein RGA3		AT3G14470	6029
Potra007608g34423	2.54973	-1.12596	0.437166	-2.57558	0.0100072	0.296277	TRUE	FALSE	70 kDa protein		AT1G16030	25949
Potra001441g12115	490.456	-0.15507	0.0602404	-2.57419	0.0100476	0.296565	FALSE	FALSE	division protein CDP1, chloroplastic	AT3G19180	AT3G19180	7880
Potra002389g18187	261.351	0.202787	0.0787934	2.57365	0.0100631	0.296715	FALSE	FALSE	protein-S-isoprenylcysteine O	AT5G08335	AT5G08335	27179
Potra000098g00325	614.838	0.144169	0.0560771	2.57092	0.010143	0.297087	FALSE	FALSE	ubiquitin protein ligase RIE1		AT1G68070	20904
Potra000839g06773	256.075	-0.233473	0.0907587	-2.57246	0.0100978	0.297087	FALSE	FALSE	A-2-activating		AT3G18860	11823
Potra001020g08515	309.157	0.173078	0.067318	2.57106	0.0101389	0.297087	FALSE	FALSE	putative glutamine amidotransferase YLR126C		AT2G23970	3103
Potra001065g09157	14.1371	0.579162	0.225136	2.5725	0.0100968	0.297087	FALSE	FALSE	Ammonium transporter 2	AT2G38290	AT2G38290	672
Potra001265g10934	33.9813	0.314224	0.122195	2.5715	0.0101258	0.297087	FALSE	FALSE	IQ-DOMAIN 14		AT4G23060	3439
Potra001730g14072	2318.75	-0.186381	0.072492	-2.57106	0.0101389	0.297087	TRUE	FALSE	ATP-dependent zinc metalloprotease FTSH		AT5G42270	3320
Potra003954g23737	177.153	0.321942	0.125235	2.5707	0.0101492	0.297087	TRUE	FALSE	transmembrane protein 230		AT4G29850	30325
Potra001349g11579	315.823	-0.215028	0.0836592	-2.57029	0.0101614	0.297137	FALSE	FALSE	Homeobox-leucine zipper		AT4G16780	11285
Potra002318g35695	1.81645	1.35954	0.529674	2.56674	0.0102659	0.299266	TRUE	FALSE	uncharacterized protein LOC105122233		AT3G20430
Potra002382g18138	299.936	0.200248	0.0780113	2.56691	0.0102609	0.299266	FALSE	FALSE	interacting partner 15	AT1G76920	AT1G76920	7002
Potra008902g26251	562.666	0.39435	0.153616	2.56712	0.0102547	0.299266	FALSE	FALSE	monoacylglycerol lipase ABHD6	AT5G39220	AT5G39220	10863
Potra000416g02089	41.3423	0.341718	0.133163	2.56615	0.0102833	0.299334	FALSE	FALSE	molecular chaperone regulator		AT5G52060	6103
Potra000577g04314	39.7366	-0.527971	0.205823	-2.56517	0.0103125	0.299334	TRUE	FALSE				3518
Potra000907g33485	5.4452	1.22346	0.477046	2.56465	0.0103279	0.299334	TRUE	FALSE	conserved unknown protein
Potra001204g10400	719.067	0.237099	0.0924788	2.56382	0.0103529	0.299334	TRUE	FALSE	1 complex subunit		AT2G17380	12268
Potra001247g10710	138.205	0.271156	0.105733	2.56452	0.0103318	0.299334	FALSE	FALSE	probable transcription factor	AT4G37180	AT4G37180	19988
Potra003035g20581	48.2264	0.49335	0.192351	2.56484	0.0103222	0.299334	TRUE	FALSE	protein RALF-like	AT3G23805	AT3G23805	12619
Potra176228g34767	3.68926	-0.988155	0.385419	-2.56384	0.010352	0.299334	FALSE	FALSE	transcription factor CAULIFLOWER A-like			29311
Potra179234g28000	65.3442	0.607291	0.236845	2.56409	0.0103448	0.299334	FALSE	FALSE	UPF0481 protein At3g47200-like		AT4G31980	22067
Potra000030g00149	370.375	0.362137	0.141277	2.56331	0.010368	0.299465	FALSE	FALSE	probable 6-phosphogluconolactonase		AT5G24400	24747
Potra000640g04886	1366.78	0.175742	0.0685935	2.56208	0.0104046	0.299709	TRUE	FALSE	serine hydroxymethyltransferase, mitochondrial	AT4G37930	AT4G37930	24681
Potra001156g10037	664.664	0.122462	0.0477999	2.56196	0.0104082	0.299709	FALSE	FALSE	ureidoglycolate hydrolase isoform	AT5G43600	AT5G43600	2937
Potra001815g14657	101.643	0.238018	0.0928857	2.56248	0.0103928	0.299709	TRUE	FALSE	threonine protein kinase		AT1G07870	14487
Potra003721g22568	49.6782	-0.21554	0.0841948	-2.56001	0.0104668	0.30109	FALSE	FALSE	Far1-related sequence 5		AT4G38180	20439
Potra006325g25655	14.8661	-1.22911	0.480437	-2.55831	0.0105182	0.302262	FALSE	FALSE	UPF0481 protein At3g47200-like		AT2G44930
Potra000464g02728	126.92	0.169314	0.0662062	2.55738	0.0105465	0.302767	FALSE	FALSE	protein GUCD1 isoform	AT5G05930	AT5G05930	14835
Potra000499g03198	490.935	-0.168933	0.0660729	-2.55677	0.010565	0.302963	FALSE	FALSE	receptor-like protein	AT1G56720	AT1G56720	9042
Potra167689g27296	1311.84	0.194206	0.0759671	2.55645	0.0105747	0.302963	FALSE	FALSE	Fructokinase-like 1	AT3G54090	AT3G54090	7566
Potra199344g29396	82.1522	-0.462642	0.181007	-2.55594	0.0105902	0.303099	TRUE	FALSE	histidine kinase 1		AT2G17820
Potra000793g06291	169.383	0.222456	0.0871016	2.55398	0.01065	0.304457	FALSE	FALSE	LOC105122538 isoform X1	AT5G57230	AT5G57230	7064
Potra005960g25528	55.6916	0.530126	0.207593	2.55368	0.0106591	0.304457	FALSE	FALSE	protein 4, chloroplastic		AT3G26070	9985
Potra004423g24907	53.7708	0.560862	0.219686	2.55302	0.0106793	0.304726	FALSE	FALSE	disease resistance protein		AT5G66900	28196
Potra000989g08184	671.953	0.126095	0.0494733	2.54875	0.0108109	0.306864	FALSE	FALSE	D-cysteine desulfhydrase	AT1G48420	AT1G48420	8380
Potra001139g09965	221.55	0.181309	0.0711279	2.54906	0.0108013	0.306864	FALSE	FALSE	hydrolase 15, mitochondrial		AT1G28960	20317
Potra002371g18060	224.349	-0.246633	0.0967666	-2.54874	0.0108113	0.306864	TRUE	FALSE	amino acid transporter		AT4G38250	9199
Potra003783g22837	19.6743	-0.550943	0.216185	-2.54848	0.0108193	0.306864	FALSE	FALSE				6136
Potra006698g25751	133.136	0.166405	0.0652556	2.55006	0.0107706	0.306864	FALSE	FALSE	dependent RNA polymerase 5		AT2G19930	29661
Potra196739g30201	967.923	-0.865462	0.339532	-2.54898	0.0108037	0.306864	FALSE	FALSE	ATP synthase CF1 alpha
Potra000424g02222	45.2239	0.495814	0.194778	2.54553	0.0109111	0.308341	FALSE	FALSE	Heat shock protein		AT4G27670	23389
Potra001401g11899	114.967	0.278616	0.109458	2.54541	0.0109149	0.308341	FALSE	FALSE	transcription factor bHLH36-like	AT4G20970	AT4G20970	1396
Potra003877g23290	168.407	0.279238	0.109692	2.54565	0.0109073	0.308341	FALSE	FALSE	probable choline kinase	AT4G09760	AT4G09760	14615
Potra160561g26868	4.23623	-1.06638	0.418864	-2.54589	0.0109	0.308341	TRUE	FALSE	uncharacterized protein LOC105142283		AT1G55535	19034
Potra000429g02266	5.42246	0.898851	0.353204	2.54485	0.0109325	0.308529	FALSE	FALSE	cell division protein		AT2G45770	19116
Potra190046g28741	7.5002	0.626472	0.246222	2.54434	0.0109485	0.308672	TRUE	FALSE	glutaredoxin-C6-like		AT4G33040	22915
Potra000860g33437	1.97046	-1.08238	0.425654	-2.54287	0.0109946	0.309356	TRUE	FALSE	conserved unknown protein			26910
Potra001386g11805	2.96673	0.801242	0.315075	2.54302	0.0109898	0.309356	FALSE	FALSE	pore protein 16	AT4G16160	AT4G16160	14079
Potra000759g05992	20.8938	0.706851	0.278103	2.54169	0.0110318	0.309521	FALSE	FALSE	squamosa promoter-binding		AT1G53160	18312
Potra004562g25069	1049.99	0.50799	0.199885	2.54141	0.0110405	0.309521	FALSE	FALSE	lipid transfer protein	AT5G01870	AT5G01870	19737
Potra007592g25998	49.1565	-0.549026	0.21601	-2.54167	0.0110324	0.309521	FALSE	FALSE	TMV resistance protein			14902
Potra176983g27923	128.849	0.427848	0.168358	2.5413	0.0110442	0.309521	FALSE	FALSE	GDSL esterase/lipase		AT5G33370	10378
Potra000531g03687	102.94	0.219489	0.0864021	2.54032	0.0110751	0.309773	TRUE	FALSE	shock N-terminal domain-containing		AT3G06340	7160
Potra001081g09348	198.234	0.166628	0.065588	2.54052	0.0110687	0.309773	TRUE	FALSE	box ATP-dependent RNA helicase 21	AT2G33730	AT2G33730	3838
Potra000799g06342	93.6795	0.457464	0.18018	2.53893	0.0111191	0.310053	TRUE	FALSE			AT1G16330	17387
Potra001185g10271	271.336	0.167397	0.0659319	2.53894	0.0111187	0.310053	FALSE	FALSE	domain-containing protein 3		AT4G18060	353
Potra002319g31769	235.059	0.342034	0.13469	2.53941	0.0111039	0.310053	TRUE	FALSE	QUALITY PROTEIN: uncharacterized protein LOC105108380	AT3G27030	AT3G27030	22473
Potra003510g21855	4.55202	0.824179	0.324656	2.53863	0.0111289	0.310053	FALSE	FALSE	ornithine decarboxylase-like		AT5G11880	9128
Potra152754g26713	1009.49	0.203804	0.0802963	2.53815	0.0111441	0.310171	FALSE	FALSE	serine/arginine repetitive matrix protein	AT1G61170	AT1G61170	13179
Potra168439g27369	21.3156	-1.92124	0.757339	-2.53683	0.0111863	0.31104	TRUE	FALSE
Potra002276g17446	14995.3	-0.162179	0.0639479	-2.53611	0.0112091	0.311363	FALSE	FALSE	elongation factor 1-alpha		AT1G07920	17428
Potra002376g18108	202.876	0.257773	0.101654	2.53577	0.0112199	0.311363	TRUE	FALSE	ankyrin repeat-containing protein	AT5G12320	AT5G12320	8702
Potra000716g34255	13.5509	0.679919	0.26825	2.53464	0.0112561	0.312063	FALSE	FALSE				27796
Potra002134g16534	34.1204	0.271189	0.107047	2.53337	0.011297	0.312279	FALSE	FALSE	uncharacterized protein LOC105129107		AT1G63930	14778
Potra007348g25940	0.607391	-1.56597	0.618114	-2.53347	0.0112941	0.312279	FALSE	FALSE	LOC105126826 isoform X1	AT3G63230	AT3G63230	23800
Potra173170g27632	163.846	0.216962	0.0856228	2.53392	0.0112794	0.312279	FALSE	FALSE	F-box protein		AT2G02250	28110
Potra000179g00699	69.1046	-0.340086	0.134341	-2.53151	0.0113572	0.312904	FALSE	FALSE	uncharacterized protein LOC105137908		AT2G38800	28300
Potra000360g01457	400.082	0.156822	0.0619657	2.53078	0.0113808	0.312904	FALSE	FALSE	Sister chromatid cohesion 1 protein	AT5G40840	AT5G40840	6727
Potra000405g01960	5.08918	-3.74325	1.47922	-2.53056	0.0113882	0.312904	TRUE	FALSE	conserved unknown protein			9109
Potra000524g03559	166.461	0.257215	0.101681	2.52963	0.0114184	0.312904	TRUE	FALSE	thioesterase family protein	AT3G16175	AT3G16175	9231
Potra000634g04845	45.9112	0.272299	0.107654	2.5294	0.0114257	0.312904	FALSE	FALSE	guanine nucleotide-binding protein subunit gamma		AT3G22942	1116
Potra001517g12633	43.3105	-1.33718	0.528531	-2.52998	0.0114067	0.312904	TRUE	FALSE	O-acyltransferase WSD1		AT3G49190	7368
Potra002535g19098	192.091	0.212916	0.084179	2.52933	0.011428	0.312904	FALSE	FALSE	transcription factor TCP19		AT5G51910	6418
Potra003397g21550	166.018	-0.251745	0.0994399	-2.53163	0.0113533	0.312904	TRUE	FALSE	3-hydroxyacyl-CoA	AT5G59770	AT5G59770	4681
Potra004117g24531	13.359	-0.654806	0.258853	-2.52964	0.0114179	0.312904	TRUE	FALSE	ROOT HAIR DEFECTIVE 3 homolog		AT5G45160	6615
Potra189775g28719	50.0591	-1.66595	0.658668	-2.52926	0.0114302	0.312904	FALSE	FALSE	arabinose 4-epimerase		AT4G20460	27875
Potra001291g30719	73.45	0.413837	0.163682	2.5283	0.0114618	0.313465	FALSE	FALSE				10800
Potra000835g06713	1005.41	0.412138	0.163076	2.52728	0.0114951	0.313802	TRUE	FALSE	ChaC-like family		AT4G31290	6332
Potra001606g13239	350.238	-0.203922	0.0807005	-2.5269	0.0115073	0.313802	TRUE	FALSE	6 subunit B	AT3G20780	AT3G20780	14315
Potra004608g25111	1040.69	-0.287331	0.113698	-2.52715	0.0114994	0.313802	TRUE	FALSE	conserved unknown protein			22013
Potra006936g25870	45.2714	0.355192	0.140618	2.52593	0.0115391	0.314366	FALSE	FALSE	transcription factor HEC2		AT3G50330	22770
Potra003766g22755	11.5934	0.519652	0.205869	2.52419	0.0115965	0.315625	FALSE	FALSE	binding protein family, putative			2471
Potra000567g04171	434.772	0.157461	0.0623962	2.52357	0.0116169	0.315878	TRUE	FALSE	lysine N-methyltransferase setd3	AT1G24610	AT1G24610	2225
Potra002516g18981	0.860298	2.23344	0.885528	2.52216	0.0116638	0.316483	FALSE	FALSE	lignin-forming anionic peroxidase		AT1G14550	20984
Potra005909g34433	27.4387	0.300931	0.119328	2.52189	0.0116727	0.316483	FALSE	FALSE	mitochondrial Rho GTPase		AT3G63150	4861
Potra008001g34348	15.2057	1.03845	0.41174	2.52211	0.0116654	0.316483	FALSE	FALSE
Potra001864g14907	327.26	0.424575	0.168402	2.5212	0.0116957	0.316801	FALSE	FALSE	neurofilament heavy polypeptide			22666
[truncated: 34,109 more rows]

## Sheet: Indent depth DEGs
gene	baseMean	log2FoldChange	lfcSE	stat	pvalue	padj	SwAsp eGene	GSEA leading edge gene	annotation	Arabidopsis RBDH	Arabidopsis best DIAMOND	GWAS rank
[truncated: 35,154 more rows]
