# Supplementary material for: Leaf shape in Populus tremula is a complex, omnigenic trait
Source: Ecol Evol. 2020 Oct 13;10(21):11922–40. doi: 10.1002/ece3.6691 (PMC7663049; doi:10.1002/ece3.6691)
Supplement: Supplementary file 15 — Table S4 [file ECE3-10-11922-s015.xlsx]

## Sheet: Sheet1
Description of all genes in the terminal leaf network. The centrality statistics computed are PageRank, closeness, betweenness, strength, eigenvector, Katz, Kleinberg's authority and Kleinberg's hub score. The sheet further assigns each gene a representative cluster in the network and lists all neighbourhoods a gene is part of (if any). Finally, each gene contains a best DIAMOND hit to A. thalian…

## Sheet: Sheet2
Node	PageRank	Closeness	Betweenees	Strength	Eigenvector	Katz	Authority	Hub	Neighbourhood	Cluster	Best_Athal	Name (Athal)	Description (Athal)	miRNA	miRNA_miRBase
Potra003719g22556	0.000391	0	346420	99.826	0.112082	0.00836	0.108843	0.108843		1:1:2	AT5G01650	Tautomerase/MIF superfamily protein
Potra001842g14793	0.000416	0	800512	102.258	0.097454	0.008361	0.101008	0.101008		1:1:1	AT1G78870	ubiquitin-conjugating enzyme 35	UBC35/UBC13A encodes a protein that may play a role in DNA damage responses and error-free post-replicative DNA repair by participating in lysine-63-based polyubiquitination reactions. UBC35/UBC13A can form diubiquitin and triubiquitin chains in combination with MMZ1,2,3,4/(UEV1A,B,C,D) in vitro. It can also functionally complement an mms2 ubc13 mutation in budding yeast by increasing the double …
Potra003830g23027	0.000368	0	98732	93.0836	0.103907	0.008357	0.096941	0.096941		1:1:3	AT5G66140	proteasome alpha subunit D2	Encodes alpha5 subunit of 20S proteosome complex involved in protein degradation.
Potra006771g25788	0.000322	0	314440	82.142	0.094998	0.008354	0.096625	0.096625		1:1:13	AT5G47890	NADH-ubiquinone oxidoreductase B8 subunit, putative
Potra000404g01918	0.000359	0	84086	89.2387	0.0967	0.008356	0.094709	0.094709		1:1:5	AT1G51650	ATP synthase epsilon chain, mitochondrial
Potra003730g22608	0.00035	0	518548	84.3269	0.084861	0.008354	0.089076	0.089076		1:1:8	AT5G08290	mRNA splicing factor, thioredoxin-like U5 snRNP	Encodes Dim1 homolog.
Potra001534g12731	0.000316	0	34400	79.9474	0.095373	0.008353	0.088833	0.088833		1:1:15	AT3G12587	Oligosaccaryltransferase
Potra004529g25033	0.000343	0	266658	83.6252	0.087917	0.008354	0.088661	0.088661		1:1:10	AT5G47570
Potra000756g05966	0.000333	0	725648	81.7033	0.076444	0.008353	0.085807	0.085807		1:1:14	AT5G54750	Transport protein particle (TRAPP) component		miRNA_25771-5p	MIR166
Potra000289g01057	0.000306	0	194208	76.5717	0.083523	0.008352	0.085698	0.085698		1:1:19	AT1G72020
Potra001012g08426	0.000344	0	158676	85.8525	0.092673	0.008355	0.085205	0.085205		1:1:6	AT5G35620	Eukaryotic initiation factor 4E protein	Cap-binding protein, binds to the 5' cap structure of nuclear-encoded mRNAs. Mutant is resistant to potyvirus infection.
Potra001219g10535	0.000323	0	208066	78.7834	0.086633	0.008352	0.084917	0.084917		1:1:17	AT4G26210	Mitochondrial ATP synthase subunit G protein
Potra001722g14021	0.000293	0	144818	74.352	0.088112	0.008351	0.084884	0.084884		1:1:27	AT3G01130
Potra000419g02155	0.000297	0	152374	74.4817	0.079975	0.008351	0.084392	0.084392		1:1:26	AT5G47890	NADH-ubiquinone oxidoreductase B8 subunit, putative
Potra003221g21054	0.000318	0	384108	75.9814	0.080877	0.008351	0.084131	0.084131		1:1:21	AT4G33110	S-adenosyl-L-methionine-dependent methyltransferases superfamily protein
Potra003440g21673	0.00039	0	492632	92.5668	0.077629	0.008357	0.083197	0.083197		1:1:4	AT5G59880	actin depolymerizing factor 3	Encodes actin depolymerizing factor 3 (ADF3).
Potra000511g03370	0.000316	0	78260	79.7614	0.090045	0.008353	0.082681	0.082681		1:1:16	AT1G13950	eukaryotic elongation factor 5A-1	Encodes eukaryotic translation initiation factor 5A (EIF-5A).In mammalian cells it functions as a shuttle protein that translocates mRNA from the nucleus to cytoplasmic ribosomes. Overexpression results in an increase in both primary and secondary xylem formation. In RNAi suppressed lines, xylem formation is reduced.
Potra000615g04675	0.000344	0	184296	85.6233	0.090123	0.008355	0.08058	0.08058		1:1:7	AT4G30220	small nuclear ribonucleoprotein F
Potra000129g00425	0.000359	0	897724	82.3972	0.076921	0.008354	0.080012	0.080012		1:1:12	AT1G04630	GRIM-19 protein
Potra000812g06464	0.000308	0	74826	75.5581	0.078341	0.008351	0.079652	0.079652		1:1:23	AT5G20010	RAS-related nuclear protein-1	A member of RAN GTPase gene family. Encodes a small soluble GTP-binding protein. Likely to be involved in nuclear translocation of proteins. May also be involved in cell cycle progression.
Potra000169g00640	0.000357	0	317424	84.255	0.074341	0.008354	0.079234	0.079234		1:1:9	AT3G48140	B12D protein
Potra001526g12691	0.000274	0	120832	67.2317	0.074208	0.008348	0.077294	0.077294		1:1:42	AT1G64520	regulatory particle non-ATPase 12A
Potra001342g11496	0.000297	0	42262	73.1673	0.084189	0.00835	0.076062	0.076062		1:1:29	AT1G51650	ATP synthase epsilon chain, mitochondrial
Potra183491g28310	0.000309	0	205008	75.5893	0.083747	0.008351	0.076041	0.076041		1:1:22	AT3G16640	translationally controlled tumor protein	Encodes a protein homologous to translationally controlled tumor protein (TCTP) from Drosophila. In flies, TCTP functions guanine nucleotide exchange factor in the TOR signaling pathway. TCTP is expressed throughout the plant with highest levels seen in meristematic regions of the shoot and root. Loss of function alleles are not transmitted through the male gametophyte due to defects in pollen tu…
Potra000346g01221	0.000276	0	286232	65.9324	0.070907	0.008348	0.075646	0.075646		1:1:46	AT3G12260	LYR family of Fe/S cluster biogenesis protein
Potra000703g05499	0.000304	0	521928	71.2285	0.065396	0.00835	0.074593	0.074593		1:1:36	AT4G08230	glycine-rich protein
Potra000443g02451	0.00026	0	82606	63.894	0.075571	0.008347	0.074489	0.074489		1:1:50	AT1G19580	gamma carbonic anhydrase 1	Encodes mitochondrial gamma carbonic anhydrase. Component of the NADH dehydrogenase complex.
Potra001982g15605	0.000293	0	169966	69.5072	0.06926	0.008349	0.074362	0.074362		1:1:40	AT1G60970	SNARE-like superfamily protein
Potra000999g08313	0.0003	0	195256	73.0861	0.070318	0.00835	0.074259	0.074259		1:1:31	AT3G05000	Transport protein particle (TRAPP) component
Potra000520g03513	0.000305	0	317408	73.6758	0.067612	0.008351	0.074194	0.074194		1:1:28	AT1G13380	Protein of unknown function (DUF1218)
Potra000840g06776	0.000303	0	193746	72.6688	0.069761	0.00835	0.074004	0.074004		1:1:33	AT3G03070	NADH-ubiquinone oxidoreductase-related
Potra002843g20112	0.000277	0	59400	67.1056	0.071646	0.008348	0.073728	0.073728		1:1:43	AT2G22425	Microsomal signal peptidase 12 kDa subunit (SPC12)
Potra000423g02213	0.000313	0	227428	72.8247	0.070591	0.00835	0.073681	0.073681		1:1:32	AT1G26355	SPIRAL1-like1	SPIRAL1-LIKE1 belongs to a six-member gene family in Arabidopsis; all members share a high sequence similarity in amino- and carboxy-terminal regions. GUS expression was detected only in pollen; however, no endogenous transcript was found.
Potra001409g11956	0.000253	0	117656	62.1392	0.073131	0.008347	0.073128	0.073128		1:1:56	AT1G65820	microsomal glutathione s-transferase, putative
Potra002463g18658	0.000344	0	1334390	77.5682	0.073488	0.008352	0.072904	0.072904		1:1:18	AT5G19760	Mitochondrial substrate carrier family protein	Encodes a novel mitochondrial carrier capable of transporting both dicarboxylates (such as malate, oxaloacetate, oxoglutarate, and maleate) and tricarboxylates (such as citrate, isocitrate, cis-aconitate, and trans-aconitate).
Potra000391g01797	0.000303	0	213802	74.6643	0.064707	0.008351	0.071313	0.071313		1:1:24	AT1G17440	Transcription initiation factor TFIID subunit A	Encodes one of two Arabidopsis proteins with similarity to the TBP-associated factor TAF12. The gene product is an EIN3-interacting TFIID transcription factor required for proper ethylene response, including ERF1 induction. Loss of function mutants show enhanced response to ethylene. Located in nucleus and expressed throughout the plant. Required for ERF1 expression. Cytokinin-hypersensitive 1 (C…
Potra186564g33647	0.000276	0	241410	66.9665	0.062753	0.008348	0.070072	0.070072		1:1:44	AT1G22310	methyl-CPG-binding domain 8	Protein containing methyl-CpG-binding domain.Has sequence similarity to human MBD proteins.
Potra000252g00987	0.000402	0	366206	93.4057	0.062835	0.008357	0.069545	0.069545		1:6:1	AT1G10630	ADP-ribosylation factor A1F	A member of ARF GTPase family. A thaliana has 21 members of this family, known to be essential for vesicle coating and uncoating and functions in GTP-binding. Gene encoding ADP-ribosylation factor and similar to other ARFs and ARF-like proteins. The gene is shown to play a role in cell division, cell expansion and cellulose production using antisense construct.
Potra001745g14230	0.000307	0	153318	76.1528	0.081687	0.008351	0.069336	0.069336		1:1:20	AT5G04800	Ribosomal S17 family protein
Potra000798g06333	0.000304	0	351384	72.4825	0.06412	0.00835	0.069189	0.069189		1:1:34	AT4G02080	secretion-associated RAS super family 2	A member of ARF-like GTPase family. A thaliana has 21 members, in two subfamilies, ARF and ARF-like (ARL) GTPases.
Potra001396g11873	0.000248	0	116276	60.0693	0.065984	0.008346	0.068298	0.068298		1:1:68	AT5G63400	adenylate kinase 1	encodes a protein similar to adenylate kinase.
Potra001956g15445	0.000265	0	181970	64.5467	0.065605	0.008347	0.068081	0.068081		1:1:49	AT5G25940	early nodulin-related
Potra000929g07566	0.000276	0	28730	66.9611	0.068101	0.008348	0.068058	0.068058		1:1:45	AT2G33470	glycolipid transfer protein 1
Potra001749g14256	0.000316	0	266636	74.5267	0.061797	0.008351	0.067767	0.067767		1:1:25	AT3G12760
Potra000518g03454	0.00026	0	335246	62.5504	0.06027	0.008347	0.067412	0.067412		1:1:54	AT4G32420	Cyclophilin-like peptidyl-prolyl cis-trans isomerase family protein
Potra001100g09601	0.000288	0	85042	69.2326	0.064238	0.008349	0.06723	0.06723		1:1:41	AT5G58740	HSP20-like chaperones superfamily protein
Potra000779g06147	0.000295	0	114600	70.2994	0.06771	0.008349	0.06701	0.06701		1:1:38	AT1G77350
Potra001621g13331	0.000264	0	159162	63.7115	0.068145	0.008347	0.064878	0.064878		1:1:52	AT1G22520	Domain of unknown function (DUF543)
Potra170153g27498	0.000334	0	270918	82.8354	0.07873	0.008354	0.064358	0.064358		1:1:11	AT1G17880	basic transcription factor 3
Potra002360g17989	0.000272	0	54816	63.6198	0.063003	0.008347	0.064155	0.064155		1:1:53	AT3G48030	hypoxia-responsive family protein / zinc finger (C3HC4-type RING finger) family protein
Potra008734g26225	0.000254	0	84840	59.5558	0.06406	0.008346	0.064045	0.064045		1:1:70	AT5G66140	proteasome alpha subunit D2	Encodes alpha5 subunit of 20S proteosome complex involved in protein degradation.
Potra163779g27120	0.000278	0	303730	65.167	0.059602	0.008348	0.063961	0.063961		1:1:48	AT5G09920	RNA polymerase II, Rpb4, core protein	Non-catalytic subunit specific to DNA-dependent RNA polymerase II; the ortholog of budding yeast RPB4)
Potra003822g22990	0.000231	0	256692	54.8188	0.05966	0.008344	0.063886	0.063886		1:1:84	AT3G52940	Ergosterol biosynthesis ERG4/ERG24 family	Encodes a sterol C-14 reductase required for cell division and expansion and is involved in proper organization of the embryo.
Potra000995g08251	0.000222	0	40308	54.4191	0.067449	0.008344	0.063834	0.063834		1:1:87	AT5G49510	prefoldin 3
Potra003530g21910	0.000229	0	65408	54.5495	0.064085	0.008344	0.063673	0.063673		1:1:86	AT1G26320	Zinc-binding dehydrogenase family protein
Potra000585g04367	0.000288	0	491046	69.7408	0.051407	0.008349	0.063352	0.063352		1:1:39	AT5G17510
Potra002315g17661	0.000258	0	130884	61.4005	0.05628	0.008346	0.063198	0.063198		1:1:60	AT1G13950	eukaryotic elongation factor 5A-1	Encodes eukaryotic translation initiation factor 5A (EIF-5A).In mammalian cells it functions as a shuttle protein that translocates mRNA from the nucleus to cytoplasmic ribosomes. Overexpression results in an increase in both primary and secondary xylem formation. In RNAi suppressed lines, xylem formation is reduced.
Potra010049g26475	0.000252	0	71198	59.5338	0.064796	0.008346	0.062362	0.062362		1:1:71	AT3G46430
Potra001471g12328	0.000289	0	140134	70.3242	0.071075	0.008349	0.062359	0.062359		1:1:37	AT3G05560	Ribosomal L22e protein family
Potra002431g18454	0.000255	0	181872	61.6314	0.055495	0.008346	0.062353	0.062353		1:1:57	AT3G07950	rhomboid protein-related
Potra161145g26911	0.000248	0	122810	60.8576	0.069901	0.008346	0.062079	0.062079		1:1:64	AT4G00100	ribosomal protein S13A	Encodes a cytoplasmic ribosomal protein S13 homologue involved in early leaf development
Potra004281g24772	0.000252	0	34008	61.5741	0.071267	0.008346	0.061573	0.061573		1:1:58	AT2G44620	mitochondrial acyl carrier protein 1	Encodes a member of the mitochondrial acyl carrier protein (ACP) family. As part of the mitochondrial matrix, it is likely to be involved in fatty acid or lipoic acid biogenesis. Its acylated form is predominantly present in the mitochondrial membrane while the non-acylated form is soluble.
Potra000963g07911	0.000226	0	210014	54.8012	0.061451	0.008344	0.061455	0.061455		1:1:85	AT4G01320	Peptidase family M48 family protein	CAAX protease with broad substrate specificity. Localized exclusively to the endoplasmic reticulum.
Potra000470g02837	0.00021	0	198046	49.69	0.055889	0.008342	0.061296	0.061296		1:1:106	AT4G27060	ARM repeat superfamily protein	Encodes a novel, plant-specific microtubule-associated protein that regulates the orientation of cortical microtubules and the direction of organ growth. The protein plays a role in control of microtubule dependent anisotropic cell elongation. spr2 mutant rosette leaves, cauline leaves, roots, petioles and petals curl in an anticlockwise direction.
Potra003514g21870	0.000257	0	351898	59.5263	0.059031	0.008346	0.059288	0.059288		1:1:72	AT2G47690	NADH-ubiquinone oxidoreductase-related
Potra000547g03905	0.00023	0	108458	55.7627	0.063701	0.008344	0.059279	0.059279		1:1:80	AT2G46170	Reticulon family protein
Potra000829g33728	0.000256	0	121498	58.9459	0.05309	0.008346	0.059268	0.059268		1:1:73
Potra000518g03460	0.000265	0	501932	58.7438	0.055189	0.008345	0.058728	0.058728		1:1:74	AT5G11280
Potra003485g21806	0.000201	0	49984	47.673	0.055109	0.008342	0.058512	0.058512		1:1:118	AT5G54200	Transducin/WD40 repeat-like superfamily protein
Potra004279g24765	0.000296	0	281558	67.6979	0.05088	0.008349	0.058309	0.058309		1:6:3	AT5G62575		predicted to encode subunit 7 of mitochondrial complex II and to participate in the respiratory chain
Potra006225g25620	0.000302	0	353768	73.111	0.069288	0.00835	0.058261	0.058261		1:1:30	AT5G52650	RNA binding Plectin/S10 domain-containing protein		miRNA_23603-3p	MIR2111
Potra000913g07398	0.000274	0	371244	62.4367	0.049866	0.008347	0.05809	0.05809		1:1:55	AT5G12180	calcium-dependent protein kinase 17	member of Calcium Dependent Protein Kinase
Potra161145g26909	0.000303	0	125890	77.4823	0.076492	0.008352	0.057978	0.057978		1:4:5	AT3G45030	Ribosomal protein S10p/S20e family protein		miRNA_6625-3p	MIR156
Potra010263g26540	0.000234	0	231988	55.6557	0.052089	0.008344	0.05761	0.05761		1:1:81	AT1G48160	signal recognition particle 19 kDa protein, putative / SRP19, putative
Potra003755g22709	0.000265	0	405138	56.9486	0.055342	0.008345	0.057425	0.057425		1:1:75	AT1G52740	histone H2A protein 9	Encodes HTA9, a histone H2A protein. Loss of all H2A.Z (triple mutant with HTA8 and HTA11) results in a reduction in DNA methylation of transposons but not that of genes. Loss of H2A.Z causes misregulation of many genes involved in the response to developmental and environmental cues, and that these genes tend to have high levels of gene-body H2A.Z.
Potra002156g16672	0.000222	0	417738	52.1611	0.057191	0.008343	0.056996	0.056996		1:1:97	AT5G39850	Ribosomal protein S4
Potra002233g17163	0.000372	0	846990	79.7136	0.048885	0.008353	0.056451	0.056451		1:6:2	AT1G44910	pre-mRNA-processing protein 40A	Binds the carboxyl-terminal domain (CTD) of the largest subunit of RNA polymerase II and functions as a scaffold for RNA processing machineries.
Potra005404g25385	0.000215	0	17146	52.119	0.054154	0.008343	0.056409	0.056409		1:1:98	AT5G16660
Potra002038g15930	0.000306	0	524972	71.3309	0.065065	0.00835	0.056397	0.056397		1:1:35	AT4G25740	RNA binding Plectin/S10 domain-containing protein
Potra003883g23322	0.000274	0	635668	61.5036	0.056464	0.008346	0.056083	0.056083		1:1:59	AT5G13450	delta subunit of Mt ATP synthase
Potra000081g00287	0.0002	0	16324	48.4459	0.057107	0.008342	0.055861	0.055861		1:1:111	AT4G29735
Potra186279g28426	0.000249	0	150354	63.7354	0.069056	0.008347	0.055669	0.055669		1:1:51	AT2G20450	Ribosomal protein L14
Potra005865g25506	0.000253	0	263432	60.1087	0.05979	0.008346	0.055666	0.055666		1:1:67	AT3G07568
Potra000472g02856	0.00022	0	35074	53.2234	0.058691	0.008344	0.055446	0.055446		1:1:90	AT3G52580	Ribosomal protein S11 family protein
Potra000379g01664	0.000246	0	218008	60.984	0.0647	0.008346	0.055029	0.055029		1:1:63	AT2G21160	Translocon-associated protein (TRAP), alpha subunit
Potra003639g22245	0.000281	0	359188	62.3623	0.048683	0.008347	0.054684	0.054684		1:6:4	AT2G19760	profilin 1	first member of the Arabidopsis profilin multigene family, expressed in all organs of Arabidopsis. Binds poly-L-proline. The first intron of PRF1 enhances gene expression in vegetative tissues.
Potra000997g08288	0.000254	0	123048	59.9387	0.047307	0.008346	0.054645	0.054645		1:1:69	AT3G46060	RAB GTPase homolog 8A	small GTP-binding protein (ara-3)
Potra001284g11080	0.00023	0	180874	52.8148	0.056786	0.008343	0.054516	0.054516		1:1:91
Potra004014g34487	0.000193	0	35584	46.1893	0.054294	0.008341	0.054252	0.054252		1:1:126
Potra001012g08439	0.000179	0	46496	43.7338	0.051048	0.00834	0.054196	0.054196		1:1:139	AT1G30845
Potra000499g03204	0.000286	0	225716	65.1747	0.046499	0.008348	0.054156	0.054156		1:1:47	AT3G62200	Putative endonuclease or glycosyl hydrolase
Potra000586g04398	0.000247	0	28226	56.9432	0.058364	0.008345	0.053914	0.053914		1:1:76	AT5G13430	Ubiquinol-cytochrome C reductase iron-sulfur subunit
Potra003979g23949	0.000322	0	326508	75.5592	0.043169	0.008351	0.0539	0.0539		1:2:11	AT3G19260	LAG1 homologue 2	LAG1 homolog . Loss of function mutant is sensitive to AAL-toxin. LOH2 is presumed to function in sphingolipid metabolism. It encodes a ceramide synthase essential for production of LCFA-ceramides (mainly C26).
Potra000784g06194	0.000292	0	392862	72.5226	0.065707	0.00835	0.053876	0.053876		1:4:8	AT4G09320	Nucleoside diphosphate kinase family protein	nucleoside diphosphate kinase type 1 (NDPK1) gene, complete
Potra001791g14546	0.000213	0	283168	48.054	0.051766	0.008342	0.053772	0.053772		1:1:116	AT1G14450	NADH dehydrogenase (ubiquinone)s
Potra002723g19840	0.000191	0	26304	45.6444	0.048959	0.008341	0.052967	0.052967		1:1:128	AT4G16566	histidine triad nucleotide-binding 4	Encodes a protein that has an unexpected bifunctional capability in vitro. The purified enzyme has adenylylsulfate sulfohydrolase activity (E.C. 3.6.2.1) and ADP-sulfurylase activity (E.C. 2.7.7.5). The latter is activated at low pH. The enzyme can exert it phosphorylase activity on a range of related substrates in vitro, but it acts best with APS (adenosine 5'-phsophosulfate). This protein appea…
Potra001057g09059	0.000292	0	57334	74.6643	0.071075	0.008351	0.051898	0.051898		1:4:7	AT2G32060	Ribosomal protein L7Ae/L30e/S12e/Gadd45 family protein
Potra173428g27648	0.00022	0	113730	48.2806	0.05069	0.008342	0.05183	0.05183		1:1:114	AT1G19910	ATPase, F0/V0 complex, subunit C protein	vacuolar H+-pumping ATPase 16 kDa proteolipid (ava-p2)
Potra000030g00155	0.000242	0	65846	55.0736	0.051484	0.008344	0.051695	0.051695		1:1:83	AT5G53650
Potra004148g24631	0.000197	0	31046	48.4627	0.055656	0.008342	0.051668	0.051668		1:1:110	AT1G72020
Potra000688g05345	0.000244	0	126254	56.3539	0.044998	0.008345	0.051124	0.051124		1:1:78	AT3G05810
Potra000423g02202	0.000207	0	25926	52.4548	0.059624	0.008343	0.051098	0.051098		1:1:94	AT2G33040	gamma subunit of Mt ATP synthase
Potra002566g31935	0.000186	0	56280	43.7844	0.049909	0.00834	0.051098	0.051098		1:1:137
Potra000423g02207	0.00025	0	17420	60.8129	0.061894	0.008346	0.050887	0.050887		1:1:65	AT5G08040	mitochondrial import receptor subunit TOM5 homolog
Potra002091g16279	0.000229	0	282106	48.9838	0.044607	0.008342	0.050663	0.050663		1:1:108	AT3G44150
Potra000751g05909	0.000203	0	270462	47.3333	0.040928	0.008341	0.050469	0.050469		1:1:122	AT5G17510
Potra001767g14364	0.000247	0	67670	60.1501	0.04159	0.008346	0.050271	0.050271		1:2:27	AT1G26110	decapping 5	Encodes Decapping 5, required for mRNA decapping, P-body formation and translational repression during postembryonic development.
Potra000548g03915	0.000247	0	166116	56.2084	0.049884	0.008345	0.049895	0.049895		1:1:79	AT3G48750	cell division control 2	A-type cyclin-dependent kinase. Together with its specific inhibitor, the Kip-related protein, KRP2 they regulate the mitosis-to-endocycle transition during leaf development. Dominant negative mutations abolish cell division. Loss of function phenotype has reduced fertility with failure to transmit via pollen. Pollen development is arrested at the second mitotic division. Expression is regulated …
Potra008597g26194	0.000174	0	47328	41.1709	0.046482	0.008339	0.049869	0.049869		1:1:151	AT1G54140	TATA binding protein associated factor 21kDa subunit	putative TATA binding protein associated factor 21kDa
Potra003878g23297	0.000247	0	143982	54.0509	0.044535	0.008344	0.04973	0.04973		1:1:88	AT1G04750	vesicle-associated membrane protein 721	Encodes vesicle-associated membrane protein 7B (VAMP7B, or VAMP721). Required for cell plate formation.
Potra002722g19834	0.000185	0	12866	43.7917	0.050607	0.00834	0.048982	0.048982		1:1:135	AT5G19760	Mitochondrial substrate carrier family protein	Encodes a novel mitochondrial carrier capable of transporting both dicarboxylates (such as malate, oxaloacetate, oxoglutarate, and maleate) and tricarboxylates (such as citrate, isocitrate, cis-aconitate, and trans-aconitate).
Potra001479g12373	0.000273	0	226024	61.3908	0.042346	0.008346	0.048957	0.048957		1:7:3	AT2G16485	nucleic acid binding;zinc ion binding;DNA binding	Encodes NERD (Needed for RDR2-independent DNA methylation), a plant-specific GW repeat- and PHD finger-containing protein involved in siRNA-dependent DNA methylation.
Potra000767g06061	0.000315	0	57444	73.6292	0.043276	0.008351	0.048902	0.048902		1:5:2	AT5G58040	homolog of yeast FIP1 [V]	Encodes a subunit of the polyadenylation apparatus that interacts with and stimulates the activity of poly(A) polymerase. Additionally , it interacts with several polyadenylation factor subunits and is an RNA-binding protein. It is suggested that this protein coordinates a number of polyadenylation factor subunits with PAP and with RNA.
Potra001101g09606	0.000216	0	63192	49.6818	0.049373	0.008342	0.048874	0.048874		1:1:107	AT5G64350	FK506-binding protein 12	Encodes FK506-binding protein 12 (FKBP12 or FKP12). FKP12 overexpression dramatically enhances rapamycin sensitivity, whereas rapamycin inhibition is relieved in transgenic plants deficient in FKP12.
Potra001485g12394	0.000187	0	87170	42.8908	0.0434	0.00834	0.04865	0.04865		1:1:144	AT1G10030	homolog of yeast ergosterol28
Potra000487g03016	0.000223	0	154526	47.7516	0.045384	0.008342	0.048589	0.048589		1:1:117	AT5G19860	Protein of unknown function, DUF538
Potra002361g35252	0.000219	0	34748	50.8235	0.046832	0.008343	0.04817	0.04817		1:1:103	AT5G49540	Rab5-interacting family protein
Potra001181g10235	0.000322	0	627416	79.6123	0.065267	0.008353	0.04803	0.04803		1:4:4	AT2G32060	Ribosomal protein L7Ae/L30e/S12e/Gadd45 family protein
Potra000433g02326	0.000227	0	217994	51.0439	0.042012	0.008343	0.04801	0.04801		1:1:101	AT5G07740	actin binding
Potra000699g05443	0.000286	0	259412	70.0179	0.061184	0.008349	0.047939	0.047939		1:4:11	AT3G02080	Ribosomal protein S19e family protein
Potra004011g24186	0.00019	0	69598	45.4553	0.042954	0.008341	0.047837	0.047837		1:1:129	AT3G56190	alpha-soluble NSF attachment protein 2	Encodes one of two alpha-SNAPs (soluble NSF attachment protein) in Arabidopsis
Potra002081g16210	0.00025	0	57000	61.2267	0.060196	0.008346	0.047602	0.047602		1:1:61	AT2G46290	Transducin/WD40 repeat-like superfamily protein
Potra003641g22254	0.000205	0	113414	47.6369	0.048592	0.008342	0.047574	0.047574		1:1:119	AT5G15220	Ribosomal protein L27 family protein
Potra000319g01122	0.000247	0	265530	51.1335	0.042135	0.008343	0.047399	0.047399		1:1:100	AT3G12650
Potra000487g03036	0.000249	0	84964	60.5297	0.057984	0.008346	0.047321	0.047321		1:1:66
Potra003061g20651	0.000249	0	172198	54.0697	0.040704	0.008344	0.046827	0.046827		1:6:7	AT5G54280	myosin 2	Type VII myosin gene	miRNA_31066-3p	MIR164
Potra001827g14721	0.000218	0	224568	48.9656	0.040727	0.008342	0.046816	0.046816		1:1:109	AT2G39960	Microsomal signal peptidase 25 kDa subunit (SPC25)
Potra003331g21377	0.000218	0	567176	48.3037	0.041901	0.008342	0.046463	0.046463		1:1:113
Potra001347g11562	0.000196	0	92138	44.9045	0.042279	0.008341	0.046434	0.046434		1:1:131	AT2G39900	GATA type zinc finger transcription factor family protein	Encodes a member of the Arabidopsis LIM proteins: a family of actin bundlers with distinct expression patterns. WLIM1, WLIM2a, and WLIM2b are widely expressed, whereas PLIM2a, PLIM2b, and PLIM2c are predominantly expressed in pollen. Regulates actin cytoskeleton organization.
Potra007866g26049	0.000181	0	48984	42.2245	0.042604	0.00834	0.046329	0.046329		1:1:146	AT2G23940	Protein of unknown function (DUF788)
Potra009790g26433	0.000241	0	46150	56.5605	0.054807	0.008345	0.046313	0.046313		1:1:77	AT5G03300	adenosine kinase 2	Encodes adenosine kinase 2 (ADK2), a typical, constitutively expressed housekeeping enzyme. Shows a high sequence identity with ADK1. Involved in salvage synthesis of adenylates and methyl recycling. Enzyme activity is substantially inhibited in roots, siliques and dry seeds by an unknown compound. May contribute to cytokinin interconversion.
Potra001077g09299	0.00025	0	503764	52.358	0.039738	0.008343	0.046161	0.046161		1:1:95	AT1G19910	ATPase, F0/V0 complex, subunit C protein	vacuolar H+-pumping ATPase 16 kDa proteolipid (ava-p2)
Potra000195g00848	0.000185	0	46816	42.1074	0.046948	0.00834	0.0461	0.0461		1:1:148	AT3G53370	S1FA-like DNA-binding protein		miRNA_14785-5p	MIR171
Potra000097g00323	0.00018	0	38696	42.9222	0.048167	0.00834	0.04568	0.04568		1:1:143	AT1G05720	selenoprotein family protein
Potra002986g20464	0.000286	0	166368	63.177	0.041191	0.008347	0.045441	0.045441		1:7:2	AT3G21865	peroxin 22	Interacts with PEX4 in a yeast two-hybrid. The PEX4 and PEX22 pair may be important during the remodeling of peroxisome matrix contents as glyoxysomes transition to leaf peroxisomes.
Potra002361g17994	0.000236	0	78432	55.3789	0.038387	0.008344	0.044973	0.044973		1:6:6	AT4G16280	RNA binding;abscisic acid binding	Involved in the promotion of the transition of the vegetative meristem to reproductive development. Four forms of the protein (alpha, beta, delta and gamma) are produced by alternative splicing. Involved in RNA-mediated chromatin silencing. At one point it was believed to act as an abscisic acid receptor but the paper describing that function was retracted.
Potra001872g14966	0.000324	0	932540	75.6403	0.033852	0.008351	0.04484	0.04484		1:2:10	AT1G75230	DNA glycosylase superfamily protein
Potra002683g19748	0.000187	0	32096	43.5383	0.038631	0.00834	0.04424	0.04424		1:1:142	AT3G05670	RING/U-box protein
Potra000493g03139	0.000226	0	547644	47.3009	0.040772	0.008341	0.044231	0.044231		1:1:123	AT5G47820	P-loop containing nucleoside triphosphate hydrolases superfamily protein	encodes a kinesin-like protein with an N-terminal microtubule binding motor domain. Protein is localized to the periphery of the cytoplasm and mutants in the gene exhibit altered orientation of cellulose microfibrils and reduced mechanical strength of fibers.
Potra000564g04114	0.000249	0	110562	60.9904	0.05887	0.008346	0.044178	0.044178		1:1:62	AT3G05590	ribosomal protein L18	Encodes cytoplasmic ribosomal protein L18.
Potra000164g00601	0.000263	0	60392	67.2258	0.062171	0.008348	0.043741	0.043741		1:4:13	AT5G02960	Ribosomal protein S12/S23 family protein
Potra001117g09869	0.000336	0	269868	76.0576	0.037304	0.008351	0.04341	0.04341		1:5:1	AT5G58040	homolog of yeast FIP1 [V]	Encodes a subunit of the polyadenylation apparatus that interacts with and stimulates the activity of poly(A) polymerase. Additionally , it interacts with several polyadenylation factor subunits and is an RNA-binding protein. It is suggested that this protein coordinates a number of polyadenylation factor subunits with PAP and with RNA.
Potra003928g23567	0.000194	0	53354	41.4382	0.041509	0.008339	0.043158	0.043158		1:1:150	AT3G09860
Potra000811g06459	0.000187	0	80074	41.9358	0.042612	0.00834	0.043156	0.043156		1:1:149	AT2G44430	DNA-binding bromodomain-containing protein
Potra182478g28228	0.000172	0	15238	40.2033	0.043822	0.008339	0.043069	0.043069		1:1:155	AT4G27960	ubiquitin conjugating enzyme 9	ubiquitin conjugating enzyme
Potra009093g26284	0.0002	0	320432	43.69	0.034865	0.00834	0.042829	0.042829		1:1:140
Potra004003g24110	0.000254	0	165220	59.4715	0.033207	0.008346	0.042706	0.042706		1:2:29	AT1G30460	cleavage and polyadenylation specificity factor 30	Encodes AtCPSF30, the 30-KDa subunit of cleavage and polyadenylation specificity factor. AtCPSF30 is a probable processing endonuclease. Nucleus-localized RNA binding protein capable of interacting with itself and with calmodulin. Its RNA-binding activity is inhibited by calmodulin in a calcium-dependent fashion.
Potra002953g20384	0.000249	0	404572	52.6632	0.043509	0.008343	0.042684	0.042684		1:1:93	AT5G43970	translocase of outer membrane 22-V	Subunit of the TOM complex, a translocase in the outer mitochondrial membrane that selectively allows proteins with a mitochondrial targeting sequence to enter the mitochondrion.
Potra002204g16974	0.000241	0	415742	51.3055	0.03641	0.008343	0.042544	0.042544		1:1:99	AT5G55640
Potra001253g10789	0.000221	0	39784	50.0824	0.044847	0.008342	0.042485	0.042485		1:1:105	AT4G35020	RAC-like 3	A member of ROP GTPase gene family; Encodes a Rho-like GTP binding protein.
Potra000729g05738	0.000173	0	314358	38.6487	0.03652	0.008338	0.042202	0.042202		1:1:161	AT5G43130	TBP-associated factor 4		miRNA_3886-3p,miRNA_26350-3p	MIR393,MIR393
Potra005417g25389	0.00025	0	110732	61.3803	0.05453	0.008346	0.042046	0.042046		1:4:20	AT1G77940	Ribosomal protein L7Ae/L30e/S12e/Gadd45 family protein
Potra174892g27761	0.000205	0	534218	46.9605	0.042458	0.008341	0.042026	0.042026		1:1:124	AT2G44525	Protein of unknown function (DUF498/DUF598)
Potra008147g26104	0.00017	0	54202	37.981	0.037574	0.008338	0.04191	0.04191		1:1:168	AT5G27830
Potra000032g35152	0.000226	0	116912	52.3216	0.034056	0.008343	0.04182	0.04182		1:6:9
Potra002634g19623	0.000219	0	242258	47.4005	0.037486	0.008341	0.041577	0.041577		1:1:121	AT1G17440	Transcription initiation factor TFIID subunit A	Encodes one of two Arabidopsis proteins with similarity to the TBP-associated factor TAF12. The gene product is an EIN3-interacting TFIID transcription factor required for proper ethylene response, including ERF1 induction. Loss of function mutants show enhanced response to ethylene. Located in nucleus and expressed throughout the plant. Required for ERF1 expression. Cytokinin-hypersensitive 1 (C…	miRNA_3886-3p,miRNA_26350-3p	MIR393,MIR393
Potra000937g33527	0.000167	0	144862	37.7235	0.037345	0.008338	0.041574	0.041574		1:1:171
Potra002497g36915	0.000142	0	22728	33.9066	0.034897	0.008337	0.04108	0.04108		1:1:200
Potra001043g08831	0.000254	0	199668	56.4469	0.035866	0.008345	0.040878	0.040878		1:5:4	AT5G13010	RNA helicase family protein
Potra158260g26815	0.000173	0	386650	38.5023	0.03692	0.008338	0.04086	0.04086		1:1:163	AT5G62575		predicted to encode subunit 7 of mitochondrial complex II and to participate in the respiratory chain
Potra003105g20752	0.000171	0	123372	37.6737	0.038977	0.008338	0.040734	0.040734		1:1:172	AT2G20420	ATP citrate lyase (ACL) family protein
Potra001237g10616	0.000222	0	64970	50.5826	0.03489	0.008343	0.04073	0.04073		1:1:104	AT5G51400	PLAC8 family protein
Potra001402g11913	0.000273	0	158982	60.1924	0.035609	0.008346	0.040649	0.040649		1:7:4	AT2G16485	nucleic acid binding;zinc ion binding;DNA binding	Encodes NERD (Needed for RDR2-independent DNA methylation), a plant-specific GW repeat- and PHD finger-containing protein involved in siRNA-dependent DNA methylation.
Potra003232g21081	0.000244	0	95370	55.1626	0.035048	0.008344	0.040456	0.040456		1:7:8	AT3G07760	Sterile alpha motif (SAM) domain-containing protein
Potra002511g18946	0.000199	0	269252	42.8213	0.038391	0.00834	0.040283	0.040283		1:1:145	AT5G67590	NADH-ubiquinone oxidoreductase-related	Mutant leaves have a reduced capacity for cold acclimation, appear water-soaked, leak electrolytes, and accumulate reactive oxygen species constitutively. Encode a protein with high similarity to the 18-kD Fe-S subunit of complex I (NADH dehydrogenase, EC 1.6.5.3) in the mitochondrial electron transfer chain.
Potra000474g02873	0.000264	0	579404	53.5582	0.038907	0.008344	0.04011	0.04011		1:1:89	AT5G12110	Glutathione S-transferase, C-terminal-like;Translation elongation factor EF1B/ribosomal protein S6
Potra163997g27138	0.000182	0	37144	40.9521	0.039299	0.008339	0.039962	0.039962		1:1:154	AT5G25760	peroxin4	mutant displays sucrose-dependent seedling development and reduced lateral root production. PEX4 interacts with PEX22 in a yeast two-hybrid. Necessary for peroxisome biogenesis. The PEX4 and PEX22 pair may be important during the remodeling of peroxisome matrix contents as glyoxysomes transition to leaf peroxisomes.
Potra002512g18954	0.000252	0	114766	51.3133	0.035225	0.008343	0.039961	0.039961		1:6:12	AT1G32210	Defender against death (DAD family) protein	Encodes protein involved in suppression of apoptosis. Complements a mammalian apoptosis suppressor mutation.
Potra001211g10471	0.00017	0	113462	36.4366	0.034698	0.008338	0.039935	0.039935		1:1:180	AT4G18800	RAB GTPase homolog A1D	Encodes RabA1d, a member of the RabA subfamily of small Rab GTPases.
Potra003820g22985	0.000228	0	105404	47.606	0.039274	0.008342	0.039926	0.039926		1:1:120	AT3G56490	HIS triad family protein 3	Encodes a protein that has adenylylsulfate sulfohydrolase activity (E.C. 3.6.2.1) in vitro.
Potra001957g36949	0.000266	0	185816	62.0893	0.031151	0.008347	0.039718	0.039718		1:2:23
Potra003288g21247	0.000222	0	192494	50.9151	0.032421	0.008343	0.039705	0.039705		1:2:63	AT2G02970	GDA1/CD39 nucleoside phosphatase family protein	Encodes a putative apyrase involved in pollen exine pattern formation and anther dehiscence.
Potra000841g06782	0.000165	0	36202	38.3098	0.04071	0.008338	0.039401	0.039401		1:1:166	AT1G22520	Domain of unknown function (DUF543)
Potra007864g26047	0.000248	0	177050	50.95	0.039877	0.008343	0.039245	0.039245		1:1:102	AT3G48890	membrane-associated progesterone binding protein 3	putative progesterone-binding protein homolog (Atmp2) mRNA,
Potra000729g05741	0.000259	0	84710	61.9311	0.049927	0.008347	0.039065	0.039065		1:4:18	AT3G43980	Ribosomal protein S14p/S29e family protein
Potra174184g35416	0.000138	0	49354	30.7831	0.036074	0.008336	0.039046	0.039046		1:1:224
Potra001614g13296	0.000299	0	294102	55.3637	0.036144	0.008344	0.039016	0.039016		1:1:82	AT5G40810	Cytochrome C1 family
Potra001240g10657	0.000219	0	123568	51.8175	0.047098	0.008343	0.038686	0.038686		1:4:39	AT3G16640	translationally controlled tumor protein	Encodes a protein homologous to translationally controlled tumor protein (TCTP) from Drosophila. In flies, TCTP functions guanine nucleotide exchange factor in the TOR signaling pathway. TCTP is expressed throughout the plant with highest levels seen in meristematic regions of the shoot and root. Loss of function alleles are not transmitted through the male gametophyte due to defects in pollen tu…
Potra000341g01176	0.000146	0	52456	33.816	0.031818	0.008337	0.038662	0.038662		1:1:201	AT3G50670	U1 small nuclear ribonucleoprotein-70K	Encodes U1 snRNP 70K
Potra002319g31767	0.000163	0	74560	35.2558	0.03409	0.008337	0.03846	0.03846		1:1:193	AT5G08391	Protein of unknown function (DUF 3339)
Potra008997g26273	0.000253	0	166428	51.8638	0.035011	0.008343	0.038397	0.038397		1:6:11	AT2G16510	ATPase, F0/V0 complex, subunit C protein
Potra001190g10301	0.000136	0	15680	31.7332	0.033607	0.008336	0.03827	0.03827		1:1:213	AT5G20520	alpha/beta-Hydrolases superfamily protein	Encodes a Bem46-like protein. WAV2 negatively regulates root bending when roots alter their growth direction. It's not involved in sensing environmental stimuli (e.g. gravity, light, water, touch).
Potra002262g17360	0.00021	0	88652	43.7903	0.036471	0.00834	0.037918	0.037918		1:1:136	AT5G03460
Potra000641g04895	0.000363	0	782120	82.7954	0.02878	0.008354	0.037703	0.037703		1:2:3	AT4G25210	DNA-binding storekeeper protein-related transcriptional regulator
Potra001389g11823	0.000154	0	102022	35.1325	0.030422	0.008337	0.037586	0.037586		1:1:194	AT5G17550	peroxin 19-2
Potra000119g30644	0.000154	0	26174	35.3315	0.034872	0.008337	0.037517	0.037517		1:1:190	AT1G67350
Potra000653g05027	0.000206	0	273930	46.1187	0.031565	0.008341	0.037473	0.037473		1:1:127	AT1G20760	Calcium-binding EF hand family protein
Potra001464g12298	0.000205	0	104058	47.757	0.028758	0.008342	0.03715	0.03715		1:2:77	AT2G18950	homogentisate phytyltransferase 1	Encodes homogentisate phytyltransferase involved in tocopherol biosynthesis. Has impact on seed longevity and plays a role in the adaptation to low temperature stress, notably phloem loading.
Potra001301g11188	0.00016	0	45206	37.4655	0.04324	0.008338	0.037085	0.037085		1:1:175	AT1G64520	regulatory particle non-ATPase 12A		miRNA_26504-5p	MIR171
Potra169074g27406	0.000183	0	242032	39.3755	0.031377	0.008339	0.037059	0.037059		1:1:158	AT3G16630	P-loop containing nucleoside triphosphate hydrolases superfamily protein	Kinesin-13A localized to entire Golgi stacks. Involved in trichome development.
Potra003480g21792	0.000199	0	94128	43.7655	0.033059	0.00834	0.036851	0.036851		1:1:138	AT5G58470	TBP-associated factor 15B
Potra000408g01996	0.000158	0	101770	34.1989	0.032039	0.008337	0.036779	0.036779		1:1:198	AT1G10910	Pentatricopeptide repeat (PPR) superfamily protein
Potra005244g25333	0.000199	0	36838	45.0449	0.032424	0.008341	0.036737	0.036737		1:7:15	AT5G19820	ARM repeat superfamily protein
Potra175760g27828	0.000365	0	436356	83.5088	0.028138	0.008354	0.036663	0.036663		1:2:2	AT2G01080	Late embryogenesis abundant (LEA) hydroxyproline-rich glycoprotein family
Potra001355g11615	0.000146	0	36624	30.9531	0.031994	0.008336	0.036432	0.036432		1:1:220	AT5G04460	RING/U-box superfamily protein
Potra001075g09290	0.000327	0	176506	80.7607	0.055277	0.008353	0.036401	0.036401		1:4:3	AT2G19740	Ribosomal protein L31e family protein
Potra002924g20328	0.00021	0	123662	43.8768	0.036352	0.00834	0.036206	0.036206		1:1:133	AT2G44350	Citrate synthase family protein	encodes a mitochrondrion targeted citrate synthase, the first enzyme of the tricarboxylic acid cycle, catalyzing the condensation of acetyl-CoA and oxaloacetate, finally yielding citrate and CoA.
Potra002648g19652	0.000291	0	555332	64.8205	0.027528	0.008348	0.036153	0.036153		1:7:1	AT1G10580	Transducin/WD40 repeat-like superfamily protein
Potra004099g24494	0.000228	0	339256	46.6505	0.032591	0.008341	0.036132	0.036132		1:1:125	AT3G55620	Translation initiation factor IF6
Potra002646g19647	0.000341	0	674506	78.5229	0.027425	0.008352	0.035877	0.035877		1:2:6	AT1G15710	prephenate dehydrogenase family protein		miRNA_6625-5p,miRNA_22725-5p,miRNA_65529-5p	MIR156,MIR156,MIR156
Potra000517g03433	0.000135	0	43510	30.2595	0.030364	0.008336	0.035612	0.035612		1:1:229	AT5G19630	alpha/beta-Hydrolases superfamily protein
Potra000372g01581	0.000186	0	17354	47.2676	0.0474	0.008341	0.035462	0.035462		1:4:57	AT1G22780	Ribosomal protein S13/S18 family	S18 ribosomal protein involved in the binding of f-Met tRNA during initiation of mRNA translation. Expression restricted to meristems. Mutant phenotype-pointed first leaves,reduced fresh weight, growth retardation.
Potra000574g04265	0.00024	0	288044	51.9227	0.028594	0.008343	0.035461	0.035461		1:6:10	AT1G06230	global transcription factor group E4	This gene is predicted to encode a bromodomain-containing protein. Plant lines expressing RNAi constructs targeted against GTE4 show some resistance to agrobacterium-mediated root transformation.
Potra000946g07751	0.000253	0	231524	52.6855	0.034516	0.008343	0.035319	0.035319		1:1:92	AT3G58110
Potra000991g08197	0.000154	0	288300	33.9637	0.030266	0.008337	0.03514	0.03514		1:1:199	AT3G20720
Potra000765g06047	0.000194	0	212970	40.9873	0.031857	0.008339	0.034876	0.034876		1:1:153	AT5G27760	Hypoxia-responsive family protein
Potra001117g09839	0.000162	0	189758	35.2952	0.034249	0.008337	0.034723	0.034723		1:1:192	AT3G22110	20S proteasome alpha subunit C1	Encodes the alpha-3 subunit of 20s proteasome.
Potra001505g12549	0.000229	0	72568	51.1268	0.028101	0.008343	0.034653	0.034653		1:7:11	AT2G02090	SNF2 domain-containing protein / helicase domain-containing protein
Potra002041g31608	0.000144	0	76790	32.6706	0.036692	0.008336	0.034622	0.034622		1:1:209	AT1G15120	Ubiquinol-cytochrome C reductase hinge protein
Potra000803g06361	0.000244	0	661318	55.1511	0.025636	0.008344	0.034465	0.034465		1:2:41	AT3G46990	Protein of unknown function (DUF740)
Potra000349g01258	0.00017	0	83632	37.8318	0.037049	0.008338	0.034378	0.034378		1:1:170	AT4G27490	3'-5'-exoribonuclease family protein
Potra004131g24560	0.000144	0	9888	33.4069	0.030978	0.008337	0.034277	0.034277		1:1:204	AT1G31780
Potra002555g19253	0.000132	0	121186	27.6342	0.030793	0.008335	0.034219	0.034219		1:1:261	AT3G49055
Potra000454g02587	0.000228	0	198210	49.4209	0.03813	0.008342	0.034217	0.034217		1:9:1	AT5G09510	Ribosomal protein S19 family protein
Potra001509g12589	0.000328	0	501930	75.7725	0.025264	0.008351	0.0342	0.0342		1:2:9	AT1G07030	Mitochondrial substrate carrier family protein
Potra000518g03446	0.000271	0	295624	53.1697	0.030077	0.008344	0.034008	0.034008		1:6:8	AT5G25450	Cytochrome bd ubiquinol oxidase, 14kDa subunit
Potra186707g28450	0.000139	0	26508	30.302	0.032062	0.008336	0.033851	0.033851		1:1:228	AT1G71780
Potra003010g20526	0.000243	0	287560	51.0258	0.030257	0.008343	0.033763	0.033763		1:5:10	AT3G22380	time for coffee	Encodes a nucleus-acting plant-specific clock regulator working close to the central oscillator and affecting the circadian gating of light responses. Circadian gating is the alteration of circadian phase according to the photoperiod of the entraining day/light cycle and the rhythmic antagonism of light responses in the early subjective night. TIC differentially regulates CCA1 and PRR9 from LHY, …
Potra001037g08752	0.000212	0	153648	43.6591	0.031699	0.00834	0.033705	0.033705		1:1:141	AT2G27020	20S proteasome alpha subunit G1	Encodes 20S proteasome alpha 7 subunit PAG1.
Potra002590g19478	0.000146	0	22056	32.7298	0.037551	0.008336	0.033692	0.033692		1:1:208	AT1G33265	Transmembrane proteins 14C
Potra003459g21736	0.000209	0	139004	48.0802	0.039925	0.008342	0.033682	0.033682		1:1:115	AT4G18100	Ribosomal protein L32e
Potra001904g15119	0.000117	0	12390	26.7576	0.032007	0.008334	0.033051	0.033051		1:1:271	AT1G70780
Potra000453g02569	0.000124	0	18356	27.6656	0.030389	0.008335	0.033	0.033		1:1:259
Potra001193g10319	0.000254	0	64696	58.7825	0.026421	0.008345	0.032857	0.032857		1:2:31	AT3G10070	TBP-associated factor 12	Encodes one of two Arabidopsis proteins with similarity to the TBP-associated factor TAF12.
Potra000867g06993	0.000284	0	280226	64.9699	0.024896	0.008348	0.032851	0.032851		1:2:17	AT4G26750	hydroxyproline-rich glycoprotein family protein
Potra000355g01381	0.000258	0	516526	48.3959	0.02749	0.008342	0.032821	0.032821		1:1:112	AT2G36460	Aldolase superfamily protein
Potra000791g06261	0.000258	0	468278	52.2593	0.027811	0.008343	0.032726	0.032726		1:1:96	AT2G43160	ENTH/VHS family protein
Potra000938g07672	0.000209	0	125120	48.9998	0.024923	0.008342	0.032641	0.032641		1:2:69	AT4G36650	plant-specific TFIIB-related protein	Encodes a protein with similarity to the general transcription factor TFIIB. pBRP binds rDNA sequences in vitro. pBRP has been localized to the outer face of the plastid membrane with GFP fusion however, under conditions of proteosome inhibition it is found in the nucleus.
Potra004001g24093	0.000118	0	7776	26.926	0.031141	0.008334	0.032603	0.032603		1:1:268	AT2G28060	5'-AMP-activated protein kinase beta-2 subunit protein
Potra000997g08302	0.000181	0	44892	38.4984	0.031691	0.008338	0.032581	0.032581		1:1:164	AT3G29170	Eukaryotic protein of unknown function (DUF872)
Potra000835g06704	0.000237	0	147214	53.1192	0.026212	0.008343	0.032505	0.032505		1:2:54	AT4G31200	SWAP (Suppressor-of-White-APricot)/surp RNA-binding domain-containing protein
Potra003807g22933	0.000289	0	654340	56.9222	0.037089	0.008345	0.032464	0.032464		1:4:28	AT1G09640	Translation elongation factor EF1B, gamma chain
Potra000100g00332	0.000192	0	287932	39.6799	0.029076	0.008339	0.032459	0.032459		1:1:156	AT2G25310	Protein of unknown function (DUF2012)
Potra000139g00481	0.000343	0	834782	75.7783	0.023538	0.008351	0.032335	0.032335		1:2:8	AT3G15010	RNA-binding (RRM/RBD/RNP motifs) family protein
Potra000434g02350	0.000164	0	24442	35.5603	0.034174	0.008337	0.032199	0.032199		1:1:189	AT4G09000	general regulatory factor 1	Encodes a 14-3-3 gene, designated GRF1 chi (for general regulatory factor1-G-box factor 14-3-3 homolog isoform chi). The major native forms of 14-3-3s are homo- and hetero-dimers, the biological functions of which are to interact physically with specific client proteins and thereby effect a change in the client. As a result, 14-3-3s are involved in a vast array of processes such as the response t…
Potra000850g06869	0.000241	0	44880	57.5831	0.044004	0.008345	0.032055	0.032055		1:4:26	AT1G73230	Nascent polypeptide-associated complex NAC
Potra000468g02796	0.00015	0	91826	31.6001	0.027766	0.008336	0.032053	0.032053		1:1:214
Potra001624g13357	0.000211	0	331306	47.3563	0.025327	0.008341	0.032051	0.032051		1:2:79	AT1G08370	decapping 1	Encodes DCP1 involved in mRNA decapping. DCP1 forms a mRNA decapping complex with DCP2 (At5g13570) and VCS (VARICOSE) (At3g13300). However, unlike DCP2, DCP1 itself does not have mRNA decapping activity in vitro. DCP1, DCP2 and VCS colocalize in cytoplasmic loci, which are putative Arabidopsis mRNA processing bodies. Null mutants of DCP1, DCP2, and VCS accumulate capped mRNAs with a reduced degra…
Potra003890g23362	0.00035	0	539462	79.3323	0.024441	0.008353	0.032027	0.032027		1:2:5	AT3G15010	RNA-binding (RRM/RBD/RNP motifs) family protein
Potra002402g18270	0.000298	0	561060	70.6033	0.045883	0.00835	0.031925	0.031925		1:4:10	AT4G31700	ribosomal protein S6	Encodes a putative ribosomal protein S6 (rps6a). RPS6A and RPS6B are fully redundant and essential during gametogenesis.
Potra007793g26030	0.000127	0	33694	28.1663	0.027689	0.008335	0.031822	0.031822		1:1:250
Potra000954g07823	0.000227	0	204990	52.005	0.023668	0.008343	0.031773	0.031773		1:2:59	AT2G43970	RNA-binding protein
Potra001498g12489	0.000152	0	172148	30.0178	0.027639	0.008335	0.03177	0.03177		1:1:231	AT2G16710	Iron-sulphur cluster biosynthesis family protein
Potra001990g15659	0.00017	0	155786	36.3955	0.026261	0.008338	0.031769	0.031769		1:1:181	AT5G43130	TBP-associated factor 4
Potra003797g36852	0.000184	0	363016	39.0983	0.02566	0.008339	0.031749	0.031749		1:1:160
Potra000911g07382	0.000228	0	111042	54.7374	0.047054	0.008344	0.031746	0.031746		1:4:32	AT5G02960	Ribosomal protein S12/S23 family protein
Potra002211g17031	0.000149	0	74632	32.2934	0.027114	0.008336	0.031582	0.031582		1:1:210	AT5G50375	cyclopropyl isomerase	Converts pentacyclic cyclopropyl sterols to conventional tetracyclic sterols. CPI1 function during and just after division and support gravitropism by establishing polar PIN2 localization. Required for endocytosis of PIN2
Potra001719g13993	0.000175	0	484864	35.2966	0.026134	0.008337	0.031553	0.031553		1:1:191	AT3G22845	emp24/gp25L/p24 family/GOLD family protein
Potra009281g26322	0.00014	0	115934	31.1527	0.023787	0.008336	0.031435	0.031435		1:2:168	AT1G60780	Clathrin adaptor complexes medium subunit family protein
Potra000290g01059	0.000194	0	18426	43.1547	0.027573	0.00834	0.031424	0.031424		1:7:17	AT1G33490			miRNA_61743-3p	MIR171
Potra003692g22462	0.000324	0	779592	73.6175	0.022535	0.008351	0.031406	0.031406		1:2:12	AT1G51450	TRAUCO	Nuclear protein required for early embryogenesis. Encodes a structural core component of a COMPASS-like H3K4 histone methylation complex that is also involved in the timing of the floral transition and in leaf morphogenesis. Mutants are decreased in H3K4 histone trimethylation.
Potra004365g24855	0.000114	0	7650	25.5246	0.028881	0.008334	0.03127	0.03127		1:1:283	AT3G03080	Zinc-binding dehydrogenase family protein
Potra000144g00503	0.000215	0	80022	45.5086	0.028518	0.008341	0.031269	0.031269		1:6:16	AT2G13370	chromatin remodeling 5
Potra007960g26067	0.000285	0	179226	72.3351	0.050591	0.00835	0.031235	0.031235		1:4:9	AT3G52580	Ribosomal protein S11 family protein
Potra000399g01869	0.000189	0	175474	41.3475	0.02555	0.008339	0.031118	0.031118		1:6:21	AT3G46970	alpha-glucan phosphorylase 2	Encodes a cytosolic alpha-glucan phosphorylase. In vitro, the enzyme has a preference for branched polysaccharides, such as glycogen.
Potra001257g10848	0.000154	0	41994	37.5671	0.03981	0.008338	0.031106	0.031106		1:1:173	AT2G21160	Translocon-associated protein (TRAP), alpha subunit
Potra188532g28603	0.000214	0	237852	43.6435	0.026537	0.00834	0.030937	0.030937		1:6:17	AT5G61150	leo1-like family protein	Encodes highly hydrophilic protein involved in positively regulating FLC expression. Mutants are early flowering and show a loss of FLC expression in the absence of cold.
Potra003530g21915	0.000168	0	145742	36.7985	0.029271	0.008338	0.030773	0.030773		1:1:178	AT2G44050	6,7-dimethyl-8-ribityllumazine synthase / DMRL synthase / lumazine synthase / riboflavin synthase	6,7-dimethyl-8-ribityllumazine synthase / DMRL synthase / lumazine synthase / riboflavin synthase [Arabidopsis thaliana]. Acts in the jasmonic acid signaling pathway.
Potra006564g25716	0.000327	0	470868	71.0632	0.024544	0.00835	0.030725	0.030725		1:2:14
Potra002504g18902	0.000125	0	68180	26.9617	0.025876	0.008334	0.030723	0.030723		1:1:267	AT5G53300	ubiquitin-conjugating enzyme 10	Encodes a ubiquitin conjugating enzyme.
Potra180427g28100	0.000197	0	70752	42.8216	0.027128	0.00834	0.03068	0.03068		1:7:18	AT1G05520	Sec23/Sec24 protein transport family protein
Potra002573g19361	0.000188	0	132986	37.4505	0.026981	0.008338	0.030574	0.030574		1:1:176	AT1G06110	SKP1/ASK-interacting protein 16
Potra000919g07448	0.000169	0	56892	36.1936	0.026745	0.008338	0.030415	0.030415		1:1:185	AT5G64760	regulatory particle non-ATPase subunit 5B	Encodes one of two isoforms for the 26S proteasome regulatory protein (RN) subunit RPN5. For many functions it acts redundantly with the paralogous genes RPN5a.
Potra000408g01990	0.000338	0	301820	75.7806	0.023691	0.008351	0.030368	0.030368		1:2:7	AT3G06470	GNS1/SUR4 membrane protein family
Potra001661g13638	0.00025	0	13388	64.552	0.048919	0.008347	0.030162	0.030162		1:4:15	AT5G35530	Ribosomal protein S3 family protein
Potra001447g12182	0.000188	0	459148	33.33	0.028192	0.008337	0.030132	0.030132		1:1:205	AT2G44710	RNA-binding (RRM/RBD/RNP motifs) family protein
Potra000783g06175	0.000131	0	59380	28.4066	0.02544	0.008335	0.030022	0.030022		1:1:247	AT5G13550	sulfate transporter 4.1	Encodes a sulfate transporter.
Potra003121g20790	0.000179	0	203820	38.1978	0.02591	0.008338	0.029978	0.029978		1:1:167	AT1G64650	Major facilitator superfamily protein
Potra000497g03181	0.000367	0	287958	81.8625	0.024524	0.008353	0.02996	0.02996		1:2:4
Potra002276g17442	0.00018	0	88750	38.4242	0.031197	0.008338	0.029812	0.029812		1:1:165	AT3G52300	ATP synthase D chain, mitochondrial
Potra003466g21760	0.000139	0	120750	27.8291	0.026875	0.008335	0.029679	0.029679		1:1:256	AT1G04750	vesicle-associated membrane protein 721	Encodes vesicle-associated membrane protein 7B (VAMP7B, or VAMP721). Required for cell plate formation.
Potra000938g07666	0.00028	0	284134	64.3383	0.022243	0.008347	0.029623	0.029623		1:2:18	AT2G18510	RNA-binding (RRM/RBD/RNP motifs) family protein
Potra000945g07742	0.000238	0	136328	43.8623	0.029148	0.00834	0.029544	0.029544		1:1:134	AT5G57815	Cytochrome c oxidase, subunit Vib family protein
Potra003841g23084	0.00038	0	345378	83.7166	0.023621	0.008354	0.029491	0.029491		1:2:1	AT3G04880	DNA-damage-repair/toleration protein (DRT102)	encodes a novel protein involved in DNA repair from UV damage. Isolated by functional complementation of E. coli UV-sensitive mutants (UVR genes).
Potra002383g18142	0.000179	0	76368	39.1238	0.025355	0.008339	0.029489	0.029489		1:6:23	AT5G14670	ADP-ribosylation factor A1B	A member of ARF GTPase family. Arabidopsis has 21 members of this family, known to be essential for vesicle coating and uncoating and functions in GTP-binding. Gene encoding ADP-ribosylation factor and similar to ADP-ribosylation factor DcARF1 (GI:965483) (Daucus carota), other ARFs and ARF-like proteins. The gene is shown to play a role in cell division, cell expansion and cellulose production u…
Potra001395g11866	0.000178	0	307964	38.3461	0.024733	0.008338	0.029381	0.029381		1:6:26	AT2G36060	MMS ZWEI homologue 3	MMZ3/UEV1C encodes a protein that may play a role in DNA damage responses and error-free post-replicative DNA repair by participating in lysine-63-based polyubiquitination reactions. UEV1C can form diubiquitin and triubiquitin chains in combination with UBC13A/UBC35 in vitro. It can also functionally complement an mms2 mutation in budding yeast, both by increasing mms2 mutant viability in the pre…
Potra000521g03521	0.000237	0	657290	45.2616	0.024334	0.008341	0.029273	0.029273		1:1:130	AT5G61510	GroES-like zinc-binding alcohol dehydrogenase family protein
Potra003479g21790	0.000184	0	64716	39.5743	0.034821	0.008339	0.029256	0.029256		1:1:157	AT1G23750	Nucleic acid-binding, OB-fold-like protein
Potra001079g09324	0.000144	0	83548	29.1536	0.025762	0.008335	0.029235	0.029235		1:1:238	AT5G65820	Pentatricopeptide repeat (PPR) superfamily protein
Potra000483g02979	0.00015	0	100400	31.1461	0.026155	0.008336	0.029217	0.029217		1:1:219	AT3G10850	Metallo-hydrolase/oxidoreductase superfamily protein	glyoxalase II cytoplasmic isozyme (Glx2-2) mRNA, complete
Potra002316g17665	0.000144	0	84016	30.1698	0.025048	0.008336	0.029214	0.029214		1:1:230
Potra001155g10034	0.000161	0	165602	32.9215	0.028412	0.008336	0.029037	0.029037		1:1:206	AT2G37410	translocase inner membrane subunit 17-2	Mitochondrial inner membrane translocase. Together with AtTIM17-1, TIM17-2 has a long C-terminal extension not present in other TIMs. The extension is located in the outer membrane and so TIM17-2 links the inner and outer mitochondrial membranes. The C-terminal region is essential for protein import into mitochondria via the general import pathway but is not necessary for import via the carrier p…
Potra001553g12869	0.00015	0	266086	31.5889	0.02328	0.008336	0.028896	0.028896		1:1:215
Potra001927g15279	0.000173	0	92416	38.568	0.023824	0.008338	0.028862	0.028862		1:1:162
Potra003352g21428	0.000132	0	124676	28.5304	0.022912	0.008335	0.028823	0.028823		1:1:244	AT1G26500	Pentatricopeptide repeat (PPR) superfamily protein		miRNA_23076-3p	MIR1444
Potra000460g02670	0.000163	0	52270	35.0834	0.02591	0.008337	0.028797	0.028797		1:1:195	AT4G12770	Chaperone DnaJ-domain superfamily protein
Potra001030g08640	0.000136	0	72404	30.8416	0.030555	0.008336	0.028782	0.028782		1:1:223	AT2G46540
Potra001938g15348	0.000135	0	81884	28.511	0.025234	0.008335	0.02874	0.02874		1:1:245	AT1G76200
Potra001107g09676	0.000127	0	23730	28.4637	0.024635	0.008335	0.028723	0.028723		1:1:246	AT3G51950	Zinc finger (CCCH-type) family protein / RNA recognition motif (RRM)-containing protein
Potra000464g02749	0.000137	0	321772	29.3492	0.026896	0.008335	0.028652	0.028652		1:1:235	AT2G39750	S-adenosyl-L-methionine-dependent methyltransferases superfamily protein
Potra000793g06285	0.000159	0	24706	36.301	0.032861	0.008338	0.028469	0.028469		1:1:182	AT4G30010
Potra003128g20813	0.000241	0	293962	52.5711	0.020792	0.008343	0.028421	0.028421		1:2:57	AT4G27000	RNA-binding (RRM/RBD/RNP motifs) family protein
Potra000875g07045	0.000126	0	57576	25.7974	0.025392	0.008334	0.028342	0.028342		1:1:279	AT1G73320	S-adenosyl-L-methionine-dependent methyltransferases superfamily protein
Potra148955g26638	0.000215	0	209750	42.162	0.027615	0.00834	0.028243	0.028243		1:1:147	AT5G53300	ubiquitin-conjugating enzyme 10	Encodes a ubiquitin conjugating enzyme.
Potra000518g03442	0.00018	0	114604	36.7008	0.029355	0.008338	0.028217	0.028217		1:1:179	AT5G38650	Proteasome maturation factor UMP1
Potra002450g18559	0.000155	0	30650	35.7156	0.022646	0.008337	0.028166	0.028166		1:2:136	AT4G14850	Pentatricopeptide repeat (PPR) superfamily protein	Encodes a pentatricopeptide (PPR) protein that binds single-stranded RNA. The N-terminal portion of the protein can localize to the mitochondria. Mutations in this gene make plants less sensitive to inhibitors of the MEP and MVA pathways of isoprenoid biosynthesis and increase the activity of HMG CoA reductase.
Potra001111g09745	0.00027	0	161730	58.9149	0.024581	0.008345	0.028066	0.028066		1:5:3	AT2G42370
Potra003714g22529	0.000232	0	42416	51.6796	0.024223	0.008343	0.027949	0.027949		1:5:8	AT5G53440
Potra000525g03588	0.000206	0	228824	43.2011	0.022655	0.00834	0.02791	0.02791		1:6:18	AT3G53620	pyrophosphorylase 4	Encodes a soluble protein with inorganic pyrophosphatase activity that is highly specific for Mg-inorganic pyrophosphate.
Potra000354g01367	0.000221	0	92006	46.3021	0.024671	0.008341	0.02789	0.02789		1:6:15	AT4G02620	vacuolar ATPase subunit F family protein
Potra000875g07042	0.000277	0	217698	63.6181	0.020604	0.008347	0.027826	0.027826		1:2:20	AT3G21350	RNA polymerase transcriptional regulation mediator-related
Potra003187g20938	0.000341	0	382878	83.0324	0.047428	0.008354	0.027781	0.027781		1:4:1	AT5G07090	Ribosomal protein S4 (RPS4A) family protein
Potra000363g01469	0.000185	0	13840	38.5592	0.027143	0.008338	0.027762	0.027762		1:6:24	AT3G52560	ubiquitin E2 variant 1D-4	MMZ4/UEV1D encodes a protein that may play a role in DNA damage responses and error-free post-replicative DNA repair by participating in lysine-63-based polyubiquitination reactions. UEV1D can form diubiquitin and triubiquitin chains in combination with UBC13A/UBC35 in vitro. It can also functionally complement an mms2 mutation in budding yeast, both by increasing mms2 mutant viability in the pre…
Potra000691g05377	0.000181	0	115030	37.3975	0.022389	0.008338	0.027595	0.027595		1:1:177	AT3G04500	RNA-binding (RRM/RBD/RNP motifs) family protein
Potra001470g12320	0.000218	0	278380	50.5067	0.036698	0.008343	0.027584	0.027584		1:4:46	AT5G10360	Ribosomal protein S6e	RPS6A and RPS6B are fully redundant and essential during gametogenesis.
Potra002333g17832	0.000181	0	84588	42.04	0.020926	0.00834	0.027569	0.027569		1:2:103	AT3G51050	FG-GAP repeat-containing protein
Potra001763g14342	0.000205	0	31056	51.9606	0.04192	0.008343	0.027472	0.027472		1:4:38	AT1G22780	Ribosomal protein S13/S18 family	S18 ribosomal protein involved in the binding of f-Met tRNA during initiation of mRNA translation. Expression restricted to meristems. Mutant phenotype-pointed first leaves,reduced fresh weight, growth retardation.
Potra000366g01503	0.000235	0	409980	53.3026	0.020668	0.008344	0.02742	0.02742		1:2:53	AT4G25210	DNA-binding storekeeper protein-related transcriptional regulator		miRNA_47-5p,miRNA_13339-5p	MIR167,MIR167
Potra001378g11761	0.000308	0	188636	69.3738	0.02137	0.008349	0.027403	0.027403		1:2:15	AT3G19950	RING/U-box superfamily protein
Potra008065g26091	0.000135	0	37360	29.2761	0.024545	0.008335	0.027275	0.027275		1:1:236	AT3G07370	carboxyl terminus of HSC70-interacting protein	Encodes AtCHIP, a new class of E3 ubiquitin ligases with three tetratricopeptide repeats and a U-box domain, structurally similar to the animal CHIP proteins. Plays an important role in plant cellular metabolism under temperature stress conditions. Functions as an E3 ubiquitin ligase of protein phosphatase 2A subunits and alters plant response to abscisic acid treatment. Belongs to one of the 36 …
Potra001252g35354	0.000133	0	28478	30.9156	0.02834	0.008336	0.027261	0.027261		1:1:221	AT4G39280	phenylalanyl-tRNA synthetase, putative / phenylalanine--tRNA ligase, putative
Potra000470g02835	0.00015	0	84024	29.2746	0.023584	0.008335	0.027176	0.027176		1:1:237	AT5G54855	Pollen Ole e 1 allergen and extensin family protein
Potra001117g09857	0.000191	0	24904	38.5072	0.026493	0.008338	0.027165	0.027165		1:6:25	AT4G29340	profilin 4	Profilin is a low-molecular weight, actin monomer-binding protein that regulates the organization of actin cytoskeleton in eukaryotes, including higher plants. PRF4 and PRF5 are late pollen-specific and are not detectable in other cell types of the plant body including microspores and root hairs. Immunocytochemical studies at the subcellular level reveal that both the constitutive and pollen-spec…
Potra002356g17980	0.00015	0	118448	33.1126	0.031186	0.008337	0.027146	0.027146		1:4:118	AT1G15060	Uncharacterised conserved protein UCP031088, alpha/beta hydrolase
Potra002209g17001	0.00013	0	19240	29.1013	0.028741	0.008335	0.027057	0.027057		1:1:240	AT5G38650	Proteasome maturation factor UMP1
Potra002484g18783	0.00018	0	647790	35.8836	0.022214	0.008337	0.027049	0.027049		1:1:187	AT1G34550	Protein of unknown function (DUF616)
Potra001671g13724	0.000106	0	33290	24.3307	0.021391	0.008334	0.026938	0.026938		1:1:292	AT1G18470	Transmembrane Fragile-X-F-associated protein
Potra000431g02282	0.000194	0	301580	37.4781	0.022839	0.008338	0.026911	0.026911		1:1:174	AT1G49245	Prefoldin chaperone subunit family protein		miRNA_27254-3p	MIR396
Potra007233g25917	0.000218	0	51030	55.1153	0.042103	0.008344	0.026796	0.026796		1:4:31	AT2G42740	ribosomal protein large subunit 16A	encodes a cytosolic ribosomal protein L16, which is a constituent of 60S large ribosomal complex. Gene is expressed in root stele and anthers and expression is induced by auxin treatment.
Potra002055g16027	0.000216	0	547094	37.9594	0.024821	0.008338	0.026631	0.026631		1:1:169	AT2G02590
Potra002605g33645	0.000129	0	49786	26.1202	0.022492	0.008334	0.026624	0.026624		1:1:278	AT4G32620	Enhancer of polycomb-like transcription factor protein
Potra001682g36914	0.000169	0	27478	38.7974	0.021765	0.008339	0.026612	0.026612		1:5:30
Potra002797g19990	0.000135	0	6894	30.6433	0.02951	0.008336	0.026579	0.026579		1:1:226	AT2G29530	Tim10/DDP family zinc finger protein	Encodes a small zinc finger-like protein that is a component of the mitochondrial protein import apparatus.	miRNA_163-5p,miRNA_20940-5p	MIR156,MIR156
Potra001773g14434	0.000174	0	108734	36.2465	0.030127	0.008338	0.026563	0.026563		1:1:183	AT4G11010	nucleoside diphosphate kinase 3	nucleoside diphosphate kinase 3 (ndpk3), located to the inter-membrane space in mitochondria
Potra001477g12363	0.000145	0	85624	27.8258	0.023506	0.008335	0.026555	0.026555		1:1:257	AT5G45190	Cyclin family protein	Encodes a cyclin T partner CYCT1;5. Plays important roles in infection with Cauliflower mosaic virus (CaMV).
Potra000443g02462	0.000164	0	86332	37.5351	0.020227	0.008338	0.026527	0.026527		1:2:123	AT1G19480	DNA glycosylase superfamily protein
Potra000993g08227	0.000181	0	47908	42.3659	0.034609	0.00834	0.026435	0.026435		1:4:74	AT5G14800	pyrroline-5- carboxylate (P5C) reductase	Delta 1-pyrroline-5-carboxylate reductase, catalyzes the final step in proline biosynthesis from glutamate and ornithine.In situ hybridization indicated that under normal growth conditions, the highest concentration of P5CR transcripts occurs in the cortical parenchyma, phloem, vascular cambium and pith parenchyma in the vicinity of the protoxylem. Single gene in Arabidopsis.
Potra001682g36877	0.000191	0	16742	43.014	0.023152	0.00834	0.026431	0.026431		1:5:16
Potra000874g07034	0.00032	0	58084	71.5721	0.021136	0.00835	0.026409	0.026409		1:2:13	AT4G39820	Tetratricopeptide repeat (TPR)-like superfamily protein
Potra000505g03280	0.000282	0	311454	63.225	0.019566	0.008347	0.026309	0.026309		1:2:21	AT3G20330	PYRIMIDINE B	encodes aspartate carbamoyltransferase catalyzing the second step in the de novo pyrimidine ribonucleotide biosynthesis
Potra000291g01062	0.0002	0	329382	41.7361	0.021735	0.00834	0.026275	0.026275		1:5:18	AT3G14172
Potra002588g19456	0.000215	0	137646	40.9632	0.024531	0.008339	0.026184	0.026184		1:6:22	AT4G22310	Uncharacterised protein family (UPF0041)
Potra001247g10715	0.00016	0	104986	29.7215	0.022682	0.008335	0.026163	0.026163		1:1:233	AT2G03690	coenzyme Q biosynthesis Coq4 family protein / ubiquinone biosynthesis Coq4 family protein	Ubiquinone biosynthesis protein COQ4 homolog.
Potra002284g17496	0.000123	0	106868	24.8313	0.026353	0.008334	0.026151	0.026151		1:1:286	AT1G18190	golgin candidate 2	This gene is predicted to encode a protein that functions as a Golgi apparatus structural component known as a golgin in mammals and yeast. A fluorescently-tagged version of GC2 co-localizes with Golgi markers, and this localization appears to be replicated using the C-terminal (508–668 aa) portion of the protein.
Potra002484g18781	0.000217	0	227090	43.8971	0.025024	0.00834	0.026124	0.026124		1:1:132	AT1G71920	HISTIDINE BIOSYNTHESIS 6B	Encodes a protein that is believed to act as a histidinol-phosphate transaminase involved in histidine biosynthesis. If the gene encoding the other protein shown to have this function, HISN6A (AT5G10330), is disrupted, a residual level of histidine biosynthesis continues, suggesting that HISN6B can somewhat compensate for the loss of HISN6A.
Potra000574g04272	0.000116	0	33802	25.5895	0.027104	0.008334	0.02606	0.02606		1:1:282	AT5G59180	DNA-directed RNA polymerase II	Non-catalytic subunit specific to DNA-directed RNA polymerase II; the ortholog of budding yeast RPB7
Potra002420g18403	0.000158	0	71228	30.7144	0.023243	0.008336	0.026049	0.026049		1:1:225	AT5G59890	actin depolymerizing factor 4	actin depolymerizing factor 4 (ADF4) mRNA, complete cds
Potra001863g14903	0.000271	0	605450	55.3231	0.022185	0.008344	0.026045	0.026045		1:5:6	AT3G22380	time for coffee	Encodes a nucleus-acting plant-specific clock regulator working close to the central oscillator and affecting the circadian gating of light responses. Circadian gating is the alteration of circadian phase according to the photoperiod of the entraining day/light cycle and the rhythmic antagonism of light responses in the early subjective night. TIC differentially regulates CCA1 and PRR9 from LHY, …
Potra003359g21443	0.000135	0	49856	28.874	0.02243	0.008335	0.026011	0.026011		1:1:241	AT1G32410	Vacuolar protein sorting 55 (VPS55) family protein
Potra001504g12538	0.000177	0	159710	36.2422	0.022447	0.008338	0.025985	0.025985		1:1:184	AT4G00090	Transducin/WD40 repeat-like superfamily protein
Potra000707g05527	0.000271	0	560844	53.2626	0.020422	0.008344	0.025938	0.025938		1:7:10	AT3G51640
Potra151671g26693	0.000173	0	4872	42.7439	0.037676	0.00834	0.025921	0.025921		1:4:73	AT3G56340	Ribosomal protein S26e family protein
Potra002221g17086	0.000183	0	224290	38.2933	0.030253	0.008338	0.025851	0.025851		1:4:91	AT3G01280	voltage dependent anion channel 1	Encodes a voltage-dependent anion channel (VDAC: AT3G01280/VDAC1, AT5G67500/VDAC2, AT5G15090/VDAC3, AT5G57490/VDAC4, AT5G15090/VDAC5). VDACs are reported to be porin-type, beta-barrel diffusion pores. They are prominently localized in the outer mitochondrial membrane and are involved in metabolite exchange between the organelle and the cytosol.
Potra002555g19244	0.000284	0	561210	57.0746	0.021874	0.008345	0.025832	0.025832		1:7:6	AT4G09980	Methyltransferase MT-A70 family protein
Potra001107g09694	0.000103	0	33610	22.5355	0.021236	0.008333	0.025787	0.025787		1:1:314	AT3G04040
Potra000105g00358	0.000155	0	56694	32.767	0.021008	0.008336	0.025754	0.025754		1:6:36	AT4G02080	secretion-associated RAS super family 2	A member of ARF-like GTPase family. A thaliana has 21 members, in two subfamilies, ARF and ARF-like (ARL) GTPases.
Potra162824g27042	0.000123	0	12246	26.9104	0.024801	0.008334	0.025706	0.025706		1:1:269	AT5G36290	Uncharacterized protein family (UPF0016)		miRNA_2713-3p,miRNA_37231-3p	MIR398,MIR398
Potra001699g13877	0.000259	0	284946	57.5493	0.018342	0.008345	0.025567	0.025567		1:2:33	AT2G19270
Potra004501g24998	0.00014	0	118228	26.2234	0.024385	0.008334	0.025524	0.025524		1:1:276	AT3G48680	gamma carbonic anhydrase-like 2	Encodes a mitochondrial gamma carbonic anhydrase-like protein. Component of the NADH dehydrogenase complex.
Potra000399g01868	0.000229	0	177098	48.8733	0.021809	0.008342	0.02552	0.02552		1:5:11	AT1G28420	homeobox-1
Potra001908g15148	0.000145	0	33996	28.7982	0.023058	0.008335	0.025513	0.025513		1:1:242	AT3G56740	Ubiquitin-associated (UBA) protein		miRNA_27252-3p,miRNA_27254-3p	MIR396,MIR396
Potra003837g23061	0.000129	0	97880	26.666	0.022347	0.008334	0.025474	0.025474		1:1:273	AT2G20360	NAD(P)-binding Rossmann-fold superfamily protein
Potra003034g20579	0.000178	0	201928	33.534	0.021587	0.008337	0.025432	0.025432		1:6:34	AT4G19045	Mob1/phocein family protein
Potra000443g02449	0.000126	0	26966	26.7252	0.026961	0.008334	0.025382	0.025382		1:1:272	AT5G42790	proteasome alpha subunit F1	encodes a protein with extensive homology to the largest subunit of the multicatalytic proteinase complex (proteasome). Negatively regulates thiol biosynthesis and arsenic tolerance.
Potra003869g23250	0.0001	0	1156	23.3061	0.023631	0.008333	0.025369	0.025369		1:1:304	AT1G10290	dynamin-like protein 6	involved in trafficking from the trans-Golgi Network to the central vacuole.
Potra002082g16239	0.00018	0	630430	33.7593	0.022403	0.008337	0.025328	0.025328		1:1:202	AT3G54820	plasma membrane intrinsic protein 2;5
Potra002721g19831	0.000159	0	17694	32.8254	0.027429	0.008336	0.025323	0.025323		1:1:207	AT5G18800	Cox19-like CHCH family protein
Potra001570g12994	0.000191	0	31866	43.2972	0.032331	0.00834	0.025311	0.025311		1:9:2	AT3G61110	ribosomal protein S27	Arabidopsis ribosomal protein
Potra001413g11990	0.00016	0	387078	29.8641	0.021958	0.008335	0.025278	0.025278		1:1:232	AT3G57870	sumo conjugation enzyme 1	Encodes a SUMO ligase that directs the attachment of the small protein SUMO to target proteins via an isopeptide bond. This enzyme is localized to the nucleus and plants with reduced levels of this protein show higher sensitivity to ABA in root growth inhibition assays. It has high similarity to the yeast UBC9 SUMO ligase and is sometimes referred to by that name.
Potra001885g15013	0.000208	0	10596	52.1608	0.040636	0.008343	0.025217	0.025217		1:4:34	AT3G62870	Ribosomal protein L7Ae/L30e/S12e/Gadd45 family protein
Potra009255g26314	0.000262	0	565398	58.6131	0.03502	0.008345	0.025215	0.025215		1:4:24	AT1G04270	cytosolic ribosomal protein S15	Encodes cytosolic ribosomal protein S15.
Potra001204g10399	0.000156	0	110154	31.2681	0.022131	0.008336	0.025116	0.025116		1:1:218	AT3G61200	Thioesterase superfamily protein
Potra006359g25666	0.000186	0	63086	42.7458	0.035898	0.00834	0.025103	0.025103		1:4:72	AT4G11240	Calcineurin-like metallo-phosphoesterase superfamily protein	encodes a type I serine/threonine protein phosphatase expressed in expressed in roots, rosettes and flowers.
Potra000921g07464	0.000199	0	30156	50.41	0.037786	0.008343	0.025098	0.025098		1:4:48	AT4G25740	RNA binding Plectin/S10 domain-containing protein
Potra186331g28432	8.8e-05	0	25308	19.5166	0.023089	0.008332	0.025064	0.025064		1:1:338	AT5G02280	SNARE-like superfamily protein
Potra002213g17040	0.000165	0	54650	33.4463	0.021808	0.008337	0.025049	0.025049		1:6:35	AT5G05660	sequence-specific DNA binding transcription factors;zinc ion binding;sequence-specific DNA binding transcription factors	Encodes a homolog of the mammalian zinc finger transcription factor NF-X1.
Potra003881g23305	0.000104	0	36272	22.7857	0.022075	0.008333	0.025038	0.025038		1:1:311	AT3G02700	NC domain-containing protein-related
Potra002189g16862	0.000176	0	167630	36.8007	0.021273	0.008338	0.025014	0.025014		1:6:28	AT3G17020	Adenine nucleotide alpha hydrolases-like superfamily protein
Potra001283g11070	0.000173	0	146734	30.8837	0.021422	0.008336	0.024977	0.024977		1:1:222	AT5G60750	CAAX amino terminal protease family protein	Encodes a chloroplast endoproteinase, SNOWY COTYLEDON4 (SCO4), required for photosynthetic acclimation to higher light intensities.
Potra002248g17274	0.000269	0	265910	60.4722	0.019248	0.008346	0.024921	0.024921		1:2:25	AT4G34150	Calcium-dependent lipid-binding (CaLB domain) family protein
Potra002965g20408	0.000193	0	294348	39.1854	0.020332	0.008339	0.024784	0.024784		1:1:159
Potra180383g28095	0.000212	0	324808	47.8325	0.017667	0.008342	0.024727	0.024727		1:2:76	AT5G57590	adenosylmethionine-8-amino-7-oxononanoate transaminases	Encodes a bifunctional enzyme with both dethiobiotin synthetase and diaminopelargonic acid aminotransferase activities that is involved in biotin synthesis.
Potra000728g05718	0.000132	0	11674	28.9368	0.020564	0.008335	0.024704	0.024704		1:6:42	AT3G51980	ARM repeat superfamily protein
Potra002880g20217	0.000247	0	62252	55.4298	0.019003	0.008344	0.024597	0.024597		1:2:40	AT3G25210	Tetratricopeptide repeat (TPR)-like superfamily protein
Potra003543g21965	0.000108	0	12422	24.1417	0.023675	0.008333	0.024359	0.024359		1:1:293	AT4G38570	probable CDP-diacylglycerol--inositol 3-phosphatidyltransferase 2
Potra003057g20640	0.000279	0	724494	58.1536	0.01921	0.008345	0.024275	0.024275		1:6:5	AT5G06160	splicing factor-related	Encodes a protein with similarity to pre-mRNA splicing factor SF3a60 that is involved in gametic cell fate determination. Loss of function results in the ectopic expression of egg cell makers suggesting a role in restriction of gametic cell fate. Expressed strongly in gametophytes and weakly in sporophytes.	miRNA_60316-5p,miRNA_47-5p,miRNA_13339-5p	MIR167,MIR167,MIR167
Potra001999g15693	0.000255	0	276072	53.68	0.020111	0.008344	0.024258	0.024258		1:7:9	AT2G02160	CCCH-type zinc finger family protein
Potra000864g06978	0.000102	0	50838	20.5804	0.019842	0.008332	0.024248	0.024248		1:1:331
Potra000784g06199	0.00025	0	109680	55.5583	0.01816	0.008344	0.024226	0.024226		1:2:39	AT2G44730	Alcohol dehydrogenase transcription factor Myb/SANT-like family protein
Potra000696g36997	0.000285	0	249684	59.4434	0.021131	0.008346	0.024193	0.024193		1:2:30
Potra001511g12609	8.8e-05	0	20812	18.1499	0.021092	0.008331	0.024165	0.024165		1:1:347	AT5G20700	Protein of unknown function (DUF581)
Potra000448g02516	9.8e-05	0	3780	21.0532	0.021746	0.008332	0.024162	0.024162		1:1:325	AT4G29330	DERLIN-1
Potra003969g23837	0.000116	0	87402	25.7518	0.019318	0.008334	0.024045	0.024045		1:1:281	AT2G17200	ubiquitin family protein	Encodes a ubiquitin receptor protein that specifically associates with PEX2 and PEX12.
Potra001002g08336	0.000145	0	17406	33.343	0.03102	0.008337	0.023933	0.023933		1:4:112	AT5G20180	Ribosomal protein L36
Potra001381g11784	0.000245	0	333606	49.8632	0.02029	0.008342	0.023913	0.023913		1:6:13	AT1G06230	global transcription factor group E4	This gene is predicted to encode a bromodomain-containing protein. Plant lines expressing RNAi constructs targeted against GTE4 show some resistance to agrobacterium-mediated root transformation.
Potra000944g07730	0.00011	0	54316	22.3307	0.023806	0.008333	0.023837	0.023837		1:1:318	AT1G27000	Protein of unknown function (DUF1664)
Potra000783g06184	0.000235	0	29508	59.067	0.040156	0.008346	0.023803	0.023803		1:4:23	AT2G39390	Ribosomal L29 family protein
Potra002217g17070	0.000134	0	37880	28.1408	0.023147	0.008335	0.023691	0.023691		1:1:252	AT3G46430
Potra000189g00777	0.000154	0	261118	28.2118	0.020232	0.008335	0.023644	0.023644		1:1:249	AT4G30010
Potra000118g34324	8.9e-05	0	29778	18.3635	0.021458	0.008331	0.023638	0.023638		1:1:345
Potra008962g26264	0.000229	0	46126	50.3695	0.01864	0.008343	0.023599	0.023599		1:2:66	AT5G04170	Calcium-binding EF-hand family protein
Potra001447g12183	0.000205	0	67058	42.7138	0.020081	0.00834	0.023589	0.023589		1:6:19	AT5G51570	SPFH/Band 7/PHB domain-containing membrane-associated protein family
Potra003689g22449	0.000181	0	148290	35.9962	0.021352	0.008338	0.023589	0.023589		1:8:7	AT3G33530	Transducin family protein / WD-40 repeat family protein
Potra000604g04592	0.000107	0	241160	20.7949	0.020019	0.008332	0.023579	0.023579		1:1:328	AT2G20390
Potra000943g07724	0.000182	0	40710	40.5441	0.019741	0.008339	0.023555	0.023555		1:5:22	AT3G63070	Tudor/PWWP/MBT domain-containing protein
Potra003102g32092	0.000111	0	6960	24.0254	0.023539	0.008333	0.023541	0.023541		1:1:295	AT5G51960
Potra003981g23958	0.000121	0	8198	29.0917	0.029555	0.008335	0.023501	0.023501		1:4:151	AT5G23540	Mov34/MPN/PAD-1 family protein
Potra002351g37110	0.000166	0	275308	34.7709	0.017432	0.008337	0.023494	0.023494		1:2:141
Potra132630g26609	0.000161	0	10394	34.4654	0.021688	0.008337	0.023482	0.023482		1:6:30	AT2G32520	alpha/beta-Hydrolases superfamily protein
Potra001856g14865	0.000275	0	680448	56.8599	0.017562	0.008345	0.023395	0.023395		1:7:7	AT2G26920	Ubiquitin-associated/translation elongation factor EF1B protein
Potra000394g01815	0.000136	0	127452	27.4596	0.019793	0.008335	0.023376	0.023376		1:1:263	AT1G33490
Potra001110g09727	0.000299	0	245832	63.7536	0.017984	0.008347	0.023358	0.023358		1:2:19	AT5G13890	Family of unknown function (DUF716)
Potra002139g16566	0.000227	0	134426	41.0441	0.023407	0.008339	0.023303	0.023303		1:1:152	AT3G08900	reversibly glycosylated polypeptide 3	RGP3 is a UDP-arabinose mutase that catalyzes the interconversion between the pyranose and furanose forms of UDP-L-arabinose. It is a reversibly autoglycosylated protein. Fluorescently-tagged RGP3 is found in the cytosol and associated with Golgi-like particles when expressed in tobacco leaves. An RGP3-YFP fusion protein under the control a native promoter can be found in the endosperm of Arabido…
Potra001565g12934	0.000163	0	253142	30.4519	0.021401	0.008336	0.023297	0.023297		1:1:227	AT1G29850	double-stranded DNA-binding family protein
Potra000661g05100	0.000137	0	53024	28.1574	0.020693	0.008335	0.02326	0.02326		1:1:251	AT1G21930
Potra001116g09812	0.00024	0	244930	48.103	0.019974	0.008342	0.023202	0.023202		1:5:12	AT3G57300	INO80 ortholog	Encodes the Arabidopsis INO80 ortholog of the SWI/SNF ATPase family. Functions as a positive regulator of DNA homologous recombination (HR). In INO80 mutants, the HR frequency is reduced to 15% of that in the wild-type. Mutation in INO80 does not affect sensitivity to genotoxic agents and efficiency of T-DNA integration. INO80 was also shown to regulate a subset of the Arabidopsis transcriptome.
Potra001364g11671	0.000126	0	9232	25.7627	0.020659	0.008334	0.023201	0.023201		1:1:280	AT2G32910	DCD (Development and Cell Death) domain protein
Potra003874g23274	0.000137	0	27938	28.0624	0.020686	0.008335	0.023195	0.023195		1:1:254	AT1G77710
Potra000540g03795	0.000166	0	159956	32.2348	0.020488	0.008336	0.023129	0.023129		1:1:211	AT5G39510	Vesicle transport v-SNARE family protein	Encodes a member of SNARE gene family. Homologous with yeast VTI1 and is involved in vesicle transport. Mutant alleles such as sgr4/zig are defective in the shoots response to gravity resulting in a zigzag growth pattern of the stem. Involved in protein trafficking to lytic vacuoles. Can conditionally substitute VTI12 in protein storage vacuole trafficking when plants are devoid of VTI12.
Potra003055g20636	0.00015	0	221286	32.5017	0.026795	0.008336	0.023063	0.023063		1:4:125	AT1G27390	translocase outer membrane 20-2	Form of TOM20, which is a component of the TOM complex, involved in transport of nuclear-encoded mitochondrial proteins
Potra001071g09237	0.000222	0	105852	41.4889	0.020974	0.008339	0.02302	0.02302		1:6:20	AT3G53990	Adenine nucleotide alpha hydrolases-like superfamily protein
Potra003974g23897	0.000148	0	116898	30.5561	0.019523	0.008336	0.022952	0.022952		1:7:27	AT5G05610	alfin-like 1	Encodes a member of the Alfin1-like family of nuclear-localized PHD (plant homeodomain) domain containing proteins. All AL proteins except AL3 bind to di- or trimethylated histone H3 (H3K4me3/2). Members of this family include: AT5G05610 (AL1), AT3G11200 (AL2), AT3G42790 (AL3), AT5G26210 (AL4), AT5G20510 (AL5), AT2G02470 (AL6), AT1G14510 (AL7).
Potra001717g13972	0.000115	0	106552	22.7232	0.019386	0.008333	0.022785	0.022785		1:1:312	AT4G38490
Potra000602g04578	0.000225	0	541028	47.2382	0.016651	0.008341	0.022749	0.022749		1:2:82	AT4G02720
Potra003179g20910	0.00027	0	646694	53.7911	0.018743	0.008344	0.022661	0.022661		1:5:7	AT5G13530	protein kinases;ubiquitin-protein ligases	Encodes KEEP ON GOING (KEG), a RING E3 ligase involved in abscisic acid signaling. KEG is essential for Arabidopsis growth and development. ABA promotes KEG degradation via the ubiquitin dependent 26S proteasome pathway.
Potra003394g21543	0.000154	0	92550	32.3855	0.02626	0.008336	0.022659	0.022659		1:4:127	AT4G25890	60S acidic ribosomal protein family
Potra176713g27905	0.000111	0	70072	23.1005	0.017562	0.008333	0.022593	0.022593		1:1:308	AT3G29090	pectin methylesterase 31	Encodes an atypical pectin methylesterase that does not require salt for its activity and has a blockwise mode of pectin demethylesterification.
Potra193971g34554	0.000177	0	156482	37.913	0.018387	0.008338	0.022531	0.022531		1:5:32
Potra001177g10190	0.000148	0	96116	31.664	0.017817	0.008336	0.022526	0.022526		1:6:38	AT1G31870
Potra002945g20367	0.000144	0	420	35.1253	0.03215	0.008337	0.022491	0.022491		1:4:106	AT1G14980	chaperonin 10	Encodes mitochondrial-localized chaperonin 10 that complements the E.coli groES mutant. Its mRNA is upregulated in response to heat shock treatment and is expressed uniformly in various organs.
Potra004274g24763	0.000206	0	235388	41.8762	0.017783	0.00834	0.022455	0.022455		1:7:19	AT1G26110	decapping 5	Encodes Decapping 5, required for mRNA decapping, P-body formation and translational repression during postembryonic development.
Potra003300g21284	0.000154	0	417606	27.4315	0.01872	0.008335	0.022446	0.022446		1:1:265	AT1G17760	Tetratricopeptide repeat (TPR)-like superfamily protein	Encodes a homolog of the mammalian protein CstF77, a polyadenylation factor subunit. RNA 3&#8242;-end–processing factor of antisense FLC transcript. Mediates silencing of the floral repressor gene FLC.
Potra002481g18763	0.000204	0	137058	47.8854	0.031569	0.008342	0.022444	0.022444		1:4:55	AT3G01280	voltage dependent anion channel 1	Encodes a voltage-dependent anion channel (VDAC: AT3G01280/VDAC1, AT5G67500/VDAC2, AT5G15090/VDAC3, AT5G57490/VDAC4, AT5G15090/VDAC5). VDACs are reported to be porin-type, beta-barrel diffusion pores. They are prominently localized in the outer mitochondrial membrane and are involved in metabolite exchange between the organelle and the cytosol.	miRNA_163-5p,miRNA_20940-5p	MIR156,MIR156
Potra000433g02311	0.000135	0	63846	27.0355	0.018401	0.008334	0.022383	0.022383		1:1:266	AT3G47700	RINT-1 / TIP-1 family	Involved in transportation of seed storage proteins from the ER to the vacuole. Mutant seed cell accumulates the precursors of 12S globulin and 2S albumin instead of the vacuolar-located mature proteins.
Potra002234g17167	0.000282	0	349272	57.6069	0.016638	0.008345	0.022336	0.022336		1:2:32	AT4G15410	serine/threonine protein phosphatase 2A 55 kDa regulatory subunit B prime gamma
Potra192948g34814	0.000115	0	926	27.459	0.028231	0.008335	0.022307	0.022307		1:1:264
Potra010204g34365	0.000233	0	435472	48.3297	0.016642	0.008342	0.02228	0.02228		1:2:75
Potra177109g27933	0.000158	0	40186	32.7808	0.019302	0.008336	0.022278	0.022278		1:5:38	AT1G27430	GYF domain-containing protein
Potra000765g06041	0.000157	0	33680	33.8925	0.017955	0.008337	0.022255	0.022255		1:6:33	AT5G63200	tetratricopeptide repeat (TPR)-containing protein
Potra001622g37075	0.000205	0	117668	46.0408	0.016116	0.008341	0.022252	0.022252		1:2:85
Potra003747g22671	0.000101	0	3884	22.3441	0.023979	0.008333	0.022211	0.022211		1:1:317	AT5G20165
Potra001742g14202	0.00021	0	322708	44.6061	0.018019	0.008341	0.022178	0.022178		1:5:14	AT3G50370			miRNA_23860-5p	MIR1448
Potra003538g21944	0.000222	0	160826	48.9507	0.016669	0.008342	0.022155	0.022155		1:2:70	AT5G62640	proline-rich family protein	nuclear targeted protein involved in flowering time regulation that affects flowering time independent of FLC
Potra001280g11053	0.000133	0	38740	27.5651	0.019276	0.008335	0.022103	0.022103		1:1:262	AT5G28050	Cytidine/deoxycytidylate deaminase family protein
Potra003952g35620	9.4e-05	0	746	20.9291	0.021004	0.008332	0.022082	0.022082		1:1:327
Potra000730g05748	0.000143	0	9758	29.6172	0.023362	0.008335	0.021982	0.021982		1:1:234	AT5G20500	Glutaredoxin family protein
Potra002880g20216	0.000133	0	26538	26.8359	0.020914	0.008334	0.021919	0.021919		1:1:270	AT3G25220	FK506-binding protein 15 kD-1	immunophilin (FKBP15-1)
Potra001065g09165	0.000221	0	41368	52.1108	0.033153	0.008343	0.021918	0.021918		1:4:36	AT5G58420	Ribosomal protein S4 (RPS4A) family protein
Potra002236g17179	0.000125	0	82292	24.661	0.019107	0.008334	0.021891	0.021891		1:1:287	AT4G38790	ER lumen protein retaining receptor family protein
Potra000759g05989	0.000285	0	1305250	55.0692	0.016109	0.008344	0.02186	0.02186		1:2:43	AT3G47620	TEOSINTE BRANCHED, cycloidea and PCF (TCP) 14	Encodes a transcription factor AtTCP14 that regulates seed germination. AtTCP14 shows elevated expression level just prior to germination. AtTCP14 is predominantly expressed in the vascular tissue of the embryo, and affects gene expression in radicles in a non-cell-autonomous manner.
Potra002526g19060	0.000184	0	275572	41.0891	0.015613	0.008339	0.021854	0.021854		1:2:108	AT1G32730
Potra000006g00031	0.000195	0	73832	43.1661	0.015653	0.00834	0.021853	0.021853		1:2:100	AT3G61520	Pentatricopeptide repeat (PPR) superfamily protein
Potra000665g05143	0.000251	0	514978	54.1391	0.015252	0.008344	0.021716	0.021716		1:2:47	AT5G09995
Potra000957g07852	0.000218	0	3532	57.1053	0.040175	0.008345	0.021603	0.021603		1:4:27	AT5G48760	Ribosomal protein L13 family protein
Potra002035g15916	0.000239	0	230638	50.7831	0.017822	0.008343	0.021557	0.021557		1:7:12	AT5G41770	crooked neck protein, putative / cell cycle protein, putative		miRNA_23837-3p	MIR398
Potra000404g01910	0.000243	0	137088	53.474	0.016839	0.008344	0.021555	0.021555		1:2:50	AT3G21220	MAP kinase kinase 5	Encodes a mitogen-activated kinase kinase, dual specific protein kinase that is expressed in vegetative tissues and floral buds. Involved in innate immunity. This protein activates MPK3/MPK6 and early-defense genes redundantly with MKK4.In plants with both MKK5 and MKK6 levels reduced by RNAi plants, floral organs do not abscise suggestion a role for both proteins in mediating floral organ abscis…
Potra003841g23078	0.000169	0	29550	34.0805	0.01972	0.008337	0.021503	0.021503		1:6:32	AT3G04830	Protein prenylyltransferase superfamily protein
Potra000799g06338	0.000268	0	799912	57.7852	0.016843	0.008345	0.021415	0.021415		1:7:5	AT1G16350	Aldolase-type TIM barrel family protein
Potra002839g20101	0.000119	0	6484	24.1702	0.019223	0.008333	0.021382	0.021382		1:6:53	AT5G37070	Protein of unknown function, DUF538
Potra003805g22919	0.000198	0	4790	49.5786	0.036281	0.008342	0.021363	0.021363		1:4:51	AT1G14320	Ribosomal protein L16p/L10e family protein	Encodes a ribosomal protein L10 and may be involved in translation regulation. Semi-dominant mutations in SAC552 can suppress defects in acaulis5, which encodes a thermospermine synthase, by enhancing translation of acl5 and itself.
Potra002395g18222	0.000274	0	35810	69.3775	0.04005	0.008349	0.021298	0.021298		1:4:12	AT3G53020	Ribosomal protein L24e family protein	RPL24B encodes ribosomal protein L24, homolog of cytosolic RPL24, found in archaea and higher eukaryotes. Arabidopsis has two RPL24 homologs, RPL24A (AT2G36620) and RPL24B. Mutants showed defects in apical-basal gynoecium patterning similar to previously described ett and mp mutants. Transformation of stv1-1 mutant with a uORF-eliminated ETT construct partially suppressed the stv1 gynoecium pheno…
Potra005386g25381	0.00023	0	358008	51.7595	0.032294	0.008343	0.021244	0.021244		1:4:40	AT2G44120	Ribosomal protein L30/L7 family protein
Potra001498g12490	0.000154	0	94076	28.3446	0.01798	0.008335	0.021221	0.021221		1:1:248
Potra001621g13333	0.000136	0	26476	27.8362	0.018104	0.008335	0.021212	0.021212		1:1:255	AT1G72175	RING/U-box protein with domain of unknown function (DUF 1232)
Potra000475g02883	0.000174	0	192420	36.3824	0.016736	0.008338	0.021174	0.021174		1:6:29	AT4G27745	Yippee family putative zinc-binding protein
Potra000397g01857	0.000143	0	1922	33.2578	0.030036	0.008337	0.021067	0.021067		1:4:115	AT5G24510	60S acidic ribosomal protein family
Potra003934g23608	0.000196	0	511836	35.8867	0.017198	0.008337	0.021014	0.021014		1:1:186	AT4G23630	VIRB2-interacting protein 1
Potra003957g23751	8.2e-05	0	3288	17.6207	0.019978	0.008331	0.02098	0.02098		1:1:356	AT4G17890	ARF-GAP domain 8	A member of ARF GAP domain (AGD), A thaliana has 15 members, grouped into four classes.	miRNA_63169-3p	MIR390
Potra003605g22154	0.000153	0	25546	34.8812	0.028809	0.008337	0.020967	0.020967		1:1:196	AT1G49410	translocase of the outer mitochondrial membrane 6
Potra001691g13832	0.000284	0	134976	60.1675	0.017653	0.008346	0.020949	0.020949		1:2:26	AT1G43700	VIRE2-interacting protein 1	Encodes a VirE2-interacting protein. VIP1 mediates nuclear translocation of VirE2 via its amino half, and interacts with histone H2A via it carboxyl half.
Potra187835g28543	0.000162	0	3332	39.2672	0.032744	0.008339	0.020904	0.020904		1:4:86	AT5G61170	Ribosomal protein S19e family protein
Potra167405g27274	0.000167	0	44836	31.7297	0.020654	0.008336	0.020765	0.020765		1:9:8	AT5G07960
Potra000618g04696	0.000241	0	167124	51.8779	0.015983	0.008343	0.02076	0.02076		1:2:60	AT5G51300	splicing factor-related
Potra000640g04881	0.000145	0	85880	29.63	0.016528	0.008335	0.020712	0.020712		1:7:29	AT1G09920	TRAF-type zinc finger-related
Potra002452g18574	0.000144	0	154294	26.458	0.018164	0.008334	0.02063	0.02063		1:1:274	AT4G18400
Potra003480g21793	0.000172	0	10568	39.7928	0.015757	0.008339	0.020623	0.020623		1:2:111	AT2G30120
Potra000530g03679	0.000303	0	264276	62.6009	0.016283	0.008347	0.020517	0.020517		1:2:22	AT5G05380	prenylated RAB acceptor 1.B3
Potra000815g06497	0.000223	0	314788	45.3416	0.016159	0.008341	0.020487	0.020487		1:5:13	AT3G07100	Sec23/Sec24 protein transport family protein	Encodes SEC24a/ERMO2. Required for endoplasmic reticulum (ER) morphology.	miRNA_6625-5p,miRNA_22725-5p,miRNA_65529-5p	MIR156,MIR156,MIR156
Potra000665g05145	0.000309	0	447662	75.0976	0.036641	0.008351	0.02045	0.02045		1:4:6	AT4G10450	Ribosomal protein L6 family
Potra196417g29102	0.000273	0	518012	40.8127	0.020214	0.008339	0.020431	0.020431		1:9:3	AT5G01650	Tautomerase/MIF superfamily protein
Potra003617g22180	0.000143	0	56918	32.0573	0.014947	0.008336	0.020412	0.020412		1:2:158	AT3G50530	CDPK-related kinase	CDPK-related kinase
Potra002321g17717	0.000139	0	2036	31.7299	0.015399	0.008336	0.02032	0.02032		1:2:161	AT1G11650	RNA-binding (RRM/RBD/RNP motifs) family protein	Encodes an RNA binding protein with three RNA recognition motifs.
Potra164023g34347	0.000173	0	192850	34.2139	0.015673	0.008337	0.02021	0.02021		1:6:31
Potra178623g27968	0.000201	0	83480	44.0644	0.014322	0.00834	0.020193	0.020193		1:2:95	AT2G33610	switch subunit 3	Homologous to yeast SWI3 & RSC8, components of the SWI/SNF and RSC chromatin remodeling complexes. Interacts with BSH, AtSWI3A, SWI3C and FCA. Expressed ubiquitously.
Potra162613g27028	0.000172	0	5408	40.7173	0.029693	0.008339	0.020169	0.020169		1:4:82	AT1G15250	Zinc-binding ribosomal protein family protein
Potra001840g14784	0.000235	0	488906	46.6182	0.016411	0.008341	0.020164	0.020164		1:6:14	AT5G57590	adenosylmethionine-8-amino-7-oxononanoate transaminases	Encodes a bifunctional enzyme with both dethiobiotin synthetase and diaminopelargonic acid aminotransferase activities that is involved in biotin synthesis.
Potra198043g34651	8.9e-05	0	25696	18.1248	0.01917	0.008331	0.020125	0.020125		1:1:349	AT1G11400	partner of Y14-MAGO	The PYM gene encodes a protein capable of interacting with MAGO, and Y14, whose orthologs form part of the exon junction complex in animal cells. In vitro binding assays indicate that PYM can bind to MAGO and Y14 either individually, or when they are together. But, MAGO-Y14-PYM ternary complexes are difficult to detect in vivo in Arabidopsis based on pull-down experiments. However there is some e…
Potra189006g28651	8.4e-05	0	7842	18.1466	0.021234	0.008331	0.020075	0.020075		1:1:348	AT1G79260
Potra155500g26767	0.000128	0	21438	26.1636	0.018915	0.008334	0.019953	0.019953		1:1:277	AT1G04290	Thioesterase superfamily protein
Potra003601g22131	0.00019	0	349980	39.5184	0.014664	0.008339	0.019838	0.019838		1:2:115	AT3G56860	UBP1-associated protein 2A	encodes a nuclear protein that binds to RNA with a specificity for oligouridylates in vitro. Along with UBP1 and UBA1a, it may act as a component of a complex recognizing U-rich sequences in plant 3'-UTRs and contributing to the stabilization of mRNAs in the nucleus.
Potra003831g23035	0.000251	0	74378	55.1174	0.0151	0.008344	0.019719	0.019719		1:2:42	AT1G32580	plastid developmental protein DAG, putative
Potra002002g15716	7.3e-05	0	11580	14.6761	0.017401	0.00833	0.019688	0.019688		1:1:403	AT5G09400	K+ uptake permease 7	potassium transporter
Potra000589g04432	0.000201	0	190500	44.8216	0.013555	0.008341	0.01966	0.01966		1:2:90	AT3G57560	N-acetyl-l-glutamate kinase	encodes a N-acetylglutamate kinase, involved in arginine biosynthesis
Potra001746g14231	0.00012	0	61320	23.4604	0.017567	0.008333	0.019651	0.019651		1:1:301	AT1G44960	SNARE associated Golgi protein family
Potra001242g10673	0.000193	0	11462	48.914	0.034746	0.008342	0.019648	0.019648		1:4:53	AT5G24510	60S acidic ribosomal protein family
Potra000464g02720	0.000113	0	6566	24.0915	0.0192	0.008333	0.019635	0.019635		1:1:294	AT2G37975	Yos1-like protein
Potra001265g10932	0.000166	0	18660	42.0984	0.031796	0.00834	0.019624	0.019624		1:4:76	AT3G53020	Ribosomal protein L24e family protein	RPL24B encodes ribosomal protein L24, homolog of cytosolic RPL24, found in archaea and higher eukaryotes. Arabidopsis has two RPL24 homologs, RPL24A (AT2G36620) and RPL24B. Mutants showed defects in apical-basal gynoecium patterning similar to previously described ett and mp mutants. Transformation of stv1-1 mutant with a uORF-eliminated ETT construct partially suppressed the stv1 gynoecium pheno…
Potra004398g24883	0.000243	0	245362	52.571	0.014089	0.008343	0.019618	0.019618		1:2:58	AT3G23710	Tic22-like family protein
Potra001357g11627	0.000128	0	2398	30.6809	0.026828	0.008336	0.019549	0.019549		1:4:137	AT3G52580	Ribosomal protein S11 family protein
Potra002341g17890	0.000129	0	195690	24.464	0.0208	0.008334	0.019498	0.019498		1:1:289	AT3G26340	N-terminal nucleophile aminohydrolases (Ntn hydrolases) superfamily protein
Potra002194g16909	0.000153	0	94056	29.0848	0.016657	0.008335	0.01947	0.01947		1:7:32	AT2G20120	Protein of unknown function (DUF502)	Encodes an integral membrane protein of unknown function, highly conserved between plants and bacteria; is likely to be involved in a mechanism that negatively regulates the differentiation of vascular tissue in the stem. Mutants display a dramatic increase in vascular tissue development in the stem in place of the interfascicular region that normally separates the vascular bundles.
Potra002604g19546	0.000159	0	94722	30.7986	0.016597	0.008336	0.019432	0.019432		1:6:39	AT1G51200	A20/AN1-like zinc finger family protein
Potra000473g02868	0.000251	0	354112	51.4598	0.015077	0.008343	0.019428	0.019428		1:2:61	AT4G18760	receptor like protein 51
Potra003202g20992	0.000253	0	313728	52.9206	0.014448	0.008343	0.019426	0.019426		1:2:56	AT3G21220	MAP kinase kinase 5	Encodes a mitogen-activated kinase kinase, dual specific protein kinase that is expressed in vegetative tissues and floral buds. Involved in innate immunity. This protein activates MPK3/MPK6 and early-defense genes redundantly with MKK4.In plants with both MKK5 and MKK6 levels reduced by RNAi plants, floral organs do not abscise suggestion a role for both proteins in mediating floral organ abscis…
Potra184816g28348	0.000188	0	43674	44.5638	0.0313	0.008341	0.019273	0.019273		1:4:66	AT4G18100	Ribosomal protein L32e		miRNA_60316-5p	MIR167
Potra003994g24048	0.00021	0	275268	45.1302	0.013634	0.008341	0.019229	0.019229		1:2:88	AT1G48620	high mobility group A5	This gene is predicted to encodes a histone H1/H5 family member. A plant line expressing an RNAi construct targeted against HON5 shows a reduced level of agrobacterium-mediated root transformation.
Potra002459g18641	0.000127	0	242	30.5157	0.02777	0.008336	0.019204	0.019204		1:4:141	AT3G05560	Ribosomal L22e protein family		miRNA_20940-3p	MIR156
Potra000400g01884	0.000249	0	23600	53.6222	0.015254	0.008344	0.019198	0.019198		1:2:49	AT2G39050	hydroxyproline-rich glycoprotein family protein	Encodes a nucleocytoplasmic lectin that is capable of binding carbohydrates.
Potra000297g01081	0.000276	0	216488	55.4171	0.017197	0.008344	0.019169	0.019169		1:5:5	AT1G65440	global transcription factor group B1	Related to yeast Spt6 protein, which functions as part of a protein complex in transcription initiation and also plays a role in chromatin structure / assembly.
Potra002049g31614	0.000272	0	527304	54.9547	0.015328	0.008344	0.019105	0.019105		1:2:44
Potra001218g10531	0.000192	0	490816	34.6037	0.016293	0.008337	0.01908	0.01908		1:1:197	AT5G41210	glutathione S-transferase THETA 1	Encodes glutathione transferase belonging to the theta class of GSTs. Naming convention according to Wagner et al. (2002).
Potra002840g20102	8.3e-05	0	30644	17.1879	0.016653	0.008331	0.019021	0.019021		1:1:363	AT5G66560	Phototropic-responsive NPH3 family protein
Potra001034g08701	0.000264	0	198608	51.5193	0.016002	0.008343	0.019012	0.019012		1:5:9	AT4G38200	SEC7-like guanine nucleotide exchange family protein
Potra001120g09892	7.6e-05	0	27938	16.2515	0.016394	0.008331	0.018965	0.018965		1:1:376	AT4G36520	Chaperone DnaJ-domain superfamily protein
Potra003422g21623	0.000108	0	9822	22.9797	0.015973	0.008333	0.018935	0.018935		1:6:56				miRNA_163-5p,miRNA_20940-5p	MIR156,MIR156
Potra002371g18059	0.000199	0	124592	41.6789	0.015261	0.00834	0.018876	0.018876		1:5:20	AT1G21630	Calcium-binding EF hand family protein
Potra168014g27331	0.000142	0	26732	31.518	0.014142	0.008336	0.018809	0.018809		1:2:164	AT1G09700	dsRNA-binding domain-like superfamily protein	Encodes a nuclear dsRNA binding protein. Involved in mRNA cleavage. The mutant is characterized by shorter stature, delayed flowering, leaf hyponasty, reduced fertility, decreased rate of root growth, and an altered root gravitropic response. It also exhibits less sensitivity to auxin and cytokinin.
Potra001347g11560	0.000206	0	9330	52.157	0.032456	0.008343	0.018808	0.018808		1:4:35	AT1G07070	Ribosomal protein L35Ae family protein
Potra001046g08872	0.000151	0	36890	29.1239	0.018381	0.008335	0.018555	0.018555		1:1:239	AT3G17780
Potra001246g10705	0.000106	0	14420	22.0463	0.020008	0.008333	0.018525	0.018525		1:1:319	AT1G65580	Endonuclease/exonuclease/phosphatase family protein
Potra001117g09837	0.000135	0	131776	24.3414	0.019369	0.008334	0.018508	0.018508		1:1:290	AT4G12610	transcription activators;DNA binding;RNA polymerase II transcription factors;catalytics;transcription initiation factors
Potra000066g00248	0.000166	0	65706	33.3801	0.01466	0.008337	0.018468	0.018468		1:11:2	AT3G04500	RNA-binding (RRM/RBD/RNP motifs) family protein
Potra002592g19486	0.000204	0	193706	43.6554	0.012784	0.00834	0.018435	0.018435		1:2:97	AT1G18640	3-phosphoserine phosphatase	Encodes a 3-phosphoserine phosphatase acting in the last step of serine biosynthesis within the chloroplast. Essential for embryo, pollen and root development.
Potra000877g07078	0.00027	0	218212	56.6813	0.013491	0.008345	0.018348	0.018348		1:2:35	AT5G02740	Ribosomal protein S24e family protein
Potra001291g36861	0.000184	0	91102	36.2253	0.015048	0.008338	0.018338	0.018338		1:2:134
Potra001400g11893	0.000143	0	11154	29.4132	0.021418	0.008335	0.018312	0.018312		1:9:15	AT3G56340	Ribosomal protein S26e family protein
Potra001066g09186	0.0002	0	459048	39.4789	0.014926	0.008339	0.01822	0.01822		1:5:26	AT1G32810	RING/FYVE/PHD zinc finger superfamily protein
Potra001239g10641	0.000136	0	349452	27.7419	0.013147	0.008335	0.018194	0.018194		1:1:258	AT5G62050	homolog of yeast oxidase assembly 1 (OXA1)	essential factor for protein sorting and assembly into membranes
Potra001131g09936	0.000185	0	16548	41.5615	0.0149	0.008339	0.018191	0.018191		1:2:105	AT5G41770	crooked neck protein, putative / cell cycle protein, putative		miRNA_23837-3p,miRNA_6625-5p,miRNA_22725-5p,miRNA_65529-5p	MIR398,MIR156,MIR156,MIR156
Potra003748g22677	0.00011	0	6464	22.7547	0.01598	0.008333	0.018187	0.018187		1:7:43	AT5G36290	Uncharacterized protein family (UPF0016)		miRNA_61743-3p,miRNA_2713-3p,miRNA_37231-3p	MIR171,MIR398,MIR398
Potra000450g02542	0.000148	0	168324	29.0251	0.013958	0.008335	0.018171	0.018171		1:11:8	AT3G47850
Potra000578g04321	0.000171	0	448	44.5004	0.031613	0.00834	0.018162	0.018162		1:4:67	AT1G27400	Ribosomal protein L22p/L17e family protein
Potra000668g05173	0.000193	0	257722	44.0862	0.028325	0.00834	0.018151	0.018151	N4	1:4:68
Potra003377g21494	0.000203	0	333694	45.2751	0.01334	0.008341	0.018119	0.018119		1:2:87	AT5G62030	diphthamide synthesis DPH2 family protein
Potra002598g19518	9.8e-05	0	25486	20.2879	0.016265	0.008332	0.018119	0.018119		1:1:332	AT1G26665	Mediator complex, subunit Med10
Potra003131g20817	0.000163	0	222180	31.443	0.019743	0.008336	0.01811	0.01811		1:4:131	AT4G27680	P-loop containing nucleoside triphosphate hydrolases superfamily protein
Potra003737g22635	0.000196	0	31212	50.4871	0.033505	0.008343	0.018063	0.018063		1:4:47	AT4G18100	Ribosomal protein L32e
Potra006387g25668	0.000125	0	28742	26.9382	0.013492	0.008334	0.017977	0.017977		1:2:201	AT3G01560	Protein of unknown function (DUF1421)
Potra182120g28209	0.000213	0	49316	52.0461	0.031345	0.008343	0.017924	0.017924		1:4:37	AT3G44590	60S acidic ribosomal protein family
Potra000508g03330	0.000202	0	447478	39.7234	0.0127	0.008339	0.017868	0.017868		1:2:112	AT3G57810	Cysteine proteinases superfamily protein
Potra001171g10152	9.3e-05	0	66122	16.1396	0.01526	0.008331	0.017868	0.017868		1:1:379	AT1G36980
Potra189752g28716	0.000274	0	55240	57.3061	0.0145	0.008345	0.017866	0.017866		1:2:34	AT2G43090	Aconitase/3-isopropylmalate dehydratase protein
Potra002228g17120	9.9e-05	0	47532	17.6531	0.017908	0.008331	0.017865	0.017865		1:1:355	AT1G21370
Potra001673g13729	0.000118	0	183406	23.5737	0.014906	0.008333	0.017814	0.017814		1:1:300	AT1G78680	gamma-glutamyl hydrolase 2	The Arabidopsis protein AtGGH2 is a gamma-glutamyl hydrolase acting specifically on monoglutamates. The enzyme is involved in the tetrahydrofolate metabolism and located to the vacuole.
Potra001721g14014	0.000166	0	156578	32.2132	0.014021	0.008336	0.017787	0.017787		1:7:25	AT1G09580	emp24/gp25L/p24 family/GOLD family protein
Potra002692g19769	0.000165	0	516436	28.7015	0.014176	0.008335	0.017755	0.017755		1:6:43	AT4G27910	SET domain protein 16
Potra001401g11902	0.000102	0	64628	20.0129	0.017517	0.008332	0.017751	0.017751		1:1:334	AT4G04910	AAA-type ATPase family protein	N-ethylmaleimide sensitive factor
Potra000464g02714	6.4e-05	0	54	13.8765	0.016411	0.00833	0.017738	0.017738		1:1:421	AT2G39900	GATA type zinc finger transcription factor family protein	Encodes a member of the Arabidopsis LIM proteins: a family of actin bundlers with distinct expression patterns. WLIM1, WLIM2a, and WLIM2b are widely expressed, whereas PLIM2a, PLIM2b, and PLIM2c are predominantly expressed in pollen. Regulates actin cytoskeleton organization.
Potra002937g20348	0.000322	0	214862	65.9017	0.014354	0.008348	0.017728	0.017728		1:2:16	AT1G17530	translocase of inner mitochondrial membrane 23	Encodes a translocase of inner mitochondrial membrane.
Potra000358g01427	0.000161	0	16454	39.0214	0.027489	0.008339	0.017707	0.017707		1:4:87	AT3G44590	60S acidic ribosomal protein family
Potra002081g16207	0.000164	0	72394	33.5479	0.014566	0.008337	0.017695	0.017695		1:1:203
Potra000785g06205	0.000119	0	7558	23.7856	0.016534	0.008333	0.017625	0.017625		1:6:55	AT3G08710	thioredoxin H-type 9	Associated to plasma membrane. Moves cell to cell, suggesting a role in intercellular communication.
Potra003719g22557	0.000293	0	158716	60.1286	0.014341	0.008346	0.01762	0.01762		1:2:28	AT2G38360	prenylated RAB acceptor 1.B4
Potra001928g15285	8.1e-05	0	12500	17.5239	0.016123	0.008331	0.017574	0.017574		1:1:358	AT3G15352	cytochrome c oxidase 17	Encodes protein similar to yeast COX17, a copper-binding protein that mediates the delivery of Cu to the mitochondria for the assembly of a functional cytochrome oxidase complex.
Potra000030g00150	0.000117	0	23620	24.0699	0.014724	0.008333	0.017554	0.017554		1:6:54	AT5G24400	NagB/RpiA/CoA transferase-like superfamily protein	Encodes a protein with 6-phosphoglucunolactonase activity that localizes to the chloroplasts and the peroxisome. However, mutant phenotypes observed in pgl3 mutant plants can be complemented with a chloroplast-targeted version of the protein. PGL3 likely functions in the oxidative branch of the pentose phosphate pathway. pgl3 mutant phenotypes suggest that it is important in pathogen defense and …
Potra002918g20304	0.0003	0	204340	66.0412	0.016054	0.008348	0.017523	0.017523		1:3:14	AT3G54470	uridine 5'-monophosphate synthase / UMP synthase (PYRE-F) (UMPS)	encodes the bi-functional orotate phosphoribosyltransferase/orotidine-5'-phosphate decarboxylase catalyzing the fifth and sixth step in the de novo pyrimidine ribonucleotide biosynthesis
Potra001614g13297	0.000186	0	248012	35.799	0.01398	0.008337	0.017459	0.017459		1:1:188	AT5G22460	alpha/beta-Hydrolases superfamily protein
Potra004566g25074	8.6e-05	0	6604	17.9137	0.018009	0.008331	0.017411	0.017411		1:1:352	AT3G53000	phloem protein 2-A15
Potra002980g20451	0.000185	0	154522	35.7183	0.014311	0.008337	0.017407	0.017407		1:25:1	AT1G80880	Tetratricopeptide repeat (TPR)-like superfamily protein
Potra000589g04435	0.000232	0	121570	48.4108	0.013671	0.008342	0.017406	0.017406		1:2:74	AT4G31200	SWAP (Suppressor-of-White-APricot)/surp RNA-binding domain-containing protein
Potra178855g27976	0.000122	0	140848	25.8924	0.01978	0.008334	0.017372	0.017372		1:4:167	AT5G23250	Succinyl-CoA ligase, alpha subunit
Potra002477g18740	0.000139	0	81796	25.7661	0.014644	0.008334	0.017327	0.017327		1:7:37	AT3G15480	Protein of unknown function (DUF1218)
Potra169150g27416	0.000275	0	178206	56.5834	0.013742	0.008345	0.01731	0.01731		1:2:36	AT2G18840	Integral membrane Yip1 family protein	Encodes one of the two YPT/RAB GTPase Interacting Protein 4a (YIP4a) and YIP4b (formerly YIP2), which form a TGN-localized complex with ECHIDNA (ECH). This complex is required for the secretion of cell wall polysaccharides.
Potra003689g22450	0.000164	0	11572	37.2304	0.012649	0.008338	0.017252	0.017252		1:2:128	AT3G33520	actin-related protein 6	Encodes ACTIN-RELATED PROTEIN6 (ARP6), a putative component of a chromatin-remodeling complex. Required for both histone acetylation and methylation of the FLC chromatin in Arabidopsis. Along with PIE1 forms a complex to deposit modified histone H2A.Z at several loci within the genome. This modification alters the expression of the target genes (i.e. FLC, MAF4, MAF6). Incorporation of this varian…
Potra000487g03020	0.000133	0	4208	28.0717	0.016486	0.008335	0.01713	0.01713		1:1:253	AT2G42500	protein phosphatase 2A-3	Encodes one of the isoforms of the catalytic subunit of protein phosphatase 2A: AT1G59830/PP2A-1, AT1G10430/PP2A-2, At2g42500/PP2A-3, At3g58500/PP2A-4 [Plant Molecular Biology (1993) 21:475-485 and (1994) 26:523-528; Note that in more recent publications, there is mixed use of gene names for PP2A-3 and PP2A-4 - some refer to At2g42500 as PP2A-3 and some as PP2A-4].
Potra001022g08537	0.000266	0	67182	59.5981	0.029597	0.008346	0.017113	0.017113		1:4:21	AT3G04840	Ribosomal protein S3Ae
Potra000464g02746	0.000181	0	34238	45.0809	0.027764	0.008341	0.017108	0.017108		1:4:63	AT3G11400	eukaryotic translation initiation factor 3G1	One of the 2 genes that code for the G subunit of eukaryotic initiation factor 3 (EIF3).
Potra003175g20899	0.000139	0	225530	26.3014	0.014195	0.008334	0.017103	0.017103		1:1:275	AT3G55440	triosephosphate isomerase	Encodes triosephosphate isomerase.
Potra000325g01141	0.00027	0	77154	62.3992	0.029472	0.008347	0.017091	0.017091		1:4:17	AT3G49010	breast basic conserved 1	Encodes 60S ribosomal protein L13. Homolog of human breast basic conserved 1 (BBC1).
Potra003738g22640	0.00014	0	50324	28.6733	0.015914	0.008335	0.017063	0.017063		1:1:243	AT5G44080	Basic-leucine zipper (bZIP) transcription factor family protein
Potra000599g04554	9.5e-05	0	13186	19.3679	0.016387	0.008332	0.017053	0.017053		1:1:339	AT3G26980	membrane-anchored ubiquitin-fold protein 4 precursor
Potra002293g17541	0.000241	0	298288	50.9368	0.012753	0.008343	0.017024	0.017024		1:2:62	AT5G44170	S-adenosyl-L-methionine-dependent methyltransferases superfamily protein
Potra002070g16137	0.000261	0	226884	55.5043	0.013641	0.008344	0.016993	0.016993		1:3:35	AT2G47990	transducin family protein / WD-40 repeat family protein	Encodes a transducin family nucleolar protein with six WD40 repeats that is most likely involved in 18S rRNA biogenesis. The slow progression of the gametophytic division cycles in swa1 suggested that the SWA1 protein is required for the normal progression of mitotic division cycles through the regulation of cell metabolism. Ubiquitously expressed throughout the plant.
Potra002071g16150	0.000158	0	104888	32.8322	0.013578	0.008336	0.016988	0.016988		1:2:150	AT3G52190	phosphate transporter traffic facilitator1	Encodes a plant specific protein structurally related to the SEC12 proteins of the early secretory pathway. Mutation of PHF1 impairs Pi transport. Expression was detected in all tissues, and was induced by Pi starvation. Localized in endoplasmic reticulum (ER), and mutation of PHF1 resulted in ER retention and reduced accumulation of the plasma membrane PHT1;1 transporter.
Potra001682g36848	0.000187	0	79050	39.2568	0.015461	0.008339	0.016943	0.016943		1:5:28
Potra004887g32755	0.000161	0	7288	36.6033	0.01258	0.008338	0.01692	0.01692		1:2:130
Potra001022g08538	0.000101	0	50612	18.2605	0.015774	0.008331	0.016907	0.016907		1:1:346	AT1G04190	Tetratricopeptide repeat (TPR)-like superfamily protein	Encodes one of the 36 carboxylate clamp (CC)-tetratricopeptide repeat (TPR) proteins (Prasad 2010, Pubmed ID: 20856808) with potential to interact with Hsp90/Hsp70 as co-chaperones.
Potra003807g22931	0.000116	0	17908	22.5331	0.014047	0.008333	0.016883	0.016883		1:1:315	AT1G09645
Potra000174g00654	0.000192	0	246618	38.9512	0.014264	0.008339	0.016878	0.016878		1:5:29	AT2G36480	ENTH/VHS family protein
Potra001572g13018	0.000237	0	326706	46.4863	0.01241	0.008341	0.016865	0.016865		1:2:83	AT5G04310	Pectin lyase-like superfamily protein
Potra145031g33754	0.0001	0	136456	18.1112	0.014591	0.008331	0.016857	0.016857		1:1:350
Potra001233g10607	0.000122	0	42888	27.0105	0.012003	0.008334	0.016852	0.016852		1:2:200
Potra002952g20383	0.000137	0	42808	26.9209	0.014386	0.008334	0.016848	0.016848		1:6:45	AT4G27060	ARM repeat superfamily protein	Encodes a novel, plant-specific microtubule-associated protein that regulates the orientation of cortical microtubules and the direction of organ growth. The protein plays a role in control of microtubule dependent anisotropic cell elongation. spr2 mutant rosette leaves, cauline leaves, roots, petioles and petals curl in an anticlockwise direction.
Potra001240g34075	9.1e-05	0	2850	19.2807	0.01746	0.008332	0.016796	0.016796		1:1:340	AT3G51610		Encodes a membrane protein NO PRIMEXINE AND PLASMA MEMBRANE UNDULATION (NPU). Involved in primexine deposition and plasma membrane undulation during early pollen wall development.
Potra001570g12989	0.000189	0	1095110	31.5063	0.015141	0.008336	0.016757	0.016757		1:1:216	AT1G20050	C-8,7 sterol isomerase	C-8 sterol isomerase that also plays a role in miRNA function.
Potra001052g08973	0.000231	0	657588	46.1023	0.011606	0.008341	0.016751	0.016751		1:2:84	AT5G52980
Potra000143g00500	0.000134	0	113072	23.7419	0.014024	0.008333	0.01672	0.01672		1:1:296	AT4G25770	alpha/beta-Hydrolases superfamily protein
Potra001716g13963	0.000187	0	174294	36.2015	0.013621	0.008338	0.016696	0.016696		1:8:6	AT1G67140	HEAT repeat-containing protein
Potra002052g16008	0.00025	0	286612	48.7328	0.01254	0.008342	0.016673	0.016673		1:2:72	AT1G22220	F-box family protein
Potra000931g07591	0.000148	0	56956	28.4487	0.01492	0.008335	0.016668	0.016668		1:6:44	AT4G11010	nucleoside diphosphate kinase 3	nucleoside diphosphate kinase 3 (ndpk3), located to the inter-membrane space in mitochondria
Potra001682g13764	0.000192	0	145438	39.0075	0.012365	0.008339	0.016663	0.016663		1:2:117	AT2G29580	CCCH-type zinc fingerfamily protein with RNA-binding domain	Encodes MAC5B, homologous to MAC5A. MAC5A is a component of the MOS4-associated complex (MAC) that contributes to snc1- mediated autoimmunity. Homologues include AT1G07360 (MAC5A), AT2G29580 (MAC5B) and AT5G07060 (MAC5C).
Potra000958g07869	0.000198	0	5848	49.903	0.029755	0.008342	0.016649	0.016649		1:4:50	AT3G48930	Nucleic acid-binding, OB-fold-like protein
Potra001033g08678	0.000116	0	2698	23.4244	0.018373	0.008333	0.016582	0.016582		1:1:302	AT1G56450	20S proteasome beta subunit G1	20S proteasome beta subunit PBG1 (PBG1) mRNA, complete cds
Potra002474g18730	8e-05	0	17504	16.6581	0.014764	0.008331	0.01658	0.01658		1:1:367	AT5G25540	CTC-interacting domain 6	Expressed protein contains PAM2 PABC interacting domain.
Potra000576g04291	6.3e-05	0	464	13.488	0.015608	0.00833	0.016537	0.016537		1:1:426	AT5G10350	RNA-binding (RRM/RBD/RNP motifs) family protein
Potra003750g34689	0.000106	0	47866	20.763	0.013253	0.008332	0.016535	0.016535		1:1:329
Potra002012g15792	0.000242	0	40328	50.895	0.014175	0.008343	0.016495	0.016495		1:2:64	AT5G53330	Ubiquitin-associated/translation elongation factor EF1B protein
Potra001816g14661	0.000134	0	31824	28.8728	0.013354	0.008335	0.016492	0.016492		1:5:48	AT1G43850	SEUSS transcriptional co-regulator	Encodes a transcriptional co-regulator of AGAMOUS, that functions with LEUNIG to repress AG in the outer floral whorls.
Potra002288g17523	0.000274	0	198150	56.1655	0.012809	0.008345	0.01648	0.01648		1:2:37	AT4G22550	Phosphatidic acid phosphatase (PAP2) family protein
Potra173619g27660	0.000249	0	885502	50.212	0.011812	0.008342	0.016435	0.016435		1:2:67	AT4G20440	small nuclear ribonucleoprotein associated protein B
Potra004135g24582	0.00016	0	5386	41.3653	0.027559	0.008339	0.016425	0.016425		1:4:78	AT1G15930	Ribosomal protein L7Ae/L30e/S12e/Gadd45 family protein
Potra004002g24102	0.00014	0	8610	33.3569	0.026036	0.008337	0.016413	0.016413		1:4:111	AT2G43460	Ribosomal L38e protein family
Potra005307g25355	0.000169	0	96480	31.9591	0.013491	0.008336	0.01639	0.01639		1:1:212	AT5G61060	histone deacetylase 5	Encodes a member of the histone deacetylase family.
Potra000586g04386	0.000143	0	31220	32.4108	0.025616	0.008336	0.016328	0.016328		1:4:126	AT3G61110	ribosomal protein S27	Arabidopsis ribosomal protein
Potra000877g07076	0.000136	0	60920	29.4943	0.012491	0.008335	0.016276	0.016276		1:7:30	AT2G37310	Pentatricopeptide repeat (PPR) superfamily protein
Potra004586g34043	9.6e-05	0	29098	19.3519	0.012959	0.008332	0.016205	0.016205		1:5:99	AT1G15780
Potra001184g10263	0.000106	0	18272	21.6407	0.019167	0.008333	0.016203	0.016203		1:1:322	AT5G50850	Transketolase family protein
Potra002518g19009	0.000107	0	27514	22.2105	0.013664	0.008333	0.016141	0.016141		1:2:249	AT1G13770	Protein of unknown function, DUF647
Potra000809g06444	0.000111	0	118510	19.7068	0.013863	0.008332	0.016124	0.016124		1:1:335	AT1G51160	SNARE-like superfamily protein
Potra001965g15509	0.000289	0	694214	56.1461	0.0118	0.008345	0.016116	0.016116		1:2:38	AT1G47200	WPP domain protein 2	WPP family members contains an NE targeting domain. This domain, called the WPP domain after a highly conserved Trp-Pro-Pro motif, is necessary for NE targeting of WPP1. RNAi suppression of WPP2 resulted in reduced mitotic activity.
Potra000942g07713	0.000195	0	344328	33.236	0.012879	0.008337	0.016113	0.016113		1:11:3	AT2G34250	SecY protein transport family protein		miRNA_3886-5p,miRNA_65463-5p	MIR393,MIR393
Potra004000g24083	0.000108	0	28094	21.5941	0.013364	0.008333	0.016107	0.016107		1:1:323	AT1G21980	phosphatidylinositol-4-phosphate 5-kinase 1	Type I phosphatidylinositol-4-phosphate 5-kinase. Preferentially phosphorylates PtdIns4P. Induced by water stress and abscisic acid in Arabidopsis thaliana. Expressed in procambial cells of leaves, flowers and roots. A N-terminal Membrane Occupation and Recognition Nexus (MORN)affects enzyme activity and distribution.
Potra001288g11109	0.000217	0	599944	44.896	0.011941	0.008341	0.016099	0.016099		1:3:65	AT4G38150	Pentatricopeptide repeat (PPR) superfamily protein
Potra000315g01118	0.00014	0	43354	31.5149	0.011385	0.008336	0.016074	0.016074		1:2:165	AT1G30460	cleavage and polyadenylation specificity factor 30	Encodes AtCPSF30, the 30-KDa subunit of cleavage and polyadenylation specificity factor. AtCPSF30 is a probable processing endonuclease. Nucleus-localized RNA binding protein capable of interacting with itself and with calmodulin. Its RNA-binding activity is inhibited by calmodulin in a calcium-dependent fashion.
Potra000958g07857	0.000194	0	169534	37.4433	0.014788	0.008338	0.01604	0.01604		1:2:124	AT2G44730	Alcohol dehydrogenase transcription factor Myb/SANT-like family protein
Potra000448g02506	7.4e-05	0	6886	15.4902	0.0161	0.00833	0.016012	0.016012		1:1:387	AT4G17486	PPPDE putative thiol peptidase family protein
Potra003523g21892	0.000162	0	47726	33.0956	0.013388	0.008337	0.016005	0.016005		1:5:37	AT4G32640	Sec23/Sec24 protein transport family protein
Potra003990g24032	8.6e-05	0	24928	17.4342	0.013727	0.008331	0.015983	0.015983		1:1:361	AT2G44610	Ras-related small GTP-binding family protein	Encodes a GTP-binding protein with similarity to yeast YPT6 . RAB6 can complement the yeast YTP mutant.	miRNA_61743-3p	MIR171
Potra000380g01682	0.00026	0	1417880	49.0131	0.021	0.008342	0.015802	0.015802		1:4:52	AT3G61110	ribosomal protein S27	Arabidopsis ribosomal protein
Potra001875g14978	0.000129	0	75052	29.6307	0.020939	0.008335	0.015802	0.015802		1:4:148	AT1G70600	Ribosomal protein L18e/L15 superfamily protein
Potra002474g18727	0.000166	0	115698	33.1142	0.01253	0.008337	0.01579	0.01579		1:7:23	AT5G11430	SPOC domain / Transcription elongation factor S-II protein		miRNA_5160-5p,miRNA_14785-5p,miRNA_543-3p	MIR171,MIR171,MIR6456
Potra003046g20617	0.000125	0	103010	24.522	0.013052	0.008334	0.015768	0.015768		1:1:288	AT3G20920	translocation protein-related
Potra003974g23898	0.000113	0	105204	23.177	0.011417	0.008333	0.015717	0.015717		1:2:235	AT3G55960	Haloacid dehalogenase-like hydrolase (HAD) superfamily protein
Potra001958g15458	0.000249	0	479988	45.1509	0.012731	0.008341	0.015698	0.015698		1:7:14	AT5G02860	Pentatricopeptide repeat (PPR) superfamily protein
Potra002555g19256	0.000153	0	55278	35.5457	0.024313	0.008337	0.015658	0.015658		1:4:105	AT2G37600	Ribosomal protein L36e family protein
Potra163559g27104	8.9e-05	0	28154	16.7714	0.015338	0.008331	0.015655	0.015655		1:1:366	AT1G69960	serine/threonine protein phosphatase 2A	type 2A serine/threonine protein phosphatase (PP2A) mRNA,	miRNA_33800-3p	MIR319
Potra000784g06191	0.000261	0	239938	53.4573	0.011996	0.008344	0.015652	0.015652		1:2:51	AT1G02140	mago nashi family protein	Encodes a homologue of the exon junction complex (EJC) component MAGO that participates in intron-mediated enhancement of gene expression.
Potra000578g04323	0.000165	0	2074	42.1745	0.028215	0.00834	0.01564	0.01564		1:4:75	AT1G30230	Glutathione S-transferase, C-terminal-like;Translation elongation factor EF1B/ribosomal protein S6	Encodes a guanine nucleotide exchange factor that plays an important role in translation elongation. It is localized in the plasma membrane and cytosol. Mutants display ectopic lignin deposition as well as cell expansion defects
Potra000667g05166	0.000145	0	139646	27.6617	0.014284	0.008335	0.015635	0.015635		1:1:260
Potra001394g11849	0.000226	0	263632	38.6875	0.01566	0.008338	0.015566	0.015566		1:9:4	AT4G29735
Potra001651g13540	0.000244	0	465974	50.8117	0.023714	0.008343	0.015545	0.015545		1:4:43	AT5G23535	KOW domain-containing protein
Potra004011g24192	0.000121	0	8616	25.3394	0.0179	0.008334	0.015526	0.015526		1:1:285	AT2G43460	Ribosomal L38e protein family
Potra000735g05791	0.000152	0	3232	38.652	0.026675	0.008338	0.015495	0.015495		1:4:89	AT1G10840	translation initiation factor 3 subunit H1	Encodes eukaryotic initiation factor 3H1 subunit (TIF3H1).
Potra001961g15487	0.000143	0	33734	32.6165	0.022217	0.008336	0.015487	0.015487		1:4:124	AT2G46290	Transducin/WD40 repeat-like superfamily protein		miRNA_24764-5p	MIR394
Potra003931g23597	7.3e-05	0	12282	15.2616	0.011783	0.00833	0.015487	0.015487		1:1:393	AT3G44160	Outer membrane OMP85 family protein
Potra009587g34906	0.000284	0	827426	54.4384	0.011409	0.008344	0.015483	0.015483		1:2:46	AT5G39600
Potra000816g06502	0.000253	0	371504	43.9519	0.011979	0.00834	0.015463	0.015463		1:7:16	AT1G77180	chromatin protein family	Encodes a putative transcriptional factor. Shows transcriptional activator activity in yeast. Involved in response to abscisic acid, salt and osmotic stress.
Potra002501g18890	0.000111	0	9516	26.6865	0.02228	0.008334	0.015459	0.015459		1:4:162	AT5G48760	Ribosomal protein L13 family protein
Potra000711g05566	0.000188	0	186098	31.4698	0.014358	0.008336	0.015434	0.015434		1:1:217	AT4G21660	proline-rich spliceosome-associated (PSP) family protein
Potra001929g15292	0.000309	0	462374	60.6411	0.012621	0.008346	0.01542	0.01542		1:2:24	AT5G05380	prenylated RAB acceptor 1.B3
Potra002313g17648	0.000176	0	48384	40.1868	0.025605	0.008339	0.015409	0.015409		1:4:84	AT4G36130	Ribosomal protein L2 family
Potra001024g08551	0.00016	0	292242	30.6391	0.018919	0.008336	0.015353	0.015353		1:4:139	AT3G11500	Small nuclear ribonucleoprotein family protein
Potra003927g23561	0.000109	0	169948	20.7433	0.012033	0.008332	0.015303	0.015303		1:1:330	AT1G58025	DNA-binding bromodomain-containing protein
Potra000085g00293	0.00027	0	275202	53.4353	0.011905	0.008344	0.015254	0.015254		1:2:52	AT1G17890	NAD(P)-binding Rossmann-fold superfamily protein
Potra000835g06697	0.00017	0	254814	29.5767	0.012729	0.008335	0.015185	0.015185		1:6:41	AT5G27270	Tetratricopeptide repeat (TPR)-like superfamily protein		miRNA_63169-3p	MIR390
Potra001620g13327	0.000164	0	156848	32.3452	0.012265	0.008336	0.015152	0.015152		1:6:37	AT2G35350	poltergeist like 1	Encodes a protein most similar to the POLTERGEIST locus. Double mutant analysis of loss of function alleles indicate PLL1 functions redundantly with POL to regulate meristem size and pedicel length. Acts in a dose dependent manner with POL to suppress the clv1, clv2 and clv3 phenotypes.
Potra001411g11964	0.000193	0	53230	41.996	0.011713	0.00834	0.01515	0.01515		1:2:104	AT5G62640	proline-rich family protein	nuclear targeted protein involved in flowering time regulation that affects flowering time independent of FLC
Potra000997g08289	0.000237	0	47234	59.251	0.030003	0.008346	0.015139	0.015139		1:4:22	AT1G07770	ribosomal protein S15A	Encodes cytoplasmic ribosomal protein S15a.
Potra002338g17870	0.0001	0	132332	19.2911	0.012115	0.008332	0.015134	0.015134		1:6:69	AT5G13070	MSF1-like family protein
Potra001935g15339	0.000199	0	429270	35.797	0.012326	0.008337	0.015097	0.015097		1:7:21	AT1G08110	lactoylglutathione lyase family protein / glyoxalase I family protein
Potra005848g25504	7.5e-05	0	10828	15.4291	0.012922	0.00833	0.015063	0.015063		1:1:389	AT5G55510	Mitochondrial import inner membrane translocase subunit Tim17/Tim22/Tim23 family protein
Potra001663g13664	0.000169	0	452650	30.4311	0.014136	0.008336	0.015059	0.015059		1:8:16	AT5G06670	P-loop containing nucleoside triphosphate hydrolases superfamily protein
Potra181999g28200	0.000166	0	86642	34.9175	0.010928	0.008337	0.01505	0.01505		1:2:139
Potra002945g20366	0.000104	0	4982	21.1949	0.016983	0.008332	0.015	0.015		1:1:324	AT5G12240
Potra000614g04668	0.000102	0	56020	19.1783	0.015632	0.008332	0.014995	0.014995		1:1:342	AT1G21720	proteasome beta subunit C1	20S proteasome beta subunit PBC1 truncated protein (PBC1)
Potra188387g28595	0.000216	0	873820	43.2204	0.010477	0.00834	0.014989	0.014989		1:2:98	AT5G53280	plastid division1	An integral outer envelope membrane protein (as its homolog PDV2), component of the plastid division machinery. Similar to ARC5, PDV1 localized to a discontinuous ring at the division site in wild-type plants. PDV1 and PDV2 are required for localization of ARC5 at the chloroplast division site. Topological analysis showed that the large N-terminal region of PDV1 upstream of the transmembrane heli…
Potra004263g24753	0.000204	0	54372	44.7629	0.012057	0.008341	0.014968	0.014968		1:2:91	AT1G16350	Aldolase-type TIM barrel family protein
Potra002826g20068	0.000162	0	339134	29.4848	0.014481	0.008335	0.014931	0.014931		1:9:14	AT4G21105	cytochrome-c oxidases;electron carriers
Potra000357g01400	0.000117	0	9484	23.6083	0.017267	0.008333	0.0149	0.0149		1:1:299	AT1G47640
Potra001596g13185	0.000204	0	232388	39.6768	0.011135	0.008339	0.01488	0.01488		1:2:113	AT1G29790	S-adenosyl-L-methionine-dependent methyltransferases superfamily protein
Potra003085g20703	0.000253	0	799336	47.2843	0.010648	0.008341	0.014864	0.014864		1:2:80	AT1G07310	Calcium-dependent lipid-binding (CaLB domain) family protein
Potra192174g28789	0.000176	0	197022	34.5393	0.011836	0.008337	0.014855	0.014855		1:7:22	AT1G18485	Pentatricopeptide repeat (PPR) superfamily protein
Potra003822g22992	0.000128	0	59188	25.9464	0.012014	0.008334	0.014845	0.014845		1:6:46	AT5G42820	Zinc finger C-x8-C-x5-C-x3-H type family protein	U2 auxiliary factor small subunit. The atU2AF35b protein and its homolog, atU2AF35a, contain most of the conserved domains of hsU2AF35, including the psiRRM, one RS domain, two zinc fingers, and the two regions for interacting with U2AF large subunit. Both proteins lack the stretch of glycines present in human U2AF35. The sequences are overall 83% identical, and each Arabidopsis homolog shows app…
Potra155934g26782	0.000113	0	6158	21.9795	0.014933	0.008333	0.014833	0.014833		1:1:320	AT5G63670	SPT4 homolog 2
Potra000368g01524	9.1e-05	0	2276	19.0298	0.012469	0.008332	0.014821	0.014821		1:6:70	AT4G14600	Target SNARE coiled-coil domain protein
Potra001029g08638	0.000111	0	30206	22.409	0.012192	0.008333	0.014819	0.014819		1:6:57	AT3G14410	Nucleotide/sugar transporter family protein	Nucleotide/sugar transporter family protein
Potra002371g18068	0.00027	0	601144	57.6173	0.012855	0.008345	0.014807	0.014807		1:3:29	AT2G17670	Tetratricopeptide repeat (TPR)-like superfamily protein
Potra002373g18074	0.000242	0	336562	50.4561	0.011567	0.008343	0.014791	0.014791		1:2:65	AT1G27650	U2 snRNP auxiliary factor small subunit, putative	U2 auxiliary factor small subunit. The atU2AF35a protein and its homolog, atU2AF35b, contain most of the conserved domains of hsU2AF35, including the psiRRM, one RS domain, two zinc fingers, and the two regions for interacting with U2AF large subunit. Both proteins lack the stretch of glycines present in human U2AF35. The sequences are overall 83% identical, and each Arabidopsis homolog shows app…
Potra001835g14761	0.000137	0	32092	29.9071	0.020451	0.008335	0.014786	0.014786		1:4:144	AT5G19510	Translation elongation factor EF1B/ribosomal protein S6 family protein
Potra002501g18886	0.000278	0	741418	52.9953	0.010807	0.008343	0.014777	0.014777		1:2:55
Potra001247g10714	0.000152	0	75838	24.4225	0.013062	0.008334	0.014739	0.014739		1:6:52	AT1G26355	SPIRAL1-like1	SPIRAL1-LIKE1 belongs to a six-member gene family in Arabidopsis; all members share a high sequence similarity in amino- and carboxy-terminal regions. GUS expression was detected only in pollen; however, no endogenous transcript was found.
Potra001865g14912	0.000108	0	129034	20.1575	0.014435	0.008332	0.014736	0.014736		1:1:333	AT5G24650	Mitochondrial import inner membrane translocase subunit Tim17/Tim22/Tim23 family protein
Potra002402g18280	0.000269	0	90210	53.6896	0.012367	0.008344	0.014735	0.014735		1:2:48
Potra003554g22007	9.5e-05	0	49330	18.7741	0.017151	0.008332	0.014702	0.014702		1:1:343	AT5G14030	translocon-associated protein beta (TRAPB) family protein
Potra001636g13454	0.000204	0	157034	37.2317	0.011795	0.008338	0.014701	0.014701		1:7:20	AT2G05920	Subtilase family protein
Potra001320g11331	0.000289	0	142334	64.0547	0.025268	0.008347	0.01466	0.01466		1:4:16	AT3G04920	Ribosomal protein S24e family protein
Potra001338g11477	0.000185	0	249712	40.4116	0.022401	0.008339	0.01465	0.01465	N4	1:4:83	AT1G70600	Ribosomal protein L18e/L15 superfamily protein
Potra002026g15868	0.000321	0	635980	68.231	0.013978	0.008349	0.01464	0.01464		1:3:10	AT1G30880
Potra001634g13441	0.00023	0	23324	55.7725	0.028691	0.008344	0.014636	0.014636		1:4:29	AT3G62870	Ribosomal protein L7Ae/L30e/S12e/Gadd45 family protein
Potra005276g25341	0.000149	0	796	38.0567	0.026151	0.008338	0.014626	0.014626		1:4:93
Potra002654g19669	0.00014	0	344756	20.9817	0.012373	0.008332	0.014614	0.014614		1:1:326	AT1G45170
Potra003123g20800	0.000192	0	46200	40.3368	0.012634	0.008339	0.014607	0.014607		1:5:23	AT4G35800	RNA polymerase II large subunit	Encodes the unique largest subunit of nuclear DNA-dependent RNA polymerase II; the ortholog of budding yeast RPB1 and a homolog of the E. coli RNA polymerase beta prime subunit.
Potra002237g17195	0.000194	0	234644	37.8521	0.020404	0.008338	0.014585	0.014585		1:4:94	AT4G01100	adenine nucleotide transporter 1
Potra000775g06113	0.000188	0	52964	39.5248	0.011118	0.008339	0.01458	0.01458		1:2:114	AT4G27290	S-locus lectin protein kinase family protein		miRNA_22238-3p	MIR1444
Potra188217g28576	0.000131	0	79868	25.1001	0.012112	0.008334	0.01457	0.01457		1:7:38
Potra002308g17609	0.000228	0	170110	50.5272	0.026047	0.008343	0.014554	0.014554		1:4:45	AT1G07770	ribosomal protein S15A	Encodes cytoplasmic ribosomal protein S15a.
Potra002214g17044	0.000252	0	254880	49.0822	0.011183	0.008342	0.014542	0.014542		1:2:68	AT5G05380	prenylated RAB acceptor 1.B3
Potra000039g00189	0.000198	0	224	44.0203	0.012817	0.00834	0.01453	0.01453		1:2:96	AT2G27260	Late embryogenesis abundant (LEA) hydroxyproline-rich glycoprotein family
Potra001817g14666	0.000225	0	308032	44.1796	0.011135	0.00834	0.014484	0.014484		1:2:94	AT3G48890	membrane-associated progesterone binding protein 3	putative progesterone-binding protein homolog (Atmp2) mRNA,
Potra001922g15241	0.000142	0	29630	30.6867	0.010834	0.008336	0.014478	0.014478		1:2:173	AT3G56860	UBP1-associated protein 2A	encodes a nuclear protein that binds to RNA with a specificity for oligouridylates in vitro. Along with UBP1 and UBA1a, it may act as a component of a complex recognizing U-rich sequences in plant 3'-UTRs and contributing to the stabilization of mRNAs in the nucleus.
Potra000375g01598	7.7e-05	0	2924	14.8373	0.014539	0.00833	0.014477	0.014477		1:1:398	AT2G45260	Plant protein of unknown function (DUF641)
Potra002039g33851	0.000353	0	593862	82.801	0.028964	0.008354	0.014472	0.014472		1:4:2	AT2G37600	Ribosomal protein L36e family protein
Potra001667g13694	0.000225	0	122322	49.6117	0.012222	0.008342	0.014465	0.014465		1:3:48	AT3G49240	Pentatricopeptide repeat (PPR) superfamily protein
Potra001113g09781	0.000173	0	16394	36.5324	0.01092	0.008338	0.014455	0.014455		1:2:131	AT5G64090
Potra002732g19864	0.000166	0	316410	30.6672	0.010227	0.008336	0.01441	0.01441		1:6:40	AT4G31750	HOPW1-1-interacting 2	Encodes HopW1-1-Interacting protein 2 (WIN2). Interacts with the P. syringae effector HopW1-1. WIN2 has protein phosphatase activity. Modulates plant defenses against bacteria. Three WIN proteins are identified so far (WIN1: AT1G80600; WIN2: AT4G31750; WIN3: AT5G13320).
Potra149527g26649	0.000221	0	167998	42.4692	0.010613	0.00834	0.014328	0.014328		1:2:102	AT4G18760	receptor like protein 51
Potra000969g07989	0.000119	0	104578	25.7518	0.009475	0.008334	0.014291	0.014291		1:2:211	AT2G02970	GDA1/CD39 nucleoside phosphatase family protein	Encodes a putative apyrase involved in pollen exine pattern formation and anther dehiscence.
Potra000351g01281	0.000135	0	113736	23.0523	0.01619	0.008333	0.014277	0.014277		1:1:309	AT4G16450
Potra002355g17966	0.000131	0	68794	23.4041	0.016729	0.008333	0.01426	0.01426		1:1:303	AT2G31140	Peptidase S24/S26A/S26B/S26C family protein
Potra002042g15965	0.000218	0	132488	44.9181	0.011381	0.008341	0.014199	0.014199		1:2:89	AT3G54470	uridine 5'-monophosphate synthase / UMP synthase (PYRE-F) (UMPS)	encodes the bi-functional orotate phosphoribosyltransferase/orotidine-5'-phosphate decarboxylase catalyzing the fifth and sixth step in the de novo pyrimidine ribonucleotide biosynthesis
Potra001020g08522	0.000211	0	152374	41.4318	0.010333	0.008339	0.014198	0.014198		1:2:106	AT1G07030	Mitochondrial substrate carrier family protein
Potra001964g15503	0.000132	0	3132	30.3373	0.02057	0.008336	0.014136	0.014136		1:4:142	AT1G77940	Ribosomal protein L7Ae/L30e/S12e/Gadd45 family protein
Potra000602g04575	0.00019	0	13608	41.2482	0.011327	0.008339	0.014122	0.014122		1:2:107	AT1G03140	splicing factor Prp18 family protein
Potra000622g04727	0.000231	0	351596	48.1129	0.011757	0.008342	0.014105	0.014105		1:7:13	AT3G02760	Class II aaRS and biotin synthetases superfamily protein
Potra001100g09588	0.000227	0	28580	55.3532	0.02807	0.008344	0.014096	0.014096		1:4:30	AT5G39850	Ribosomal protein S4
Potra003893g23379	7.6e-05	0	16498	15.4235	0.012439	0.00833	0.014096	0.014096		1:1:390	AT1G12390	Cornichon family protein		miRNA_163-5p,miRNA_20940-5p	MIR156,MIR156
Potra002183g16825	0.000113	0	3718	25.3208	0.010203	0.008334	0.014088	0.014088		1:2:215	AT3G22430
Potra003192g20963	0.000142	0	203640	25.009	0.011324	0.008334	0.014084	0.014084		1:6:51	AT1G16560	Per1-like family protein
Potra001799g14576	0.00019	0	184126	32.2059	0.011736	0.008336	0.014048	0.014048		1:13:2	AT2G24120	DNA/RNA polymerases superfamily protein
Potra006430g25680	0.000185	0	26034	38.4639	0.010881	0.008338	0.014017	0.014017		1:2:121	AT4G24370
Potra003934g23613	0.000108	0	4248	24.2335	0.010244	0.008333	0.013984	0.013984		1:2:221	AT4G23650	calcium-dependent protein kinase 6	Encodes calcium dependent protein kinase 3 (CPK3), a member of the Arabidopsis CDPK gene family. CDPKs contain an intrinsic Ca2+-activation domain with four EF hand Ca2+-binding sites. CDPKs protein kinases have been proposed to function in multiple plant signal transduction pathways downstream of [Ca2+]cyt elevations, thus transducing various physiological responses. CPK3 is expressed in both gu…
Potra183549g35315	0.000214	0	15516	45.7263	0.011181	0.008341	0.01392	0.01392		1:2:86
Potra003726g22596	0.000313	0	1402930	63.0704	0.012162	0.008347	0.013897	0.013897		1:3:18	AT1G71730
Potra000727g05708	0.000139	0	67880	23.6816	0.012182	0.008333	0.01387	0.01387		1:1:297	AT4G02080	secretion-associated RAS super family 2	A member of ARF-like GTPase family. A thaliana has 21 members, in two subfamilies, ARF and ARF-like (ARL) GTPases.
Potra000093g00311	9.2e-05	0	40390	17.6811	0.010848	0.008331	0.013858	0.013858		1:7:59	AT5G12180	calcium-dependent protein kinase 17	member of Calcium Dependent Protein Kinase
Potra002456g18618	0.000182	0	127274	37.409	0.009922	0.008338	0.013832	0.013832		1:2:126	AT5G02850	hydroxyproline-rich glycoprotein family protein
Potra000510g03360	0.000139	0	62694	25.5077	0.014731	0.008334	0.013824	0.013824		1:1:284	AT5G64130	cAMP-regulated phosphoprotein 19-related protein
Potra001948g15403	7.9e-05	0	25168	15.8835	0.010763	0.008331	0.013793	0.013793		1:1:384	AT3G58570	P-loop containing nucleoside triphosphate hydrolases superfamily protein
Potra001094g09527	8.8e-05	0	26018	16.5279	0.011976	0.008331	0.013789	0.013789		1:1:369				miRNA_14785-5p	MIR171
Potra181567g28163	0.000277	0	77810	54.687	0.011571	0.008344	0.013772	0.013772		1:2:45	AT3G07480	2Fe-2S ferredoxin-like superfamily protein
Potra001609g13265	0.000184	0	18234	45.107	0.024233	0.008341	0.01376	0.01376		1:4:62	AT3G02560	Ribosomal protein S7e family protein
Potra000599g04552	0.000116	0	926	26.279	0.010376	0.008334	0.013725	0.013725		1:2:206	AT3G26990	ENTH/VHS family protein
Potra000400g01882	0.000202	0	2102	43.1829	0.011406	0.00834	0.013723	0.013723		1:2:99	AT5G18280	apyrase 2	Encodes an enzyme with ATPase and ADPase activity (an apyrase) that when mutated in combination with ATAPY1 causes a complete inhibition of pollen germination.
Potra001290g11128	0.000105	0	4472	21.9828	0.011739	0.008333	0.013633	0.013633		1:6:59	AT2G20840	Secretory carrier membrane protein (SCAMP) family protein
Potra001230g10573	0.000149	0	28738	31.2518	0.010821	0.008336	0.013625	0.013625		1:7:26	AT5G27650	Tudor/PWWP/MBT superfamily protein
Potra003189g20948	0.000113	0	243424	17.9552	0.010584	0.008331	0.013616	0.013616		1:1:351	AT3G25680
Potra001458g12266	0.000141	0	8732	31.0318	0.010134	0.008336	0.013603	0.013603		1:2:170	AT4G02425
Potra000699g05445	0.000181	0	79710	36.7662	0.009841	0.008338	0.013592	0.013592		1:2:129	AT3G02090	Insulinase (Peptidase family M16) protein
Potra003033g20574	0.000167	0	159174	27.2363	0.011442	0.008334	0.013576	0.013576		1:11:9	AT1G27450	adenine phosphoribosyl transferase 1	Adenosine phosphoribosyl transferase(E.C:2.4.2.7), involved in the one-step salvage of adenine to AMP.
Potra000973g08041	0.00013	0	131382	22.6504	0.012429	0.008333	0.013561	0.013561		1:1:313	AT5G23890
Potra001100g09586	0.000156	0	31180	33.2704	0.018456	0.008337	0.013496	0.013496		1:4:114	AT2G36170	Ubiquitin supergroup;Ribosomal protein L40e
Potra000960g07879	0.00012	0	83376	17.5035	0.013314	0.008331	0.013492	0.013492		1:1:359	AT5G66030	Golgi-localized GRIP domain-containing protein	Involved in golgi protein trafficking. AtARL1 binds directly to the GRIP domain of AtGRIP in a GTP-dependent manner. Localized to the golgi apparatus, tyrosine 717 in AtGRIP is crucial for Golgi localization.	miRNA_61743-3p	MIR171
Potra001767g14365	0.000205	0	59406	42.1647	0.012158	0.00834	0.013477	0.013477		1:5:17	AT1G68790	little nuclei3		miRNA_33800-3p	MIR319
Potra000375g01605	0.000135	0	4814	31.9018	0.022558	0.008336	0.013473	0.013473		1:4:129	AT3G60770	Ribosomal protein S13/S15
Potra004029g24344	0.000213	0	202312	37.3928	0.011611	0.008338	0.013469	0.013469		1:6:27	AT2G36490	demeter-like 1	A repressor of transcriptional gene silencing. Functions by demethylating the target promoter DNA. Interacts physically with RPA2/ROR1. In the ros1 mutants, an increase in methylation is observed in a number of gene promoters. Among the loci affected by ros1, a few (RD29A and At1g76930) are affected in cytosine methylation in all sequence contexts (CpG, CpNpG or CpNpN), although many others are a…
Potra000609g04635	0.000104	0	102514	17.6886	0.013945	0.008331	0.013432	0.013432		1:1:354	AT1G70310	spermidine synthase 2	Spermidine synthase.
Potra002216g17060	0.000128	0	46408	29.7255	0.020247	0.008335	0.01339	0.01339		1:4:147	AT1G17880	basic transcription factor 3
Potra003985g23992	8.7e-05	0	39688	16.373	0.012053	0.008331	0.013383	0.013383		1:1:373	AT5G08320
Potra004448g24931	0.000182	0	91022	35.6974	0.009438	0.008337	0.013356	0.013356		1:2:137	AT1G23860	RS-containing zinc finger protein 21	Encodes a 9G8-like serine-arginine rich (SR) protein that interacts in vivo with U1-70K, a U1 small nuclear ribonucleoprotein 70-kDa protein that is involved in nuclear precursor mRNA processing. Barta et al (2010) have proposed a nomenclature for Serine/Arginine-Rich Protein Splicing Factors (SR proteins): Plant Cell. 2010, 22:2926.
Potra001649g13520	0.000151	0	42824	32.3923	0.009545	0.008336	0.013354	0.013354		1:2:153	AT3G24860	Homeodomain-like superfamily protein		miRNA_60316-5p,miRNA_47-5p,miRNA_13339-5p	MIR167,MIR167,MIR167
Potra004583g34721	9.9e-05	0	2052	21.5794	0.00997	0.008333	0.013344	0.013344		1:2:254	AT1G10330	Tetratricopeptide repeat (TPR)-like superfamily protein
Potra000547g03911	0.000176	0	97348	35.2307	0.009376	0.008337	0.013332	0.013332		1:2:138	AT4G01220	Nucleotide-diphospho-sugar transferase family protein	Encodes MGP4 (MALE GAMETOPHYTE DEFECTIVE 4), a rhamnogalacturonan II xylosyltransferase important for growth of pollen tubes and roots.
Potra003941g23667	0.000137	0	136976	26.449	0.015665	0.008334	0.013326	0.013326		1:9:21	AT1G36240	Ribosomal protein L7Ae/L30e/S12e/Gadd45 family protein
Potra002040g31607	7.5e-05	0	39336	13.3451	0.011118	0.00833	0.013272	0.013272		1:1:430
Potra001759g14311	5.9e-05	0	800	12.104	0.011733	0.008329	0.013245	0.013245		1:1:443	AT3G03610	ELMO/CED-12 family protein
Potra000765g06048	0.000134	0	67618	27.273	0.01797	0.008335	0.013232	0.013232		1:4:160	AT3G05560	Ribosomal L22e protein family
Potra003763g22745	0.000121	0	47378	22.3434	0.010979	0.008333	0.013232	0.013232		1:6:58	AT1G52730	Transducin/WD40 repeat-like superfamily protein
Potra001856g14863	0.000127	0	157432	22.9427	0.010773	0.008333	0.013222	0.013222		1:1:310	AT5G42850	Thioredoxin superfamily protein
Potra000575g04275	0.000145	0	84236	29.2353	0.010661	0.008335	0.013212	0.013212		1:2:183	AT1G07310	Calcium-dependent lipid-binding (CaLB domain) family protein
Potra003922g23533	9.2e-05	0	60382	16.428	0.013215	0.008331	0.0132	0.0132		1:1:372	AT5G53650
Potra000938g07673	0.000144	0	267756	26.0663	0.010391	0.008334	0.013174	0.013174		1:7:36	AT3G50690	Leucine-rich repeat (LRR) family protein
Potra002486g18792	0.000199	0	47878	39.5183	0.012166	0.008339	0.013168	0.013168		1:5:25	AT4G31880
Potra000832g06674	0.000187	0	31744	45.6379	0.024476	0.008341	0.013167	0.013167		1:4:61	AT5G39850	Ribosomal protein S4
Potra002842g20106	0.000136	0	91764	24.7478	0.011635	0.008334	0.013129	0.013129		1:7:39	AT3G49601
Potra002235g17171	0.000345	0	784128	76.5842	0.016167	0.008352	0.013125	0.013125		1:3:4	AT3G58660	Ribosomal protein L1p/L10e family
Potra001159g10061	0.000121	0	8056	29.0678	0.020564	0.008335	0.013125	0.013125		1:4:152	AT5G04430	binding to TOMV RNA 1L (long form)	Gene model AT5G04430.1 produces active protein. (BTS1S). Binds to ToMV genomic RNA and prevents viral multiplication.	miRNA_27254-5p	MIR396
Potra001586g35174	0.000101	0	16166	18.3973	0.014047	0.008331	0.013124	0.013124		1:1:344
Potra001638g13470	0.000187	0	22860	46.0653	0.024924	0.008341	0.013067	0.013067		1:4:60	AT3G10950	Zinc-binding ribosomal protein family protein
Potra004010g24182	0.000117	0	9584	25.9337	0.009287	0.008334	0.013044	0.013044		1:2:209	AT3G54970	D-aminoacid aminotransferase-like PLP-dependent enzymes superfamily protein
Potra170333g27507	0.00016	0	18136	33.3873	0.011159	0.008337	0.013007	0.013007		1:5:35	AT1G08060	ATP-dependent helicase family protein	Encodes a transcriptional silencer.
Potra001972g31563	0.000117	0	23420	23.6406	0.009425	0.008333	0.012966	0.012966		1:2:225
Potra003485g21805	0.00015	0	126682	24.6818	0.010364	0.008334	0.012913	0.012913		1:46:1	AT5G54190	protochlorophyllide oxidoreductase A	light-dependent NADPH:protochlorophyllide oxidoreductase A
Potra000417g02127	0.000122	0	31550	22.475	0.014733	0.008333	0.012894	0.012894		1:1:316
Potra000602g04571	0.000162	0	88486	29.6569	0.011122	0.008335	0.012889	0.012889		1:5:44	AT3G22380	time for coffee	Encodes a nucleus-acting plant-specific clock regulator working close to the central oscillator and affecting the circadian gating of light responses. Circadian gating is the alteration of circadian phase according to the photoperiod of the entraining day/light cycle and the rhythmic antagonism of light responses in the early subjective night. TIC differentially regulates CCA1 and PRR9 from LHY, …
Potra000828g06636	0.000144	0	17638	28.0812	0.011877	0.008335	0.012867	0.012867		1:5:54	AT1G79000	histone acetyltransferase of the CBP family 1	Homologous to CREB-binding protein, a co-activator of transcription with histone acetyl-transferase activity. No single prior lysine acetylation is sufficient to block HAC1 acetylation of the H3 or H4 peptides, suggesting that HAC1, HAC5, and HAC12 can acetylate any of several lysines present in the peptides. HAM2 acetylates histone H4 lysine 5. A plant line expressing an RNAi construct targeted …
Potra001670g13720	7.8e-05	0	35738	15.352	0.010494	0.00833	0.012842	0.012842		1:1:392	AT1G09630	RAB GTPase 11C	Encodes a putative GTP-binding protein. Associates with organelles on a pathway from the Golgi to the plasma membrane in interphase. In dividing cells acts at the cell plate.
Potra000947g07763	0.000202	0	183486	36.09	0.013326	0.008338	0.012807	0.012807		1:9:5	AT2G35605	SWIB/MDM2 domain superfamily protein
Potra001638g13464	8.1e-05	0	6218	15.6324	0.012963	0.00833	0.012797	0.012797		1:1:386	AT5G47030	ATPase, F1 complex, delta/epsilon subunit	Encodes the mitochondrial ATP synthase subunit delta.
Potra002576g19374	0.000237	0	6134	48.8608	0.011187	0.008342	0.012789	0.012789		1:2:71	AT4G30260	Integral membrane Yip1 family protein	Encodes one of the two YPT/RAB GTPase Interacting Protein 4a (YIP4a) and YIP4b (formerly YIP2), which form a TGN-localized complex with ECHIDNA (ECH). This complex is required for the secretion of cell wall polysaccharides.
Potra179160g27993	0.000135	0	16114	32.8543	0.022659	0.008336	0.012762	0.012762		1:4:120	AT3G62870	Ribosomal protein L7Ae/L30e/S12e/Gadd45 family protein
Potra003811g22951	0.000216	0	182152	46.8086	0.020952	0.008341	0.012692	0.012692		1:4:59	AT1G72370	40s ribosomal protein SA	acidic protein associated to 40S ribosomal subunit of ribosomes. Involved in polysome formation during active protein synthesis. Expressed in actively growing tissue.
Potra000973g08056	0.000206	0	142154	39.5858	0.01127	0.008339	0.012688	0.012688		1:5:24	AT4G09980	Methyltransferase MT-A70 family protein
Potra002249g17279	0.000213	0	174862	38.98	0.009497	0.008339	0.012686	0.012686		1:2:119	AT5G03490	UDP-Glycosyltransferase superfamily protein
Potra000893g07249	0.000164	0	54094	30.1812	0.014711	0.008336	0.012652	0.012652		1:9:12	AT4G31985	Ribosomal protein L39 family protein
Potra005817g25498	0.000136	0	80236	23.2015	0.014818	0.008333	0.012627	0.012627		1:1:306	AT3G52990	Pyruvate kinase family protein
Potra003797g22890	0.000119	0	6036	25.3178	0.009983	0.008334	0.01259	0.01259		1:5:70	AT2G29210	splicing factor PWI domain-containing protein
Potra000490g03092	7.2e-05	0	1122	15.2477	0.015439	0.00833	0.01256	0.01256		1:1:394	AT5G47630	mitochondrial acyl carrier protein 3	Encodes a member of the mitochondrial acyl carrier protein (ACP) family. Its role is currently obscure as it is weakly expressed and has not yet been identified by mitochondrial proteome analysis.
Potra151639g26690	0.00017	0	50386	34.9136	0.009604	0.008337	0.012544	0.012544		1:2:140	AT1G73840	hydroxyproline-rich glycoprotein family protein	Resembles the CstF64 family of RNA processing factors that are conserved between yeast and mammals. In mammals, CstF64 is a component of the CstF complex which is required for mRNA 3'end formation along with other factors.
Potra001917g15210	0.00023	0	21800	47.2693	0.009808	0.008341	0.012506	0.012506		1:2:81	AT1G76560	CP12 domain-containing protein 3
Potra001107g09692	0.000125	0	41788	24.4951	0.0106	0.008334	0.012479	0.012479		1:2:219	AT3G08550	elongation defective 1 protein / ELD1 protein	mutant is Dwarfed and shows defects in cell elongation; Cellulose deficient; Plasma Membrane Protein
Potra003670g22381	0.000185	0	486878	34.5789	0.014743	0.008337	0.012474	0.012474		1:4:109
Potra001251g36948	0.000225	0	62186	44.6385	0.01068	0.008341	0.01246	0.01246		1:2:92
Potra000503g03259	0.000152	0	189178	30.7592	0.009036	0.008336	0.012399	0.012399		1:2:172	AT4G04210	plant UBX domain containing protein 4	Arabidopsis thaliana CDC48-interacting UBX-domain protein (PUX4)
Potra000995g33603	9.9e-05	0	95390	16.6865	0.012524	0.008331	0.012345	0.012345		1:4:209
Potra003448g21696	7e-05	0	20622	13.592	0.010069	0.00833	0.012333	0.012333		1:1:425	AT1G52600	Peptidase S24/S26A/S26B/S26C family protein
Potra001670g13710	8.7e-05	0	11638	15.1277	0.010577	0.00833	0.012318	0.012318		1:1:395
Potra002322g17722	8.4e-05	0	23030	15.3334	0.010625	0.00833	0.012296	0.012296		1:6:79	AT4G17170	RAB GTPase homolog B1C	member of RAB gene family
Potra000905g07345	7.7e-05	0	13592	14.5966	0.013246	0.00833	0.012256	0.012256		1:1:406	AT5G65000	Nucleotide-sugar transporter family protein
Potra000488g32754	7e-05	0	7576	13.0776	0.010005	0.00833	0.012229	0.012229		1:1:433
Potra000592g04478	0.000166	0	62276	26.5127	0.012157	0.008334	0.012226	0.012226		1:9:20	AT4G24920	secE/sec61-gamma protein transport protein
Potra000715g05600	0.000123	0	219864	21.7484	0.012479	0.008333	0.012191	0.012191		1:1:321	AT2G38550	Transmembrane proteins 14C
Potra174613g27739	0.000158	0	63066	35.6268	0.020708	0.008337	0.01218	0.01218		1:4:104	AT2G19730	Ribosomal L28e protein family
Potra001744g14207	0.000196	0	192512	34.7994	0.010167	0.008337	0.012179	0.012179		1:8:9	AT1G21580	Zinc finger C-x8-C-x5-C-x3-H type family protein
Potra000843g06793	0.000146	0	17682	30.8858	0.008891	0.008336	0.012179	0.012179		1:2:171	AT2G47840	Uncharacterised conserved protein ycf60	Encodes a component of the TIC (translocon at the inner envelope membrane of chloroplasts) protein translocation machinery mediating the protein translocation across the inner envelope of plastids. The Arabidopsis genome encodes four Tic20 homologous proteins, AT1G04940(Tic20-I), AT2G47840(Tic20-II), AT4G03320(Tic20-IV) and AT5G55710(Tic20-V).
Potra003625g22204	0.000116	0	546	28.6211	0.019576	0.008335	0.012179	0.012179		1:4:155	AT4G34555	Ribosomal protein S25 family protein
Potra176239g27868	0.000147	0	17604	28.5758	0.01701	0.008335	0.012179	0.012179		1:4:156	AT1G72370	40s ribosomal protein SA	acidic protein associated to 40S ribosomal subunit of ribosomes. Involved in polysome formation during active protein synthesis. Expressed in actively growing tissue.
Potra003137g20823	9.8e-05	0	41596	16.1781	0.010544	0.008331	0.012163	0.012163		1:1:378	AT1G05720	selenoprotein family protein
Potra003018g20546	0.000159	0	1836	40.8536	0.023764	0.008339	0.012162	0.012162		1:4:80	AT2G19740	Ribosomal protein L31e family protein
Potra002209g17006	9.5e-05	0	194956	16.4848	0.00927	0.008331	0.012137	0.012137		1:1:371
Potra000702g05477	0.000144	0	61426	25.1946	0.01069	0.008334	0.012079	0.012079		1:6:49	AT3G55440	triosephosphate isomerase	Encodes triosephosphate isomerase.
Potra000030g34484	0.000143	0	6022	34.9007	0.021315	0.008337	0.012075	0.012075		1:4:107
Potra001099g09583	8.7e-05	0	64798	16.2829	0.009543	0.008331	0.012073	0.012073		1:1:375	AT5G05230	RING/U-box superfamily protein
Potra151667g26692	9.2e-05	0	30624	16.0477	0.011296	0.008331	0.012067	0.012067		1:1:380	AT1G17490
Potra001413g11982	7.6e-05	0	287540	12.6321	0.011137	0.008329	0.012059	0.012059		1:1:438	AT1G19910	ATPase, F0/V0 complex, subunit C protein	vacuolar H+-pumping ATPase 16 kDa proteolipid (ava-p2)
Potra176754g27910	0.000104	0	62506	16.8542	0.012144	0.008331	0.012056	0.012056		1:1:365	AT3G61113	Ubiquitin related modifier 1
Potra000846g06822	6.8e-05	0	7262	14.2894	0.014421	0.00833	0.012016	0.012016		1:4:225	AT1G07890	ascorbate peroxidase 1	Encodes a cytosolic ascorbate peroxidase APX1. Ascorbate peroxidases are enzymes that scavenge hydrogen peroxide in plant cells. Eight types of APX have been described for Arabidopsis: three cytosolic (APX1, APX2, APX6), two chloroplastic types (stromal sAPX, thylakoid tAPX), and three microsomal (APX3, APX4, APX5) isoforms. At least part of the induction of heat shock proteins during light stres…
Potra004020g24297	0.000175	0	115338	32.8994	0.009335	0.008336	0.012012	0.012012		1:7:24	AT1G79090
Potra005694g25465	6.2e-05	0	652	12.1502	0.010084	0.008329	0.012012	0.012012		1:1:442	AT3G56950	small and basic intrinsic protein 2;1	One of the Major Intrinsic Proteins(MIPs) which facilitate the passive transport of small molecules across membranes.Belongs to a family of plant aquaporins.Similar to yeast and radish aquaporins. Located on ER.
Potra001135g09954	0.000249	0	464758	48.9066	0.010459	0.008342	0.012007	0.012007		1:3:52	AT2G37400	Tetratricopeptide repeat (TPR)-like superfamily protein
Potra002543g19155	7.2e-05	0	10214	12.7369	0.01061	0.008329	0.011967	0.011967		1:1:436	AT4G24380
Potra003695g22468	0.000183	0	112434	37.4411	0.009018	0.008338	0.011959	0.011959		1:2:125	AT5G39410	Saccharopine dehydrogenase
Potra003282g21224	0.00013	0	27234	27.0986	0.009684	0.008334	0.011952	0.011952		1:2:198	AT1G29260	peroxin 7	Encodes the peroxisomal targeting signal type 2 receptor that facilitates peroxisomal protein translocation. It recognizes proteins with the PTS2 consensus sequence (RLX5HL or a variant) within the first 30 or so amino acids. RNAi experiments suggest that PEX7 is necessary for the maintenance of glyoxysomal but not leaf peroxisomal function.
Potra000846g06827	8.8e-05	0	3970	18.8302	0.017288	0.008332	0.011951	0.011951		1:4:196	AT5G22100	RNA cyclase family protein
Potra003009g20524	0.000242	0	54452	48.4242	0.010318	0.008342	0.011927	0.011927		1:2:73	AT2G38360	prenylated RAB acceptor 1.B4
Potra002667g19706	0.000169	0	257882	32.1378	0.008047	0.008336	0.011926	0.011926		1:2:157	AT4G16850
Potra002026g15864	7.8e-05	0	43552	14.9238	0.013913	0.00833	0.011911	0.011911		1:1:396
Potra002493g18837	0.000203	0	438592	38.8752	0.009827	0.008339	0.01191	0.01191		1:3:96	AT3G47120	RNA recognition motif (RRM)-containing protein
Potra002662g19695	0.000207	0	31892	50.9549	0.023574	0.008343	0.011901	0.011901		1:4:42	AT4G27090	Ribosomal protein L14
Potra000835g06699	0.000203	0	80378	41.3748	0.010273	0.008339	0.011888	0.011888		1:5:21	AT4G31160	DDB1-CUL4 associated factor 1	Encodes a DCAF/DWD protein capable of interacting with DDB1 and associating with CUL4, likely as part of a nuclear ubiquitin ligase complex. DCAF1 appears to be required for plant embryogenesis and to affect several other developmental processes including leaf, shoot, and flower development.
Potra000974g08064	0.000134	0	181972	24.3371	0.009845	0.008333	0.011883	0.011883		1:1:291	AT5G62650	Tic22-like family protein
Potra004061g24410	0.000104	0	16614	19.6816	0.011674	0.008332	0.011881	0.011881		1:1:336	AT3G60540	Preprotein translocase Sec, Sec61-beta subunit protein
Potra001912g15184	7.4e-05	0	80554	11.2166	0.01008	0.008329	0.011871	0.011871		1:1:456	AT1G69390	homologue of bacterial MinE 1	Encodes an Arabidopsis homologue of the bacterial MinE topological specificity factor ensuring correct division site placement. It is an essential integral component of the plastid division machinery.
Potra000739g05829	0.000134	0	128540	23.1066	0.010255	0.008333	0.011867	0.011867		1:1:307	AT1G49410	translocase of the outer mitochondrial membrane 6
Potra004313g24805	0.000122	0	34328	23.6333	0.009396	0.008333	0.01185	0.01185		1:1:298	AT1G19310	RING/U-box superfamily protein
Potra001178g10204	0.00027	0	100738	64.7833	0.023771	0.008348	0.011832	0.011832		1:4:14	AT2G36620	ribosomal protein L24	RPL24A encodes ribosomal protein L24, homolog of cytosolic RPL24, found in archaea and higher eukaryotes. Arabidopsis has two RPL24 homologs, RPL24A (AT2G36620) and RPL24B (AT3G53020).
Potra001227g10557	0.000226	0	176772	44.4647	0.009462	0.00834	0.011821	0.011821		1:2:93	AT3G22070	proline-rich family protein
Potra001803g14597	9.1e-05	0	33532	16.0209	0.011075	0.008331	0.011779	0.011779		1:1:381	AT4G02580	NADH-ubiquinone oxidoreductase 24 kDa subunit, putative
Potra000985g08136	8e-05	0	52332	15.8256	0.008574	0.008331	0.011779	0.011779		1:7:68	AT2G39630	Nucleotide-diphospho-sugar transferases superfamily protein	Encodes a putative dolichyl-phosphate &beta;-glucosyltransferase.
Potra001223g10542	4.6e-05	0	230	9.71496	0.013131	0.008328	0.011734	0.011734		1:1:475	AT4G33250	eukaryotic translation initiation factor 3K	Encodes initiation factor 3k (EIF3k).
Potra003976g23914	9.6e-05	0	61092	17.5712	0.010165	0.008331	0.011728	0.011728		1:1:357	AT1G06230	global transcription factor group E4	This gene is predicted to encode a bromodomain-containing protein. Plant lines expressing RNAi constructs targeted against GTE4 show some resistance to agrobacterium-mediated root transformation.
Potra000958g07865	0.000119	0	39052	23.9752	0.010343	0.008333	0.011704	0.011704		1:2:223	AT4G17080	Histone H3 K4-specific methyltransferase SET7/9 family protein
Potra000413g02045	9.6e-05	0	93750	14.8009	0.009689	0.00833	0.011668	0.011668		1:1:399	AT3G60820	N-terminal nucleophile aminohydrolases (Ntn hydrolases) superfamily protein	Encodes 20S proteasome beta subunit PBF1 (PBF1).
Potra003561g22028	6.3e-05	0	1814	12.947	0.009347	0.00833	0.011662	0.011662		1:6:93	AT2G30942	Protein of unknown function (DUF3317)
Potra002480g18758	0.000148	0	136702	24.6813	0.008548	0.008334	0.011654	0.011654		1:2:217	AT2G21950	SKP1 interacting partner 6	Encodes an SKP1 interacting partner (SKIP6).
Potra003264g21166	0.000178	0	79816	38.7266	0.018827	0.008338	0.011612	0.011612		1:4:88	AT5G10360	Ribosomal protein S6e	RPS6A and RPS6B are fully redundant and essential during gametogenesis.
Potra002525g19055	9.2e-05	0	103366	14.0495	0.009934	0.00833	0.011608	0.011608		1:1:417
Potra000935g07634	0.000183	0	133776	30.5617	0.010482	0.008336	0.011588	0.011588		1:5:41	AT3G14172
Potra196629g29126	5.5e-05	0	1972	10.3165	0.010933	0.008329	0.011579	0.011579		1:1:463	AT4G10780	LRR and NB-ARC domains-containing disease resistance protein
Potra000379g01668	0.000202	0	270464	39.3257	0.008714	0.008339	0.011578	0.011578		1:2:116	AT4G38710	glycine-rich protein
Potra002547g19196	0.000194	0	18032	40.1196	0.009467	0.008339	0.011575	0.011575		1:2:109	AT2G03505	Carbohydrate-binding X8 domain superfamily protein
Potra001396g11877	0.000142	0	47542	28.0517	0.009314	0.008335	0.011543	0.011543		1:2:190	AT3G01820	P-loop containing nucleoside triphosphate hydrolases superfamily protein
Potra003888g23348	9.2e-05	0	113648	17.2741	0.012781	0.008331	0.011527	0.011527		1:4:205	AT5G06550		Encodes a HR demethylase that acts as a positive regulator of seed germination in the PHYB-PIL5-SOM pathway.
Potra000279g01039	8.7e-05	0	3262	18.3832	0.009219	0.008331	0.011527	0.011527		1:5:105	AT5G16220	Octicosapeptide/Phox/Bem1p family protein
Potra000541g03797	0.000113	0	16356	24.3437	0.015737	0.008334	0.011522	0.011522		1:4:170	AT2G18020	Ribosomal protein L2 family
Potra001393g11841	0.000384	0	417962	85.4611	0.018527	0.008355	0.011502	0.011502		1:3:1
Potra002176g16783	5.7e-05	0	302	11.407	0.011089	0.008329	0.011492	0.011492		1:1:452	AT2G16405	Transducin/WD40 repeat-like superfamily protein
Potra002070g16136	0.000188	0	367488	36.2789	0.00832	0.008338	0.011449	0.011449		1:2:133	AT3G63000	NPL4-like protein 1
Potra003781g22833	0.000273	0	558492	60.9012	0.012796	0.008346	0.011443	0.011443		1:3:23	AT3G18240	Ribosomal protein S24/S35, mitochondrial
Potra002589g19474	0.000144	0	2956	33.16	0.021076	0.008337	0.01142	0.01142		1:4:116	AT2G19730	Ribosomal L28e protein family		miRNA_2713-3p,miRNA_37231-3p,miRNA_23837-3p	MIR398,MIR398,MIR398
Potra002364g18013	6.8e-05	0	19492	11.3037	0.009227	0.008329	0.01137	0.01137		1:1:455
Potra000156g00556	0.000173	0	154688	34.1481	0.008286	0.008337	0.011361	0.011361		1:2:142	AT4G39920	C-CAP/cofactor C-like domain-containing protein	Microtubule-folding cofactor, produces assembly-competent alpha-/beta-tubulin heterodimers.
Potra003966g23815	9.9e-05	0	24718	20.6999	0.007645	0.008332	0.011331	0.011331		1:2:262	AT2G39290	phosphatidylglycerolphosphate synthase 1	Encodes a phosphatidylglycerolphosphate synthase 2C which is dual-targeted into chloroplasts and mitochondria. Mutant plants have mutant chloroplasts but normal mitochondria.
Potra000419g02158	0.000106	0	85762	20.1424	0.015395	0.008332	0.011283	0.011283		1:4:191	AT1G09760	U2 small nuclear ribonucleoprotein A
Potra002030g15896	0.000252	0	28770	61.9001	0.024738	0.008347	0.011273	0.011273		1:4:19	AT3G62870	Ribosomal protein L7Ae/L30e/S12e/Gadd45 family protein
Potra001807g14616	0.000151	0	13928	28.6995	0.014273	0.008335	0.011245	0.011245		1:9:17	AT1G36240	Ribosomal protein L7Ae/L30e/S12e/Gadd45 family protein
Potra001627g13388	8.8e-05	0	3632	17.9732	0.014841	0.008331	0.011182	0.011182		1:4:202	AT3G22630	20S proteasome beta subunit D1	Encodes 20S proteasome beta subunit PBD1 (PBD1).
Potra001967g15519	0.000287	0	492662	60.4761	0.011945	0.008346	0.011098	0.011098		1:3:24	AT1G72370	40s ribosomal protein SA	acidic protein associated to 40S ribosomal subunit of ribosomes. Involved in polysome formation during active protein synthesis. Expressed in actively growing tissue.
Potra000802g06357	0.000151	0	197222	25.6282	0.009077	0.008334	0.011052	0.011052		1:6:48	AT5G14670	ADP-ribosylation factor A1B	A member of ARF GTPase family. Arabidopsis has 21 members of this family, known to be essential for vesicle coating and uncoating and functions in GTP-binding. Gene encoding ADP-ribosylation factor and similar to ADP-ribosylation factor DcARF1 (GI:965483) (Daucus carota), other ARFs and ARF-like proteins. The gene is shown to play a role in cell division, cell expansion and cellulose production u…
Potra002788g19971	4.8e-05	0	84	10.1291	0.012302	0.008329	0.011034	0.011034		1:1:467	AT1G57540
Potra006830g25825	6.6e-05	0	2358	13.581	0.009177	0.00833	0.011014	0.011014		1:7:83	AT1G11890	Synaptobrevin family protein	member of SEC22 Gene Family
Potra000506g03298	7.5e-05	0	5832	14.0911	0.009757	0.00833	0.011006	0.011006		1:1:416	AT4G12230	alpha/beta-Hydrolases superfamily protein
Potra000587g04404	0.000313	0	305674	72.3779	0.01622	0.00835	0.010996	0.010996		1:3:9	AT4G16830	Hyaluronan / mRNA binding family
Potra001321g11339	0.000129	0	45852	24.0858	0.0096	0.008333	0.010994	0.010994		1:7:41	AT4G10760	mRNAadenosine methylase
Potra001027g08607	0.000133	0	19418	28.7026	0.015716	0.008335	0.010993	0.010993		1:4:154	AT5G27990	Pre-rRNA-processing protein TSR2, conserved region
Potra193295g28872	7.9e-05	0	14488	14.559	0.01097	0.00833	0.010978	0.010978		1:1:407	AT3G51610		Encodes a membrane protein NO PRIMEXINE AND PLASMA MEMBRANE UNDULATION (NPU). Involved in primexine deposition and plasma membrane undulation during early pollen wall development.
Potra000604g04580	0.000151	0	4860	34.5421	0.019196	0.008337	0.01096	0.01096		1:4:110	AT1G04480	Ribosomal protein L14p/L23e family protein
Potra192364g28805	8.1e-05	0	17680	16.523	0.007692	0.008331	0.010942	0.010942		1:6:73	AT3G58040	seven in absentia of Arabidopsis 2	Encodes a RING finger domain containing protein that interacts with AtRAP2.2.
Potra002325g17783	0.000198	0	57518	47.5858	0.021318	0.008342	0.010933	0.010933		1:4:56	AT4G09320	Nucleoside diphosphate kinase family protein	nucleoside diphosphate kinase type 1 (NDPK1) gene, complete
Potra002069g16134	0.000156	0	258160	29.7835	0.008415	0.008335	0.010928	0.010928		1:7:28	AT5G17900	microfibrillar-associated protein-related
Potra002247g17262	9.2e-05	0	82906	14.2895	0.012998	0.00833	0.010918	0.010918		1:1:410	AT3G22630	20S proteasome beta subunit D1	Encodes 20S proteasome beta subunit PBD1 (PBD1).
Potra000858g06954	0.000112	0	100496	20.3999	0.010533	0.008332	0.010906	0.010906		1:14:4	AT5G51220	ubiquinol-cytochrome C chaperone family protein
Potra003862g23205	0.000217	0	54200	42.7561	0.00931	0.00834	0.010888	0.010888		1:2:101	AT4G13270	Late embryogenesis abundant (LEA) hydroxyproline-rich glycoprotein family
Potra004484g24972	0.000106	0	17430	19.0957	0.009416	0.008332	0.010866	0.010866		1:7:55	AT2G39960	Microsomal signal peptidase 25 kDa subunit (SPC25)
Potra001233g10605	0.000128	0	31582	29.4143	0.016877	0.008335	0.010855	0.010855		1:4:149	AT1G12960	Ribosomal protein L18e/L15 superfamily protein
Potra001812g14641	0.000107	0	175132	16.9119	0.008975	0.008331	0.010855	0.010855		1:1:364	AT1G51410	NAD(P)-binding Rossmann-fold superfamily protein	similar to Eucalyptus gunnii alcohol dehydrogenase of unknown physiological function (GI:1143445), apple tree, PIR:T16995; NOT a cinnamyl-alcohol dehydrogenase
Potra001270g10981	0.000365	0	873214	78.6472	0.016758	0.008352	0.01083	0.01083		1:3:2	AT1G07770	ribosomal protein S15A	Encodes cytoplasmic ribosomal protein S15a.	miRNA_14785-5p	MIR171
Potra003218g21036	0.000121	0	44894	21.2347	0.009297	0.008332	0.010826	0.010826		1:38:1	AT3G62240	RING/U-box superfamily protein
Potra001561g12909	0.00011	0	103300	20.495	0.008141	0.008332	0.010804	0.010804		1:6:63	AT1G51410	NAD(P)-binding Rossmann-fold superfamily protein	similar to Eucalyptus gunnii alcohol dehydrogenase of unknown physiological function (GI:1143445), apple tree, PIR:T16995; NOT a cinnamyl-alcohol dehydrogenase
Potra002635g19624	8.8e-05	0	16128	16.5039	0.01243	0.008331	0.010801	0.010801		1:1:370	AT5G20570	RING-box 1	Encodes a ring-box 1 like protein and component of the SCF ubiquitinization complex mediating auxin responses. Forms a E3 ubiquitin ligase complex with CUL3A and At1g21780.1 a BTB domain protein.
Potra001256g10815	0.000314	0	54976	75.3209	0.023046	0.008351	0.010771	0.010771		1:3:5	AT5G07090	Ribosomal protein S4 (RPS4A) family protein
Potra000897g07271	0.000102	0	161770	17.4383	0.01045	0.008331	0.010765	0.010765		1:1:360	AT4G12570	ubiquitin protein ligase 5	Knock-out mutants showed accelerated senescence of leaves.
Potra001147g09991	0.000143	0	5512	36.3218	0.020587	0.008338	0.010751	0.010751		1:4:103	AT5G42150	Glutathione S-transferase family protein
Potra000513g03390	9.4e-05	0	29358	15.2875	0.00966	0.00833	0.010716	0.010716		1:6:80	AT2G02760	ubiquiting-conjugating enzyme 2	ubiquitin conjugating enzyme UBC2. Homolog of the yeast RAD6 gene.
Potra001839g14779	0.000159	0	58478	31.7232	0.007683	0.008336	0.010714	0.010714		1:2:162	AT3G19120	PIF / Ping-Pong family of plant transposases		miRNA_20940-3p	MIR156
Potra006656g25741	0.000142	0	151258	24.3646	0.008294	0.008334	0.010713	0.010713		1:7:40	AT1G03250
Potra000893g07238	8.6e-05	0	97492	14.65	0.008957	0.00833	0.010686	0.010686		1:1:404	AT3G09850	D111/G-patch domain-containing protein		miRNA_163-5p,miRNA_20940-5p	MIR156,MIR156
Potra002507g18934	0.000165	0	87400	32.9523	0.007737	0.008336	0.010658	0.010658		1:2:148	AT3G28720
Potra172820g27607	0.000183	0	76696	34.1196	0.007878	0.008337	0.010632	0.010632		1:2:143	AT2G26110	Protein of unknown function (DUF761)
Potra000666g05154	0.000211	0	203816	50.5994	0.019928	0.008343	0.010624	0.010624		1:4:44	AT1G09590	Translation protein SH3-like family protein
Potra000691g05367	9.7e-05	0	6886	22.5387	0.016263	0.008333	0.010613	0.010613		1:4:179	AT2G36170	Ubiquitin supergroup;Ribosomal protein L40e
Potra001112g09766	0.000229	0	447346	33.623	0.008758	0.008337	0.010605	0.010605		1:11:1	AT1G10950	transmembrane nine 1	Encodes an Arabidopsis Transmembrane nine (TMN) protein. Transmembrane nine (TM9) proteins are localized in the secretory pathway of eukaryotic cells and are involved in cell adhesion and phagocytosis.
Potra000538g03781	0.000112	0	5052	23.4441	0.007523	0.008333	0.010596	0.010596		1:2:229	AT2G32840	proline-rich family protein
Potra000152g00542	0.000243	0	788740	47.3949	0.008369	0.008341	0.010593	0.010593		1:2:78	AT3G13882	Ribosomal protein L34
Potra001013g08443	0.000182	0	102982	36.0966	0.00795	0.008338	0.01059	0.01059		1:2:135	AT3G19120	PIF / Ping-Pong family of plant transposases
Potra000454g02595	0.000134	0	26470	27.3873	0.007896	0.008335	0.010564	0.010564		1:2:194	AT1G04260	CAMV movement protein interacting protein 7	Encodes protein that interacts with CaMV movement protein. Colocalizes in the cytoplasm with the movement protein. Has similarity to mammalian proteins (such as the rat PRA1) which have been described as rab acceptors.
Potra002133g16527	0.000183	0	86960	38.641	0.019654	0.008338	0.010562	0.010562		1:4:90	AT4G16720	Ribosomal protein L23/L15e family protein
Potra000783g06172	9.1e-05	0	39112	16.5434	0.008365	0.008331	0.010544	0.010544		1:5:118	AT3G07100	Sec23/Sec24 protein transport family protein	Encodes SEC24a/ERMO2. Required for endoplasmic reticulum (ER) morphology.	miRNA_23076-3p	MIR1444
Potra004012g24213	0.000212	0	195686	39.8035	0.008336	0.008339	0.010541	0.010541		1:2:110	AT4G24330	Protein of unknown function (DUF1682)
Potra001120g09893	7.8e-05	0	3974	15.4171	0.012737	0.00833	0.010538	0.010538		1:4:219	AT1G19580	gamma carbonic anhydrase 1	Encodes mitochondrial gamma carbonic anhydrase. Component of the NADH dehydrogenase complex.
Potra002183g16828	0.000325	0	213994	73.9541	0.019737	0.008351	0.010527	0.010527		1:3:6
Potra000506g03299	0.000145	0	18198	31.211	0.016192	0.008336	0.010527	0.010527		1:4:133	AT1G07770	ribosomal protein S15A	Encodes cytoplasmic ribosomal protein S15a.
Potra000493g03136	0.000169	0	188920	30.3142	0.007769	0.008336	0.010519	0.010519		1:2:176	AT4G36910	Cystathionine beta-synthase (CBS) family protein	Encodes a single cystathionine beta-synthase domain-containing protein. Modulates development by regulating the thioredoxin system.
Potra001447g12178	0.000343	0	108858	77.6075	0.017429	0.008352	0.010515	0.010515		1:3:3	AT3G22660	rRNA processing protein-related
Potra004022g24320	0.00032	0	268170	72.8631	0.014932	0.00835	0.010508	0.010508		1:3:7	AT5G62440	Protein of unknown function (DUF3223)	Encodes a protein DOMINO1 that belongs to a plant-specific gene family sharing a common motif present in the tomato DEFECTIVE CHLOROPLASTS AND LEAVES (LeDCL) protein. DOMINO1 is located in the nucleus. Arabidopsis embryos carrying the domino1 mutation grow slowly in comparison with wild type embryos and reach only the globular stage at desiccation. The primary defect of the mutation at the cellul…
Potra000989g08183	5.8e-05	0	15306	11.9987	0.011628	0.008329	0.010469	0.010469		1:4:243	AT5G03030	Chaperone DnaJ-domain superfamily protein
Potra009991g26464	0.000277	0	240960	57.3974	0.01113	0.008345	0.010444	0.010444		1:3:31	AT5G38720
Potra167970g27327	0.000127	0	11692	25.9438	0.008963	0.008334	0.010418	0.010418		1:5:66	AT5G45160	Root hair defective 3 GTP-binding protein (RHD3)
Potra001553g12863	0.000119	0	10020	20.9278	0.008917	0.008332	0.010358	0.010358		1:6:60	AT5G38480	general regulatory factor 3	general regulatory factor, a 14-3-3 gene
Potra181932g28197	0.000169	0	49244	33.8162	0.007984	0.008337	0.010342	0.010342		1:2:145	AT1G08370	decapping 1	Encodes DCP1 involved in mRNA decapping. DCP1 forms a mRNA decapping complex with DCP2 (At5g13570) and VCS (VARICOSE) (At3g13300). However, unlike DCP2, DCP1 itself does not have mRNA decapping activity in vitro. DCP1, DCP2 and VCS colocalize in cytoplasmic loci, which are putative Arabidopsis mRNA processing bodies. Null mutants of DCP1, DCP2, and VCS accumulate capped mRNAs with a reduced degra…
Potra001565g12937	0.000137	0	87798	23.3427	0.00875	0.008333	0.010334	0.010334		1:7:42	AT4G09550	AtGCP3 interacting protein 1	Encodes a gamma-tubulin complex protein that plays a role in gamma-tubulin complex localization, spindle stability and chromosomal segregation.
Potra001257g10852	0.000185	0	63896	37.1466	0.008742	0.008338	0.010324	0.010324		1:3:105	AT4G38710	glycine-rich protein		miRNA_3886-5p,miRNA_65463-5p	MIR393,MIR393
Potra003606g22159	0.000138	0	41990	26.4063	0.008319	0.008334	0.010323	0.010323		1:5:62	AT3G48050	BAH domain ;TFIIS helical bundle-like domain	Encodes a large protein with N-terminal bromo-adjacent homology (BAH) and transcription elongation factor S-II (TFS2N) domains and two C-terminal GW (glycine and tryptophan) repeats. It is nuclear and colocalizes with the processing-body component DCP1 in the cytoplasm. SOU is a component of the miRNA pathway and is involved in translational repression.
Potra003741g22657	0.000113	0	33906	22.3495	0.007742	0.008333	0.010321	0.010321		1:2:246	AT4G20930	6-phosphogluconate dehydrogenase family protein
Potra001511g12612	8.6e-05	0	28894	16.4919	0.007713	0.008331	0.010294	0.010294		1:2:319	AT3G10572	3-phosphoinositide-dependent protein kinase-1, putative	APEM9 is required for both PTS1- and PTS2-dependent protein transport. APEM9 interacts with PEX6 in BiFC assay and mating-based Split ubiquitin system. BiFC data shows that APEM9 is required for peroxisomal localization of PEX1-PEX6 complex. These results indicate that APEM9 functions like mammalian PEX26 and yeast PEX15.
Potra001438g12101	0.000167	0	594806	27.2762	0.008488	0.008335	0.010273	0.010273		1:7:33	AT3G43810	calmodulin 7	EF hand domain protein encodes a calmodulin. Can functionally complement a yeast CaM mutant.
Potra003622g22199	0.00017	0	48376	31.9377	0.008261	0.008336	0.010272	0.010272		1:2:159	AT3G01560	Protein of unknown function (DUF1421)
Potra003638g22243	6.1e-05	0	37990	10.5459	0.008431	0.008329	0.01027	0.01027		1:1:459	AT1G60170	pre-mRNA processing ribonucleoprotein binding region-containing protein
Potra000880g07117	0.000169	0	132822	34.1796	0.007823	0.008337	0.010269	0.010269		1:3:118	AT1G71730
Potra000963g07910	0.000128	0	81510	29.7454	0.015856	0.008335	0.010267	0.010267		1:4:146	AT4G01310	Ribosomal L5P family protein
Potra000243g00960	0.000213	0	100960	43.3339	0.009053	0.00834	0.01026	0.01026		1:3:76	AT3G15000	cobalt ion binding	Encodes RIP1 (RNA-editing factor interacting protein 1). Involved in chloroplast and mitochondrial RNA editing.
Potra003017g20542	0.000107	0	2960	19.613	0.011295	0.008332	0.010217	0.010217		1:1:337
Potra179417g28014	0.000175	0	92142	40.8113	0.018886	0.008339	0.010205	0.010205		1:4:81	AT4G15000	Ribosomal L27e protein family
Potra001511g12601	0.000162	0	1382	40.9216	0.021288	0.008339	0.010201	0.010201		1:4:79	AT5G60670	Ribosomal protein L11 family protein
Potra001184g10270	0.000227	0	159242	39.0036	0.007819	0.008339	0.010175	0.010175		1:2:118
Potra001632g13415	0.000111	0	63380	19.7669	0.008301	0.008332	0.010162	0.010162		1:6:67	AT4G22220	SufE/NifU family protein	Encodes a mitochondrial protein similar to E.coli IscU. In bacteria, IscU is a scaffold protein accepting sulfur and iron to build a transient Fe-S cluster,which is subsequently transferred to a target apoprotein.
Potra004558g25065	5.1e-05	0	1974	10.1445	0.008126	0.008329	0.010159	0.010159		1:1:466	AT5G11960	Protein of unknown function (DUF803)
Potra000346g01225	0.000137	0	259494	27.7318	0.007424	0.008335	0.010145	0.010145		1:3:169	AT1G21150	Mitochondrial transcription termination factor family protein
Potra003864g23220	0.000197	0	244264	34.8359	0.007159	0.008337	0.010134	0.010134		1:25:2	AT5G51940	RNA polymerase Rpb6	One of two highly similar proteins that can serve as a non-catalytic subunit of nuclear DNA-dependent RNA polymerases II, IV and V; homologous to budding yeast RPB6 and the E. coli RNA polymerase omega subunit. Probably redundant with At2g04630.
Potra000544g35595	8.8e-05	0	146290	15.3885	0.008305	0.00833	0.010129	0.010129		1:1:391	AT4G02640	bZIP transcription factor family protein	Encodes a basic leucine zipper (bZIP) transcription factor AtbZIP10. AtbZIP10 shuttles between the nucleus and the cytoplasm. It binds consensus G- and C-box DNA sequences. AtbZIP10 acts antagonistically with LSD1 in both pathogen-induced hypersensitive response and basal defense responses.
Potra001991g15665	0.000131	0	4270	25.672	0.008808	0.008334	0.010116	0.010116		1:5:68	AT5G23150	Tudor/PWWP/MBT domain-containing protein	Putative transcription factor. Member of the floral homeotic AGAMOUS pathway.Mutations in HUA enhance the phenotype of mild ag-4 allele. Single hua mutants are early flowering and have reduced levels of FLC mRNA. Other MADS box flowering time genes such as FLM and MAF2 also appear to be regulated by HUA2. HUA2 normally activates FLC expression and enhances AG function.
Potra002216g17063	0.000253	0	114312	53.5201	0.019119	0.008344	0.010108	0.010108		1:4:33	AT4G02230	Ribosomal protein L19e family protein
Potra002367g18033	0.000156	0	240066	29.2281	0.007979	0.008335	0.010108	0.010108		1:7:31	AT1G72090	Methylthiotransferase
Potra000902g07325	0.000195	0	59204	38.5458	0.008449	0.008338	0.010091	0.010091		1:2:120	AT2G41750	DTW domain-containing protein
Potra000916g07431	7.8e-05	0	30868	12.8596	0.00873	0.00833	0.010088	0.010088		1:1:435	AT4G11560	bromo-adjacent homology (BAH) domain-containing protein
Potra000882g07130	4.8e-05	0	3410	8.82165	0.009539	0.008328	0.01007	0.01007		1:1:489	AT3G24180	Beta-glucosidase, GBA2 type family protein		miRNA_34454-5p,miRNA_63169-5p	MIR390,MIR390
Potra002756g19912	8.8e-05	0	17918	16.977	0.00821	0.008331	0.010058	0.010058		1:7:64	AT1G15720	TRF-like 5	Arabidopsis thaliana myb family transcription factor (At1g15720)
Potra001048g08906	0.000149	0	17830	29.7236	0.008039	0.008335	0.010009	0.010009		1:2:180	AT3G19950	RING/U-box superfamily protein
Potra001976g15568	8.2e-05	0	64910	13.2388	0.008418	0.00833	0.010003	0.010003		1:1:431	AT4G34660	SH3 domain-containing protein
Potra006956g25878	0.000153	0	480322	24.2219	0.01219	0.008333	0.009983	0.009983		1:4:172	AT1G70310	spermidine synthase 2	Spermidine synthase.
Potra003543g21968	6.6e-05	0	1712	12.5773	0.010575	0.008329	0.00992	0.00992		1:1:439	AT1G75950	S phase kinase-associated protein 1	SKP1 is core component of the SCF family of E3 ubiquitin ligases and serves to tether the rest of the complex to an F-box protein, which provides specificity in binding to ubiquitin ligase substrate proteins. Predominately expressed from leptotene to pachytene. Negatively regulates recombination. Interacts with P0, a silencing suppressor protein encoded by poleroviruses by means of a conserved mi…
Potra001065g09154	0.000273	0	339560	54.2087	0.009635	0.008344	0.00989	0.00989		1:3:38	AT3G51800	metallopeptidase M24 family protein	putative nuclear DNA-binding protein G2p (AtG2) mRNA,
Potra001650g13527	8.2e-05	0	1054	15.478	0.008923	0.00833	0.009859	0.009859		1:6:78	AT5G47120	BAX inhibitor 1	Encodes BI-1, a homolog of mammalian Bax inhibitor 1. Functions as an attenuator of biotic and abiotic types of cell death. Bax-induced cell death can be downregulated by ectopically expressing AtBI in planta.	miRNA_23860-5p	MIR1448
Potra003946g23695	0.000169	0	89020	31.0764	0.008012	0.008336	0.009848	0.009848		1:2:169	AT1G15130	Endosomal targeting BRO1-like domain-containing protein
Potra002132g16517	0.00013	0	16500	25.9646	0.007371	0.008334	0.009835	0.009835		1:2:208	AT1G30480	D111/G-patch domain-containing protein	recombination and DNA-damage resistance protein (DRT111)
Potra001732g14096	0.000148	0	30084	28.9562	0.008837	0.008335	0.009816	0.009816		1:5:47	AT1G32750	HAC13 protein (HAC13)	This gene is predicted to encode a histone acetyltransferase. Five lines with RNAi constructs directed against HAF1 grow normally and can produce root calli, but have defects in agrobacterium-mediated transformation.
Potra001331g11440	0.000134	0	6532	27.576	0.007543	0.008335	0.009816	0.009816		1:2:193	AT1G64260	MuDR family transposase
Potra001318g11308	0.000204	0	107428	35.9733	0.012145	0.008338	0.009815	0.009815		1:9:6
Potra000295g01076	0.000194	0	404486	33.3092	0.006648	0.008337	0.009806	0.009806		1:2:147	AT5G38640	NagB/RpiA/CoA transferase-like superfamily protein
Potra002011g15768	0.000101	0	104510	17.2066	0.007782	0.008331	0.009796	0.009796		1:7:62	AT3G19260	LAG1 homologue 2	LAG1 homolog . Loss of function mutant is sensitive to AAL-toxin. LOH2 is presumed to function in sphingolipid metabolism. It encodes a ceramide synthase essential for production of LCFA-ceramides (mainly C26).
Potra187591g28518	0.000129	0	2026	31.1334	0.018114	0.008336	0.009794	0.009794		1:4:134	AT1G70600	Ribosomal protein L18e/L15 superfamily protein
Potra002462g18656	0.000149	0	238824	29.4622	0.007432	0.008335	0.009753	0.009753		1:3:157	AT5G16880	Target of Myb protein 1
Potra000795g06308	0.000126	0	43384	23.3025	0.007788	0.008333	0.009736	0.009736		1:1:305
Potra001377g11746	0.000109	0	50904	17.8784	0.008916	0.008331	0.009734	0.009734		1:1:353	AT5G26749	C2H2 and C2HC zinc fingers superfamily protein
Potra004025g24340	0.000168	0	49294	39.7186	0.019418	0.008339	0.009731	0.009731		1:4:85	AT1G67430	Ribosomal protein L22p/L17e family protein
Potra001034g08719	0.000231	0	206576	50.0661	0.009475	0.008342	0.009724	0.009724		1:3:45	AT2G17250	CCAAT-binding factor	Encodes a nucleolar protein that is a ribosome biogenesis co-factor. Mutants display aberrant RNA processing and homozygous embryos arrest in the globular stage of development.
Potra002056g16038	7.4e-05	0	33080	13.3488	0.007987	0.00833	0.009722	0.009722		1:1:429	AT3G06010	Homeotic gene regulator	Encodes AtCHR12, a SNF2/Brahma-type chromatin-remodeling protein. AtCHR12 mediates temporary growth arrest in Arabidopsis upon perceiving environmental stress.
Potra003521g21886	0.000209	0	66558	39.3712	0.008582	0.008339	0.00971	0.00971		1:5:27	AT2G28290	P-loop containing nucleoside triphosphate hydrolases superfamily protein	Encodes a SWI2/SNF2-like protein in the SNF2 subclass. Homozygous plants with null mutations exhibit premature termination of the meristem and carpelloid structures from the inflorescence meristem. Co-activator of floral homeotic gene expression. Acts with LFY to regulate shoot apical meristem identity. Required for meristem maintenance. Regulates flowering under a non-inductive photoperiod. It p…
Potra000142g00496	0.000103	0	40178	15.9433	0.008863	0.008331	0.009685	0.009685		1:46:2	AT3G06050	peroxiredoxin IIF	Encodes a mitochondrial matrix localized peroxiredoxin involved in redox homeostasis. Knockout mutants have reduced root growth under certain oxidative stress conditions.
Potra168366g31106	9.2e-05	0	47050	14.9184	0.009134	0.00833	0.009683	0.009683		1:1:397
Potra002479g18755	0.00025	0	11572	57.7487	0.019985	0.008345	0.00968	0.00968		1:4:25	AT1G26880	Ribosomal protein L34e superfamily protein
Potra001197g10350	0.000159	0	68316	38.0842	0.019169	0.008338	0.009672	0.009672		1:4:92	AT1G09590	Translation protein SH3-like family protein
Potra002083g16244	0.00018	0	96276	33.4792	0.007089	0.008337	0.009664	0.009664		1:2:146	AT5G14105
Potra001215g10496	0.000141	0	64478	27.102	0.006807	0.008334	0.009644	0.009644		1:2:197
Potra000955g07843	0.000114	0	52084	17.9629	0.008033	0.008331	0.009643	0.009643		1:11:23	AT1G77670	Pyridoxal phosphate (PLP)-dependent transferases superfamily protein
Potra001504g12542	8.1e-05	0	1538	14.7661	0.011522	0.00833	0.009641	0.009641		1:1:401	AT3G60820	N-terminal nucleophile aminohydrolases (Ntn hydrolases) superfamily protein	Encodes 20S proteasome beta subunit PBF1 (PBF1).
Potra003603g22145	6.1e-05	0	13196	10.458	0.008519	0.008329	0.009618	0.009618		1:1:461	AT1G19430	S-adenosyl-L-methionine-dependent methyltransferases superfamily protein
Potra001197g10353	0.0001	0	33544	19.2632	0.007394	0.008332	0.009614	0.009614		1:2:277	AT3G58530	RNI-like superfamily protein
Potra001819g14675	0.000106	0	76446	15.8989	0.008838	0.008331	0.009609	0.009609		1:1:383	AT3G59380	farnesyltransferase A	Encodes the alpha-subunit shared between protein farnesyltransferase and protein geranylgeranyltransferase-I. Involved in protein prenylation: covalent attachment of the C-15 isoprene farnesyl or the C-20 isoprene geranylgeranyl groups to the C-terminal end of some proteins. Involved in shoot and flower meristem homeostasis, and response to ABA and drought. Also regulates leaf cell shape. Mutant …
Potra001127g09923	0.000122	0	87176	24.4105	0.006663	0.008334	0.009607	0.009607		1:2:220	AT2G20330	Transducin/WD40 repeat-like superfamily protein
Potra002565g19316	0.000131	0	121358	18.9033	0.009054	0.008332	0.009589	0.009589		1:22:2	AT5G19750	Peroxisomal membrane 22 kDa (Mpv17/PMP22) family protein
Potra002037g15927	0.000128	0	32340	30.6515	0.017184	0.008336	0.009552	0.009552		1:4:138	AT1G02870
Potra002124g16471	7.1e-05	0	3782	12.8783	0.009797	0.00833	0.009522	0.009522		1:1:434
Potra007030g25887	0.000132	0	172210	20.5364	0.008824	0.008332	0.009517	0.009517		1:48:1
Potra001615g13303	0.000184	0	104096	35.0147	0.007891	0.008337	0.009492	0.009492		1:5:33	AT3G63500	Protein of unknown function (DUF1423)	Encodes a PHD-finger protein that, with TTA2, is redundantly required for MP-dependent embryonic root meristem initiation.
Potra001819g14676	5.6e-05	0	22640	9.96556	0.008299	0.008329	0.009474	0.009474		1:1:470	AT2G31440
Potra001064g09136	0.000155	0	83974	26.4168	0.007951	0.008334	0.009459	0.009459		1:2:205	AT5G24520	Transducin/WD40 repeat-like superfamily protein	Required for the accumulation of purple anthocyanins in leaves and stems. Involved in trichome and root hair development. Controls epidermal cell fate specification. Affects dihydroflavonol 4-reductase gene expression. It is thought that a ternary complex composed of TT2, TT8 and TTG1 is necessary for correct expression of BAN in seed endothelium. Based on clonal analysis and other methonds TTG1 …
Potra000641g04897	0.000205	0	205028	44.111	0.010208	0.00834	0.009448	0.009448		1:3:72	AT3G19650	cyclin-related
Potra003048g20622	0.00018	0	254174	31.5637	0.006481	0.008336	0.009442	0.009442		1:2:163	AT4G08960	phosphotyrosyl phosphatase activator (PTPA) family protein
Potra001342g11502	0.000149	0	23638	36.4329	0.019619	0.008338	0.009441	0.009441		1:4:101	AT3G13580	Ribosomal protein L30/L7 family protein
Potra003451g21705	0.000184	0	157090	37.5555	0.013763	0.008338	0.009434	0.009434		1:4:95	AT1G07070	Ribosomal protein L35Ae family protein
Potra004018g24265	0.000241	0	773670	38.3248	0.00649	0.008338	0.009427	0.009427		1:30:1	AT2G35680	Phosphotyrosine protein phosphatases superfamily protein
Potra001838g14775	6.7e-05	0	21668	12.0649	0.007613	0.008329	0.009418	0.009418		1:1:444	AT1G69350	Tetratricopeptide repeat (TPR)-like superfamily protein
Potra001020g08521	0.000158	0	101298	30.1586	0.006797	0.008336	0.009415	0.009415		1:2:178	AT1G07020
Potra003977g23932	0.00011	0	3388	22.1665	0.008468	0.008333	0.009415	0.009415		1:5:85	AT3G23900	RNA recognition motif (RRM)-containing protein
Potra000532g03712	7.7e-05	0	1780	14.2634	0.008649	0.00833	0.009389	0.009389		1:1:413	AT5G26800
Potra000746g05882	9.4e-05	0	11350	18.6693	0.007859	0.008332	0.00936	0.00936		1:5:102	AT1G22870	Protein kinase family protein with ARM repeat domain
Potra003348g21413	8.3e-05	0	225018	14.7792	0.007689	0.00833	0.009356	0.009356		1:1:400	AT1G63290	Aldolase-type TIM barrel family protein
Potra004017g24258	8.5e-05	0	59904	14.2826	0.009524	0.00833	0.009348	0.009348		1:1:411	AT5G53045
Potra010153g26506	8.5e-05	0	74914	14.2718	0.00768	0.00833	0.00931	0.00931		1:1:412	AT1G61040	plus-3 domain-containing protein	Encodes a yeast Paf1C subunit homolog required for the expression of the MADS box gene FLC and other members of the FLC/MAF MADS-box gene family.
Potra001494g12484	0.000146	0	130580	26.1759	0.007397	0.008334	0.009291	0.009291		1:7:35	AT1G15510	Tetratricopeptide repeat (TPR)-like superfamily protein	Encodes a pentatricopeptide repeat protein required for chloroplast transcript accD RNA editing and early chloroplast biogenesis.
Potra004371g24859	0.000126	0	522892	20.5394	0.007491	0.008332	0.009267	0.009267		1:6:62	AT2G32720	cytochrome B5 isoform B	member of Cytochromes b5
Potra001821g14688	0.000161	0	143396	30.7267	0.012028	0.008336	0.009264	0.009264		1:4:135	AT4G34555	Ribosomal protein S25 family protein
Potra002699g19789	0.00027	0	960170	51.2589	0.00852	0.008343	0.009263	0.009263		1:3:42	AT3G51010
Potra004003g24111	0.000107	0	20584	21.3538	0.007425	0.008332	0.009258	0.009258		1:5:91	AT1G50660
Potra000344g01215	0.000134	0	128132	22.3236	0.006982	0.008333	0.009221	0.009221		1:7:45	AT4G11410	NAD(P)-binding Rossmann-fold superfamily protein
Potra008680g26209	8e-05	0	9292	13.671	0.008337	0.00833	0.009202	0.009202		1:6:89	AT5G28840	GDP-D-mannose 3',5'-epimerase	Encodes a protein with GDP-D-mannose 3',5'-epimerase activity. The enzyme is involved in ascorbate biosynthesis. It catalyzes the conversion of GDP-D-mannose to GDP-L-galactose.	miRNA_33800-3p	MIR319
Potra003544g21974	7.5e-05	0	4974	13.6124	0.008154	0.00833	0.009181	0.009181		1:1:424	AT2G39290	phosphatidylglycerolphosphate synthase 1	Encodes a phosphatidylglycerolphosphate synthase 2C which is dual-targeted into chloroplasts and mitochondria. Mutant plants have mutant chloroplasts but normal mitochondria.
Potra001891g15053	0.000203	0	77704	45.9901	0.009569	0.008341	0.009179	0.009179		1:3:60	AT1G65030	Transducin/WD40 repeat-like superfamily protein	This gene is predicted to encode a protein with a DWD motif. It can bind to DDB1a in Y2H assays, and DDB1b in co-IP assays, and may be involved in the formation of a CUL4-based E3 ubiquitin ligase
Potra000891g07195	0.000142	0	315706	28.1593	0.006972	0.008335	0.00917	0.00917		1:3:164	AT4G08940	Ubiquitin carboxyl-terminal hydrolase family protein
Potra180558g28109	6.8e-05	0	27316	11.4167	0.007895	0.008329	0.009156	0.009156		1:1:451	AT5G61800	Pentatricopeptide repeat (PPR) superfamily protein
Potra175424g27797	0.000165	0	10384	33.9425	0.008127	0.008337	0.009149	0.009149		1:2:144	AT5G02530	RNA-binding (RRM/RBD/RNP motifs) family protein
Potra001542g12788	0.000116	0	62794	20.4743	0.007157	0.008332	0.009149	0.009149		1:7:52	AT2G44710	RNA-binding (RRM/RBD/RNP motifs) family protein
Potra000661g05101	5.8e-05	0	30516	9.74219	0.007662	0.008328	0.009136	0.009136		1:1:472	AT4G08240
Potra001797g14571	0.000128	0	57466	20.9231	0.008026	0.008332	0.009129	0.009129		1:6:61	AT1G62040	Ubiquitin-like superfamily protein
Potra001086g09429	0.000322	0	226214	67.7521	0.016067	0.008349	0.009127	0.009127		1:3:12	AT2G19740	Ribosomal protein L31e family protein
Potra001981g15594	0.000116	0	34024	23.1889	0.006384	0.008333	0.009115	0.009115		1:2:234	AT3G10400	RNA recognition motif and CCHC-type zinc finger domains containing protein	Encodes a U12-type spliceosomal protein U11/U12-31K. Involved in U12 intron splicing via RNA chaperone activity and affects plant development.
Potra001385g11799	0.000183	0	2602	43.9765	0.02034	0.00834	0.009084	0.009084		1:4:69	AT2G09990	Ribosomal protein S5 domain 2-like superfamily protein
Potra002341g17884	0.000131	0	2930	27.2642	0.006832	0.008335	0.009082	0.009082		1:2:195	AT1G24310
Potra001257g10851	0.000147	0	237440	19.1171	0.009317	0.008332	0.009071	0.009071		1:47:1	AT2G21130	Cyclophilin-like peptidyl-prolyl cis-trans isomerase family protein
Potra000536g03748	0.000128	0	199036	25.3482	0.006434	0.008334	0.009063	0.009063		1:2:214	AT4G22320
Potra001931g15305	0.000258	0	62976	57.563	0.01133	0.008345	0.009057	0.009057		1:3:30	AT2G47990	transducin family protein / WD-40 repeat family protein	Encodes a transducin family nucleolar protein with six WD40 repeats that is most likely involved in 18S rRNA biogenesis. The slow progression of the gametophytic division cycles in swa1 suggested that the SWA1 protein is required for the normal progression of mitotic division cycles through the regulation of cell metabolism. Ubiquitously expressed throughout the plant.
Potra000971g08008	0.000146	0	61144	24.4958	0.007664	0.008334	0.009041	0.009041		1:17:1	AT1G08450	calreticulin 3	Encodes one of three Arabidopsis calreticulins. In CRT-deficient mouse fibroblasts, this protein restores ER Ca2+ levels. Non-receptor component required for EFR-mediated immunity. Mutants show de-repressed anthocyanin accumulation in the presence of elf18, and EFR accumulation and signalling.
Potra195131g29014	0.000127	0	13470	29.2435	0.016086	0.008335	0.009031	0.009031		1:4:150	AT5G58420	Ribosomal protein S4 (RPS4A) family protein
Potra001389g11824	0.000219	0	1404600	36.6707	0.006757	0.008338	0.009022	0.009022		1:8:5	AT5G47490	RGPR-related
Potra002192g16897	0.000151	0	100200	27.0898	0.007128	0.008334	0.009014	0.009014		1:2:199	AT2G04620	Cation efflux family protein
Potra002354g17960	0.000204	0	243368	36.3235	0.006461	0.008338	0.008988	0.008988		1:2:132	AT5G61220	LYR family of Fe/S cluster biogenesis protein
Potra001342g11519	0.000216	0	393760	31.1953	0.007808	0.008336	0.008982	0.008982		1:11:5	AT1G50430	Ergosterol biosynthesis ERG4/ERG24 family	Mutants are defective in Brassinosteroid biosynthesis (delta7-sterol-C7 reduction step) and have a dwarf phenotype.
Potra002220g17080	0.000133	0	9428	25.554	0.007934	0.008334	0.008973	0.008973		1:5:69	AT3G08850	HEAT repeat ;WD domain, G-beta repeat protein protein	Encodes one of two Arabidopsis RAPTOR/KOG1 homologs. RAPTOR proteins are binding partners of the target of rapamycin kinase that is present in all eukaryotes and play a central role in the stimulation of cell growth and metabolism in response to nutrients. Mutants show embryo lethal phenotype which occurs at pre-globular stage. May interact with TOR kinase in a rapamycin like signaling pathway. I…
Potra001757g14298	0.000102	0	8298	19.51	0.007905	0.008332	0.00897	0.00897		1:5:97	AT4G24270	EMBRYO DEFECTIVE 140	A locus involved in embryogenesis. Mutations in this locus result in embryo lethality.
Potra160251g26846	0.000146	0	13994	28.6993	0.007059	0.008335	0.008955	0.008955		1:2:186	AT3G24040	Core-2/I-branching beta-1,6-N-acetylglucosaminyltransferase family protein
Potra001697g13861	0.0001	0	170326	17.6407	0.006862	0.008331	0.008928	0.008928		1:2:300
Potra002556g19263	0.00013	0	116842	21.8801	0.00742	0.008333	0.00892	0.00892		1:7:46	AT1G17070	GC-rich sequence DNA-binding factor-like protein with Tuftelin interacting domain
Potra162369g27010	0.000145	0	41706	25.8959	0.008172	0.008334	0.008899	0.008899		1:6:47	AT5G06160	splicing factor-related	Encodes a protein with similarity to pre-mRNA splicing factor SF3a60 that is involved in gametic cell fate determination. Loss of function results in the ectopic expression of egg cell makers suggesting a role in restriction of gametic cell fate. Expressed strongly in gametophytes and weakly in sporophytes.
Potra003464g21751	0.000246	0	93250	50.1335	0.010034	0.008342	0.008885	0.008885		1:3:44	AT1G11240
Potra180367g28094	0.000111	0	39368	20.025	0.008083	0.008332	0.008881	0.008881		1:6:65	AT4G14710	RmlC-like cupins superfamily protein
Potra003599g22120	0.000125	0	15982	26.3244	0.014151	0.008334	0.008856	0.008856		1:4:163	AT4G25740	RNA binding Plectin/S10 domain-containing protein
Potra001660g13630	0.00028	0	72510	65.7325	0.017458	0.008348	0.008853	0.008853		1:3:15	AT4G13170	Ribosomal protein L13 family protein
Potra000958g07866	0.000171	0	4566	42.8891	0.019768	0.00834	0.008847	0.008847		1:4:70	AT3G10950	Zinc-binding ribosomal protein family protein
Potra002045g15986	0.000288	0	242590	61.3517	0.01407	0.008346	0.00882	0.00882		1:3:22	AT2G36620	ribosomal protein L24	RPL24A encodes ribosomal protein L24, homolog of cytosolic RPL24, found in archaea and higher eukaryotes. Arabidopsis has two RPL24 homologs, RPL24A (AT2G36620) and RPL24B (AT3G53020).
Potra001039g08772	7.8e-05	0	3282	15.4992	0.007408	0.00833	0.00882	0.00882		1:2:336	AT5G52810	NAD(P)-binding Rossmann-fold superfamily protein
Potra002246g17257	0.000227	0	99382	49.0731	0.009629	0.008342	0.008815	0.008815		1:3:51	AT1G62740	stress-inducible protein, putative	Encodes one of the 36 carboxylate clamp (CC)-tetratricopeptide repeat (TPR) proteins (Prasad 2010, Pubmed ID: 20856808) with potential to interact with Hsp90/Hsp70 as co-chaperones.
Potra001252g10780	0.000168	0	112932	30.3337	0.011426	0.008336	0.008815	0.008815		1:9:11	AT4G39300
Potra179589g28027	0.000112	0	21962	25.2512	0.014691	0.008334	0.008793	0.008793		1:4:169	AT2G36930	zinc finger (C2H2 type) family protein
Potra001740g14175	6.7e-05	0	96960	11.7565	0.007534	0.008329	0.008785	0.008785		1:1:447	AT2G33440	RNA-binding (RRM/RBD/RNP motifs) family protein
Potra001021g08531	0.000134	0	30608	28.3642	0.016713	0.008335	0.008784	0.008784		1:4:158	AT1G43170	ribosomal protein 1	Encodes a cytoplasmic ribosomal protein.
Potra006198g25605	0.000132	0	258958	19.2616	0.007248	0.008332	0.008749	0.008749		1:1:341	AT1G60690	NAD(P)-linked oxidoreductase superfamily protein
Potra001240g10654	5.6e-05	0	5838	9.94896	0.00712	0.008329	0.00872	0.00872		1:6:113	AT5G37680	ADP-ribosylation factor-like A1A	A member of ARF-like GTPase family. A thaliana has 21 members, in two subfamilies, ARF and ARL GTPases.
Potra196411g31554	0.000124	0	144714	23.5822	0.006186	0.008333	0.008718	0.008718		1:2:227
Potra174073g27692	8e-05	0	20892	17.0817	0.012588	0.008331	0.008716	0.008716		1:4:207	AT3G60770	Ribosomal protein S13/S15
Potra002179g16807	0.000203	0	31248	50.3785	0.01937	0.008343	0.008703	0.008703		1:4:49	AT3G10950	Zinc-binding ribosomal protein family protein
Potra001722g14018	0.000224	0	372128	46.7682	0.008672	0.008341	0.008697	0.008697		1:3:59	AT4G38890	FMN-linked oxidoreductases superfamily protein
Potra003779g22819	0.00013	0	96218	23.6259	0.006112	0.008333	0.008689	0.008689		1:2:226	AT1G59900	pyruvate dehydrogenase complex E1 alpha subunit	encodes the e1 alpha subunit of the pyruvate dehydrogenase complex (PDC)
Potra003321g21346	0.000134	0	1994	27.1328	0.00657	0.008334	0.008683	0.008683		1:2:196	AT1G53880	Eukaryotic translation initiation factor 2B (eIF-2B) family protein
Potra000353g01336	0.000192	0	681214	36.7816	0.007516	0.008338	0.008658	0.008658		1:3:107	AT1G24267	Protein of unknown function (DUF1664)
Potra001263g10908	5.1e-05	0	13600	8.52884	0.007626	0.008328	0.008644	0.008644		1:1:495	AT3G48860
Potra003311g21307	0.000106	0	452308	16.6188	0.006715	0.008331	0.008631	0.008631		1:1:368	AT4G09510	cytosolic invertase 2	CINV2 appears to function as a neutral invertase based on the phenotype of a cinv1(AT1G35580)/cinv2 double mutant. It is predicted to be a cytosolic enzyme. CINV1, CINV2, and possibly other cytosolic invertases may play an important role in supplying carbon from sucrose to non-photosynthetic tissues.
Potra000955g07831	0.000109	0	13678	22.7833	0.00706	0.008333	0.008623	0.008623		1:2:241
Potra000820g06536	0.000191	0	922250	31.5183	0.006561	0.008336	0.00862	0.00862		1:8:13	AT3G07160	glucan synthase-like 10	Encodes GSL10, a member of the Glucan Synthase-Like (GSL) family believed to be involved in the synthesis of the cell wall component callose. GSL10 is required for male gametophyte development and plant growth. Has a role in entry of microspores into mitosis. GSL10 mutation leads to perturbation of microspore division symmetry, irregular callose deposition and failure of generative cell engulfmen…
Potra001020g08516	0.000149	0	222362	22.8633	0.007774	0.008333	0.008613	0.008613		1:9:24	AT5G09570	Cox19-like CHCH family protein
Potra176345g27877	7.9e-05	0	15522	13.1224	0.007391	0.00833	0.008593	0.008593		1:6:92	AT1G63000	nucleotide-rhamnose synthase/epimerase-reductase
Potra001916g15207	0.000164	0	174438	31.1848	0.006317	0.008336	0.008584	0.008584		1:2:167	AT1G23170	Protein of unknown function DUF2359, transmembrane
Potra002175g16779	0.000121	0	36194	23.0096	0.007349	0.008333	0.008566	0.008566		1:5:77	AT1G79000	histone acetyltransferase of the CBP family 1	Homologous to CREB-binding protein, a co-activator of transcription with histone acetyl-transferase activity. No single prior lysine acetylation is sufficient to block HAC1 acetylation of the H3 or H4 peptides, suggesting that HAC1, HAC5, and HAC12 can acetylate any of several lysines present in the peptides. HAM2 acetylates histone H4 lysine 5. A plant line expressing an RNAi construct targeted …
Potra001081g09345	0.000101	0	70392	17.3303	0.005918	0.008331	0.008566	0.008566		1:2:308	AT1G48550	Vacuolar protein sorting-associated protein 26
Potra000651g05014	0.000141	0	8392	28.6849	0.006679	0.008335	0.008548	0.008548		1:2:187	AT3G51790	transmembrane protein G1P-related 1	Encodes a heme-binding protein located in the mitochondrial inner membrane that is involved in cytochrome c maturation.
Potra001569g12979	0.000115	0	120444	19.9719	0.006859	0.008332	0.008534	0.008534		1:8:41	AT4G11400	ARID/BRIGHT DNA-binding domain;ELM2 domain protein
Potra001589g13146	0.000165	0	272838	26.3899	0.006458	0.008334	0.008531	0.008531		1:11:10	AT3G13772	transmembrane nine 7	Encodes an Arabidopsis Transmembrane nine (TMN) protein. Transmembrane nine (TM9) proteins are localized in the secretory pathway of eukaryotic cells and are involved in cell adhesion and phagocytosis. Overexpression of this protein in yeast alters copper and zinc homeostasis.	miRNA_63169-3p,miRNA_61743-3p	MIR390,MIR171
Potra003809g22938	0.000169	0	124670	31.8978	0.005907	0.008336	0.008519	0.008519		1:2:160
Potra001065g33852	0.000275	0	51176	61.4512	0.012289	0.008346	0.008514	0.008514		1:3:20	AT3G51800	metallopeptidase M24 family protein	putative nuclear DNA-binding protein G2p (AtG2) mRNA,
Potra000727g05703	0.000115	0	43664	22.1067	0.007089	0.008333	0.008497	0.008497		1:3:218	AT5G49400	zinc knuckle (CCHC-type) family protein
Potra001311g11266	0.00021	0	17072	51.6811	0.018644	0.008343	0.008489	0.008489		1:4:41	AT2G39390	Ribosomal L29 family protein
Potra001524g30891	0.000139	0	68940	25.8879	0.006178	0.008334	0.008475	0.008475		1:2:210	AT2G35230	VQ motif-containing protein	Contains a plant-specific VQ motif. Involved in endosperm growth and seed size determination. IKU1 is expressed in the early endosperm and its progenitor, the central cell.IKU1 interacts with MINI3 in the yeast two-hybrid system.
Potra001181g10243	5.1e-05	0	35750	7.00852	0.008162	0.008327	0.008473	0.008473		1:1:526	AT3G05570
Potra000754g05934	0.000225	0	118212	48.2969	0.016248	0.008342	0.00847	0.00847		1:4:54	AT5G60670	Ribosomal protein L11 family protein
Potra001012g08427	0.000147	0	2816	36.9953	0.018051	0.008338	0.008469	0.008469		1:4:97	AT1G04480	Ribosomal protein L14p/L23e family protein
Potra002823g20062	0.000233	0	4240	57.2106	0.018338	0.008345	0.008463	0.008463		1:3:33	AT5G39740	ribosomal protein L5 B	Encodes a ribosomal protein RPL5B that is involved in ribosome biogenesis and plays a role in organ size control by promoting cell proliferation and preventing compensation in normal leaf development.
Potra000674g05229	0.000236	0	148252	43.1568	0.007877	0.00834	0.008432	0.008432		1:5:15	AT1G77300	histone methyltransferases(H3-K4 specific);histone methyltransferases(H3-K36 specific)	Encodes a protein with histone lysine N-methyltransferase activity required specifically for the trimethylation of H3-K4 in FLC chromatin (and not in H3-K36 dimethylation). Acts as an inhibitor of flowering specifically involved in the autonomous promotion pathway. EFS also regulates the expression of genes involved in carotenoid biosynthesis.Modification of histone methylation at the CRTISO locu…
Potra002892g20246	0.000117	0	217772	21.9357	0.006559	0.008333	0.008432	0.008432		1:3:219	AT3G20550	SMAD/FHA domain-containing protein	Encodes a nuclear localized FHA (forhkead) domain containing protein.Mutant plants have shortened roots, delayed flowering time, altered floral organ number, defective floral organs and reduced fertility.Ddl mutants also show reduced levels of pri-miRNAs as well as mature miRNAs suggesting involvement in biogenesis of miRNAs. DDL does not affect transcription of miRNAs directly but may act throug…
Potra000739g35383	0.000101	0	74208	17.9034	0.006522	0.008331	0.008417	0.008417		1:11:24
Potra002519g19029	0.000121	0	124562	23.2151	0.006082	0.008333	0.008416	0.008416		1:2:233	AT1G21326	VQ motif-containing protein
Potra004017g24254	8.5e-05	0	10978	14.6315	0.007912	0.00833	0.008406	0.008406		1:1:405	AT5G53060	RNA-binding KH domain-containing protein
Potra001064g09142	0.000114	0	43066	22.8163	0.006368	0.008333	0.008403	0.008403		1:2:239	AT4G27585	SPFH/Band 7/PHB domain-containing membrane-associated protein family
Potra000405g01954	7.3e-05	0	36832	13.3652	0.009711	0.00833	0.008402	0.008402		1:4:233	AT5G12190	RNA-binding (RRM/RBD/RNP motifs) family protein
Potra002170g16745	0.000149	0	192304	27.1041	0.006397	0.008334	0.0084	0.0084		1:7:34	AT3G56860	UBP1-associated protein 2A	encodes a nuclear protein that binds to RNA with a specificity for oligouridylates in vitro. Along with UBP1 and UBA1a, it may act as a component of a complex recognizing U-rich sequences in plant 3'-UTRs and contributing to the stabilization of mRNAs in the nucleus.
Potra001909g31446	0.00016	0	76606	29.729	0.006339	0.008335	0.008388	0.008388		1:2:179
Potra000671g05205	0.000206	0	113788	37.9494	0.007007	0.008338	0.008372	0.008372		1:5:31	AT1G49340	Phosphatidylinositol 3- and 4-kinase family protein	Encodes a phosphatidylinositol 4-kinase that is expressed in inflorescences and shoots.
Potra002093g16295	7.8e-05	0	40526	11.8565	0.007961	0.008329	0.008363	0.008363		1:1:446	AT1G75580	SAUR-like auxin-responsive protein family
Potra000091g00304	0.000152	0	46246	28.3369	0.00714	0.008335	0.008361	0.008361		1:5:52	AT1G15780
Potra001638g13462	0.000301	0	17032	67.0709	0.016449	0.008348	0.00836	0.00836		1:3:13	AT4G30800	Nucleic acid-binding, OB-fold-like protein
Potra200234g36036	0.000151	0	24412	31.2788	0.014997	0.008336	0.008356	0.008356		1:4:132
Potra000840g06780	0.000179	0	48256	30.7746	0.009665	0.008336	0.008336	0.008336		1:9:10	AT1G65290	mitochondrial acyl carrier protein 2	Encodes a member of the mitochondrial acyl carrier protein (ACP) family. As part of the mitochondrial matrix, it is likely to be involved in fatty acid or lipoic acid biogenesis.
Potra000508g03328	0.00021	0	501904	33.7517	0.008279	0.008337	0.008324	0.008324		1:8:11	AT5G04560	HhH-GPD base excision DNA repair family protein	Encodes a DNA glycosylase DEMETER (DME). Responsible for endosperm maternal-allele-specific hypomethylation at the MEDEA (MEA) gene. DME can excise 5-methylcytosine in vitro and when expressed in E. coli. DME establishes MEA imprinting by removing 5-methylcytosine to activate the maternal allele.
Potra002397g18247	0.00012	0	120372	23.3714	0.005778	0.008333	0.00832	0.00832		1:2:230	AT3G03750	SET domain protein 20		miRNA_23076-3p	MIR1444
Potra002232g17153	0.000108	0	170402	15.2298	0.007305	0.00833	0.008315	0.008315		1:9:50	AT5G03345
Potra000002g00014	0.000104	0	72850	14.3452	0.008367	0.00833	0.008311	0.008311		1:1:409	AT1G61780	postsynaptic protein-related
Potra004023g24329	0.000133	0	139616	21.2467	0.006686	0.008332	0.008305	0.008305		1:7:48	AT4G27500	proton pump interactor 1	interacts with H+-ATPase, and regulates its activity
Potra003987g24012	8.1e-05	0	32064	15.8026	0.005758	0.008331	0.008304	0.008304		1:2:331	AT3G18990	AP2/B3-like transcriptional factor family protein	Required for vernalization. Essential for the complete repression of FLC in vernalized plants. Required for the methylation of histone H3
Potra003426g21632	7.5e-05	0	6706	14.5305	0.006232	0.00833	0.008296	0.008296		1:7:76	AT5G52210	GTP-binding protein 1	A member of ARF-like GTPase family. A thaliana has 21 members, in two subfamilies, ARF and ARF-like (ARL) GTPases.
Potra002821g20059	6e-05	0	19382	11.0452	0.00937	0.008329	0.008293	0.008293		1:4:260	AT3G60800	DHHC-type zinc finger family protein
Potra004035g24355	9.8e-05	0	50800	18.1913	0.006176	0.008331	0.008292	0.008292		1:7:57	AT5G03800	Pentatricopeptide repeat (PPR) superfamily protein	Encodes a protein with a large central domain of 14 internal pentatricopeptide motifs (some degenerate) arranged in tandem. Mutations in this locus result in embryo lethality.
Potra003855g23177	0.000143	0	97260	20.2887	0.007549	0.008332	0.008284	0.008284		1:27:2	AT1G69530	expansin A1	Member of Alpha-Expansin Gene Family. Naming convention from the Expansin Working Group (Kende et al, Plant Mol Bio). Involved in the formation of nematode-induced syncytia in roots of Arabidopsis thaliana.
Potra176227g27866	6.3e-05	0	22862	11.0456	0.006672	0.008329	0.00828	0.00828		1:7:95	AT5G50870	ubiquitin-conjugating enzyme 27
Potra003193g20967	0.000135	0	107958	25.7042	0.005905	0.008334	0.008274	0.008274		1:2:212	AT3G11330	plant intracellular ras group-related LRR 9	Encodes PIRL9, a member of the Plant Intracellular Ras-group-related LRRs (Leucine rich repeat proteins). PIRLs are a distinct, plant-specific class of intracellular LRRs that likely mediate protein interactions, possibly in the context of signal transduction. PIRL1 (AT5G05850) and PIRL9 (AT3G11330) are genetically redundant and are required for differentiation of microspores into pollen.
Potra000718g05626	9.5e-05	0	50806	16.6678	0.006251	0.008331	0.008268	0.008268		1:7:65	AT3G21060	Transducin/WD40 repeat-like superfamily protein	Encodes a structural core component of a COMPASS-like H3K4 histone methylation complex that is also involved in the timing of the floral transition.
Potra002530g19076	7.7e-05	0	10542	14.1642	0.006831	0.00833	0.008251	0.008251		1:1:415	AT5G25050	Major facilitator superfamily protein
Potra003675g22400	0.000115	0	24030	22.356	0.005984	0.008333	0.008243	0.008243		1:2:245	AT5G65490
Potra001855g14861	0.000133	0	64106	20.4292	0.006991	0.008332	0.008214	0.008214		1:6:64	AT5G50850	Transketolase family protein
Potra000141g00490	0.00025	0	918982	47.3291	0.008742	0.008341	0.008206	0.008206		1:3:57	AT2G18330	AAA-type ATPase family protein
Potra001306g11220	0.000254	0	173478	53.7913	0.011213	0.008344	0.008199	0.008199		1:3:39	AT1G11630	Tetratricopeptide repeat (TPR)-like superfamily protein
Potra004011g24188	0.000267	0	420228	58.5273	0.013884	0.008345	0.008195	0.008195		1:3:27	AT2G40430
Potra002524g19051	0.000106	0	17026	20.5745	0.0063	0.008332	0.00819	0.00819		1:2:264	AT4G24470	GATA-type zinc finger protein with TIFY domain	ZIM is a putative transcription factor containing an atypical GATA-type zinc-finger motif.
Potra002205g16982	9.4e-05	0	33784	15.7186	0.007715	0.00833	0.00819	0.00819		1:1:385	AT1G03770	RING 1B	Encodes a nuclear localized protein with similarity to animal polycomb repressive core complex1 (PRC1) core component RING.Appears to function redundantly with ATRING1a, a close paralog. Both interact physically with CLF and LHP1 and appear to function together to repress class I KNOX gene expression.	miRNA_65463-5p	MIR393
Potra000847g06833	0.000152	0	334604	26.7342	0.005547	0.008334	0.008177	0.008177		1:2:202	AT5G02050	Mitochondrial glycoprotein family protein
Potra000666g05162	0.000144	0	2116	32.7181	0.014434	0.008336	0.008173	0.008173		1:4:123	AT1G26880	Ribosomal protein L34e superfamily protein
Potra124916g33991	0.000195	0	143502	37.4058	0.006714	0.008338	0.008161	0.008161		1:2:127
Potra003415g21593	0.000131	0	23362	26.0115	0.007201	0.008334	0.008159	0.008159		1:5:63	AT3G19840	pre-mRNA-processing protein 40C	Binds the carboxyl-terminal domain (CTD) of the largest subunit of RNA polymerase II and functions as a scaffold for RNA processing machineries.
Potra001477g12366	0.000102	0	66798	17.9852	0.006382	0.008331	0.008155	0.008155		1:7:58	AT5G16780	SART-1 family	Encodes a protein belonging to SART-1 family. The gene is expressed in the basal region of the developing embryo during heart stage. Phenotypic analyses of dot2 mutants suggest that this protein plays a role in root, shoot, and flower development. dot2 mutants are dwarved plants that display an aberrant spurred leaf venation pattern and fail to flower. In the roots DOT2 appears to be require for …
Potra003912g23475	0.000174	0	111158	32.2219	0.006107	0.008336	0.008115	0.008115		1:2:156	AT3G47090	Leucine-rich repeat protein kinase family protein
Potra001864g14908	0.000146	0	43794	28.8546	0.006287	0.008335	0.008107	0.008107		1:2:185	AT1G62830	LSD1-like 1	Encodes a homolog of human Lysine-Specific Demethylase1. Involved in H3K4 methylation of target genes including the flowering time loci FLC and FWA. Located in nucleus. Negatively regulates root elongation. Involved in repression of LRP1 via histone deacetylation.
Potra001113g09784	0.00017	0	38570	32.7863	0.006799	0.008336	0.008105	0.008105		1:2:151	AT1G33270	Acyl transferase/acyl hydrolase/lysophospholipase superfamily protein		miRNA_543-3p	MIR6456
Potra002572g19358	0.000137	0	249120	23.2049	0.005986	0.008333	0.008085	0.008085		1:17:4	AT5G16620	hydroxyproline-rich glycoprotein family protein	chloroplast protein import (Tic40)
Potra003214g21016	0.000173	0	99188	30.9206	0.006512	0.008336	0.008084	0.008084		1:8:15	AT5G65930	kinesin-like calmodulin-binding protein (ZWICHEL)	encodes a novel member of the kinesin superfamily of motor proteins. recessive mutations have reduced number of trichome branches.
Potra009524g26376	4.4e-05	0	5852	7.87305	0.008339	0.008328	0.008082	0.008082		1:1:508	AT1G75760	ER lumen protein retaining receptor family protein
Potra001747g14240	0.000316	0	72138	72.6272	0.014283	0.00835	0.008078	0.008078		1:3:8	AT3G44750	histone deacetylase 3	Encodes a histone deacetylase. Controls the development of adaxial/abaxial leaf polarity. Two lines with RNAi-directed against this gene show reduced Agrobacterium-mediated DNA transformation of the roots.
Potra003776g35749	0.000125	0	1024	30.5855	0.016222	0.008336	0.008062	0.008062		1:4:140	AT2G29530	Tim10/DDP family zinc finger protein	Encodes a small zinc finger-like protein that is a component of the mitochondrial protein import apparatus.
Potra002239g17207	5.6e-05	0	2406	9.26362	0.006661	0.008328	0.008039	0.008039		1:6:118	AT1G32210	Defender against death (DAD family) protein	Encodes protein involved in suppression of apoptosis. Complements a mammalian apoptosis suppressor mutation.
Potra000531g03690	5.2e-05	0	800	9.4194	0.008282	0.008328	0.008032	0.008032		1:1:477	AT5G18800	Cox19-like CHCH family protein
Potra002926g20330	5.6e-05	0	6856	10.6677	0.009285	0.008329	0.008031	0.008031		1:4:266	AT2G42080	Chaperone DnaJ-domain superfamily protein
Potra000509g03355	6e-05	0	434	11.7675	0.006405	0.008329	0.008018	0.008018		1:6:100	AT5G62930	SGNH hydrolase-type esterase superfamily protein
Potra001058g09082	0.000176	0	106168	29.8455	0.006837	0.008335	0.008016	0.008016		2:9:1	AT5G28300	Duplicated homeodomain-like superfamily protein	Encodes a Ca(2+)-dependent CaM-binding protein. AtGT2L specifically targets the nucleus and possesses both transcriptional activation and DNA-binding abilities, implicating its function as a nuclear transcription factor.
Potra002383g18148	0.000168	0	99060	29.4412	0.005809	0.008335	0.008014	0.008014		1:2:182	AT1G56590	Clathrin adaptor complexes medium subunit family protein	Involved in vesicle trafficking between the trans -Golgi network and vacuoles.
Potra001090g09493	0.000191	0	233332	38.9391	0.008564	0.008339	0.008	0.008		1:3:92	AT3G13160	Tetratricopeptide repeat (TPR)-like superfamily protein
Potra002412g18352	8.7e-05	0	195042	13.8104	0.007176	0.00833	0.008	0.008		1:1:422	AT3G52230
Potra008126g26099	0.000201	0	41234	37.6355	0.006862	0.008338	0.007998	0.007998		1:2:122	AT1G76920	F-box family protein
Potra000913g07396	9.8e-05	0	55726	17.5028	0.006336	0.008331	0.007995	0.007995		1:2:304	AT4G38370	Phosphoglycerate mutase family protein
Potra002942g20358	9.3e-05	0	91252	14.6831	0.006571	0.00833	0.00798	0.00798		1:6:83	AT5G16420	Pentatricopeptide repeat (PPR-like) superfamily protein
Potra003747g22669	9.6e-05	0	203240	16.5175	0.008919	0.008331	0.007978	0.007978		1:4:211	AT3G26340	N-terminal nucleophile aminohydrolases (Ntn hydrolases) superfamily protein
Potra002040g15946	9.7e-05	0	97464	18.5753	0.00574	0.008331	0.007971	0.007971		1:2:288	AT1G33520	D111/G-patch domain-containing protein	Has single homolog in Arabidopsis, also homologs in human, mouse and C. elegans; contains one G-patch domain (known to mediate RNA-protein interactions) and two KOW domains (may bind RNA and/or protein); localized to the nucleus; mutant suppresses high SA levels and constitutive disease resistance in snc1 npr1 background; required for basal resistance against Pseudomonas syringae maculicola ES432…
Potra003716g22539	6.2e-05	0	2586	11.5413	0.006242	0.008329	0.007947	0.007947		1:6:103	AT2G38740	Haloacid dehalogenase-like hydrolase (HAD) superfamily protein
Potra004725g25169	9.3e-05	0	114546	12.1992	0.007719	0.008329	0.007939	0.007939		1:1:441	AT1G26740	Ribosomal L32p protein family
Potra001117g09864	0.000163	0	22160	30.5778	0.006226	0.008336	0.007919	0.007919		1:2:174	AT5G58020
Potra000511g03369	0.000114	0	80014	20.6581	0.005904	0.008332	0.007907	0.007907		1:7:51	AT2G45140	plant VAP homolog 12	Encodes a Plant VAMP-Associated protein that localizes to the ER and binds to the sitosterol-binding protein ORP3a. The WFDE motif in ORP3a appears to be important for this direct interaction. Mutation of this motif causes ORP3a to relocalize to the Golgi and cytosol. The interaction between PVA12 and ORP3a does not appear to be sterol-dependent.
Potra001912g15182	0.000159	0	169192	33.1237	0.013842	0.008337	0.007891	0.007891		1:4:117	AT1G13950	eukaryotic elongation factor 5A-1	Encodes eukaryotic translation initiation factor 5A (EIF-5A).In mammalian cells it functions as a shuttle protein that translocates mRNA from the nucleus to cytoplasmic ribosomes. Overexpression results in an increase in both primary and secondary xylem formation. In RNAi suppressed lines, xylem formation is reduced.
Potra000466g02776	9.6e-05	0	27432	17.3671	0.006503	0.008331	0.007888	0.007888		1:2:306	AT1G05270	TraB family protein
Potra002877g20210	0.000137	0	107814	19.1282	0.00735	0.008332	0.007879	0.007879		1:9:35	AT4G39220	Rer1 family protein	Key player of retrieval of ER membrane proteins
Potra002703g19799	0.000155	0	82098	22.2305	0.007776	0.008333	0.007869	0.007869		1:9:25	AT5G38630	cytochrome B561-1	Encodes for cytochrome b561.
Potra002903g20274	0.000179	0	687978	30.0492	0.006165	0.008335	0.007867	0.007867		2:1:58	AT1G55110	indeterminate(ID)-domain 7
Potra001736g14144	7.8e-05	0	1182	14.1931	0.00907	0.00833	0.007835	0.007835		1:1:414	AT5G63980	Inositol monophosphatase family protein	Encodes a bifunctional protein that has 3'(2'),5'-bisphosphate nucleotidase and inositol polyphosphate 1-phosphatase activities and rescues sulfur assimilation mutants in yeast. It is involved in the response to cold, drought (negative regulator of drought tolerance), and ABA. Mutants in this gene exhibit enhanced induction of stress genes in response to cold, ABA, salt and dehydration due to hig…
Potra002494g18843	9.4e-05	0	29980	15.4703	0.009137	0.00833	0.007833	0.007833		1:1:388	AT1G78790
Potra001111g09752	4.4e-05	0	84	8.91846	0.0097	0.008328	0.007811	0.007811		1:1:485	AT5G60860	RAB GTPase homolog A1F
Potra001070g09231	0.000114	0	69068	17.2547	0.007211	0.008331	0.007809	0.007809		1:1:362	AT5G65000	Nucleotide-sugar transporter family protein
Potra162957g27054	0.000132	0	27602	30.6842	0.015671	0.008336	0.007775	0.007775		1:4:136	AT1G04270	cytosolic ribosomal protein S15	Encodes cytosolic ribosomal protein S15.
Potra003829g23022	6.1e-05	0	6642	10.6528	0.007982	0.008329	0.007772	0.007772		1:1:458	AT5G13690	alpha-N-acetylglucosaminidase family / NAGLU family	Encodes an enzyme that is predicted to act as an alpha-N-acetylglucosaminidase (NAGLU). An naglu mutant arrests early in seed development but does not appear to have male or female gametophytic defects. Transcript levels for this gene are increased during reproductive development.
Potra000832g06676	0.000227	0	87868	54.2246	0.016131	0.008344	0.007764	0.007764		1:3:37	AT3G49910	Translation protein SH3-like family protein
Potra000192g00798	0.000164	0	94396	30.4563	0.006037	0.008336	0.007736	0.007736		1:2:175	AT5G04920	EAP30/Vps36 family protein
Potra001780g14480	0.000156	0	33280	27.4987	0.009804	0.008335	0.007735	0.007735		1:9:18	AT1G33120	Ribosomal protein L6 family
Potra000452g02558	0.000186	0	349198	33.1086	0.010988	0.008337	0.007732	0.007732		1:4:119	AT5G35530	Ribosomal protein S3 family protein
Potra000893g07239	0.00016	0	175268	25.4927	0.006131	0.008334	0.007731	0.007731		1:11:12	AT5G35160	Endomembrane protein 70 protein family
Potra001105g09669	0.000282	0	43976	61.4254	0.012733	0.008346	0.00773	0.00773		1:3:21
Potra001033g08670	0.000162	0	84802	28.7868	0.012184	0.008335	0.007712	0.007712		1:4:153	AT5G25754	RNA polymerase I-associated factor PAF67
Potra000395g01831	0.000154	0	11290	34.8848	0.016562	0.008337	0.007709	0.007709		1:4:108	AT4G16720	Ribosomal protein L23/L15e family protein
Potra001257g10858	0.000164	0	203032	29.6601	0.006048	0.008335	0.007684	0.007684		1:5:43	AT2G16640	multimeric translocon complex in the outer envelope membrane 132
Potra002773g19948	6.5e-05	0	26	13.4094	0.009549	0.00833	0.007644	0.007644		1:1:428	AT1G55205
Potra000357g01418	0.000168	0	76388	33.3822	0.006526	0.008337	0.007641	0.007641		1:3:125	AT2G33730	P-loop containing nucleoside triphosphate hydrolases superfamily protein
Potra001124g09911	0.000169	0	20918	37.2203	0.015355	0.008338	0.00764	0.00764		1:4:96	AT4G16830	Hyaluronan / mRNA binding family
Potra000995g08261	5.6e-05	0	33534	8.00818	0.006427	0.008328	0.007639	0.007639		1:1:506
Potra003681g22417	3.7e-05	0	144	6.5537	0.007102	0.008327	0.007633	0.007633		1:1:536	AT3G61770	Acid phosphatase/vanadium-dependent haloperoxidase-related protein
Potra185418g28368	0.000169	0	6742	42.0398	0.01689	0.00834	0.007624	0.007624		1:4:77	AT1G43170	ribosomal protein 1	Encodes a cytoplasmic ribosomal protein.
Potra003996g24061	8.9e-05	0	17750	16.8041	0.006223	0.008331	0.007623	0.007623		1:2:315	AT4G26640	WRKY family transcription factor family protein	member of WRKY Transcription Factor; Group I
Potra004005g24129	0.0001	0	59156	16.2536	0.006511	0.008331	0.007587	0.007587		1:6:75	AT1G55265	Protein of unknown function, DUF538
Potra002407g18317	0.000146	0	43986	32.7625	0.015096	0.008336	0.007582	0.007582		1:4:122	AT3G55280	ribosomal protein L23AB	60S ribosomal protein L23A (RPL23aB). Paralog of RPL23aA
Potra002414g18369	0.000253	0	362450	41.6827	0.007174	0.00834	0.007571	0.007571		1:5:19	AT4G15180	SET domain protein 2
Potra002871g20196	0.000142	0	252704	18.9271	0.006031	0.008332	0.007568	0.007568		1:11:20	AT1G72480	Lung seven transmembrane receptor family protein
Potra006107g25568	0.000169	0	188908	33.317	0.012136	0.008337	0.007566	0.007566		1:4:113	AT2G27530	Ribosomal protein L1p/L10e family	Encodes ribosomal protein L10aP. Identified in a screen for enhancers of as1. as1/pgy double mutants show defects in leaf vascular patterning and adaxial cell fate. Double mutant analysis indicates pgy genes function in the same pathway as REV, KAN1 and KAN2.
Potra001411g11976	0.000191	0	288910	32.3382	0.00637	0.008336	0.00755	0.00755		1:13:1	AT3G48500	Nucleic acid-binding, OB-fold-like protein
Potra000988g08167	0.000104	0	80522	22.0266	0.013517	0.008333	0.007524	0.007524		1:4:180	AT2G18400	ribosomal protein L6 family protein
Potra000516g03427	8.9e-05	0	37470	14.4358	0.006077	0.00833	0.007516	0.007516		1:7:80
Potra003801g22907	0.000247	0	469042	35.8505	0.00849	0.008337	0.007498	0.007498		1:9:7	AT1G03900	non-intrinsic ABC protein 4	member of NAP family, an heterogeneous subfamily of the ATP-binding Cassette (ABC) superfamily of membrane transporters. The NAPs proteins are characterized by having only one nucleotide-binding folds (NBFs) domain.
Potra003478g21789	8.1e-05	0	1688	14.4604	0.008917	0.00833	0.007489	0.007489		1:1:408	AT1G56450	20S proteasome beta subunit G1	20S proteasome beta subunit PBG1 (PBG1) mRNA, complete cds
Potra001083g09381	0.000125	0	48708	22.2053	0.005229	0.008333	0.007488	0.007488		1:2:250	AT5G10710
Potra004383g24872	0.000226	0	65136	55.7794	0.016615	0.008344	0.00748	0.00748		1:3:34	AT3G05590	ribosomal protein L18	Encodes cytoplasmic ribosomal protein L18.
Potra000900g07301	0.000117	0	24600	22.6308	0.005394	0.008333	0.00748	0.00748		1:2:243	AT1G27600	Nucleotide-diphospho-sugar transferases superfamily protein	Encodes a member of the GT43 family glycosyltransferases involved in glucuronoxylan biosynthesis: AT2G37090 (IRX9) and AT1G27600 (IRX9-L or I9H, IRX9 homolog); AT4G36890 (IRX14) and AT5G67230 (IRX14-L or I14H, IRX14 homolog). They form two functionally non-redundant groups essential for the normal elongation of glucuronoxylan backbone. I9H functions redundantly with IRX9, I14H is redundant with I…
Potra000464g02718	0.00023	0	215160	49.9584	0.012266	0.008342	0.007459	0.007459		1:3:46	AT1G07070	Ribosomal protein L35Ae family protein
Potra000569g04193	0.000116	0	87620	21.6827	0.006114	0.008333	0.007445	0.007445		1:5:89	AT2G45790	phosphomannomutase	encodes a phosphomannomutase, involved in ascorbate biosynthesis
Potra000433g02322	0.000111	0	198514	17.4536	0.005926	0.008331	0.007426	0.007426		1:13:19	AT5G61380	CCT motif -containing response regulator protein	Pseudo response regulator involved in the generation of circadian rhythms. TOC1 appears to shorten the period of circumnutation speed. TOC1 contributes to the plant fitness (carbon fixation, biomass) by influencing the circadian clock period. PRR3 may increase the stability of TOC1 by preventing interactions between TOC1 and the F-box protein ZTL. Expression of TOC1 is correlated with rhythmic ch…
Potra002277g17456	8.8e-05	0	79918	12.7135	0.006179	0.008329	0.007425	0.007425		1:1:437	AT5G42820	Zinc finger C-x8-C-x5-C-x3-H type family protein	U2 auxiliary factor small subunit. The atU2AF35b protein and its homolog, atU2AF35a, contain most of the conserved domains of hsU2AF35, including the psiRRM, one RS domain, two zinc fingers, and the two regions for interacting with U2AF large subunit. Both proteins lack the stretch of glycines present in human U2AF35. The sequences are overall 83% identical, and each Arabidopsis homolog shows app…
Potra002317g17670	0.000175	0	164058	31.1443	0.005828	0.008336	0.007421	0.007421		1:5:40	AT5G49665	Zinc finger (C3HC4-type RING finger) family protein		miRNA_16875-3p	MIR408
Potra001245g35185	0.000186	0	70640	32.6343	0.005521	0.008336	0.007412	0.007412		1:2:152
Potra164449g27173	7.3e-05	0	9786	12.3619	0.006413	0.008329	0.007411	0.007411		1:6:97
Potra005337g25364	0.00016	0	7832	31.4457	0.006519	0.008336	0.007408	0.007408		1:2:166	AT3G06140	RING/U-box superfamily protein	Paralog of LOG2 (At3g09770), a ubiquitin ligase that regulates amino acid export.
Potra003884g23325	8.3e-05	0	6448	14.7383	0.008148	0.00833	0.007408	0.007408		1:1:402
Potra000701g05472	0.00024	0	64624	53.1202	0.011207	0.008343	0.00739	0.00739		1:3:40	AT1G74050	Ribosomal protein L6 family protein
Potra000748g05895	9.8e-05	0	17594	19.078	0.00535	0.008332	0.007386	0.007386		1:2:278	AT4G33380
Potra000518g03449	7.2e-05	0	11958	13.6643	0.008543	0.00833	0.007386	0.007386		1:9:57	AT5G20020	RAS-related GTP-binding nuclear protein 2	A member of RAN GTPase gene family. Encodes a small soluble GTP-binding protein. Likely to be involved in nuclear translocation of proteins. May also be involved in cell cycle progression.
Potra002464g18666	0.000114	0	28382	18.9856	0.009488	0.008332	0.007378	0.007378		1:4:195	AT5G58290	regulatory particle triple-A ATPase 3	26S proteasome AAA-ATPase subunit RPT3 (RPT3) mRNA,
Potra009430g26355	7.4e-05	0	1034	17.5956	0.012564	0.008331	0.007365	0.007365		1:4:203	AT1G33120	Ribosomal protein L6 family
Potra001048g08912	0.000137	0	41898	26.4831	0.005737	0.008334	0.007352	0.007352		1:3:184	AT1G64600	methyltransferases;copper ion binding
Potra004020g24292	0.000131	0	194462	21.3649	0.005569	0.008332	0.007338	0.007338		1:7:47	AT1G79070	SNARE-associated protein-related
Potra001098g09579	0.000112	0	722	25.7796	0.014254	0.008334	0.007332	0.007332		1:4:168	AT4G13850	glycine-rich RNA-binding protein 2	Encodes a glycine-rich RNA-binding protein. Gene expression is induced by cold.
Potra003294g21262	0.000193	0	118998	32.8383	0.005574	0.008336	0.007301	0.007301		1:2:149	AT5G57370
Potra000546g03897	4.8e-05	0	952	9.34657	0.008709	0.008328	0.007292	0.007292		1:4:280	AT5G56270	WRKY DNA-binding protein 2	Encodes WRKY transcription factor 2, a zinc-finger protein. In wrky2 mutants, egg cells polarize normally but zygotes fail to reestablish polar organelle positioning from a transient symmetric state, resulting in equal cell division and distorted embryo development.
Potra001917g15212	0.000122	0	56506	22.2463	0.005466	0.008333	0.007282	0.007282		1:2:247	AT1G27650	U2 snRNP auxiliary factor small subunit, putative	U2 auxiliary factor small subunit. The atU2AF35a protein and its homolog, atU2AF35b, contain most of the conserved domains of hsU2AF35, including the psiRRM, one RS domain, two zinc fingers, and the two regions for interacting with U2AF large subunit. Both proteins lack the stretch of glycines present in human U2AF35. The sequences are overall 83% identical, and each Arabidopsis homolog shows app…
Potra002089g16272	7.8e-05	0	17624	14.5572	0.005441	0.00833	0.007278	0.007278		1:2:358	AT3G10030	aspartate/glutamate/uridylate kinase family protein
Potra002133g35282	5.4e-05	0	18690	8.91696	0.007021	0.008328	0.007253	0.007253		1:1:486	AT4G00026		Encodes SD3 (Segregation Distortion 3), a protein with high similarity to yeast translocase on the inner mitochondrial membrane 21 (TIM21). sd3 mutants show seedling-lethal phenotype in light-grown seedlings and shorter hypocotyls in dark-grown seedlings. SD3 overexpression plants show increase in cell number and cell size, as well as elevated ATP level.
Potra009557g26387	5.3e-05	0	2086	10.1544	0.005553	0.008329	0.007249	0.007249		1:2:436	AT5G08580	Calcium-binding EF hand family protein
Potra175572g27811	0.000235	0	172368	47.2214	0.01417	0.008341	0.007245	0.007245		1:4:58	AT1G09640	Translation elongation factor EF1B, gamma chain
Potra002865g20184	9.6e-05	0	50964	17.9601	0.005175	0.008331	0.007239	0.007239		1:2:296	AT5G05810	RING/U-box superfamily protein		miRNA_23860-3p	MIR1448
Potra004515g25016	0.000222	0	100130	44.5593	0.009292	0.008341	0.007215	0.007215		1:3:66	AT5G59240	Ribosomal protein S8e family protein
Potra004025g24341	0.000122	0	42000	19.3499	0.007233	0.008332	0.007215	0.007215		1:11:18	AT1G30230	Glutathione S-transferase, C-terminal-like;Translation elongation factor EF1B/ribosomal protein S6	Encodes a guanine nucleotide exchange factor that plays an important role in translation elongation. It is localized in the plasma membrane and cytosol. Mutants display ectopic lignin deposition as well as cell expansion defects
Potra000689g05358	0.000107	0	100052	17.0654	0.005736	0.008331	0.007201	0.007201		1:7:63	AT4G19890	Pentatricopeptide repeat (PPR-like) superfamily protein
Potra164042g27145	0.000142	0	324714	21.596	0.00678	0.008333	0.007195	0.007195		1:9:29	AT3G19508
Potra001288g11116	0.000145	0	4856	28.1818	0.00621	0.008335	0.007171	0.007171		1:2:189	AT3G45230	hydroxyproline-rich glycoprotein family protein	Encodes the arabinogalactan protein core of plant cell wall proteoglycan that contains arabinogalactan and cell wall matrix glycan pectin and/or xylan domains.
Potra000523g03538	9.1e-05	0	49156	14.6303	0.005185	0.00833	0.007167	0.007167		1:2:354	AT1G30825	Arp2/3 complex, 34 kD subunit p34-Arc	Involved in trichome maturation. mutant displays enlarged trichomes
Potra001237g10622	0.000168	0	155366	32.616	0.006824	0.008336	0.007165	0.007165		1:3:128	AT3G24080	KRR1 family protein		miRNA_16875-3p	MIR408
Potra002301g17567	6.8e-05	0	826	12.7552	0.005921	0.008329	0.007158	0.007158		1:6:94	AT3G46200	nudix hydrolase homolog 9		miRNA_23076-3p	MIR1444
Potra000612g04653	8.3e-05	0	21578	14.84	0.005568	0.00833	0.007154	0.007154		1:2:352	AT3G09350	Fes1A	Encodes one of the Arabidopsis orthologs of the human Hsp70-binding protein 1 (HspBP-1) and yeast Fes1p: Fes1A (AT3G09350), Fes1B (AT3G53800), Fes1C (AT5G02150). Fes1A is cytosolic and associates with cytosolic Hsp70. Mutants showed increased heat-sensitive phenotype suggestion the involvement of Fes1A in acquired thermotolerance. Does not have nucleotide exchange factor activity in vitro.
Potra001511g30877	9.3e-05	0	57548	15.0441	0.007228	0.00833	0.007153	0.007153		1:14:10	AT2G31490
Potra000683g05288	5e-05	0	8504	8.65228	0.00543	0.008328	0.007152	0.007152		1:6:127	AT5G15640	Mitochondrial substrate carrier family protein
Potra000696g05407	0.000194	0	43712	44.9752	0.015868	0.008341	0.007148	0.007148		1:4:64	AT2G34480	Ribosomal protein L18ae/LX family protein
Potra000051g00215	0.000225	0	137180	47.5577	0.009796	0.008342	0.007132	0.007132		1:3:56	AT4G05400	copper ion binding
Potra000938g07661	6.6e-05	0	46132	10.4795	0.006842	0.008329	0.007117	0.007117		1:1:460	AT5G66720	Protein phosphatase 2C family protein
Potra000743g05864	0.000118	0	9670	23.1101	0.005731	0.008333	0.007109	0.007109		1:2:236	AT5G03610	GDSL-like Lipase/Acylhydrolase superfamily protein
Potra000554g03992	0.000253	0	522268	51.531	0.012698	0.008343	0.007105	0.007105		1:3:41	AT2G40290	Eukaryotic translation initiation factor 2 subunit 1	Encodes an eIF2alpha homolog that can be phosphorylated by GCN2 in vitro.
Potra001747g14241	0.000115	0	61262	19.4169	0.006386	0.008332	0.007101	0.007101		1:8:44
Potra000547g03903	0.000136	0	20122	25.2195	0.005325	0.008334	0.007099	0.007099		1:2:216	AT2G46160	RING/U-box superfamily protein
Potra004087g24476	0.000131	0	25498	26.9912	0.011687	0.008334	0.00709	0.00709	N4	1:4:161	AT3G05560	Ribosomal L22e protein family
Potra002243g34978	0.000136	0	25178	28.1075	0.006475	0.008335	0.00706	0.00706		1:3:165
Potra004005g24134	0.000122	0	112618	18.0309	0.005768	0.008331	0.007051	0.007051		1:10:21	AT1G55250	histone mono-ubiquitination 2	Encodes one of two orthologous E3 ubiquitin ligases in Arabidopsis that are involved in monoubiquitination of histone H2B.
Potra003362g21451	0.000108	0	35436	19.9689	0.005098	0.008332	0.007049	0.007049		1:2:271	AT2G27260	Late embryogenesis abundant (LEA) hydroxyproline-rich glycoprotein family
Potra000223g00910	9.5e-05	0	116852	14.4676	0.006762	0.00833	0.007049	0.007049		1:11:31	AT1G04980	PDI-like 2-2	Encodes a protein disulfide isomerase-like (PDIL) protein, a member of a multigene family within the thioredoxin (TRX) superfamily. Transcript levels for this gene are up-regulated in response to three different chemical inducers of ER stress (dithiothreitol, beta-mercaptoethanol, and tunicamycin). AtIRE1-2 does not appear to be required for this response, but the atbzip60 mutant has a diminished…
Potra001858g14878	0.000135	0	193554	22.3157	0.005078	0.008333	0.007036	0.007036		1:18:6	AT5G48230	acetoacetyl-CoA thiolase 2	Encodes an acetoacetyl-CoA thiolase that generates the bulk of the acetoacetyl-CoA precursor needed for the cytosolic localized, mevalonate-derived isoprenoids biosynthetic pathway. Loss-of-function mutants are embryo lethal.
Potra000565g35777	0.000113	0	369978	18.4363	0.004872	0.008331	0.007026	0.007026		1:11:22	AT3G62000	S-adenosyl-L-methionine-dependent methyltransferases superfamily protein
Potra194172g28934	0.000133	0	182634	17.5097	0.005786	0.008331	0.007022	0.007022		1:27:4	AT3G23880	F-box and associated interaction domains-containing protein
Potra000377g01620	8.3e-05	0	11682	16.4664	0.005095	0.008331	0.007021	0.007021		1:2:320	AT1G07130	Nucleic acid-binding, OB-fold-like protein	Encodes a protein with similarity to yeast STN1, an OB fold protein involved in protecting yeast telomeres. In Arabidopsis, loss of STN1 function mutations exhibit gross morphological abnormalities and defects in telomere architecture and maintenance. STN1 likely plays a role in telomere end capping.
Potra002191g16892	0.000159	0	62530	36.8445	0.013529	0.008338	0.006973	0.006973		1:4:99	AT1G25260	Ribosomal protein L10 family protein
Potra000165g00607	5.3e-05	0	1350	9.24175	0.00574	0.008328	0.006972	0.006972		1:6:119	AT2G04900
Potra002978g20443	0.000274	0	532062	55.0908	0.010754	0.008344	0.006968	0.006968		1:3:36	AT1G71430
Potra001306g11222	0.000119	0	371178	19.5891	0.005361	0.008332	0.006966	0.006966		1:6:68	AT4G04860	DERLIN-2.2
Potra002817g20038	0.000205	0	8582	48.2635	0.014218	0.008342	0.006961	0.006961		1:3:53	AT3G11940	ribosomal protein 5A	One of two genes encoding the ribosomal protein S5. Mutants have semi-dominant developmental phenotypes. Most cell-division processes are delayed or disturbed in the heterozygous mutant, and development is completely arrested at an early embryonic stage in the homozygous mutant.
Potra001908g15150	5e-05	0	7874	8.67673	0.005315	0.008328	0.006944	0.006944		1:6:126	AT3G56750
Potra001785g31262	0.000138	0	31634	25.6076	0.005678	0.008334	0.006941	0.006941		1:2:213	AT3G46550	Fasciclin-like arabinogalactan family protein	Isolated in a screen for salt hypersensitive mutants. Mutants have thinner cell walls, abnormal siliques and root growth is inhibited under salt stress. The gene has similarity to arabinogalactan proteins and domains associated with cell adhesion.
Potra000612g04654	0.000222	0	1118870	40.5916	0.010111	0.008339	0.006934	0.006934		1:3:86	AT3G02560	Ribosomal protein S7e family protein
Potra004293g24781	0.000114	0	177958	19.8489	0.004907	0.008332	0.00693	0.00693		1:25:4	AT5G54680	basic helix-loop-helix (bHLH) DNA-binding superfamily protein
Potra001203g10382	6.2e-05	0	51606	9.72887	0.005781	0.008328	0.006929	0.006929		1:1:474	AT2G24960
Potra001656g13597	7.7e-05	0	39484	11.7379	0.005927	0.008329	0.006927	0.006927		1:7:90	AT5G55990	calcineurin B-like protein 2	Encodes a member of the Arabidopsis CBL (Calcineurin B-like Calcium Sensor) protein family.
Potra002497g18868	0.000179	0	271474	26.1023	0.006088	0.008334	0.006922	0.006922		1:11:11	AT1G54270	eif4a-2	member of eIF4A - eukaryotic initiation factor 4A
Potra001239g10643	0.00027	0	72838	60.4171	0.01433	0.008346	0.006909	0.006909		1:3:25	AT3G13580	Ribosomal protein L30/L7 family protein
Potra004073g24445	9.3e-05	0	1798	18.2741	0.005687	0.008331	0.006899	0.006899		1:2:290	AT3G43590	zinc knuckle (CCHC-type) family protein
Potra002385g18166	4.8e-05	0	15944	7.98143	0.00634	0.008328	0.006896	0.006896		1:1:507	AT5G19180	E1 C-terminal related 1	Encodes a subunit of a RUB-activating enzyme analogous to the E1 ubiquitin-activating enzyme. ECR1 functions as a heterodimer with AXR1 to activate RUB, a ubiquitin-related protein.
Potra003379g21501	0.000113	0	33052	23.8519	0.011296	0.008333	0.006892	0.006892		1:4:174	AT4G15770	RNA binding		miRNA_23837-3p	MIR398
Potra000968g07980	0.000171	0	18542	28.8191	0.008458	0.008335	0.00689	0.00689		1:9:16
Potra169714g27464	0.000113	0	262274	17.4944	0.005167	0.008331	0.006885	0.006885		1:7:60	AT1G19640	jasmonic acid carboxyl methyltransferase	Encodes a S-adenosyl-L-methionine:jasmonic acid carboxyl methyltransferase that catalyzes the formation of methyljasmonate from jasmonic acid. Its expression is induced in response to wounding or methyljasmonate treatment.
Potra003908g23463	0.000165	0	268202	27.6286	0.005298	0.008335	0.006874	0.006874		1:5:57	AT5G43560	TRAF-like superfamily protein
Potra001289g11123	0.000161	0	32434	32.3387	0.006412	0.008336	0.00687	0.00687		1:3:131	AT3G18420	Protein prenylyltransferase superfamily protein
Potra000336g01164	4.2e-05	0	1588	7.65244	0.005697	0.008328	0.006847	0.006847		1:1:515	AT5G64390	RNA-binding KH domain-containing protein	encodes a K homology (KH) domain-containing, putative RNA binding protein that interacts with HUA1, a CCCH zinc finger RNA binding protein in the nucleus. HEN4 acts redundantly with HUA1 and HUA2 in the specification of floral organ identity in the third whorl.	miRNA_61743-3p	MIR171
Potra000969g07990	0.000139	0	99920	25.0344	0.006161	0.008334	0.006838	0.006838		1:6:50	AT3G11830	TCP-1/cpn60 chaperonin family protein
Potra000009g00045	0.000127	0	175606	18.0118	0.005689	0.008331	0.006834	0.006834		1:6:71	AT5G28300	Duplicated homeodomain-like superfamily protein	Encodes a Ca(2+)-dependent CaM-binding protein. AtGT2L specifically targets the nucleus and possesses both transcriptional activation and DNA-binding abilities, implicating its function as a nuclear transcription factor.
Potra001368g11686	0.000259	0	90618	57.3716	0.013612	0.008345	0.00683	0.00683		1:3:32	AT4G15000	Ribosomal L27e protein family
Potra001467g12314	0.000194	0	34138	44.7737	0.01428	0.008341	0.006826	0.006826		1:4:65	AT1G48830	Ribosomal protein S7e family protein
Potra003962g23783	8.5e-05	0	26038	13.9273	0.006929	0.00833	0.006818	0.006818		1:1:419	AT5G60550	geminivirus rep interacting kinase 2	Encodes a geminivirus Rep interacting kinase (GRIK; GRIK1/AT3G45240, GRIK2/AT5G60550). GRIKs are SnRK1 (SNF1-related kinases) activating kinases. Both GRIKs specifically bind to the SnRK1 catalytic subunit and phosphorylate the equivalent threonine residue in its activation loop in vitro.
Potra000709g05539	0.000253	0	76108	58.65	0.013772	0.008345	0.006814	0.006814		1:3:26	AT2G44860	Ribosomal protein L24e family protein		miRNA_23495-5p	MIR166
Potra000571g04231	9.2e-05	0	5670	20.9148	0.011537	0.008332	0.006801	0.006801		1:4:183	AT2G42740	ribosomal protein large subunit 16A	encodes a cytosolic ribosomal protein L16, which is a constituent of 60S large ribosomal complex. Gene is expressed in root stele and anthers and expression is induced by auxin treatment.
Potra000850g06871	0.000187	0	23644	45.1296	0.01473	0.008341	0.006789	0.006789		1:3:62	AT4G02230	Ribosomal protein L19e family protein
Potra004064g24419	0.000116	0	53898	21.105	0.004693	0.008332	0.006782	0.006782		1:2:258	AT3G47810	Calcineurin-like metallo-phosphoesterase superfamily protein	Homolog of yeast retromer subunit VPS29. Part of a retromer-like protein complex involved in endosome to lysosome protein transport.
Potra003266g21172	0.000179	0	542170	28.0478	0.00499	0.008335	0.006781	0.006781		1:18:2	AT2G14260	proline iminopeptidase	encodes proline iminopeptidase
Potra001772g14421	9e-05	0	341780	14.461	0.007601	0.00833	0.006779	0.006779		1:4:224	AT1G27390	translocase outer membrane 20-2	Form of TOM20, which is a component of the TOM complex, involved in transport of nuclear-encoded mitochondrial proteins
Potra000544g03859	5e-05	0	4016	8.35281	0.005555	0.008328	0.006779	0.006779		1:1:499	AT5G43680
Potra002781g19960	0.000206	0	555436	27.9225	0.005873	0.008335	0.006776	0.006776		1:8:20	AT5G47820	P-loop containing nucleoside triphosphate hydrolases superfamily protein	encodes a kinesin-like protein with an N-terminal microtubule binding motor domain. Protein is localized to the periphery of the cytoplasm and mutants in the gene exhibit altered orientation of cellulose microfibrils and reduced mechanical strength of fibers.
Potra002174g31673	0.000116	0	11272	22.0209	0.004876	0.008333	0.006776	0.006776		1:2:251	AT4G27320	Adenine nucleotide alpha hydrolases-like superfamily protein	Contains a universal stress protein domain. Protein is phosphorylated in response to Phytophthora infestans zoospores and xylanase.
Potra002306g35109	8.7e-05	0	5984	20.787	0.012398	0.008332	0.006772	0.006772		1:4:184	AT1G20580	Small nuclear ribonucleoprotein family protein		miRNA_47-3p	MIR167
Potra001858g14886	0.000108	0	65934	18.7969	0.004914	0.008332	0.006772	0.006772		1:2:283	AT3G07660	Kinase-related protein of unknown function (DUF1296)
Potra001961g31551	6.1e-05	0	42626	8.97752	0.006166	0.008328	0.006771	0.006771		1:1:484
Potra004083g24466	7e-05	0	9614	12.5427	0.00931	0.008329	0.006766	0.006766		1:4:240	AT2G23460	extra-large G-protein 1	encodes a novel G-alpha protein that shares similarity to plant, yeast, and animal G-alpha proteins at the C-terminus. It contains an N-terminus that is as large as the C-terminus, is a member of a small family, and is expressed in all tissues examined, including roots, leaves, stems, flowers, and fruits.
Potra001711g13928	6.3e-05	0	28484	11.3262	0.00882	0.008329	0.006761	0.006761		1:1:453	AT2G34520	mitochondrial ribosomal protein S14	nuclear-encoded mitochondrial ribosomal protein S14
Potra000792g06268	0.000225	0	219854	46.7902	0.011369	0.008341	0.006754	0.006754		1:3:58	AT5G39850	Ribosomal protein S4
Potra000146g00513	7.9e-05	0	18	18.4419	0.011498	0.008331	0.006754	0.006754		1:4:198	AT5G47700	60S acidic ribosomal protein family
Potra001308g11237	8.6e-05	0	164372	13.9826	0.005296	0.00833	0.00675	0.00675		1:6:88	AT5G67500	voltage dependent anion channel 2	Encodes a voltage-dependent anion channel (VDAC: AT3G01280/VDAC1, AT5G67500/VDAC2, AT5G15090/VDAC3, AT5G57490/VDAC4, AT5G15090/VDAC5). VDACs are reported to be porin-type, beta-barrel diffusion pores. They are prominently localized in the outer mitochondrial membrane and are involved in metabolite exchange between the organelle and the cytosol.
Potra004177g24661	0.000105	0	147474	15.9324	0.006606	0.008331	0.006735	0.006735		1:10:24	AT1G65270
Potra001173g10167	0.000125	0	283986	18.0432	0.005299	0.008331	0.006726	0.006726		1:17:8	AT5G03970	F-box associated ubiquitination effector family protein
Potra195278g29032	0.000114	0	12290	21.4491	0.005421	0.008332	0.006725	0.006725		1:2:256	AT3G17950
Potra003214g21019	0.000296	0	90842	67.9525	0.012313	0.008349	0.006717	0.006717		1:3:11	AT5G57120
Potra001777g14468	0.000175	0	193330	31.977	0.00602	0.008336	0.006716	0.006716		1:3:135
Potra000406g01978	0.000101	0	82342	15.6073	0.005557	0.00833	0.006706	0.006706		1:30:5	AT2G39080	NAD(P)-binding Rossmann-fold superfamily protein
Potra171025g27567	0.00011	0	38608	16.204	0.007276	0.008331	0.006692	0.006692		1:1:377	AT2G39805	Integral membrane Yip1 family protein
Potra002576g19379	0.000277	0	63582	62.7742	0.014764	0.008347	0.006691	0.006691		1:3:19	AT2G37990	ribosome biogenesis regulatory protein (RRS1) family protein
Potra002053g16019	8.8e-05	0	44798	14.1715	0.005495	0.00833	0.006686	0.006686		1:6:85	AT2G30270	Protein of unknown function (DUF567)
Potra003240g21105	0.000186	0	68002	32.2509	0.005559	0.008336	0.006684	0.006684		1:2:155	AT1G01300	Eukaryotic aspartyl protease family protein
Potra000492g03132	4.4e-05	0	3520	7.83614	0.005032	0.008328	0.006678	0.006678		1:1:510	AT1G22310	methyl-CPG-binding domain 8	Protein containing methyl-CpG-binding domain.Has sequence similarity to human MBD proteins.
Potra001597g13193	0.000198	0	81196	42.7975	0.012426	0.00834	0.00666	0.00666		1:4:71	AT2G39390	Ribosomal L29 family protein
Potra002322g17721	0.000165	0	207020	28.4552	0.005349	0.008335	0.006643	0.006643		1:5:51	AT3G13300	Transducin/WD40 repeat-like superfamily protein	Encodes VCS (VARICOSE). Involved in mRNA decapping. VCS forms a mRNA decapping complex with DCP1 (At1g08370) and DCP2 (At5g13570). Unlike DCP2, VCS itself does not have mRNA decapping activity in vitro. DCP1, DCP2 and VCS colocalize in cytoplasmic loci, which are putative Arabidopsis mRNA processing bodies. Null mutants of DCP1, DCP2, and VCS accumulate capped mRNAs with a reduced degradation rat…
Potra007924g26058	0.000174	0	111382	32.9053	0.00621	0.008336	0.006642	0.006642		1:3:127	AT4G20980	Eukaryotic translation initiation factor 3 subunit 7 (eIF-3)
Potra000572g04240	5.5e-05	0	5072	9.16318	0.005514	0.008328	0.006638	0.006638		1:6:120	AT3G55620	Translation initiation factor IF6
Potra002057g16051	0.000148	0	17574	26.4687	0.005032	0.008334	0.006637	0.006637		1:2:204	AT1G78310	VQ motif-containing protein
Potra002641g19634	8.6e-05	0	22550	15.6482	0.008259	0.00833	0.006593	0.006593		1:4:218	AT5G42790	proteasome alpha subunit F1	encodes a protein with extensive homology to the largest subunit of the multicatalytic proteinase complex (proteasome). Negatively regulates thiol biosynthesis and arsenic tolerance.
Potra003841g23079	0.000176	0	124070	37.5014	0.011617	0.008338	0.006592	0.006592		1:3:103	AT4G34670	Ribosomal protein S3Ae
Potra000939g07683	0.000136	0	177560	18.3247	0.00603	0.008331	0.006588	0.006588		1:9:37
Potra000631g04819	8.4e-05	0	27260	13.3103	0.005707	0.00833	0.006586	0.006586		1:7:85	AT4G33940	RING/U-box superfamily protein
Potra001297g11164	4.8e-05	0	4482	8.40942	0.005353	0.008328	0.006571	0.006571		1:7:111	AT1G15880	golgi snare 11	Golgi SNARE 11 protein (GOS11)
Potra000370g01552	7.8e-05	0	15432	14.4203	0.004419	0.00833	0.006542	0.006542		1:2:360	AT1G67850	Protein of unknown function (DUF707)		miRNA_33800-3p	MIR319
Potra001269g10957	4.6e-05	0	54552	6.55016	0.005559	0.008327	0.006512	0.006512		1:1:537	AT3G61050	Calcium-dependent lipid-binding (CaLB domain) family protein	Encodes a novel transcriptional regulator, a calcium-dependent lipid-binding protein containing a C2 domain, that binds specifically to the promoter of THAS1 (thalianol synthase 1). It can bind ceramide and is involved in drought and salt tolerance.
Potra000792g06277	0.000115	0	29016	21.0238	0.004971	0.008332	0.006506	0.006506		1:2:259	AT3G52610
Potra001329g11424	0.000272	0	95798	64.0029	0.012508	0.008347	0.006503	0.006503		1:3:16	AT2G42710	Ribosomal protein L1p/L10e family
Potra195026g29008	9.8e-05	0	14274	19.003	0.005479	0.008332	0.006497	0.006497		1:2:280	AT1G08770	prenylated RAB acceptor 1.E
Potra000490g03073	7.9e-05	0	120600	12.3124	0.005184	0.008329	0.006486	0.006486		1:6:98	AT1G60870	maternal effect embryo arrest 9
Potra001653g13562	8.6e-05	0	37434	12.6279	0.005412	0.008329	0.006472	0.006472		1:6:95	AT5G28840	GDP-D-mannose 3',5'-epimerase	Encodes a protein with GDP-D-mannose 3',5'-epimerase activity. The enzyme is involved in ascorbate biosynthesis. It catalyzes the conversion of GDP-D-mannose to GDP-L-galactose.	miRNA_33800-3p	MIR319
Potra002345g17909	0.000162	0	38330	36.5359	0.01203	0.008338	0.006465	0.006465		1:4:100	AT4G34555	Ribosomal protein S25 family protein
Potra001027g08605	6.6e-05	0	70512	9.0065	0.00657	0.008328	0.00646	0.00646		1:1:483	AT1G08720	Protein kinase superfamily protein	enhanced disease resistance 1 (EDR1) confers resistance to powdery mildew disease caused by the fungus Erysiphe cichoracearum
Potra000941g07694	7.5e-05	0	41264	11.5956	0.00556	0.008329	0.006455	0.006455		1:1:449	AT1G55300	TBP-associated factor 7
Potra001363g11658	0.000112	0	95246	15.9614	0.005273	0.008331	0.006433	0.006433		1:1:382	AT5G25760	peroxin4	mutant displays sucrose-dependent seedling development and reduced lateral root production. PEX4 interacts with PEX22 in a yeast two-hybrid. Necessary for peroxisome biogenesis. The PEX4 and PEX22 pair may be important during the remodeling of peroxisome matrix contents as glyoxysomes transition to leaf peroxisomes.
Potra002328g17803	0.000164	0	175774	27.3923	0.006059	0.008335	0.006428	0.006428		1:5:58	AT3G06400	chromatin-remodeling protein 11	Encodes a SWI2/SNF2 chromatin remodeling protein belonging to the ISWI family. Involved in nuclear proliferation during megagametogenesis and cell expansion in the sporophyte. Constitutively expressed. RNAi induced loss of function in megagametogenesis results in female sterility.35S:RNAi plants have reduced stature.
Potra200480g29515	0.000171	0	135954	24.0031	0.005793	0.008333	0.006423	0.006423		1:10:10	AT5G08110	nucleic acid binding;ATP-dependent helicases;ATP binding;helicases;ATP-dependent helicases
Potra001386g11806	9e-05	0	12894	17.8643	0.004627	0.008331	0.006423	0.006423		1:2:298	AT5G49400	zinc knuckle (CCHC-type) family protein
Potra001130g09928	0.000142	0	323258	27.1784	0.005528	0.008334	0.006418	0.006418		1:3:178	AT3G02490	Pentatricopeptide repeat (PPR) superfamily protein
Potra002026g15863	0.000104	0	25980	17.9841	0.005097	0.008331	0.006417	0.006417		1:5:107	AT1G30910	Molybdenum cofactor sulfurase family protein
Potra007488g25975	0.000104	0	684	19.8192	0.004893	0.008332	0.006411	0.006411		1:2:272	AT1G71860	protein tyrosine phosphatase 1	Encodes a protein with tyrosine phosphatase activity that is downregulated in response to cold and upregulated in response to salt stress.
Potra000951g07808	8.4e-05	0	11888	16.051	0.00478	0.008331	0.006407	0.006407		1:2:328	AT2G43970	RNA-binding protein
Potra003495g21829	0.000174	0	267540	29.0718	0.005165	0.008335	0.006402	0.006402		1:8:18	AT1G02890	AAA-type ATPase family protein		miRNA_24764-5p	MIR394
Potra001970g15535	0.000235	0	163750	49.1162	0.010571	0.008342	0.006386	0.006386		1:3:50	AT5G61030	glycine-rich RNA-binding protein 3	encodes a glycine-rich RNA binding protein. Gene expression is induced by cold.
Potra001051g08967	0.000152	0	111188	25.6475	0.005311	0.008334	0.006386	0.006386		1:13:6	AT3G61780	embryo defective 1703
Potra189400g34639	7.7e-05	0	34768	13.7988	0.004245	0.00833	0.006375	0.006375		1:2:371
Potra149740g26656	0.000122	0	98996	21.2704	0.005154	0.008332	0.00637	0.00637		1:2:257	AT1G75080	Brassinosteroid signalling positive regulator (BZR1) family protein	Encodes a positive regulator of the brassinosteroid (BR) signalling pathway that mediates both downstream BR responses and negative feedback regulation of BR biosynthesis. There is evidence for phosphorylation-dependent nucleocytoplasmic shuttling of BZR1. GSK3-like kinases (including BIN2), 14-3-3 proteins, and the phosphatase BSU1 seem to participate in this process. Phosphorylation also appear…
Potra003764g22748	0.000109	0	15240	19.6405	0.004859	0.008332	0.00637	0.00637		1:25:5	AT2G21290
Potra002025g15860	0.000146	0	33624	31.0498	0.006997	0.008336	0.006364	0.006364		1:3:144	AT3G09630	Ribosomal protein L4/L1 family
Potra000450g02546	2.8e-05	0	0	4.60481	0.005552	0.008327	0.006356	0.006356		1:1:586	AT1G10430	protein phosphatase 2A-2	Encodes one of the isoforms of the catalytic subunit of protein phosphatase 2A: AT1G59830/PP2A-1, AT1G10430/PP2A-2, At2g42500/PP2A-3, At3g58500/PP2A-4 [Plant Molecular Biology (1993) 21:475-485 and (1994) 26:523-528; Note that in more recent publications, there is mixed use of gene names for PP2A-3 and PP2A-4 - some refer to At2g42500 as PP2A-3 and some as PP2A-4]. It regulates the activation of …
Potra003191g20956	0.00012	0	10726	25.5496	0.005734	0.008334	0.006351	0.006351		1:3:193	AT1G11630	Tetratricopeptide repeat (TPR)-like superfamily protein
Potra000834g06690	8.1e-05	0	1812	15.1586	0.005475	0.00833	0.006343	0.006343		1:6:81	AT5G19820	ARM repeat superfamily protein
Potra002156g16669	7.1e-05	0	43204	11.5981	0.00498	0.008329	0.006331	0.006331		1:7:91	AT5G55990	calcineurin B-like protein 2	Encodes a member of the Arabidopsis CBL (Calcineurin B-like Calcium Sensor) protein family.
Potra001237g10614	0.000132	0	107406	20.1611	0.005786	0.008332	0.006318	0.006318		1:17:5	AT5G51410	LUC7 N_terminus domain-containing protein		miRNA_27252-3p,miRNA_27254-3p	MIR396,MIR396
Potra000556g04023	0.000239	0	765536	31.6336	0.005266	0.008336	0.006307	0.006307		1:11:4	AT1G09780	Phosphoglycerate mutase, 2,3-bisphosphoglycerate-independent	Encodes a 2,3-biphosphoglycerate-independent phosphoglycerate mutase that is involved in pollen development and stomatal movement.	miRNA_23076-3p	MIR1444
Potra000351g01285	8.1e-05	0	7052	13.2224	0.006659	0.00833	0.006306	0.006306		1:1:432	AT1G27330	Ribosome associated membrane protein RAMP4
Potra000377g01621	0.000118	0	256384	19.9519	0.005178	0.008332	0.006304	0.006304		1:3:241	AT4G04614
Potra001883g14994	5e-05	0	29814	7.50386	0.006615	0.008328	0.006292	0.006292		1:1:517
Potra000768g06066	6.1e-05	0	38140	10.7053	0.007714	0.008329	0.006287	0.006287		1:4:265	AT5G01230	S-adenosyl-L-methionine-dependent methyltransferases superfamily protein
Potra001781g14493	0.000199	0	469382	29.0726	0.004107	0.008335	0.006279	0.006279		1:2:184	AT3G55700	UDP-Glycosyltransferase superfamily protein
Potra002719g19827	0.000128	0	20674	24.2022	0.004972	0.008333	0.006261	0.006261		1:2:222	AT1G14890	Plant invertase/pectin methylesterase inhibitor superfamily protein
Potra000076g00271	0.000131	0	24442	26.5488	0.006579	0.008334	0.00626	0.00626		1:3:183	AT3G49470	nascent polypeptide-associated complex subunit alpha-like protein 2
Potra002182g16820	9.4e-05	0	194706	16.3384	0.004352	0.008331	0.00625	0.00625		1:7:66	AT1G20540	Transducin/WD40 repeat-like superfamily protein
Potra148638g26634	0.000122	0	15842	25.9269	0.011217	0.008334	0.006246	0.006246		1:4:166	AT1G57720	Translation elongation factor EF1B, gamma chain
Potra000830g06661	7.3e-05	0	27376	16.0859	0.010709	0.008331	0.006237	0.006237		1:4:216	AT5G64140	ribosomal protein S28	Encodes a putative ribosomal protein S28.
Potra003006g20515	0.000293	0	373150	47.5188	0.005154	0.008342	0.006236	0.006236		1:8:1	AT1G55860	ubiquitin-protein ligase 1	encodes a ubiquitin-protein ligase containing a HECT domain. There are six other HECT-domain UPLs in Arabidopsis.
Potra000491g03099	7.7e-05	0	9578	13.4361	0.005439	0.00833	0.006236	0.006236		1:13:29	AT5G42110
Potra001233g10606	0.000153	0	15852	29.6713	0.005325	0.008335	0.006234	0.006234		1:5:42	AT3G05680	embryo defective 2016
Potra001200g10369	0.000231	0	194774	47.6766	0.009649	0.008342	0.006226	0.006226		1:3:55	AT1G47490	RNA-binding protein 47C
Potra003628g22213	7.2e-05	0	53274	12.8612	0.004092	0.00833	0.006217	0.006217		1:2:391	AT4G19190	zinc knuckle (CCHC-type) family protein
Potra002474g18733	0.000208	0	38202	47.7569	0.010291	0.008342	0.006211	0.006211		1:3:54	AT4G32610	copper ion binding
Potra000513g03392	0.000128	0	169984	21.1267	0.004675	0.008332	0.006202	0.006202		1:18:9	AT5G62530	aldehyde dehydrogenase 12A1	Encodes mitochondrial Delta-pyrroline-5- carboxylate dehydrogenase. Involved in the catabolism of proline to glutamate. Involved in protection from proline toxicity. Induced at pathogen infection sites. P5CDH and SRO5 (an overlapping gene in the sense orientation) generate 24-nt and 21-nt siRNAs, which together are components of a regulatory loop controlling reactive oxygen species (ROS) producti…
Potra007768g35482	0.000104	0	81570	15.1978	0.005775	0.00833	0.006202	0.006202		1:9:51	AT1G26550	FKBP-like peptidyl-prolyl cis-trans isomerase family protein
Potra001989g15635	0.000113	0	524572	17.697	0.004768	0.008331	0.006197	0.006197		1:6:72	AT1G14260	RING/FYVE/PHD zinc finger superfamily protein
Potra001779g14477	8.8e-05	0	54358	14.1165	0.005385	0.00833	0.006185	0.006185		1:6:87	AT3G43590	zinc knuckle (CCHC-type) family protein
Potra000870g07010	0.000126	0	55780	18.1832	0.005293	0.008331	0.006181	0.006181		1:51:1	AT5G55290	ATPase, V0 complex, subunit E
Potra001499g12506	0.000157	0	318430	24.5087	0.004258	0.008334	0.006177	0.006177		1:2:218	AT2G27080	Late embryogenesis abundant (LEA) hydroxyproline-rich glycoprotein family
Potra002143g16591	0.000111	0	96498	20.1708	0.004152	0.008332	0.006174	0.006174		1:2:269	AT1G16210
Potra001201g10375	6.4e-05	0	4204	10.6258	0.00549	0.008329	0.00617	0.00617		1:6:108	AT3G28970	Domain of unknown function (DUF298)	Identified in a screen for mutants resistant to an anti-auxin. Encodes a protein with unknown function that shares homology with DCN protein family.
Potra000774g06104	0.00019	0	6692	40.2053	0.006889	0.008339	0.006154	0.006154		1:3:88	AT3G02490	Pentatricopeptide repeat (PPR) superfamily protein
Potra000886g07158	0.000136	0	13772	27.7244	0.005059	0.008335	0.006139	0.006139		1:2:191	AT2G01410	NHL domain-containing protein
Potra000579g04330	0.000159	0	248068	28.9434	0.004941	0.008335	0.006128	0.006128		1:3:161	AT3G15080	Polynucleotidyl transferase, ribonuclease H-like superfamily protein
Potra004406g24892	0.000235	0	1562400	40.3548	0.006972	0.008339	0.006119	0.006119		1:3:87	AT1G51510	RNA-binding (RRM/RBD/RNP motifs) family protein	This gene is predicted to encode a protein involved in the exon junction complex. Though there is a predicted RNA binding motif, in the Drosophila ortholog (33% identity), this motif mediates interactions with Mago and is not available for RNA binding. The Arabidopsis Y14 protein appears to be predominantly nucleolar, but there is also some evidence for its presence in the cytoplasm.
Potra001257g10855	0.000198	0	9036	45.0157	0.011008	0.008341	0.006114	0.006114		1:3:63	AT3G19360	Zinc finger (CCCH-type) family protein		miRNA_27252-3p	MIR396
Potra002355g17968	0.000146	0	157506	26.7121	0.005589	0.008334	0.006113	0.006113		1:5:61	AT3G54670	Structural maintenance of chromosomes (SMC) family protein	Encodes a member of the Arabidopsis cohesin complex that is essential for viability and sister chromatid alignment.
Potra002370g18054	6.7e-05	0	11492	11.5988	0.005594	0.008329	0.006106	0.006106		1:1:448	AT4G09810	Nucleotide-sugar transporter family protein
Potra002213g17041	7.1e-05	0	44828	11.6841	0.004867	0.008329	0.006106	0.006106		1:5:160	AT3G55950	CRINKLY4 related 3
Potra001932g15314	0.000105	0	46810	16.1303	0.005553	0.008331	0.006105	0.006105		1:6:77	AT1G11200	Protein of unknown function (DUF300)
Potra002141g16583	0.000167	0	209770	30.7566	0.005795	0.008336	0.006095	0.006095		1:3:147	AT3G12050	Aha1 domain-containing protein
Potra001655g13588	0.000121	0	32908	22.2781	0.005234	0.008333	0.006089	0.006089		1:5:84	AT1G64570	Homeodomain-like superfamily protein
Potra003962g23781	7.5e-05	0	10550	11.4388	0.005498	0.008329	0.006088	0.006088		1:1:450	AT5G60540	pyridoxine biosynthesis 2	Encodes a protein predicted to function in tandem with PDX1 to form glutamine amidotransferase complex with involved in vitamin B6 biosynthesis. PDX2 is predicted to function as glutaminase within the complex.
Potra002353g17953	0.000128	0	95200	24.0602	0.009161	0.008333	0.006054	0.006054		1:4:173	AT1G32260
Potra000651g05016	0.000106	0	64452	19.8026	0.005097	0.008332	0.006051	0.006051		1:6:66	AT1G51200	A20/AN1-like zinc finger family protein
Potra000515g03414	0.00021	0	437908	30.5005	0.004376	0.008336	0.006044	0.006044		1:30:2	AT1G69690	TCP family transcription factor	AtTCP15 is involved in the regulation of endoreduplication.
Potra000744g05868	0.000105	0	60644	17.9222	0.004279	0.008331	0.006039	0.006039		1:2:297	AT5G08690	ATP synthase alpha/beta family protein	Encodes the mitochondrial ATP synthase beta-subunit. This subunit is encoded by a multigene family of three members (At5g08670, At5g08680, At5g08690) that shared 98% sequence identity at the amino acid level.
Potra000149g00526	0.000122	0	94350	21.0239	0.004322	0.008332	0.006038	0.006038		1:7:49	AT1G58220	Homeodomain-like superfamily protein
Potra002483g18773	0.000185	0	294070	29.5732	0.004479	0.008335	0.006036	0.006036		1:2:181	AT1G70210	CYCLIN D1;1	Encodes a D-type cyclin that physically interacts with CDC2A. Its expression is upregulated early during germination.
Potra002447g18541	0.000144	0	247576	23.9678	0.004285	0.008333	0.006032	0.006032		1:18:4	AT2G30620	winged-helix DNA-binding transcription factor family protein
Potra001117g09828	7.9e-05	0	8810	13.9255	0.005723	0.00833	0.006032	0.006032		1:1:420	AT4G22360	SWIB complex BAF60b domain-containing protein
Potra000235g00936	9.8e-05	0	27850	18.6192	0.004716	0.008332	0.006026	0.006026		1:5:103	AT4G25880	pumilio 6	Encodes a member of the Arabidopsis Pumilio (APUM) proteins containing PUF domain (eight repeats of approximately 36 amino acids each). PUF proteins regulate both mRNA stability and translation through sequence-specific binding to the 3' UTR of target mRNA transcripts.
Potra003925g23548	0.000107	0	37384	19.6844	0.004394	0.008332	0.00601	0.00601		1:2:273	AT3G42170	BED zinc finger ;hAT family dimerisation domain	transposase-like gene with conserved domains from the family of hAT transposases that includes hobo from Drosophila melanogaster, Activator (Ac) from maize, and Tam3 from snapdragon but lacks several amino acids known to be essential for Ac transposition5. The DAYSLEEPER gene lacks 8 bp duplications and TIRs (a common feature of transcriptionally silent hAT transposases), however, DAYSLEEPER expr…	miRNA_25771-5p	MIR166
Potra002011g15766	9.4e-05	0	50816	15.5388	0.004453	0.00833	0.006003	0.006003		1:11:29	AT3G19280	fucosyltransferase 11	Encodes a protein with core &#945;1,3-fucosyltransferase activity.
Potra001110g09725	0.000203	0	60238	41.3185	0.007998	0.008339	0.006	0.006		1:3:82	AT2G31410
Potra000588g04425	8e-05	0	35028	14.4769	0.004502	0.00833	0.005996	0.005996		1:7:79	AT5G19440	NAD(P)-binding Rossmann-fold superfamily protein	similar to Eucalyptus gunnii alcohol dehydrogenase of unknown physiological function (GI:1143445), apple tree, PIR:T16995; NOT a cinnamyl-alcohol dehydrogenase
Potra196154g29088	7.4e-05	0	159846	13.6138	0.004067	0.00833	0.005995	0.005995		1:2:376	AT1G52140
Potra000588g04420	0.000191	0	7148	44.415	0.010786	0.00834	0.005992	0.005992		1:3:69	AT5G59240	Ribosomal protein S8e family protein
Potra002565g19319	4.5e-05	0	4410	7.5974	0.004863	0.008328	0.005991	0.005991		1:6:138	AT5G45790	Ubiquitin carboxyl-terminal hydrolase family protein
Potra002255g17316	4.8e-05	0	19032	8.36799	0.004703	0.008328	0.005988	0.005988		1:1:498	AT3G01560	Protein of unknown function (DUF1421)
Potra000510g03358	8.4e-05	0	40708	14.832	0.005297	0.00833	0.005973	0.005973		1:7:74	AT5G38840	SMAD/FHA domain-containing protein
Potra000903g07335	8e-05	0	94160	10.2898	0.004761	0.008329	0.005954	0.005954		1:1:464	AT2G13650	golgi nucleotide sugar transporter 1	Encodes a Golgi-localized GDP-mannose transporter. It can transport ADP-glucose in vitro.
Potra002679g19733	6.6e-05	0	46876	9.15639	0.005568	0.008328	0.005939	0.005939		1:1:482	AT5G42890	sterol carrier protein 2
Potra001181g10251	0.000121	0	5120	21.8329	0.004813	0.008333	0.005938	0.005938		1:2:253
Potra001578g13050	0.000105	0	148328	18.4578	0.004321	0.008331	0.005925	0.005925		1:7:56	AT5G17060	ADP-ribosylation factor B1B	A member of ARF GTPase family. A thaliana has 21 members of this family, known to be essential for vesicle coating and uncoating and functions in GTP-binding. Gene encoding ADP-ribosylation factor and similar to ADP-ribosylation factor 1; ARF 1 (GP:385340) {Drosophila melanogaster), other ARFs and ARF-like proteins.
Potra001263g10914	0.00017	0	223102	27.3065	0.004833	0.008335	0.005924	0.005924		1:5:60	AT5G62000	auxin response factor 2	Encodes an auxin response factor. Mutants have many defects including enlarged rosette leaves, reduced fertility, later senescence, hypocotyl elongation defects, enlarged seeds and enlarged cotyledons. May not mediate auxin effects. Increase in seed size due to increased cell proliferation.	miRNA_23495-5p	MIR166
Potra003558g22018	0.00025	0	938864	42.176	0.00898	0.00834	0.005914	0.005914		1:23:1	AT5G58590	RAN binding protein 1	Encodes a Ran-binding protein 1 homolog (RanBP1).
Potra001065g09173	6e-05	0	1622	11.2691	0.005365	0.008329	0.005907	0.005907		1:5:166	AT3G08890	Protein of unknown function, DUF538
Potra000813g06477	0.000101	0	228948	15.7535	0.0044	0.008331	0.005905	0.005905		1:7:70	AT4G26270	phosphofructokinase 3
Potra003192g20965	0.000216	0	220446	30.4222	0.006221	0.008336	0.005897	0.005897		1:11:7	AT3G12915	Ribosomal protein S5/Elongation factor G/III/V family protein
Potra000130g00436	9.8e-05	0	56384	13.2826	0.005243	0.00833	0.005887	0.005887		1:10:37	AT1G34350
Potra003966g23816	4.3e-05	0	1438	6.94168	0.005132	0.008327	0.005858	0.005858		1:1:527	AT3G55020	Ypt/Rab-GAP domain of gyp1p superfamily protein
Potra001347g11565	0.000289	0	184788	63.9735	0.009643	0.008347	0.005855	0.005855		1:3:17	AT1G36280	L-Aspartase-like family protein
Potra001193g10323	0.000117	0	326434	18.0969	0.004323	0.008331	0.005848	0.005848		1:2:294	AT2G37550	ARF-GAP domain 7	A member of ARF GAP domain (AGD), A thaliana has 15 members, grouped into four classes.
Potra001311g11274	5.6e-05	0	1308	9.76243	0.00507	0.008328	0.00583	0.00583		1:5:186	AT1G28060	Pre-mRNA-splicing factor 3
Potra001003g08354	0.000199	0	706980	34.7221	0.00538	0.008337	0.005827	0.005827		1:3:115	AT3G14900
Potra162189g26999	0.000111	0	195884	18.1459	0.004067	0.008331	0.005823	0.005823		1:25:6	AT1G47610	Transducin/WD40 repeat-like superfamily protein
Potra000526g03622	0.000134	0	118566	22.4794	0.004122	0.008333	0.005806	0.005806		1:2:244	AT4G22330	Alkaline phytoceramidase (aPHC)	Encodes AtCES1 for Acyl-CoA independent ceramide synthase.
Potra002863g20179	0.000105	0	13450	20.416	0.004955	0.008332	0.0058	0.0058		1:5:94	AT1G27750	nucleic acid binding
Potra003317g21328	9.4e-05	0	151174	13.4447	0.004925	0.00833	0.005798	0.005798		1:1:427
Potra001059g09092	7.5e-05	0	2462	13.8833	0.004707	0.00833	0.005788	0.005788		1:2:370	AT5G18390	Pentatricopeptide repeat (PPR) superfamily protein
Potra001767g14363	5.9e-05	0	5642	10.3801	0.004538	0.008329	0.00576	0.00576		1:6:109	AT1G26100	Cytochrome b561/ferric reductase transmembrane protein family
Potra003973g23890	7.7e-05	0	21836	13.1161	0.004708	0.00833	0.005758	0.005758		1:7:86	AT5G59140	BTB/POZ domain-containing protein
Potra002353g17952	0.000172	0	87672	28.5874	0.004747	0.008335	0.005743	0.005743		1:2:188	AT2G35470
Potra001991g15667	0.000192	0	35092	43.5241	0.012096	0.00834	0.005738	0.005738		1:3:75	AT3G23390	Zinc-binding ribosomal protein family protein
Potra002214g17047	0.000121	0	43208	22.0333	0.005087	0.008333	0.005726	0.005726		1:5:88	AT5G20420	chromatin remodeling 42		miRNA_33800-3p	MIR319
Potra001817g14664	3.8e-05	0	2748	6.60209	0.005868	0.008327	0.005717	0.005717		1:1:534	AT5G05010	clathrin adaptor complexes medium subunit family protein		miRNA_47-5p,miRNA_13339-5p	MIR167,MIR167
Potra003759g22721	0.000158	0	101034	25.2637	0.005123	0.008334	0.005713	0.005713		1:5:71	AT3G06400	chromatin-remodeling protein 11	Encodes a SWI2/SNF2 chromatin remodeling protein belonging to the ISWI family. Involved in nuclear proliferation during megagametogenesis and cell expansion in the sporophyte. Constitutively expressed. RNAi induced loss of function in megagametogenesis results in female sterility.35S:RNAi plants have reduced stature.
Potra095407g33725	9.4e-05	0	9672	17.4189	0.004182	0.008331	0.00571	0.00571		1:2:305
Potra000470g02832	7.9e-05	0	59886	12.3585	0.004193	0.008329	0.005702	0.005702		1:63:1	AT5G54860	Major facilitator superfamily protein
Potra000152g00544	7.3e-05	0	32018	11.3247	0.004895	0.008329	0.005696	0.005696		1:1:454	AT1G17640	RNA-binding (RRM/RBD/RNP motifs) family protein
Potra000692g05381	8.7e-05	0	33930	15.6145	0.004166	0.00833	0.005691	0.005691		1:2:335	AT3G14180	sequence-specific DNA binding transcription factors
Potra001232g10600	0.000151	0	205512	22.407	0.004273	0.008333	0.005686	0.005686		1:7:44	AT3G05700	Drought-responsive family protein
Potra164862g27190	0.000191	0	33826	41.7347	0.010058	0.00834	0.005676	0.005676		1:3:78	AT1G03360	ribosomal RNA processing 4
Potra175990g27850	0.000174	0	641406	27.6549	0.003788	0.008335	0.005662	0.005662		1:2:192	AT3G60900	FASCICLIN-like arabinogalactan-protein 10
Potra000388g01761	0.000104	0	5580	19.5301	0.00409	0.008332	0.005659	0.005659	N5	1:2:274
Potra002782g19961	7e-05	0	8840	11.1165	0.005022	0.008329	0.005658	0.005658		1:1:457	AT3G15352	cytochrome c oxidase 17	Encodes protein similar to yeast COX17, a copper-binding protein that mediates the delivery of Cu to the mitochondria for the assembly of a functional cytochrome oxidase complex.	miRNA_71637-3p	MIR169
Potra004006g24137	0.000165	0	294308	24.2304	0.004441	0.008333	0.005655	0.005655		1:13:7	AT3G20440	Alpha amylase family protein	BE1 ia a putative glycoside hydrolase. It plays vital roles during embryogenesis and in carbohydrate metabolism. Mutation in BE1 has pleotrophic effect on the whole plant development.
Potra001576g13041	0.000118	0	43118	20.5261	0.004135	0.008332	0.005651	0.005651		1:2:266	AT4G09830	Uncharacterised conserved protein UCP009193		miRNA_23603-3p	MIR2111
Potra002387g18180	5.5e-05	0	10740	8.68769	0.004783	0.008328	0.005647	0.005647		1:6:125	AT1G75440	ubiquitin-conjugating enzyme 16
Potra001455g12248	0.000171	0	801082	33.7622	0.008393	0.008337	0.005642	0.005642		1:3:121	AT5G27470	seryl-tRNA synthetase / serine--tRNA ligase
Potra001053g08996	0.000211	0	331090	40.7281	0.009007	0.008339	0.005637	0.005637		1:3:84	AT5G62440	Protein of unknown function (DUF3223)	Encodes a protein DOMINO1 that belongs to a plant-specific gene family sharing a common motif present in the tomato DEFECTIVE CHLOROPLASTS AND LEAVES (LeDCL) protein. DOMINO1 is located in the nucleus. Arabidopsis embryos carrying the domino1 mutation grow slowly in comparison with wild type embryos and reach only the globular stage at desiccation. The primary defect of the mutation at the cellul…
Potra182927g28265	0.000149	0	33058	33.511	0.009151	0.008337	0.005623	0.005623		1:3:123	AT2G40010	Ribosomal protein L10 family protein
Potra003938g23640	0.000172	0	325178	27.2731	0.00386	0.008335	0.005614	0.005614		1:30:3	AT1G65410	non-intrinsic ABC protein 11	Encodes a member of NAP subfamily of transporters. Mutations in this gene suppress the low temperature-induced phenotype of Arabidopsis tocopherol-deficient mutant vte2.
Potra001825g14717	8.9e-05	0	1440	16.2239	0.005062	0.008331	0.005611	0.005611		1:6:76	AT5G03290	isocitrate dehydrogenase V	Encodes a catalytic subunit of the mitochondrially-localized NAD+- dependent isocitrate dehydrogenase.
Potra003177g20905	4.8e-05	0	12022	8.48934	0.003705	0.008328	0.005606	0.005606		1:2:473	AT5G12260
Potra000774g06102	7.1e-05	0	3840	13.3046	0.004434	0.00833	0.005603	0.005603		1:2:384	AT1G13570	F-box/RNI-like superfamily protein
Potra001342g11516	7.2e-05	0	548	13.3932	0.004332	0.00833	0.005603	0.005603		1:2:380	AT1G50440	RING/FYVE/PHD zinc finger superfamily protein
Potra002468g18692	5.9e-05	0	188	11.5182	0.004475	0.008329	0.00559	0.00559		1:7:92	AT1G11290	Pentatricopeptide repeat (PPR) superfamily protein	Pentatricopeptide Repeat Protein containing the DYW motif. Required for editing of multiple plastid transcripts. Endonuclease activity.
Potra000576g33014	0.000209	0	61164	43.7804	0.007822	0.00834	0.005587	0.005587		1:3:73
Potra168149g27342	0.000224	0	298236	39.6596	0.007785	0.008339	0.005582	0.005582		1:3:90	AT3G06740	GATA transcription factor 15	Encodes a member of the GATA factor family of zinc finger transcription factors.
Potra003969g23841	9.1e-05	0	18114	16.8289	0.00455	0.008331	0.005582	0.005582		1:5:117	AT2G17140	Pentatricopeptide repeat (PPR) superfamily protein
Potra000926g07502	0.000152	0	99704	29.8444	0.008993	0.008335	0.005578	0.005578		1:9:13	AT4G31985	Ribosomal protein L39 family protein
Potra000995g08260	3.8e-05	0	1630	6.37068	0.004872	0.008327	0.00557	0.00557		1:1:543	AT3G06550	O-acetyltransferase family protein	Encodes a homolog of the protein Cas1p known to be involved in polysaccharide O-acetylation in Cryptococcus neoformans. Mutants show reduced cell wall polysaccharide acetylation and increased resistance to Botrytis cinerea. The protein is expressed in the Golgi and is involved in the acetylation of xylan during secondary wall biosynthesis.
Potra001839g14777	0.000134	0	70846	18.856	0.004895	0.008332	0.005562	0.005562		1:10:19	AT3G50530	CDPK-related kinase	CDPK-related kinase
Potra189387g28677	6.6e-05	0	28748	11.0857	0.004152	0.008329	0.005558	0.005558		1:2:421	AT2G17120	lysm domain GPI-anchored protein 2 precursor	Induction of chitin-responsive genes by chitin treatment is not blocked in the mutant.
Potra003784g32365	5.1e-05	0	12232	7.87007	0.006598	0.008328	0.005558	0.005558		1:1:509
Potra000535g33758	0.000145	0	187514	20.416	0.006064	0.008332	0.005557	0.005557		1:11:15	AT5G14200	isopropylmalate dehydrogenase 1	The AtIMD1 is one out of 3 genes encoding the enzyme 3-isopropylmalate dehydrogenase involved in leucine biosynthesis in Arabidopsis. Its subcellular location has been targeted to plastids. Encodes methylthioalkylmalate dehydrogenase. Involved in glucosinolate biosynthesis, in methionine chain elongation.
Potra192827g28835	0.000183	0	198504	33.2367	0.004635	0.008337	0.005554	0.005554		1:5:36	AT3G45830
Potra003821g22986	0.00016	0	54026	24.9344	0.006041	0.008334	0.005549	0.005549		1:34:1	AT3G24490	Alcohol dehydrogenase transcription factor Myb/SANT-like family protein
Potra004078g24459	0.00012	0	71638	18.9783	0.006562	0.008332	0.005547	0.005547		1:14:6	AT3G13230	RNA-binding KH domain-containing protein
Potra002080g16206	0.000215	0	380064	29.4796	0.005726	0.008335	0.00553	0.00553		1:10:1	AT5G13490	ADP/ATP carrier 2	Encodes mitochondrial ADP/ATP carrier
Potra000773g06098	0.000111	0	30806	19.0532	0.005884	0.008332	0.00552	0.00552		1:34:2	AT5G65200	plant U-box 38	Encodes a protein containing a U-box and an ARM domain. This protein has E3 ubiquitin ligase activity based on in vitro assays.
Potra000187g00759	0.000169	0	517534	20.6806	0.005542	0.008332	0.005514	0.005514		1:11:14	AT4G21150	ribophorin II (RPN2) family protein
Potra001708g13918	0.000164	0	39426	29.56	0.004832	0.008335	0.005507	0.005507		1:5:45	AT2G34680	Outer arm dynein light chain 1 protein	isolated from differential screening of a cDNA library from auxin-treated root culture. sequence does not show homology to any known proteins and is predicted to be extracellular.
Potra001028g08626	0.000126	0	2020	23.4615	0.004732	0.008333	0.005504	0.005504		1:2:228	AT3G62770	Transducin/WD40 repeat-like superfamily protein	Required for autophagosome formation during nutrient deprivation and senescence.
Potra003553g22005	0.000176	0	82598	36.5511	0.008862	0.008338	0.005496	0.005496		1:3:110	AT5G55200	Co-chaperone GrpE family protein
Potra000127g00416	0.00018	0	69360	38.9077	0.008137	0.008339	0.005492	0.005492		1:3:95	AT3G13230	RNA-binding KH domain-containing protein
Potra001239g10642	0.000239	0	110220	50.7514	0.009706	0.008343	0.005455	0.005455		1:3:43	AT5G57120
Potra001651g31060	6.4e-05	0	79542	8.33531	0.004565	0.008328	0.005452	0.005452		1:1:500
Potra176475g27888	0.000159	0	60450	27.3425	0.005133	0.008335	0.005445	0.005445		1:5:59	AT1G32810	RING/FYVE/PHD zinc finger superfamily protein
Potra002455g18596	0.00011	0	158256	16.4301	0.006232	0.008331	0.005444	0.005444	N4	1:4:214	AT5G13000	glucan synthase-like 12	encodes a gene similar to callose synthase	miRNA_23076-3p,miRNA_543-3p	MIR1444,MIR6456
Potra002319g17691	6.8e-05	0	14056	10.9199	0.004292	0.008329	0.005438	0.005438		1:6:105	AT5G14120	Major facilitator superfamily protein
Potra001528g12700	9.1e-05	0	2954	16.9837	0.003929	0.008331	0.005432	0.005432		1:2:314	AT2G21410	vacuolar proton ATPase A2	Vacuolar proton ATPase subunit VHA-a isoform 2. Localized in the tonoplast. Required for efficient nutrient storage but not for sodium accumulation.
Potra003967g23826	0.000222	0	406778	44.9527	0.008427	0.008341	0.005431	0.005431		1:3:64	AT1G76120	Pseudouridine synthase family protein
Potra001112g09759	5.4e-05	0	66	9.37806	0.00637	0.008328	0.005421	0.005421		1:1:479	AT4G06599	ubiquitin family protein
Potra000934g07630	0.000128	0	46782	22.1632	0.004879	0.008333	0.005415	0.005415		1:5:86	AT4G08350	global transcription factor group A2		miRNA_3886-3p,miRNA_26350-3p,miRNA_23837-3p	MIR393,MIR393,MIR398
Potra002402g18274	0.000131	0	516856	18.7718	0.004426	0.008332	0.005415	0.005415		1:8:47	AT1G22450	cytochrome C oxidase 6B	subunit 6b of cytochrome c oxidase
Potra000926g07514	4.9e-05	0	1252	7.78728	0.004665	0.008328	0.005415	0.005415		1:1:511
Potra001549g12837	9.3e-05	0	30082	14.9559	0.004032	0.00833	0.00541	0.00541		1:2:350	AT4G28300	Protein of unknown function (DUF1421)	Encodes a protein with 13.6% proline amino acids that is predicted to localize to the cell wall.
Potra001074g09277	0.0001	0	107146	14.3374	0.004277	0.00833	0.005404	0.005404		1:11:33	AT1G74920	aldehyde dehydrogenase 10A8	ALDH10A8 encodes a protein that has not been functionally characterized, but it is similar to an Arabidopsis protein that has betaine aldehyde dehydrogenase and aminoaldehyde dehydrogenase activity. ALDH10A8 localizes to leucoplasts. aldh10a8 mutant plants are more susceptible to NaCl and dehydration stress.
Potra194533g28965	8.9e-05	0	56370	15.4211	0.003757	0.00833	0.005378	0.005378		1:7:72	AT3G28640	Tetratricopeptide repeat (TPR)-like superfamily protein
Potra002383g31831	3.8e-05	0	446	6.60015	0.004247	0.008327	0.005368	0.005368		1:1:535	AT1G09330
Potra002586g19434	0.000195	0	432368	27.5775	0.00459	0.008335	0.005366	0.005366		1:8:21	AT1G47550	exocyst complex component sec3A	Encodes a member of the exocyst complex gene family. The exocyst is a protein complex involved in tethering vesicles to the plasma membrane during regulated or polarized secretion.
Potra003969g23845	7.3e-05	0	28448	10.9734	0.004568	0.008329	0.00536	0.00536		1:6:104	AT1G76380	DNA-binding bromodomain-containing protein
Potra006529g25703	9e-05	0	25534	14.2903	0.00441	0.00833	0.005355	0.005355		1:18:18	AT3G54110	plant uncoupling mitochondrial protein 1	Member of Uncoupling protein PUMP2 family. Encodes a mitochondrial uncoupling protein AtUCP1 involved in maintain the redox poise of the mitochondrial electron transport chain to facilitate photosynthetic metabolism. Disruption of UCP1 results in a photosynthetic phenotype. Specifically there is a restriction in photorespiration with a decrease in the rate of oxidation of photorespiratory glycine…
Potra001376g11742	0.000159	0	9976	26.8835	0.006917	0.008334	0.005352	0.005352		1:9:19	AT2G19750	Ribosomal protein S30 family protein
Potra000958g07862	8.6e-05	0	37146	13.3164	0.004333	0.00833	0.005348	0.005348		1:7:84	AT1G02160	Cox19 family protein (CHCH motif)
Potra006809g25813	9.5e-05	0	102312	15.4803	0.004138	0.00833	0.005322	0.005322		1:7:71	AT5G24800	basic leucine zipper 9	Encodes bZIP protein BZO2H2.
Potra174820g27756	6.2e-05	0	236	11.9815	0.007945	0.008329	0.005315	0.005315		1:4:244	AT4G14420	HR-like lesion-inducing protein-related
Potra002015g15807	0.000147	0	42888	32.8186	0.01081	0.008336	0.005313	0.005313		1:4:121	AT2G39390	Ribosomal L29 family protein
Potra168810g27387	3.5e-05	0	126	5.72311	0.004202	0.008327	0.005309	0.005309		1:1:557
Potra003764g22747	7.1e-05	0	33806	10.4552	0.004483	0.008329	0.005301	0.005301		1:51:4	AT2G21270	ubiquitin fusion degradation 1
Potra001980g15591	0.00014	0	14764	32.2454	0.011236	0.008336	0.005279	0.005279		1:4:128	AT3G49910	Translation protein SH3-like family protein
Potra001295g11155	7.5e-05	0	146	16.8776	0.010305	0.008331	0.005274	0.005274		1:4:208	AT3G52580	Ribosomal protein S11 family protein
Potra001788g14521	0.000201	0	93938	41.1533	0.00805	0.008339	0.005249	0.005249		1:3:83	AT2G19480	nucleosome assembly protein 1;2	This gene is predicted to encode a nucleosome assembly protein. Plant lines expressing an RNAi construct directed against this gene show a reduction in agrobacterium-mediated root transformation.
Potra004019g24279	0.000102	0	9772	18.9541	0.004506	0.008332	0.005241	0.005241		1:5:101	AT2G35540	DNAJ heat shock N-terminal domain-containing protein
Potra001723g14024	0.000118	0	48810	21.6358	0.004964	0.008333	0.00521	0.00521		1:5:90	AT1G67230	little nuclei1	Encodes a nuclear coiled-coil protein related to the carrot peripheral nuclear protein NMCP1 that is involved in the determination of plant nuclear structure.
Potra001426g12055	0.000257	0	139204	43.425	0.004384	0.00834	0.005202	0.005202		1:8:2	AT1G55860	ubiquitin-protein ligase 1	encodes a ubiquitin-protein ligase containing a HECT domain. There are six other HECT-domain UPLs in Arabidopsis.
Potra002420g18400	6.9e-05	0	60898	10.6612	0.00441	0.008329	0.005187	0.005187		1:6:107	AT5G59960
Potra000407g01983	0.000186	0	97934	33.8407	0.010326	0.008337	0.005182	0.005182		1:3:119	AT1G30070	SGS domain-containing protein
Potra001623g13349	0.000163	0	54430	36.8545	0.011181	0.008338	0.005175	0.005175		1:4:98	AT3G04920	Ribosomal protein S24e family protein
Potra002361g17998	0.000118	0	61134	20.6498	0.004005	0.008332	0.005163	0.005163		1:2:263
Potra174457g27725	0.000112	0	24558	21.4913	0.003995	0.008332	0.005158	0.005158		1:2:255	AT5G13520	peptidase M1 family protein
Potra003698g22476	0.00015	0	19928	36.3548	0.011719	0.008338	0.005138	0.005138		1:4:102	AT1G10840	translation initiation factor 3 subunit H1	Encodes eukaryotic initiation factor 3H1 subunit (TIF3H1).
Potra001627g13394	7.5e-05	0	1846	14.2844	0.003844	0.00833	0.005133	0.005133		1:2:363	AT3G22590	PLANT HOMOLOGOUS TO PARAFIBROMIN	Encodes PLANT HOMOLOGOUS TO PARAFIBROMIN (PHP), a homolog of human Paf1 Complex (Paf1C) subunit Parafibromin. Human Parafibromin assists in mediating output from the Wnt signaling pathway, and dysfunction of the encoding gene HRPT2 conditions specific cancer-related disease phenotypes. PHP resides in a ~670-kDa protein complex in nuclear extracts, and physically interacts with other known Paf1C-r…
Potra000470g02824	9.2e-05	0	406	17.7085	0.004238	0.008331	0.00513	0.00513		1:2:299	AT4G27000	RNA-binding (RRM/RBD/RNP motifs) family protein
Potra169258g27422	7.5e-05	0	18158	11.8752	0.006869	0.008329	0.005116	0.005116		1:4:246	AT1G13560	aminoalcoholphosphotransferase 1	Encodes aminoalcoholphosphotransferase AAPT1.
Potra002056g16035	0.000103	0	51556	20.7646	0.010903	0.008332	0.005111	0.005111		1:4:186	AT2G09990	Ribosomal protein S5 domain 2-like superfamily protein
Potra003141g20834	9.7e-05	0	49048	14.8425	0.004564	0.00833	0.005108	0.005108		1:2:351	AT5G59480	Haloacid dehalogenase-like hydrolase (HAD) superfamily protein
Potra002217g17072	7.5e-05	0	32438	10.254	0.005143	0.008329	0.005103	0.005103		1:14:23	AT3G12587	Oligosaccaryltransferase
Potra000888g07179	0.000116	0	151054	20.4647	0.004392	0.008332	0.005098	0.005098		1:3:236	AT3G49710	Pentatricopeptide repeat (PPR) superfamily protein
Potra002307g17598	0.000101	0	386578	14.2475	0.003708	0.00833	0.005097	0.005097		1:51:2	AT1G42960		expressed protein localized to the inner membrane of the chloroplast.
Potra160505g26860	0.000153	0	2950	36.576	0.011611	0.008338	0.005093	0.005093		1:3:109	AT1G33120	Ribosomal protein L6 family
Potra002520g19031	5.5e-05	0	4308	8.74557	0.004258	0.008328	0.00507	0.00507		1:7:106	AT4G15920	Nodulin MtN3 family protein	Encodes a vacuolar fructose transporter expressed in parenchyma and xylem that controls leaf fructose content. When its expression is reduced, fructose accumulates in leaves.
Potra000695g05400	6.5e-05	0	3872	11.946	0.003998	0.008329	0.005069	0.005069		1:5:158	AT4G32640	Sec23/Sec24 protein transport family protein
Potra000555g04008	0.000151	0	274200	20.2162	0.004271	0.008332	0.005055	0.005055		1:7:53	AT4G00340	receptor-like protein kinase 4	Encodes a receptor-like protein kinase that is expressed in roots.
Potra001385g11801	7e-05	0	6204	10.944	0.00509	0.008329	0.005052	0.005052		1:11:52	AT1G51980	Insulinase (Peptidase family M16) protein
Potra000049g35803	6.4e-05	0	68090	8.84029	0.004199	0.008328	0.005051	0.005051		1:1:487	AT1G30300	Metallo-hydrolase/oxidoreductase superfamily protein
Potra001917g15209	7.2e-05	0	11010	11.6116	0.004182	0.008329	0.005038	0.005038		1:5:161	AT1G20980	squamosa promoter binding protein-like 14	Encodes a nuclear plant-specific protein with features characteristic of a transcriptional regulator, including a nuclear localization signal sequence, a plant-specific DNA binding domain (the SBP box), and a protein interaction motif (ankyrin repeats). It unctions as a transcriptional regulator that plays a role not only in sensitivity to FB1, but also in the development of normal plant architec…
Potra000784g06189	0.00023	0	824170	38.91	0.005978	0.008339	0.005031	0.005031		1:3:94	AT4G16830	Hyaluronan / mRNA binding family
Potra002457g18631	7.7e-05	0	125012	11.8442	0.004974	0.008329	0.005031	0.005031		1:4:247	AT5G24840	tRNA (guanine-N-7) methyltransferase
Potra000164g00604	0.000216	0	123198	45.5398	0.009954	0.008341	0.005027	0.005027		1:3:61	AT2G35795	Chaperone DnaJ-domain superfamily protein
Potra003277g21210	0.000126	0	61188	21.0481	0.004461	0.008332	0.005019	0.005019		1:5:93	AT1G64790	ILITYHIA	ILITYHIA (ILA) is a HEAT repeat protein involved in plant immunity. The gene is also involved in systemic acquired resistance induced by P. syringae expressing avrRps4. Loss-of-function mutants of ILA caused pleiotropic defects in the mutant plants. The mutant plants are smaller in size and the leaves are serrated and yellow to light green in color. Required for bacterium-triggered stomatal closu…
Potra000195g00846	6.6e-05	0	14930	10.0147	0.004571	0.008329	0.005017	0.005017		1:6:111	AT2G37110	PLAC8 family protein
Potra001174g10170	5.5e-05	0	14734	9.40061	0.003983	0.008328	0.005017	0.005017		1:1:478	AT3G12490	cystatin B	Encodes a protein with cysteine proteinase inhibitor activity. Overexpression increases tolerance to abiotic stressors (i.e.salt,osmotic, cold stress).
Potra003385g32168	9.3e-05	0	55254	14.5287	0.003757	0.00833	0.004999	0.004999		1:7:77	AT3G22670	Pentatricopeptide repeat (PPR) superfamily protein
Potra000902g07316	6.1e-05	0	17514	10.0476	0.004915	0.008329	0.004998	0.004998		1:14:25	AT2G04520	Nucleic acid-binding, OB-fold-like protein
Potra001610g13275	0.000134	0	15052	29.944	0.009862	0.008335	0.004994	0.004994		1:4:143	AT2G34480	Ribosomal protein L18ae/LX family protein
Potra000664g05125	7.3e-05	0	17212	13.4544	0.003655	0.00833	0.004985	0.004985		1:2:379	AT5G14370	CCT motif family protein
Potra000614g04671	9.6e-05	0	57564	14.3879	0.004319	0.00833	0.004981	0.004981		1:6:84	AT1G21700	SWITCH/sucrose nonfermenting 3C	a member of the Arabidopsis SWI3 gene family. Protein physically interacts with ATSWI3B and ATSWI3A, the other two members of the SWI3 family. Homologous to yeast SWI3 & RSC8, components of the SWI/SNF and RSC chromatin remodeling complexes. Referred to as CHB3 in Zhou et al (2003).	miRNA_25771-5p	MIR166
Potra000138g00472	9.2e-05	0	29634	14.6494	0.003883	0.00833	0.004979	0.004979		1:2:353	AT5G10860	Cystathionine beta-synthase (CBS) family protein	Encodes a single cystathionine beta-Synthase domain-containing protein. Modulates development by regulating the thioredoxin system.
Potra001597g13189	8.3e-05	0	3946	16.1599	0.003652	0.008331	0.004966	0.004966		1:2:324	AT2G37400	Tetratricopeptide repeat (TPR)-like superfamily protein
Potra002192g37016	7.7e-05	0	12138	13.0677	0.003842	0.00833	0.004966	0.004966		1:2:388
Potra001342g11526	0.000231	0	167096	44.4509	0.008117	0.00834	0.004962	0.004962		1:3:67	AT1G16790	ribosomal protein-related
Potra002542g19144	8.7e-05	0	76050	10.0639	0.004218	0.008329	0.004962	0.004962		1:1:468	AT4G12610	transcription activators;DNA binding;RNA polymerase II transcription factors;catalytics;transcription initiation factors
Potra002191g16891	7.7e-05	0	14952	11.7932	0.0042	0.008329	0.004962	0.004962		1:6:99	AT4G21105	cytochrome-c oxidases;electron carriers		miRNA_23603-3p	MIR2111
Potra003121g20793	6.1e-05	0	24520	10.9898	0.007274	0.008329	0.004944	0.004944		1:4:261	AT5G41970	Metal-dependent protein hydrolase
Potra000353g01326	0.000297	0	2467600	49.214	0.006753	0.008342	0.004942	0.004942		1:3:49	AT1G27320	histidine kinase 3	Encodes a histidine kinases, a cytokinin receptor that controls cytokinin-mediated leaf longevity through a specific phosphorylation of the response regulator, ARR2.
Potra187082g28480	0.000101	0	23676	18.782	0.007806	0.008332	0.00494	0.00494	N4	1:4:197	AT2G39990	eukaryotic translation initiation factor 2	translation initiation factor eIF2 p47 subunit homolog
Potra001438g12103	5.4e-05	0	522	10.3071	0.00383	0.008329	0.00494	0.00494		1:7:99	AT5G16860	Tetratricopeptide repeat (TPR)-like superfamily protein
Potra001306g11226	0.000217	0	795988	30.0467	0.00422	0.008335	0.004923	0.004923		1:8:17	AT1G61850	phospholipases;galactolipases	Encodes a non-specific lipase that hydrolyzes phospholipids as well as galactolipids, at both sn-1 and sn-2 positions. Involved in basal jasmonic acid biosynthesis by releasing the precursor fatty acid from membrane lipids. Mutant plants were impacted in resistance to fungus B. cinerea.	miRNA_6625-3p	MIR156
Potra000393g01807	7.5e-05	0	11024	10.5209	0.004174	0.008329	0.004919	0.004919		1:11:55	AT2G40600	appr-1-p processing enzyme family protein
Potra000701g05457	0.0001	0	49582	13.9488	0.004752	0.00833	0.004901	0.004901		1:1:418
Potra188987g28649	0.00018	0	267984	35.4446	0.007323	0.008337	0.004895	0.004895		1:3:112	AT5G57280	S-adenosyl-L-methionine-dependent methyltransferases superfamily protein	Gene encodes a methyltransferase-like protein involved in pre-rRNA processing.
Potra002284g17500	7.5e-05	0	23954	13.65	0.003758	0.00833	0.004893	0.004893		1:2:375	AT3G18035	winged-helix DNA-binding transcription factor family protein	A linker histone like protein
Potra002114g16423	0.000133	0	57838	19.5279	0.005209	0.008332	0.004885	0.004885		1:11:16	AT1G16700	Alpha-helical ferredoxin
Potra001156g10037	8.8e-05	0	97588	11.6015	0.004	0.008329	0.004885	0.004885		1:6:101	AT5G43600	ureidoglycolate amidohydrolase	Encodes a protein with ureidoglycolate amidohydrolase activity in vitro. It is 27% identical and 43% similar to the E. coli allantoate amidohydrolase (AAH), but, in vitro assays with purified protein and allantoate as a substrate do not show any increase in ammonium concentration, indicating that there this enzyme has no AAH activity.
Potra001103g09633	0.0001	0	113900	12.9746	0.003828	0.00833	0.00488	0.00488		1:7:87	AT5G58110	chaperone binding;ATPase activators
Potra008375g26151	3.1e-05	0	0	5.16012	0.004939	0.008327	0.00488	0.00488		1:1:568
Potra003214g21020	9.5e-05	0	5240	19.4966	0.00435	0.008332	0.004878	0.004878		1:3:246	AT5G62050	homolog of yeast oxidase assembly 1 (OXA1)	essential factor for protein sorting and assembly into membranes
Potra002314g17659	0.000121	0	36502	18.7523	0.003923	0.008332	0.004876	0.004876		1:8:48	AT5G61140	U5 small nuclear ribonucleoprotein helicase	Encodes a predicted protein with 30% identity with MER3/RCK.
Potra186711g28452	0.00018	0	14946	41.6224	0.00929	0.008339	0.004866	0.004866		1:3:79	AT5G05210	Surfeit locus protein 6
Potra000896g07266	5.7e-05	0	6090	9.34515	0.004194	0.008328	0.004848	0.004848		1:1:480	AT3G10390	Flavin containing amine oxidoreductase family protein	Encodes a plant homolog of a SWIRM domain containing protein found in histone deacetylase complexes in mammals. Lesions in FLD result in hyperacetylation of histones in FLC chromatin, up-regulation of FLC expression and extremely delayed flowering. FLD plays a key role in regulating the reproductive competence of the shoot and results in different developmental phase transitions in Arabidopsis.
Potra000566g04156	0.000158	0	4970	35.4134	0.008679	0.008337	0.004847	0.004847		1:3:113	AT3G62940	Cysteine proteinases superfamily protein
Potra000546g03894	7.7e-05	0	19076	11.3667	0.003991	0.008329	0.004847	0.004847		1:7:93	AT5G56210	WPP domain interacting protein 2	Encodes an outer nuclear membrane protein that anchors RanGAP1 to the nuclear envelope. It interacts with SUN proteins and is required for maintaining the elongated nuclear shape of epidermal cells.
Potra000586g04380	4.4e-05	0	6004	7.582	0.003837	0.008328	0.004845	0.004845		1:6:139	AT3G56930	DHHC-type zinc finger family protein
Potra003263g21163	0.000155	0	58356	28.1023	0.004497	0.008335	0.004843	0.004843		1:5:53	AT4G15180	SET domain protein 2
Potra003909g23466	7.4e-05	0	92876	9.97378	0.003524	0.008329	0.004841	0.004841		1:6:112	AT5G14850	Alg9-like mannosyltransferase family
Potra002190g16876	6.5e-05	0	15084	10.7636	0.003941	0.008329	0.00483	0.00483		1:7:97	AT1G78895	Reticulon family protein
Potra000892g07217	0.000198	0	86010	40.0909	0.007077	0.008339	0.004821	0.004821		1:3:89
Potra001846g14817	0.000164	0	34680	29.0943	0.00437	0.008335	0.004821	0.004821		1:5:46	AT2G25320	TRAF-like family protein
Potra000251g00986	0.000141	0	180300	18.162	0.004014	0.008331	0.004818	0.004818		1:10:20	AT1G78810
Potra001891g15052	9.1e-05	0	144088	13.8892	0.006526	0.00833	0.004818	0.004818		1:4:229	AT1G31220	Formyl transferase	N10-formyltetrahydrofolate-dependent phosphoribosylglycinamide formyltransferase that catalyzes the conversion of phosphoribosyl glycineamide to phosphoribosyl N-formylglycineamide
Potra001958g15471	7.6e-05	0	38840	11.8093	0.00411	0.008329	0.004812	0.004812		1:11:46	AT3G19553	Amino acid permease family protein	Encodes POLYAMINE UPTAKE TRANSPORTER 5, an amino acid permease family protein.
Potra001552g12861	0.000173	0	180222	34.3951	0.007882	0.008337	0.004805	0.004805		1:3:116	AT5G40770	prohibitin 3	prohibitin 3
Potra000354g01365	8.4e-05	0	23018	15.0862	0.003538	0.00833	0.004804	0.004804		1:2:345	AT4G02590	basic helix-loop-helix (bHLH) DNA-binding superfamily protein
Potra001203g10380	0.000144	0	53778	23.6874	0.003548	0.008333	0.004797	0.004797		1:2:224	AT5G10810	enhancer of rudimentary protein, putative	enhancer of rudimentary homolog ATER
Potra000808g06417	0.000132	0	52044	24.3387	0.004205	0.008333	0.004796	0.004796		1:3:201	AT3G10410	SERINE CARBOXYPEPTIDASE-LIKE 49
Potra004010g24177	8.2e-05	0	294	18.0493	0.009183	0.008331	0.004789	0.004789		1:4:201	AT5G02960	Ribosomal protein S12/S23 family protein
Potra002546g19179	9.8e-05	0	119942	15.7766	0.003549	0.008331	0.004789	0.004789		1:7:69	AT5G51570	SPFH/Band 7/PHB domain-containing membrane-associated protein family
Potra001087g09440	9.7e-05	0	32284	17.6066	0.005631	0.008331	0.004787	0.004787		1:9:39	AT2G31710	Vacuolar ATPase assembly integral membrane protein VMA21-like domain
Potra001662g13648	0.000134	0	6158	29.804	0.010037	0.008335	0.004785	0.004785		1:4:145	AT5G04600	RNA-binding (RRM/RBD/RNP motifs) family protein
Potra000354g01353	0.000116	0	9174	21.005	0.003857	0.008332	0.004773	0.004773		1:2:260	AT1G08770	prenylated RAB acceptor 1.E
Potra002320g17695	0.000163	0	91788	21.831	0.004175	0.008333	0.004771	0.004771		1:10:13	AT5G13490	ADP/ATP carrier 2	Encodes mitochondrial ADP/ATP carrier
Potra178496g27965	8e-05	0	18804	12.3595	0.004282	0.008329	0.004758	0.004758		1:1:440	AT1G34050	Ankyrin repeat family protein
Potra000997g08281	0.000193	0	2844	44.3451	0.00876	0.00834	0.00475	0.00475		1:3:71	AT3G55340	phragmoplastin interacting protein 1	Plant-specific protein. Interacts with phragmoplastin, Rop1 and Rop2. Involved in cell plate formation.
Potra001656g13595	0.000129	0	45382	21.974	0.003585	0.008333	0.004749	0.004749		1:2:252
Potra000818g06516	0.000124	0	28660	25.0395	0.00442	0.008334	0.00471	0.00471		1:3:196	AT2G31240	Tetratricopeptide repeat (TPR)-like superfamily protein
Potra003267g21176	4.1e-05	0	80	7.10924	0.004143	0.008328	0.004708	0.004708		1:1:523	AT5G66060	2-oxoglutarate (2OG) and Fe(II)-dependent oxygenase superfamily protein
Potra001117g09873	7.5e-05	0	27222	11.5661	0.003897	0.008329	0.004705	0.004705		1:6:102	AT4G30996	Protein of unknown function (DUF1068)	NKS1, a plant-specific gene, encodes a 19 kDa endomembrane-localized protein. It is part of SOS independent ion homeostasis regulation pathway.
Potra000770g06077	4.7e-05	0	63934	5.70429	0.00376	0.008327	0.004703	0.004703		1:1:558	AT5G57670	Protein kinase superfamily protein
Potra000601g04564	5.2e-05	0	13116	9.13814	0.003254	0.008328	0.004696	0.004696		1:2:456	AT1G55170
Potra197336g29215	0.000175	0	187370	26.3084	0.006879	0.008334	0.004678	0.004678		1:4:164	AT2G03820	nonsense-mediated mRNA decay NMD3 family protein	Encodes a protein involved in the nuclear export of the 60S ribosomal subunit and formation of the secondary cell wall.
Potra001446g12171	0.000111	0	37940	22.4385	0.004711	0.008333	0.004677	0.004677		1:3:216	AT5G13100
Potra001958g15474	0.000101	0	23034	21.374	0.008154	0.008332	0.004676	0.004676		1:4:181
Potra000436g02375	9.2e-05	0	54458	15.0709	0.003838	0.00833	0.00467	0.00467		1:6:82	AT1G67940	non-intrinsic ABC protein 3	member of NAP subfamily
Potra001566g12949	0.000113	0	46416	16.3066	0.005143	0.008331	0.004668	0.004668		1:1:374	AT5G20080	FAD/NAD(P)-binding oxidoreductase
Potra000487g03012	8.7e-05	0	7808	14.804	0.003879	0.00833	0.004666	0.004666		1:5:128	AT3G32940	RNA-binding KH domain-containing protein
Potra003958g23761	0.000155	0	128184	30.8511	0.005945	0.008336	0.004665	0.004665		1:3:146	AT4G26190	Haloacid dehalogenase-like hydrolase (HAD) superfamily protein
Potra002559g19289	0.000116	0	45822	20.7826	0.007608	0.008332	0.004663	0.004663		1:4:185	AT5G62270
Potra191982g31460	0.000117	0	20034	18.6931	0.003432	0.008332	0.004655	0.004655		1:2:286	AT3G57400
Potra001288g11104	3.9e-05	0	2144	6.38976	0.003997	0.008327	0.004652	0.004652		1:1:540	AT4G38180	FAR1-related sequence 5
Potra194109g28926	0.000129	0	14942	18.8922	0.004914	0.008332	0.004648	0.004648		1:11:21	AT2G05710	aconitase 3	Encodes an aconitase that can catalyze the conversion of citrate to isocitrate through a cis-aconitate intermediate, indicating that it may participate in the TCA cycle and other primary metabolic pathways. The protein is believed to accumulate in the mitochondria and the cytosol. It affects CSD2 (At2g28190 - a superoxide dismutase) transcript levels and may play a role in the response to oxidati…
Potra002101g16344	4.1e-05	0	14564	6.2825	0.003971	0.008327	0.004645	0.004645		1:1:545	AT4G17720	RNA-binding (RRM/RBD/RNP motifs) family protein
Potra000388g01769	4.9e-05	0	58	8.83437	0.006588	0.008328	0.004642	0.004642		1:1:488	AT3G05590	ribosomal protein L18	Encodes cytoplasmic ribosomal protein L18.
Potra002228g17116	0.000126	0	136398	20.5632	0.003392	0.008332	0.00464	0.00464		1:2:265	AT1G77122	Uncharacterised protein family UPF0090
Potra153675g26736	0.000204	0	169506	26.8033	0.004536	0.008334	0.004626	0.004626		1:10:3	AT4G13940	S-adenosyl-L-homocysteine hydrolase	Encodes a S-adenosyl-L-homocysteine hydrolase required for DNA methylation-dependent gene silencing.
Potra000961g07905	7.2e-05	0	30432	9.94476	0.004058	0.008329	0.004622	0.004622		1:38:5	AT4G27500	proton pump interactor 1	interacts with H+-ATPase, and regulates its activity
Potra001273g10998	6e-05	0	5616	10.9796	0.006707	0.008329	0.004615	0.004615		1:4:262	AT2G18740	Small nuclear ribonucleoprotein family protein
Potra001232g10595	7.3e-05	0	164910	8.40339	0.003606	0.008328	0.004613	0.004613		1:1:497	AT1G56300	Chaperone DnaJ-domain superfamily protein
Potra188350g28593	5e-05	0	140	8.78088	0.005045	0.008328	0.004603	0.004603		1:1:491	AT2G42910	Phosphoribosyltransferase family protein
Potra002604g19543	3.9e-05	0	212	6.37757	0.004223	0.008327	0.004601	0.004601		1:1:541	AT3G20860	NIMA-related kinase 5	Encodes a member of the NIMA-related serine/threonine kinases (Neks) that have been linked to cell-cycle regulation in fungi and mammals. Plant Neks might be involved in plant development processes.
Potra000574g04266	0.000144	0	31498	26.7088	0.004184	0.008334	0.004599	0.004599		1:2:203	AT1G53240	Lactate/malate dehydrogenase family protein	mMDH1 encodes a mitochrondrial malate dehydrogenase. It is expressed at higher levels than the other mitochrondrial isoform mMDH2 (At3G15020) according to transcript and proteomic analyses.
Potra002627g19608	0.000144	0	31940	28.2629	0.005627	0.008335	0.004587	0.004587		1:3:163	AT4G16830	Hyaluronan / mRNA binding family
Potra002026g15869	7.2e-05	0	201834	11.5161	0.003043	0.008329	0.004587	0.004587		1:2:411	AT3G46790	Tetratricopeptide repeat (TPR)-like superfamily protein	Encodes a member of a PCMP (plant combinatorial and modular protein) family (PCMP-H subfamily) with 9 pentatricopeptide (PPR) repeats. The protein is involved the intergenic processing of chloroplast RNA between rps7 and ndhB, which is essential for ndhB translation.
Potra003579g22072	6.9e-05	0	35434	10.0134	0.003733	0.008329	0.004582	0.004582		1:1:469	AT3G24570	Peroxisomal membrane 22 kDa (Mpv17/PMP22) family protein
Potra003286g21238	0.000189	0	384890	27.4835	0.003811	0.008335	0.004574	0.004574		1:13:3	AT1G06950	translocon at the inner envelope membrane of chloroplasts 110	Encodes a protein thought to be a part of the translocon at the chloroplast inner envelope. Involved in protein import into the chloroplast and chloroplast biogenesis. C-terminal half of Tic110 functions as scaffolds for protein-protein interactions.
Potra000381g01692	0.000151	0	26154	33.68	0.009455	0.008337	0.00457	0.00457		1:3:122	AT4G15000	Ribosomal L27e protein family
Potra002113g16405	0.000192	0	145274	24.0882	0.004061	0.008333	0.004568	0.004568		1:10:9	AT5G49960
Potra002835g20089	8.2e-05	0	34524	13.4216	0.003553	0.00833	0.004567	0.004567		1:5:140	AT4G21670	C-terminal domain phosphatase-like 1	encodes a a novel transcriptional repressor harboring two double-stranded RNA-binding domains and a region homologous to the catalytic domain of RNA polymerase II C-terminal domain phosphatases found in yeast and in animals that regulate gene transcription. Protein exhibits innate phosphatase activity in vitro. Mutants exhibit hyperresponsiveness to ABA, cold, and NaCl.
Potra003717g22547	0.000123	0	70640	20.8609	0.006413	0.008332	0.00456	0.00456		1:9:30	AT3G11110	RING/U-box superfamily protein
Potra000567g04171	0.000101	0	137962	15.0233	0.002962	0.00833	0.004549	0.004549		1:2:347	AT1G24610	Rubisco methyltransferase family protein
Potra002511g18952	0.000102	0	112972	15.1499	0.00344	0.00833	0.004541	0.004541		1:2:344	AT5G65620	Zincin-like metalloproteases family protein		miRNA_25771-5p	MIR166
Potra169340g27427	0.000195	0	18404	44.4141	0.008809	0.00834	0.004534	0.004534		1:3:70	AT3G04840	Ribosomal protein S3Ae
Potra005930g33036	0.00014	0	254452	16.2703	0.004011	0.008331	0.004521	0.004521		1:9:45
Potra000672g05210	0.000183	0	14860	38.6758	0.005799	0.008338	0.004508	0.004508		1:3:97	AT5G60960	Pentatricopeptide repeat (PPR) superfamily protein	Encodes PNM1 (for PPR protein localized to the nucleus and mitochondria 1), a PPR protein that is dual localized to mitochondria and nuclei. Loss of PNM1 function in mitochondria, but not in nuclei, is lethal for the embryo. In mitochondria, it is associated with polysomes and may play a role in translation.
Potra010360g26569	0.000145	0	23268	25.9958	0.004117	0.008334	0.004507	0.004507		1:5:64	AT5G04290	kow domain-containing transcription factor 1	Encodes SPT5-Like, a member of the nuclear SPT5 (Suppressor of Ty insertion 5) RNA polymerase (RNAP) elongation factor family that is characterized by the presence of a carboxy-terminal extension with more than 40 WG/GW motifs. Interacts with AGO4. Required for RNA-directed DNA methylation.
Potra002334g17852	0.000115	0	236634	16.9636	0.003268	0.008331	0.004504	0.004504		1:8:56	AT1G26690	emp24/gp25L/p24 family/GOLD family protein
Potra001033g08675	0.000199	0	55642	43.6243	0.009611	0.00834	0.0045	0.0045		1:3:74	AT4G32720	La protein 1	Encodes AtLa1, a member of the highly abundant phosphoprotein La proteins. Predominantly localized to the nucleoplasm and was also detected in the nucleolar cavity. Has RNA binding activity. Required for normal ribosome biogenesis and embryogenesis.
Potra000815g06493	0.000262	0	158774	49.6397	0.007776	0.008342	0.004496	0.004496		1:3:47	AT3G55280	ribosomal protein L23AB	60S ribosomal protein L23A (RPL23aB). Paralog of RPL23aA
Potra001508g12586	4.6e-05	0	848	8.13755	0.004392	0.008328	0.004493	0.004493		1:1:504	AT1G32740	SBP (S-ribonuclease binding protein) family protein
Potra194182g28938	0.000147	0	86602	26.0065	0.005916	0.008334	0.004489	0.004489		1:9:22	AT3G06700	Ribosomal L29e protein family
Potra002240g17216	9.2e-05	0	15862	17.0054	0.00381	0.008331	0.004487	0.004487		1:5:114	AT1G49920	MuDR family transposase
Potra002619g19591	2.8e-05	0	834	3.54575	0.003749	0.008326	0.004483	0.004483		1:1:617	AT5G10350	RNA-binding (RRM/RBD/RNP motifs) family protein
Potra001542g12786	6.6e-05	0	3596	11.2771	0.005232	0.008329	0.004473	0.004473		1:9:68	AT4G40030	Histone superfamily protein
Potra001764g14352	8.4e-05	0	51472	13.3672	0.00376	0.00833	0.004465	0.004465		1:16:15	AT5G42480	Chaperone DnaJ-domain superfamily protein	Shows homology to the cyanobacterial cell division protein Ftn2, mutant only has two mesophyll cell chloroplasts. Protein was localized to a ring at the center of the chloroplasts. Probably involved in functions in the assembly and/or stabilization of the plastid-dividing FtsZ ring, inhibiting FtsZ filament formation in the chloroplast.
Potra002378g18115	0.000161	0	12880	36.1832	0.008061	0.008338	0.004463	0.004463		1:3:111	AT4G01560	Ribosomal RNA processing Brix domain protein
Potra002888g20236	6.5e-05	0	420	11.9781	0.003297	0.008329	0.004448	0.004448		1:2:402	AT5G27620	cyclin H;1	core cell cycle genes
Potra001456g12252	6.3e-05	0	600	11.3646	0.003398	0.008329	0.004435	0.004435		1:2:415	AT5G57450	homolog of X-ray repair cross complementing 3 (XRCC3)	Involved in homologous recombination and recombinational repair, mutants are sterile, hypersensitive to DNA crosslinking agents, show aberrant meiosis with extensive chromosome fragmentation
Potra000606g04611	0.000135	0	173550	19.8756	0.00373	0.008332	0.004428	0.004428		1:13:14	AT4G39090	Papain family cysteine protease	Similar to cysteine proteinases, induced by desiccation but not abscisic acid. Required for RRS1-R mediated resistance against Ralstonia solanacearum. Interacts with the R. solanacearum type III effector PopP2. RD19 associates with PopP2 to form a nuclear complex that is required for activation of the RRS1-R–mediated resistance response.
Potra000499g03202	8.7e-05	0	135684	13.6791	0.003261	0.00833	0.004423	0.004423		1:2:374	AT5G61190	putative endonuclease or glycosyl hydrolase with C2H2-type zinc finger domain
Potra001273g11001	0.000139	0	168946	23.2655	0.003836	0.008333	0.004417	0.004417		1:2:232	AT3G46550	Fasciclin-like arabinogalactan family protein	Isolated in a screen for salt hypersensitive mutants. Mutants have thinner cell walls, abnormal siliques and root growth is inhibited under salt stress. The gene has similarity to arabinogalactan proteins and domains associated with cell adhesion.
Potra000451g02555	0.00014	0	41366	25.283	0.004605	0.008334	0.004397	0.004397		1:3:195	AT1G48630	receptor for activated C kinase 1B	Encodes a protein with similarity to mammalian RACKs. RACKs function to shuttle activated protein kinase C to different subcellular sites and may also function as a scaffold through physical interactions with other proteins. RACK1B has no phenotype on its own and probably acts redundantly with RACK1A and RACK1C.
Potra000468g02802	6.6e-05	0	1186	14.2396	0.00737	0.00833	0.004382	0.004382	N4	1:4:226	AT4G39200	Ribosomal protein S25 family protein
Potra001529g12705	0.000174	0	154744	33.268	0.005458	0.008337	0.00438	0.00438		1:3:126	AT5G07900	Mitochondrial transcription termination factor family protein
Potra184110g28340	0.000168	0	260130	20.8574	0.003777	0.008332	0.004376	0.004376		1:27:1	AT1G05160	cytochrome P450, family 88, subfamily A, polypeptide 3	Encodes an ent-kaurenoic acid hydroxylase, a member of the CYP88A cytochrome p450 family.
Potra000357g32270	0.000135	0	213570	23.3394	0.003649	0.008333	0.004365	0.004365		1:3:210	AT5G07900	Mitochondrial transcription termination factor family protein
Potra001442g12123	0.000114	0	96224	18.5333	0.003243	0.008331	0.004363	0.004363		1:2:289	AT5G58530	Glutaredoxin family protein
Potra002556g19261	0.000172	0	53294	34.2878	0.005757	0.008337	0.004351	0.004351		1:3:117	AT1G64880	Ribosomal protein S5 family protein
Potra000343g01199	4.1e-05	0	46	7.04289	0.003707	0.008327	0.004351	0.004351		1:25:22
Potra174622g27740	0.000187	0	438768	19.9391	0.003787	0.008332	0.004344	0.004344		1:10:16	AT2G39340	SAC3/GANP/Nin1/mts3/eIF-3 p25 family
Potra001785g35050	0.000151	0	224386	25.5917	0.004467	0.008334	0.004341	0.004341		1:3:192
Potra197603g29237	6.1e-05	0	188	11.4172	0.003495	0.008329	0.004341	0.004341		1:2:414	AT1G30300	Metallo-hydrolase/oxidoreductase superfamily protein
Potra002700g19790	5.6e-05	0	36160	8.92004	0.00318	0.008328	0.004341	0.004341		1:2:462	AT5G55730	FASCICLIN-like arabinogalactan 1	Encodes fasciclin-like arabinogalactan-protein 1 (Fla1). fla1 mutants show defects in shoot regeneration.
Potra000482g02963	0.000114	0	115718	18.3635	0.003398	0.008331	0.004331	0.004331		1:18:13	AT4G30920	Cytosol aminopeptidase family protein	Encodes LAP2, an aminopeptidase playing key roles in senescence, stress response and amino acid turnover.
Potra001788g14520	0.000122	0	78870	19.7391	0.003561	0.008332	0.004318	0.004318		1:13:15	AT4G33170	Tetratricopeptide repeat (TPR)-like superfamily protein
Potra000795g06312	0.000132	0	81798	23.3463	0.003386	0.008333	0.004317	0.004317	N5	1:2:231	AT2G22640	BRICK1, putative	Component of the WAVE protein complex which act as activators of ARP2/3 complex involved in actin nucleation. Required for trichome morphogenesis. Required for accumulation of SCAR1 protein in vivo. Selectively stabilizes SCAR2.
Potra002761g19926	4.5e-05	0	3050	7.50254	0.004075	0.008328	0.004316	0.004316		1:1:518	AT1G71190	senescence associated gene 18	Senescence associated gene (SAG). Expression induced by ozone. Encodes a plant-specific protein of unknown function. Based on a personal communication from David Meinke (08/21/2007), this gene is not allelic to TTN4, even though this has been stated previously in a publication.
Potra002556g19265	0.000161	0	334526	24.3204	0.003692	0.008333	0.004313	0.004313		1:17:2	AT2G44820
Potra001089g09483	0.000102	0	2356	18.6967	0.003502	0.008332	0.004313	0.004313		1:2:285	AT1G33520	D111/G-patch domain-containing protein	Has single homolog in Arabidopsis, also homologs in human, mouse and C. elegans; contains one G-patch domain (known to mediate RNA-protein interactions) and two KOW domains (may bind RNA and/or protein); localized to the nucleus; mutant suppresses high SA levels and constitutive disease resistance in snc1 npr1 background; required for basal resistance against Pseudomonas syringae maculicola ES432…
Potra002546g19181	0.000256	0	41592	58.0017	0.009273	0.008345	0.004307	0.004307		1:3:28	AT4G25340	FK506 BINDING PROTEIN 53	Encodes a member of the FKBP-type immunophilin family that functions as a histone chaparone. Binds to 18S rDNA and represses its expression.
Potra000835g06715	6.3e-05	0	30516	8.65775	0.003467	0.008328	0.004307	0.004307		1:1:492	AT1G06470	Nucleotide/sugar transporter family protein
Potra003665g22364	0.000138	0	82848	27.5946	0.00492	0.008335	0.004303	0.004303		1:3:172	AT1G04170	eukaryotic translation initiation factor 2 gamma subunit	protein synthesis initiation factor eIF2 gamma
Potra001948g15400	9e-05	0	2624	16.4778	0.005707	0.008331	0.004299	0.004299		1:9:43	AT5G20920	eukaryotic translation initiation factor 2 beta subunit	protein synthesis initiation factor eIF2 beta	miRNA_24764-5p	MIR394
Potra001059g09088	5e-05	0	44502	6.68063	0.003481	0.008327	0.004298	0.004298		1:1:533	AT5G18410	transcription activators	distorted trichomes and exhibits a diffuse actin cytoskeleton
Potra002113g16411	7.1e-05	0	212	16.6072	0.009183	0.008331	0.004295	0.004295		1:4:210	AT5G39740	ribosomal protein L5 B	Encodes a ribosomal protein RPL5B that is involved in ribosome biogenesis and plays a role in organ size control by promoting cell proliferation and preventing compensation in normal leaf development.
Potra001429g12065	5.2e-05	0	70524	7.83557	0.003251	0.008328	0.004286	0.004286		1:2:486	AT2G27110	FAR1-related sequence 3
Potra001842g14794	0.000118	0	189394	15.3356	0.003307	0.00833	0.004283	0.004283		1:30:6	AT1G53300	tetratricopetide-repeat thioredoxin-like 1	Encodes one of the 36 carboxylate clamp (CC)-tetratricopeptide repeat (TPR) proteins (Prasad 2010, Pubmed ID: 20856808) with potential to interact with Hsp90/Hsp70 as co-chaperones. The TTL family is required for osmotic stress tolerance and male sporogenesis.
Potra001691g13824	6.3e-05	0	2166	11.3702	0.006272	0.008329	0.004276	0.004276		1:4:253	AT1G76860	Small nuclear ribonucleoprotein family protein		miRNA_25834-3p	MIR169
Potra188694g28627	0.000131	0	13782	27.1401	0.007883	0.008334	0.004265	0.004265		1:3:179
Potra002386g18167	0.000201	0	541994	32.6611	0.003617	0.008336	0.004264	0.004264		2:1:42	AT4G00730	Homeobox-leucine zipper family protein / lipid-binding START domain-containing protein	Encodes a homeodomain protein of the HD-GLABRA2 group. Involved in the accumulation of anthocyanin and in root development	miRNA_25834-3p	MIR169
Potra000596g36902	7.1e-05	0	2058	13.0496	0.003446	0.00833	0.004261	0.004261		1:2:389
Potra001494g12479	0.000135	0	70364	20.8032	0.003653	0.008332	0.004251	0.004251		1:7:50	AT2G15690	Tetratricopeptide repeat (TPR)-like superfamily protein
Potra001192g10310	0.000127	0	59336	23.9942	0.00455	0.008333	0.004248	0.004248		1:3:202
Potra006259g25629	8.6e-05	0	25820	16.4927	0.007036	0.008331	0.004243	0.004243		1:4:212
Potra001447g12179	0.000129	0	338830	19.792	0.005135	0.008332	0.004236	0.004236		1:18:11	AT2G36530	Enolase	Involved in light-dependent cold tolerance and encodes an enolase. Protein is tyrosine-phosphorylated and its phosphorylation state is modulated in response to ABA in Arabidopsis thaliana seeds.
Potra004014g24224	5.7e-05	0	20944	10.2758	0.003139	0.008329	0.004236	0.004236		1:2:434	AT5G08160	serine/threonine protein kinase 3	Encodes a serine/threonine protein kinase.
Potra162774g34806	5.8e-05	0	3124	9.74043	0.004342	0.008328	0.004236	0.004236		1:1:473	AT5G09920	RNA polymerase II, Rpb4, core protein	Non-catalytic subunit specific to DNA-dependent RNA polymerase II; the ortholog of budding yeast RPB4)
Potra000176g00672	9.9e-05	0	27016	20.526	0.008405	0.008332	0.004234	0.004234		1:4:188	AT3G49010	breast basic conserved 1	Encodes 60S ribosomal protein L13. Homolog of human breast basic conserved 1 (BBC1).
Potra000515g03407	0.000231	0	951674	30.3131	0.003129	0.008336	0.00423	0.00423		1:2:177	AT1G28280	VQ motif-containing protein
Potra002364g36870	8.5e-05	0	6548	13.6068	0.003662	0.00833	0.00423	0.00423		1:6:90
Potra001882g14989	0.000202	0	1032460	23.4939	0.00444	0.008333	0.004226	0.004226		2:11:1	AT5G43330	Lactate/malate dehydrogenase family protein	predicted to encode a cytosolic malate dehydrogenase.
Potra003930g23594	0.000107	0	218270	16.1389	0.002811	0.008331	0.004217	0.004217		1:2:325	AT1G60160	Potassium transporter family protein
Potra002515g18975	0.000186	0	36116	34.1387	0.003752	0.008337	0.004211	0.004211		1:5:34	AT3G50370			miRNA_23860-5p	MIR1448
Potra000803g06381	0.000132	0	252992	22.04	0.003521	0.008333	0.004208	0.004208		2:1:104	AT5G58800	Quinone reductase family protein
Potra168611g27380	0.000127	0	34746	26.2437	0.005603	0.008334	0.004205	0.004205		1:3:186	AT1G14060	GCK domain-containing protein
Potra000744g05866	8.9e-05	0	67408	13.4831	0.005639	0.00833	0.004203	0.004203		1:34:4	AT1G15130	Endosomal targeting BRO1-like domain-containing protein
Potra199056g29372	6.4e-05	0	27872	8.93438	0.003422	0.008328	0.0042	0.0042		1:7:105	AT4G10100	co-factor for nitrate, reductase and xanthine dehydrogenase 7	molybdenum cofactor synthesis family protein, similar to Molybdenum cofactor synthesis protein 2 small subunit (Molybdopterin- synthase small subunit) (MOCS2A) (MOCO1-A) (Swiss-Prot:O96033) (Homo sapiens); contains TIGRFAM TIGR01682: molybdopterin converting factor, subunit 1; sir loss-of-function mutants are resistant to sirtinol, a modulator of auxin signaling.
Potra174745g27749	0.000138	0	44434	23.346	0.004557	0.008333	0.004194	0.004194		1:3:209	AT5G60030
Potra001269g10960	6.5e-05	0	3060	10.7734	0.005652	0.008329	0.00419	0.00419		1:34:7	AT2G45620	Nucleotidyltransferase family protein
Potra003000g20502	0.000163	0	24072	28.5793	0.004074	0.008335	0.004183	0.004183		1:5:49	AT1G77300	histone methyltransferases(H3-K4 specific);histone methyltransferases(H3-K36 specific)	Encodes a protein with histone lysine N-methyltransferase activity required specifically for the trimethylation of H3-K4 in FLC chromatin (and not in H3-K36 dimethylation). Acts as an inhibitor of flowering specifically involved in the autonomous promotion pathway. EFS also regulates the expression of genes involved in carotenoid biosynthesis.Modification of histone methylation at the CRTISO locu…
Potra001289g11120	0.000107	0	130792	14.6883	0.003222	0.00833	0.004183	0.004183		1:7:75	AT2G02160	CCCH-type zinc finger family protein
Potra003877g23292	9.8e-05	0	126366	13.7027	0.004099	0.00833	0.004181	0.004181		1:49:2	AT4G39460	S-adenosylmethionine carrier 1	Encodes a plastid metabolite transporter required for the import of S-Adenosylmethionine from the cytosol. Impaired function of SAMT1 led to decreased accumulation of prenyllipids and mainly affected the chlorophyll pathway.
Potra001229g10565	0.000144	0	86930	23.8769	0.004303	0.008333	0.00418	0.00418		1:3:205	AT2G19480	nucleosome assembly protein 1;2	This gene is predicted to encode a nucleosome assembly protein. Plant lines expressing an RNAi construct directed against this gene show a reduction in agrobacterium-mediated root transformation.
Potra000938g07665	0.000174	0	24928	37.1547	0.006178	0.008338	0.004179	0.004179		1:3:104	AT4G36680	Tetratricopeptide repeat (TPR)-like superfamily protein
Potra001353g11597	7.9e-05	0	34730	12.5796	0.002817	0.008329	0.004176	0.004176		1:3:339	AT1G17720	Protein phosphatase 2A, regulatory subunit PR55	type 2A protein serine/threonine phosphatase 55 kDa B
Potra181216g28141	0.000105	0	33724	17.1291	0.003704	0.008331	0.004175	0.004175		1:41:1	AT1G17640	RNA-binding (RRM/RBD/RNP motifs) family protein
Potra004448g24930	0.000109	0	67074	13.7127	0.003655	0.00833	0.004174	0.004174		1:10:34
Potra004408g24893	0.000182	0	221064	31.4626	0.007425	0.008336	0.004173	0.004173		1:3:141	AT4G24175
Potra003741g22659	0.000175	0	136196	32.12	0.00685	0.008336	0.004165	0.004165		1:3:134	AT1G30580	GTP binding
Potra002727g19852	9.5e-05	0	193446	13.1312	0.003809	0.00833	0.004164	0.004164		2:9:13	AT3G06620	PAS domain-containing protein tyrosine kinase family protein
Potra000566g04169	0.000103	0	12992	18.1008	0.003237	0.008331	0.00416	0.00416		1:2:293	AT3G62770	Transducin/WD40 repeat-like superfamily protein	Required for autophagosome formation during nutrient deprivation and senescence.
Potra003963g23789	0.000139	0	369466	20.8742	0.002977	0.008332	0.004154	0.004154		1:2:261	AT4G23140	cysteine-rich RLK (RECEPTOR-like protein kinase) 6	Arabidopsis thaliana receptor-like protein kinase. Naming convention from Chen et al 2003 (PMID 14756307)
Potra001104g09652	6.6e-05	0	12178	10.5235	0.003794	0.008329	0.004139	0.004139		1:14:20	AT1G08220
Potra002205g33785	0.000101	0	116308	13.367	0.003526	0.00833	0.004137	0.004137		1:10:35	AT1G03750	switch 2
Potra000772g06089	6.2e-05	0	130306	8.24443	0.003446	0.008328	0.004137	0.004137		1:1:501	AT1G19000	Homeodomain-like superfamily protein
Potra000545g03869	9.6e-05	0	596	22.8688	0.009839	0.008333	0.004126	0.004126		1:4:178	AT1G04480	Ribosomal protein L14p/L23e family protein
Potra000357g01412	0.000104	0	2276	18.9696	0.003423	0.008332	0.004122	0.004122		1:2:281	AT5G42150	Glutathione S-transferase family protein
Potra002265g17377	9.8e-05	0	31100	17.0574	0.003227	0.008331	0.004117	0.004117		1:2:311
Potra003230g21075	6.4e-05	0	26778	9.52666	0.004688	0.008328	0.004111	0.004111		1:4:277	AT2G38450
Potra001377g11743	7.5e-05	0	102586	10.707	0.003862	0.008329	0.004109	0.004109		1:6:106	AT1G56700	Peptidase C15, pyroglutamyl peptidase I-like
Potra002038g15932	8.5e-05	0	7574	15.672	0.006652	0.00833	0.004104	0.004104	N4	1:4:217	AT3G49010	breast basic conserved 1	Encodes 60S ribosomal protein L13. Homolog of human breast basic conserved 1 (BBC1).
Potra002096g16305	5.5e-05	0	29986	8.14852	0.002601	0.008328	0.004095	0.004095		1:2:480	AT5G28040	DNA-binding storekeeper protein-related transcriptional regulator
Potra001958g15473	4.5e-05	0	264	6.73136	0.003955	0.008327	0.004095	0.004095		1:1:532	AT2G14830	Regulator of Vps4 activity in the MVB pathway protein		miRNA_6625-3p	MIR156
Potra003673g22394	0.000102	0	120662	15.5709	0.003216	0.00833	0.004094	0.004094		1:3:285	AT1G79540	Pentatricopeptide repeat (PPR) superfamily protein
Potra000758g05974	0.000143	0	31836	30.6617	0.006389	0.008336	0.004089	0.004089		1:3:148	AT3G06930	protein arginine methyltransferase 4B	Encodes an type I protein arginine methyltransferase. PRMT4b can catalyze the asymmetric dimethylation of arginines 2,17, and 26 on histone 3 and can also methylate myelin basic protein in vitro. Double mutants lacking PRMT4a and 4b have reduced levels of histone 3 methylated at R17. These double mutants flower late due to defects in the autonomous pathway and they have elevated levels of FLC tra…
Potra001307g11228	0.000135	0	5078	29.7803	0.005538	0.008335	0.004082	0.004082		1:3:152	AT5G46840	RNA-binding (RRM/RBD/RNP motifs) family protein
Potra001648g13513	6.9e-05	0	42206	7.79434	0.003273	0.008328	0.004076	0.004076		1:6:135	AT3G10620	nudix hydrolase homolog 26	Encodes a ppGpp pyrophosphohydrolase.
Potra001301g11196	5.1e-05	0	17338	7.76937	0.004375	0.008328	0.004075	0.004075		1:1:513	AT5G42020	Heat shock protein 70 (Hsp 70) family protein	Luminal binding protein (BiP2) involved in polar nuclei fusion during proliferation of endosperm nuclei.
Potra199058g29373	4.4e-05	0	1226	7.04543	0.003318	0.008327	0.004074	0.004074		1:1:525	AT4G27585	SPFH/Band 7/PHB domain-containing membrane-associated protein family
Potra000569g04198	9.1e-05	0	7982	15.4066	0.003084	0.00833	0.004059	0.004059		1:5:121	AT4G00660	RNAhelicase-like 8
Potra002124g16475	0.000147	0	137442	21.9484	0.004958	0.008333	0.004058	0.004058		1:8:32	AT5G56890	Protein kinase superfamily protein
Potra000405g01966	0.000186	0	49546	40.6844	0.009093	0.008339	0.004051	0.004051		1:3:85	AT1G74050	Ribosomal protein L6 family protein
Potra000127g00414	0.000113	0	130280	15.9584	0.004002	0.008331	0.00404	0.00404		1:26:6	AT2G37250	adenosine kinase	encodes adenylate kinase that is located in the chloroplast involved in the coordination of metabolism and growth
Potra002517g18993	6e-05	0	6242	10.4396	0.003187	0.008329	0.00404	0.00404		1:2:432	AT4G00650	FRIGIDA-like protein	Encodes a major determinant of natural variation in Arabidopsis flowering time. Dominant alleles of FRI confer a vernalization requirement causing plants to overwinter vegetatively. Many early flowering accessions carry loss-of-function fri alleles .Twenty distinct haplotypes that contain non-functional FRI alleles have been identified and the distribution analyzed in over 190 accessions. The com…
Potra003755g22705	0.000104	0	1224	23.1806	0.00749	0.008333	0.004039	0.004039		1:3:213	AT5G11340	Acyl-CoA N-acyltransferases (NAT) superfamily protein
Potra003226g21062	0.000102	0	59564	15.3205	0.003181	0.00833	0.004038	0.004038		1:2:339	AT3G25500	formin homology 1	Poly-L-proline-containing (PLP) protein that form part of the signal-transduction cascade that leads to rearrangement of the actin cytoskeleton. AFH1 is a nonprocessive formin that moves from the barbered end to the side of an actin filament after the nucleation event.	miRNA_61743-5p	MIR171
Potra192081g28784	5.4e-05	0	5674	9.43105	0.003154	0.008328	0.004037	0.004037		1:5:191	AT4G37220	Cold acclimation protein WCOR413 family
Potra003712g22521	0.000128	0	24654	23.1915	0.003841	0.008333	0.004036	0.004036		1:5:76	AT5G13530	protein kinases;ubiquitin-protein ligases	Encodes KEEP ON GOING (KEG), a RING E3 ligase involved in abscisic acid signaling. KEG is essential for Arabidopsis growth and development. ABA promotes KEG degradation via the ubiquitin dependent 26S proteasome pathway.	miRNA_23495-5p,miRNA_24764-5p	MIR166,MIR394
Potra002416g18376	5.2e-05	0	130	9.09706	0.003324	0.008328	0.004033	0.004033		1:6:121	AT5G40670	PQ-loop repeat family protein / transmembrane family protein
Potra000992g08217	4.9e-05	0	3498	6.80314	0.003515	0.008327	0.004031	0.004031		1:1:530	AT1G72820	Mitochondrial substrate carrier family protein
Potra001215g10500	8e-05	0	15144	12.9402	0.003608	0.00833	0.004029	0.004029		1:5:144	AT4G19600	Cyclin family protein	Encodes a cyclin T partner CYCT1;4. Plays important roles in infection with Cauliflower mosaic virus (CaMV).
Potra002176g16785	0.000116	0	128746	20.8893	0.00368	0.008332	0.004027	0.004027		1:3:232	AT4G39090	Papain family cysteine protease	Similar to cysteine proteinases, induced by desiccation but not abscisic acid. Required for RRS1-R mediated resistance against Ralstonia solanacearum. Interacts with the R. solanacearum type III effector PopP2. RD19 associates with PopP2 to form a nuclear complex that is required for activation of the RRS1-R–mediated resistance response.	miRNA_47-5p,miRNA_13339-5p	MIR167,MIR167
Potra000609g04636	0.000195	0	177798	24.8942	0.003576	0.008334	0.004026	0.004026		1:10:7	AT1G60200	splicing factor PWI domain-containing protein / RNA recognition motif (RRM)-containing protein
Potra002682g19740	0.000135	0	11594	28.1673	0.00781	0.008335	0.004021	0.004021		1:4:159	AT2G27530	Ribosomal protein L1p/L10e family	Encodes ribosomal protein L10aP. Identified in a screen for enhancers of as1. as1/pgy double mutants show defects in leaf vascular patterning and adaxial cell fate. Double mutant analysis indicates pgy genes function in the same pathway as REV, KAN1 and KAN2.
Potra001695g13846	0.000131	0	103290	20.7533	0.006689	0.008332	0.00401	0.00401		1:4:187	AT3G59630	diphthamide synthesis DPH2 family protein
Potra008698g26214	0.000115	0	140320	17.7404	0.003968	0.008331	0.004007	0.004007		1:8:53	AT3G10110	Mitochondrial import inner membrane translocase subunit Tim17/Tim22/Tim23 family protein
Potra001724g14033	0.000107	0	109920	15.2121	0.003025	0.00833	0.004005	0.004005		1:2:341	AT3G47990	SUGAR-INSENSITIVE 3
Potra003845g23113	8.8e-05	0	14954	12.6171	0.003406	0.008329	0.004	0.004		1:6:96	AT3G49390	CTC-interacting domain 10	RNA-binding protein, putative, RNA-binding protein RBP37, Arabidopsis thaliana, PIR:T04196.Member of a family of PAB2 domain containing proteins.
Potra002499g18882	0.000116	0	136592	17.5822	0.002684	0.008331	0.003998	0.003998		1:2:301	AT1G25280	tubby like protein 10	Member of TLP family
Potra001642g13485	8.1e-05	0	47830	12.2142	0.002846	0.008329	0.003998	0.003998		1:2:400	AT2G35390	Phosphoribosyltransferase family protein
Potra001331g11442	0.000188	0	130508	36.7357	0.007752	0.008338	0.003993	0.003993		1:3:108	AT5G30495	Fcf2 pre-rRNA processing protein
Potra001029g08632	8.5e-05	0	4214	15.0387	0.00293	0.00833	0.003986	0.003986		1:2:346
Potra000532g34699	3e-05	0	68	5.05437	0.004334	0.008327	0.003983	0.003983		1:1:571
Potra000656g05056	0.000124	0	381036	17.9272	0.004776	0.008331	0.00398	0.00398		1:14:7	AT5G53045
Potra002566g19326	7.7e-05	0	5600	10.9839	0.004176	0.008329	0.00398	0.00398		1:9:69	AT3G01130
Potra000418g02141	0.000177	0	18050	38.9183	0.007163	0.008339	0.003979	0.003979		1:3:93	AT4G28450	nucleotide binding;protein binding	This gene is predicted to encode a protein with a DWD motif. It can bind to DDB1a in Y2H assays and may be involved in the formation of a CUL4-based E3 ubiquitin ligase
Potra002227g17110	0.000187	0	31718	42.1759	0.008852	0.00834	0.003977	0.003977		1:3:77	AT3G57290	eukaryotic translation initiation factor 3E	Encodes a protein that is found in not only the eif3 complex but also in association with subunits of the COP9 signalosome. eIF3e appears to be subjected to proteasome-dependent degradation that requires the PCI domain of eIF3e. The level of eIF3e present in cells appears to affect the rate of translation.
Potra003558g22017	0.000184	0	202620	31.5016	0.003084	0.008336	0.003976	0.003976		1:5:39	AT3G11130	Clathrin, heavy chain
Potra000134g00452	2.5e-05	0	84	3.31484	0.003463	0.008326	0.003971	0.003971		1:1:624
Potra001116g09825	8.4e-05	0	70798	11.1852	0.003151	0.008329	0.003968	0.003968		1:7:94	AT3G10330	Cyclin-like family protein
Potra000405g01963	0.000103	0	137030	13.7084	0.002835	0.00833	0.003958	0.003958		1:2:373	AT5G26960	Galactose oxidase/kelch repeat superfamily protein
Potra001912g15168	7.5e-05	0	15592	10.9351	0.00332	0.008329	0.003958	0.003958		1:25:15	AT5G39360	EID1-like 2
Potra003364g21455	3.8e-05	0	26	6.42251	0.004176	0.008327	0.003951	0.003951		1:1:538	AT5G19070	SNARE associated Golgi protein family
Potra003285g21236	7.1e-05	0	21374	9.93927	0.003976	0.008328	0.003933	0.003933		1:1:471	AT3G08640	Protein of unknown function (DUF3411)
Potra000564g04126	6.1e-05	0	3374	9.64416	0.00344	0.008328	0.003929	0.003929		1:1:476	AT2G47600	magnesium/proton exchanger	Encodes a magnesium/proton exchanger, member of putative Na+/Ca2+ antiporter gene family	miRNA_23603-3p	MIR2111
Potra001081g09341	0.000156	0	77012	31.8264	0.006294	0.008336	0.003928	0.003928		1:3:137	AT1G48570	zinc finger (Ran-binding) family protein
Potra001646g13501	0.000132	0	108224	19.3578	0.003027	0.008332	0.003918	0.003918		1:7:54	AT2G16640	multimeric translocon complex in the outer envelope membrane 132
Potra001958g15457	0.000183	0	1032930	19.2203	0.003745	0.008332	0.003916	0.003916		1:33:1	AT2G14880	SWIB/MDM2 domain superfamily protein
Potra001078g09319	0.000101	0	144062	15.3592	0.002982	0.00833	0.00391	0.00391		1:5:123	AT3G51640
Potra001342g11506	5.2e-05	0	35746	8.07251	0.002912	0.008328	0.00391	0.00391		1:86:1	AT1G51580	RNA-binding KH domain-containing protein
Potra002670g19716	7.1e-05	0	50844	11.258	0.004565	0.008329	0.003908	0.003908		1:4:255	AT3G55280	ribosomal protein L23AB	60S ribosomal protein L23A (RPL23aB). Paralog of RPL23aA
Potra001406g11942	0.00018	0	22616	41.3726	0.007725	0.008339	0.003905	0.003905		1:3:81	AT3G51270	protein serine/threonine kinases;ATP binding;catalytics
Potra001961g15485	0.000158	0	159370	19.4774	0.003419	0.008332	0.003902	0.003902		1:11:17	AT2G30050	transducin family protein / WD-40 repeat family protein
Potra001703g13895	9.4e-05	0	20526	18.3771	0.003785	0.008331	0.003895	0.003895		1:3:253	AT1G15020	quiescin-sulfhydryl oxidase 1	Encodes a protein disulfide isomerase-like (PDIL) protein, a member of a multigene family within the thioredoxin (TRX) superfamily. This protein also belongs to the quiescin-sulfhydryl oxidase (QSOX) family, which possess an Erv1-like domain at the COOH terminus in addition to a TRX domain.
Potra003919g23513	0.00012	0	241602	16.9953	0.002636	0.008331	0.003894	0.003894		1:2:312	AT5G12890	UDP-Glycosyltransferase superfamily protein
Potra003376g21491	3.8e-05	0	2106	5.26415	0.003384	0.008327	0.00389	0.00389		1:6:156	AT2G29700	pleckstrin homologue 1	Encodes a protein containing one PH (pleckstrin homology) domain with a short N-terminal extension
Potra000443g02466	0.000108	0	31944	21.0333	0.007779	0.008332	0.003886	0.003886		1:4:182	AT4G27090	Ribosomal protein L14
Potra001734g14118	0.000132	0	38608	22.4618	0.003447	0.008333	0.003883	0.003883		1:5:80	AT1G13190	RNA-binding (RRM/RBD/RNP motifs) family protein
Potra003923g23541	0.000136	0	102980	22.2154	0.003195	0.008333	0.003883	0.003883		1:2:248
Potra168260g27356	3.5e-05	0	5654	4.31424	0.003537	0.008327	0.003883	0.003883		1:1:594
Potra002318g17677	0.00014	0	28064	23.0622	0.003614	0.008333	0.003881	0.003881		1:2:237	AT5G11770	NADH-ubiquinone oxidoreductase 20 kDa subunit, mitochondrial
Potra001491g12445	9.7e-05	0	73288	13.3606	0.003651	0.00833	0.00388	0.00388		1:48:2	AT3G45630	RNA binding (RRM/RBD/RNP motifs) family protein
Potra003128g20812	0.000174	0	317964	32.3511	0.004231	0.008336	0.003878	0.003878		1:3:130	AT5G54910	DEA(D/H)-box RNA helicase family protein
Potra000621g04724	0.000245	0	758588	41.6077	0.005495	0.008339	0.003874	0.003874		1:3:80	AT1G54130	RELA/SPOT homolog 3
Potra000022g00111	4.2e-05	0	12646	6.1411	0.003869	0.008327	0.003864	0.003864		1:1:549	AT3G29270	RING/U-box superfamily protein
Potra002952g20382	0.000176	0	243626	25.9912	0.003228	0.008334	0.003859	0.003859		1:13:5	AT1G50840	polymerase gamma 2	DNA Polymerase gamma2. Dual targeting to mitochondria and plastids due to alternative translation initiation.
Potra001740g14174	0.000111	0	118860	19.018	0.003206	0.008332	0.003858	0.003858		1:2:279	AT1G32580	plastid developmental protein DAG, putative
Potra001003g08352	0.000215	0	813148	32.3099	0.002894	0.008336	0.003856	0.003856		1:2:154	AT3G58680	multiprotein bridging factor 1B	One of three genes in A. thaliana encoding multiprotein bridging factor 1, a highly conserved transcriptional coactivator. May serve as a bridging factor between a bZIP factor and TBP. Its expression is developmentally regulated.
Potra002545g19169	0.000156	0	2724	32.5209	0.008437	0.008336	0.003855	0.003855		1:3:129	AT1G63980	D111/G-patch domain-containing protein
Potra000745g05878	0.00011	0	190388	16.5528	0.00332	0.008331	0.003848	0.003848		1:3:271	AT5G50011	conserved peptide upstream open reading frame 37	Upstream open reading frames (uORFs) are small open reading frames found in the 5' UTR of a mature mRNA, and can potentially mediate translational regulation of the largest, or major, ORF (mORF). CPuORF37 represents a conserved upstream opening reading frame relative to major ORF AT5G50010.1
Potra001409g11949	9.5e-05	0	2480	18.0888	0.003357	0.008331	0.003847	0.003847		1:2:295	AT3G02710	ARM repeat superfamily protein	Encodes a protein with a putative role in mRNA splicing.	miRNA_25834-3p	MIR169
Potra001868g14937	0.000105	0	102068	16.2427	0.003125	0.008331	0.003843	0.003843		1:13:21	AT5G23570	XS domain-containing protein / XS zinc finger domain-containing protein-related	Required for posttranscriptional gene silencing and natural virus resistance.SGS3 is a member of an 'unknown' protein family. Members of this family have predicted coiled coiled domains suggesting oligomerization and a potential zinc finger domain. Involved in the production of trans-acting siRNAs, through direct or indirect stabilization of cleavage fragments of the primary ta-siRNA transcript. …
Potra001259g10863	0.000137	0	17430	29.4327	0.006153	0.008335	0.00384	0.00384		1:3:158	AT3G01160
Potra000908g07359	0.000145	0	268560	21.9936	0.002858	0.008333	0.003837	0.003837		1:18:7	AT1G79440	aldehyde dehydrogenase 5F1	Encodes a mitochondrial succinic semialdehyde dehydrogenase (SSADH). Nomenclature according to Kirch, et al (2004).
Potra000560g04055	0.000127	0	143622	18.2671	0.00311	0.008331	0.003836	0.003836		1:8:51	AT3G55020	Ypt/Rab-GAP domain of gyp1p superfamily protein
Potra000598g04539	0.000136	0	395714	20.551	0.003084	0.008332	0.003832	0.003832		1:3:234	AT5G13800	pheophytinase	Encodes a pheophytinase that is involved in chlorophyll breakdown. Its transcript levels increase during senescence and pph-1 mutants have a stay-green phenotype.
Potra002989g20470	0.000104	0	125130	15.1539	0.002588	0.00833	0.003828	0.003828		1:2:343	AT5G54190	protochlorophyllide oxidoreductase A	light-dependent NADPH:protochlorophyllide oxidoreductase A
Potra001009g08392	5.5e-05	0	13852	8.55979	0.00303	0.008328	0.003819	0.003819		1:7:110	AT1G52825
Potra001031g08651	0.000167	0	273564	29.5021	0.004374	0.008335	0.0038	0.0038		1:3:155	AT1G12680	phosphoenolpyruvate carboxylase-related kinase 2
Potra188621g28617	6.4e-05	0	30538	8.57286	0.003112	0.008328	0.003764	0.003764		1:7:109	AT3G14470	NB-ARC domain-containing disease resistance protein		miRNA_23860-3p	MIR1448
Potra003058g20642	3.8e-05	0	11872	5.20313	0.00354	0.008327	0.003761	0.003761		1:1:566	AT1G24560
Potra003872g23262	8.2e-05	0	51418	13.9591	0.002748	0.00833	0.003759	0.003759		1:2:367	AT1G01500	Erythronate-4-phosphate dehydrogenase family protein
Potra000545g03872	6.4e-05	0	12300	11.8145	0.005266	0.008329	0.003755	0.003755		1:4:248	AT5G35620	Eukaryotic initiation factor 4E protein	Cap-binding protein, binds to the 5' cap structure of nuclear-encoded mRNAs. Mutant is resistant to potyvirus infection.
Potra005152g25296	8.6e-05	0	31312	15.2386	0.002813	0.00833	0.003745	0.003745		1:2:340
Potra008230g26119	8.4e-05	0	130102	9.36408	0.002776	0.008328	0.003738	0.003738		1:7:103	AT2G32980
Potra002540g19131	4.7e-05	0	1632	8.19167	0.004347	0.008328	0.003737	0.003737		1:1:502	AT2G31140	Peptidase S24/S26A/S26B/S26C family protein
Potra002116g35672	0.000108	0	149372	16.9613	0.003161	0.008331	0.003736	0.003736		1:3:266
Potra008292g33396	0.000104	0	11860	18.1086	0.003059	0.008331	0.003735	0.003735		1:2:292
Potra000626g04769	6.8e-05	0	1490	13.0189	0.006137	0.00833	0.003734	0.003734		1:4:236	AT5G06360	Ribosomal protein S8e family protein
Potra001713g13944	6.2e-05	0	770	12.3727	0.006185	0.008329	0.003733	0.003733		1:4:242	AT5G57490	voltage dependent anion channel 4	Encodes a voltage-dependent anion channel (VDAC: AT3G01280/VDAC1, AT5G67500/VDAC2, AT5G15090/VDAC3, AT5G57490/VDAC4, AT5G15090/VDAC5). VDACs are reported to be porin-type, beta-barrel diffusion pores. They are prominently localized in the outer mitochondrial membrane and are involved in metabolite exchange between the organelle and the cytosol.
Potra001093g09512	6.9e-05	0	1198	12.4506	0.00258	0.008329	0.003733	0.003733		1:2:396	AT1G01510	NAD(P)-binding Rossmann-fold superfamily protein	Encodes a homolog of human CtBP. Mutant has longer and thicker leaves than wild type. Involved in controlling polar cell expansion in the leaf width direction.	miRNA_47-3p	MIR167
Potra000472g02854	7.7e-05	0	14096	12.3326	0.002743	0.008329	0.003728	0.003728		1:2:398	AT4G18260	Cytochrome b561/ferric reductase transmembrane protein family
Potra000353g01324	3.6e-05	0	22150	4.28618	0.003062	0.008327	0.003721	0.003721		1:82:2	AT2G25560	DNAJ heat shock N-terminal domain-containing protein
Potra000422g02196	7e-05	0	5218	10.4498	0.003383	0.008329	0.00372	0.00372		1:1:462	AT2G36670	Eukaryotic aspartyl protease family protein
Potra001034g08723	9.1e-05	0	46568	13.4426	0.003116	0.00833	0.003716	0.003716		1:6:91	AT1G20670	DNA-binding bromodomain-containing protein
Potra000341g01180	6.7e-05	0	6154	11.4069	0.002896	0.008329	0.003716	0.003716		1:5:163	AT3G50690	Leucine-rich repeat (LRR) family protein
Potra003663g22356	0.000137	0	17760	31.5281	0.008958	0.008336	0.003708	0.003708		1:4:130	AT5G39740	ribosomal protein L5 B	Encodes a ribosomal protein RPL5B that is involved in ribosome biogenesis and plays a role in organ size control by promoting cell proliferation and preventing compensation in normal leaf development.
Potra163587g34724	3.9e-05	0	54776	3.82033	0.00373	0.008326	0.003701	0.003701		1:1:608
Potra000547g03906	7.8e-05	0	36848	8.9594	0.003433	0.008328	0.003699	0.003699		1:10:66	AT3G61570	GRIP-related ARF-binding domain-containing protein 1	This gene is predicted to encode a protein that functions as a Golgi apparatus structural component known as a golgin in mammals and yeast. A fluorescently-tagged version of GC3 co-localizes with Golgi markers, and this localization appears to be replicated using the C-terminal (161 aa) portion of the protein.
Potra000429g34973	7.6e-05	0	78866	9.68265	0.002889	0.008328	0.003695	0.003695		1:7:100	AT3G61200	Thioesterase superfamily protein
Potra001373g11733	0.000172	0	7526	37.8354	0.007692	0.008338	0.003682	0.003682		1:3:101	AT1G07840	Sas10/Utp3/C1D family		miRNA_24764-5p	MIR394
Potra001924g15258	6.4e-05	0	56486	9.13241	0.002801	0.008328	0.003676	0.003676		1:5:197	AT5G39510	Vesicle transport v-SNARE family protein	Encodes a member of SNARE gene family. Homologous with yeast VTI1 and is involved in vesicle transport. Mutant alleles such as sgr4/zig are defective in the shoots response to gravity resulting in a zigzag growth pattern of the stem. Involved in protein trafficking to lytic vacuoles. Can conditionally substitute VTI12 in protein storage vacuole trafficking when plants are devoid of VTI12.
Potra000370g01544	0.00015	0	130072	27.5846	0.006249	0.008335	0.003674	0.003674		1:3:173	AT3G26360	Ribosomal protein S21 family protein
Potra000551g03973	4.2e-05	0	14	7.87473	0.005099	0.008328	0.00367	0.00367		1:4:298	AT2G46230	PIN domain-like family protein
Potra000997g08296	4e-05	0	916	6.91598	0.004943	0.008327	0.00367	0.00367		1:4:308	AT5G02530	RNA-binding (RRM/RBD/RNP motifs) family protein		miRNA_543-3p	MIR6456
Potra000851g06885	0.000198	0	433040	31.6769	0.006133	0.008336	0.003668	0.003668		1:3:138	AT3G62120	Class II aaRS and biotin synthetases superfamily protein
Potra002779g19956	0.000181	0	259838	29.3303	0.003125	0.008335	0.003663	0.003663		1:3:160	AT3G01800	Ribosome recycling factor
Potra000834g06695	3.3e-05	0	568	4.40677	0.003046	0.008327	0.003658	0.003658		1:1:591	AT3G03860	APR-like 5	Encodes a protein disulfide isomerase-like (PDIL) protein, a member of a multigene family within the thioredoxin (TRX) superfamily. This protein also belongs to the adenosine 5'-phosphosulfate reductase-like (APRL) group.
Potra003733g22623	6.4e-05	0	2810	11.4615	0.002571	0.008329	0.003657	0.003657		1:2:412	AT4G11600	glutathione peroxidase 6	Encodes glutathione peroxidase.
Potra003323g21351	0.00011	0	329468	15.8018	0.002378	0.008331	0.003655	0.003655		1:2:332	AT3G27000	actin related protein 2	encodes a protein whose sequence is similar to actin-related proteins (ARPs) in other organisms. its transcript level is down regulated by light and is expressed in very low levels in all organs examined.
Potra001284g11081	7.8e-05	0	13292	11.0021	0.003203	0.008329	0.003647	0.003647		1:11:51	AT3G13224	RNA-binding (RRM/RBD/RNP motifs) family protein
Potra000754g05941	4.8e-05	0	182	8.40627	0.004562	0.008328	0.003643	0.003643		1:9:84	AT4G31300	N-terminal nucleophile aminohydrolases (Ntn hydrolases) superfamily protein	Encodes 20S proteasome subunit PBA1 (PBA1). PBA1 acts as a plant caspase-3-like enzyme.
Potra001652g31065	8e-05	0	6172	13.5189	0.002845	0.00833	0.003629	0.003629		1:2:377	AT5G22930	Protein of unknown function (DUF1635)
Potra001118g09879	5.1e-05	0	14196	7.91735	0.0028	0.008328	0.003625	0.003625		1:14:38	AT1G67785
Potra001396g11871	6.2e-05	0	121356	6.91392	0.003125	0.008327	0.003623	0.003623		1:1:528	AT5G20090	Uncharacterised protein family (UPF0041)
Potra001515g12627	0.000115	0	257842	13.6774	0.002767	0.00833	0.003616	0.003616		1:1:423	AT1G54115	cation calcium exchanger 4	Involved in cation (Na and K) homeostasis.
Potra010375g26577	0.000117	0	250674	13.5684	0.00351	0.00833	0.003613	0.003613		1:9:58	AT3G47490	HNH endonuclease
Potra000586g04374	4.9e-05	0	27478	5.65543	0.003331	0.008327	0.003611	0.003611		1:6:151	AT3G43810	calmodulin 7	EF hand domain protein encodes a calmodulin. Can functionally complement a yeast CaM mutant.
Potra009540g26380	7.9e-05	0	55886	12.4829	0.003096	0.008329	0.003609	0.003609		1:3:344	AT3G61710	AUTOPHAGY 6	Encodes autophagy protein 6 (ATG6), required for pollen germination and plant development.
Potra002494g18844	0.00017	0	30326	35.092	0.005867	0.008337	0.003602	0.003602		1:3:114
Potra001270g10979	9.9e-05	0	70510	16.984	0.002891	0.008331	0.0036	0.0036		1:2:313	AT4G12250	UDP-D-glucuronate 4-epimerase 5	UDP-D-glucuronate 4-epimerase
Potra003614g22177	0.000236	0	891712	37.9596	0.004997	0.008338	0.003597	0.003597		1:3:99	AT1G47278
Potra177143g27937	9.8e-05	0	92072	15.3971	0.002737	0.00833	0.003597	0.003597		1:2:337	AT1G65060	4-coumarate:CoA ligase 3	encodes an isoform of 4-coumarate:CoA ligase (4CL), which is involved in the last step of the general phenylpropanoid pathway. mRNA levels are not induced in response to wounding or to fungal infection by P. parasitica. mRNA is expressed in flowers, to a lesser degree in mature leaves and siliques and marginally in seedling roots and bolting stems of mature plants. The catalytic efficiency was in…
Potra002596g19503	4.4e-05	0	9522	6.39615	0.002991	0.008327	0.003593	0.003593		1:1:539	AT5G63520
Potra002261g17352	7.2e-05	0	38036	10.8471	0.003008	0.008329	0.003587	0.003587		1:49:4	AT4G32760	ENTH/VHS/GAT family protein
Potra000409g01997	0.000235	0	140752	35.4105	0.002999	0.008337	0.003586	0.003586		1:8:8	AT4G17140	pleckstrin homology (PH) domain-containing protein
Potra000354g01366	0.000107	0	44452	19.0119	0.003083	0.008332	0.003585	0.003585		1:3:250	AT3G54640	tryptophan synthase alpha chain	Catalyzes the conversion of indole-3-glycerolphosphate to indole, the penultimate reaction in the biosynthesis of tryptophan. Functions as a heterocomplex with tryptophan synthase beta subunit (TSA2).
Potra000337g32162	0.000169	0	80260	21.6108	0.003583	0.008333	0.003584	0.003584		1:9:28	AT2G42310
Potra001166g10114	6.9e-05	0	68742	10.0406	0.002794	0.008329	0.003564	0.003564		1:6:110	AT2G05810	ARM repeat superfamily protein
Potra154538g30910	3.6e-05	0	2480	5.96157	0.004433	0.008327	0.003563	0.003563		1:4:326
Potra000649g04982	6.3e-05	0	2640	13.0034	0.007161	0.00833	0.003558	0.003558		1:4:237	AT5G64140	ribosomal protein S28	Encodes a putative ribosomal protein S28.
Potra003974g23905	6.7e-05	0	40302	8.25703	0.003529	0.008328	0.003555	0.003555		1:62:3	AT5G01470	S-adenosyl-L-methionine-dependent methyltransferases superfamily protein
Potra001042g08813	7.9e-05	0	122780	9.55791	0.005351	0.008328	0.003544	0.003544	N4	1:4:276	AT1G13450	Homeodomain-like superfamily protein	Encodes GT-1, a plant transcription factor that binds to one of the cis-acting elements, BoxII, which resides within the upstream promoter region of light-responsive genes. GT-1 was assumed to act as a molecular switch modulated through Ca(2+)-dependent phosphorylation/dephosphorylation in response to light signals.
Potra001511g12600	4e-05	0	116	7.85604	0.005567	0.008328	0.003536	0.003536		1:4:299	AT2G19080	metaxin-related
Potra000415g02078	5.3e-05	0	1406	9.76004	0.005383	0.008328	0.003522	0.003522		1:4:272	AT1G31817	Ribosomal L18p/L5e family protein
Potra002478g18746	0.000108	0	63898	16.3116	0.00247	0.008331	0.00352	0.00352		1:2:322	AT2G30910	actin-related protein C1A
Potra000544g03838	0.000239	0	774168	37.0254	0.002727	0.008338	0.003519	0.003519		1:8:4	AT1G03060	Beige/BEACH domain ;WD domain, G-beta repeat protein	Encodes a WD/BEACH domain protein involved in cell morphogenesis.	miRNA_3886-3p,miRNA_26350-3p	MIR393,MIR393
Potra000952g07817	0.000128	0	23060	27.4235	0.007431	0.008335	0.003518	0.003518		1:3:176	AT3G02220
Potra000448g02510	0.000124	0	52270	19.1595	0.005455	0.008332	0.003515	0.003515		1:4:194	AT5G56680	Class II aminoacyl-tRNA and biotin synthetases superfamily protein	Encodes a putative cytosolic asparaginyl-tRNA synthetase.
Potra000991g08206	0.000164	0	399040	23.5102	0.004698	0.008333	0.003509	0.003509		1:11:13	AT4G31180	Class II aminoacyl-tRNA and biotin synthetases superfamily protein
Potra003261g21152	8.5e-05	0	400	20.3404	0.008186	0.008332	0.003506	0.003506		1:4:190	AT3G03773	HSP20-like chaperones superfamily protein
Potra001826g14718	6.7e-05	0	128222	7.77515	0.002591	0.008328	0.003501	0.003501		1:1:512	AT4G11690	Pentatricopeptide repeat (PPR-like) superfamily protein
Potra003618g22186	4.3e-05	0	50232	5.85471	0.00276	0.008327	0.0035	0.0035		1:1:552	AT1G04840	Tetratricopeptide repeat (TPR)-like superfamily protein
Potra000611g33055	8.2e-05	0	648	14.5836	0.003044	0.00833	0.003495	0.003495		1:2:357	AT2G37035
Potra003490g21817	5.3e-05	0	198	9.79286	0.002903	0.008328	0.003491	0.003491		1:2:442	AT5G08139	RING/U-box superfamily protein
Potra003174g20896	5.7e-05	0	40204	7.92999	0.002639	0.008328	0.003491	0.003491		1:2:483	AT2G44200	CBF1-interacting co-repressor CIR, N-terminal;Pre-mRNA splicing factor
Potra000979g08094	3.3e-05	0	2190	5.04929	0.003174	0.008327	0.003488	0.003488		1:1:572	AT2G42210	Mitochondrial import inner membrane translocase subunit Tim17/Tim22/Tim23 family protein	Homologous to pea OEP16 and barley pPORA (OEP16), a member of Arabidopsis OEP16 family.
Potra003690g22454	0.000111	0	200	25.6533	0.007562	0.008334	0.003482	0.003482		1:3:191	AT5G64670	Ribosomal protein L18e/L15 superfamily protein
Potra000949g07773	0.000145	0	191536	20.4895	0.002851	0.008332	0.00348	0.00348		1:2:267	AT5G18200	UTP:galactose-1-phosphate uridylyltransferases;ribose-5-phosphate adenylyltransferases	encodes an adenylyltransferase
Potra003790g22870	0.000118	0	142878	13.3353	0.003093	0.00833	0.003472	0.003472		1:10:36	AT1G05500	Calcium-dependent lipid-binding (CaLB domain) family protein	Encodes a endomembrane-localized synaptotagmin. Synaptotagmin family proteins are calcium sensors that regulate exocytosis in mammalian cells.
Potra002074g16167	0.000149	0	87986	22.7957	0.003073	0.008333	0.00347	0.00347		1:2:240	AT1G17080	Ribosomal protein L18ae family
Potra000561g04068	6.5e-05	0	87174	8.4075	0.002716	0.008328	0.003459	0.003459		1:1:496	AT4G32900	Peptidyl-tRNA hydrolase II (PTH2) family protein
Potra000632g04825	0.00024	0	267626	37.8982	0.006642	0.008338	0.003456	0.003456		1:3:100	AT1G31860	histidine biosynthesis bifunctional protein (HISIE)	encodes a bifunctional protein that has phosphoribosyl-ATP pyrophosphohydrolase (PRA-PH) and phosphoribosyl-AMP cyclohydrolase (PRA-CH) activities.
Potra002913g20292	8.8e-05	0	133368	10.1903	0.002734	0.008329	0.003456	0.003456		1:1:465	AT1G19360	Nucleotide-diphospho-sugar transferase family protein	Encodes an arabinosyltransferase that modifies extensin proteins in root hair cells.
Potra001086g09419	9.4e-05	0	56502	12.6878	0.004751	0.008329	0.003451	0.003451		1:4:239	AT5G45620	Proteasome component (PCI) domain protein		miRNA_163-5p,miRNA_20940-5p	MIR156,MIR156
Potra161549g26946	6e-05	0	194	13.139	0.00692	0.00833	0.003445	0.003445		1:4:235	AT3G07590	Small nuclear ribonucleoprotein family protein
Potra001158g10051	7.9e-05	0	1388	18.3	0.007519	0.008331	0.003439	0.003439		1:4:199	AT4G16720	Ribosomal protein L23/L15e family protein
Potra001475g30846	0.000219	0	295526	30.9738	0.003584	0.008336	0.003436	0.003436		1:9:9	AT3G59840
Potra194140g28931	8.3e-05	0	13854	11.9491	0.002836	0.008329	0.003436	0.003436		1:8:82	AT5G19010	mitogen-activated protein kinase 16	member of MAP Kinase
Potra185431g28369	0.000122	0	34490	18.9112	0.002913	0.008332	0.003434	0.003434		1:8:46	AT5G25450	Cytochrome bd ubiquinol oxidase, 14kDa subunit
Potra001088g09458	0.000129	0	268	29.5054	0.007849	0.008335	0.00343	0.00343		1:3:154	AT1G18800	NAP1-related protein 2	Double nrp1-1 nrp2-1 mutants show arrest of cell cycle progression at G2/M and disordered cellular organization occurred in root tips. Localize in the nucleus and can form homomeric and heteromeric protein complexes with NRP1. Bind histones Histone2A and Histone2B and associate with chromatin in vivo.
Potra001197g10352	0.000113	0	85092	17.4774	0.002483	0.008331	0.003428	0.003428		1:7:61	AT3G58560	DNAse I-like superfamily protein
Potra002082g16224	3.4e-05	0	324	5.41699	0.003451	0.008327	0.003428	0.003428		1:1:563	AT3G07950	rhomboid protein-related
Potra002596g19506	5.6e-05	0	2404	9.37524	0.002886	0.008328	0.003426	0.003426		1:2:451	AT4G24940	SUMO-activating enzyme 1A	Encodes one of the two subunits of the SUMO activation enzyme required during sumolation. Sumolation is a post-translational protein modification process similar to ubiquitination during which a polypeptide (SUMO) is covalently attached to a target protein.
Potra000675g05233	0.000196	0	219398	25.9886	0.0026	0.008334	0.003422	0.003422		1:2:207	AT1G77710
Potra000837g06731	0.000176	0	417426	29.8708	0.00593	0.008335	0.003415	0.003415		1:3:151	AT5G04040	Patatin-like phospholipase family protein	Encodes a triacylglycerol lipase that is involved in storage lipid breakdown during seed germination. The mutant plant exhibits a much slower rate of postgerminative growth than the wild type.
Potra000829g06644	3.2e-05	0	894	4.70159	0.002942	0.008327	0.003415	0.003415		1:1:583	AT5G09630	LisH/CRA/RING-U-box domains-containing protein
Potra000971g08015	4e-05	0	2020	5.62	0.00276	0.008327	0.003415	0.003415		1:6:152
Potra001986g31568	9.4e-05	0	15536	16.5241	0.002806	0.008331	0.003411	0.003411		1:2:318
Potra000562g04085	0.000127	0	10126	22.4506	0.003295	0.008333	0.003407	0.003407		1:5:81	AT3G06480	DEAD box RNA helicase family protein
Potra000995g08255	3.2e-05	0	0	5.28806	0.004324	0.008327	0.003399	0.003399		1:4:333	AT1G07750	RmlC-like cupins superfamily protein
Potra003819g22979	4.4e-05	0	5832	6.23832	0.003286	0.008327	0.003386	0.003386		1:1:547	AT5G14105
Potra001141g09969	9.4e-05	0	98414	12.5018	0.00292	0.008329	0.003384	0.003384		1:5:148	AT3G14470	NB-ARC domain-containing disease resistance protein
Potra000524g03573	0.000116	0	145366	15.9045	0.003368	0.008331	0.003382	0.003382		1:49:1	AT1G52290	Protein kinase superfamily protein	Encodes a member of the proline-rich extensin-like receptor kinase (PERK) family. This family consists of 15 predicted receptor kinases (PMID: 15653807).
Potra002295g17551	7.5e-05	0	29538	11.2109	0.002448	0.008329	0.003382	0.003382		1:2:416	AT1G68370	Chaperone DnaJ-domain superfamily protein	DnaJ-like protein with homology to coiled coils found in cytoskeleton-interacting proteins.
Potra000556g04017	6e-05	0	6742	9.83468	0.002386	0.008328	0.003382	0.003382		1:2:441	AT2G38670	phosphorylethanolamine cytidylyltransferase 1	Encodes a mitochondrial ethanolamine-phosphate cytidylyltransferase, involved in phosphatidylethanolamine (PE) biosynthesis.
Potra001651g13544	0.000172	0	11584	37.5044	0.007042	0.008338	0.003381	0.003381		1:3:102	AT2G34480	Ribosomal protein L18ae/LX family protein
Potra003218g32127	0.000123	0	6614	27.4985	0.006214	0.008335	0.003379	0.003379		1:3:175	AT1G23410	Ribosomal protein S27a / Ubiquitin family protein
Potra000760g06006	0.000116	0	194884	16.4465	0.002563	0.008331	0.003378	0.003378		1:8:58	AT3G13670	Protein kinase family protein
Potra180424g28099	6.4e-05	0	62604	6.17877	0.003151	0.008327	0.003372	0.003372		1:9:103	AT5G65940	beta-hydroxyisobutyryl-CoA hydrolase 1	hydrolyzes beta-hydroxyisobutyryl-CoA
Potra000554g03994	6.6e-05	0	12022	10.7462	0.002385	0.008329	0.003371	0.003371		1:2:427	AT5G05480	Peptide-N4-(N-acetyl-beta-glucosaminyl)asparagine amidase A protein
Potra000902g07321	3.2e-05	0	5208	4.83591	0.004381	0.008327	0.003364	0.003364		1:4:339	AT2G41830	Uncharacterized protein
Potra001942g15367	0.000117	0	61504	19.4262	0.00256	0.008332	0.00336	0.00336		1:2:276	AT5G65700	Leucine-rich receptor-like protein kinase family protein	Encodes a CLAVATA1-related receptor kinase-like protein required for both shoot and flower meristem function. Very similar to BAM2,with more than 85% a.a. identity. It has a broad expression pattern and is involved in vascular strand development in the leaf, control of leaf shape, size and symmetry, male gametophyte development and ovule specification and function. Anthers of double mutants (bam1…
Potra000923g07470	5e-05	0	11812	8.67251	0.002405	0.008328	0.003359	0.003359		1:7:107	AT5G05610	alfin-like 1	Encodes a member of the Alfin1-like family of nuclear-localized PHD (plant homeodomain) domain containing proteins. All AL proteins except AL3 bind to di- or trimethylated histone H3 (H3K4me3/2). Members of this family include: AT5G05610 (AL1), AT3G11200 (AL2), AT3G42790 (AL3), AT5G26210 (AL4), AT5G20510 (AL5), AT2G02470 (AL6), AT1G14510 (AL7).	miRNA_23495-5p	MIR166
Potra001149g10008	3.5e-05	0	982	5.45845	0.002611	0.008327	0.003359	0.003359		1:1:562	AT2G36900	membrin 11	member of Membrin Gene Family
Potra004063g24415	0.000122	0	151494	19.272	0.004857	0.008332	0.003354	0.003354	N4	1:4:193	AT3G22300	ribosomal protein S10	Nuclear-encoded gene for mitochondrial ribosomal small subunit protein S10
Potra002493g18835	8e-05	0	19942	12.8182	0.002664	0.008329	0.003343	0.003343		1:7:88	AT2G29760	Tetratricopeptide repeat (TPR)-like superfamily protein	Encodes a chloroplast RNA editing factor.
Potra003086g20708	8.1e-05	0	2510	14.2104	0.002525	0.00833	0.003341	0.003341	N5	1:2:364	AT2G40620	Basic-leucine zipper (bZIP) transcription factor family protein
Potra003545g21975	0.00018	0	236648	31.4909	0.00453	0.008336	0.003337	0.003337		1:3:140	AT5G16790	Tho complex subunit 7/Mft1p	Encodes a component of the putative Arabidopsis THO/TREX complex: THO1 or HPR1 (At5g09860), THO2 (At1g24706), THO3 or TEX1 (At5g56130), THO5 (At5g42920, At1g45233), THO6 (At2g19430), and THO7 (At5g16790, At3g02950). THO/TREX complexes in animals have been implicated in the transport of mRNA precursors. Mutants of THO3/TEX1, THO1, THO6 accumulate reduced amount of small interfering (si)RNA, sugges…
Potra000893g07242	0.000154	0	189844	27.5997	0.005458	0.008335	0.003335	0.003335		1:3:171	AT3G18760	Translation elongation factor EF1B/ribosomal protein S6 family protein
Potra001964g15504	4.7e-05	0	1280	8.03552	0.002772	0.008328	0.003326	0.003326		1:6:134	AT5G10060	ENTH/VHS family protein
Potra001549g12835	0.000162	0	33684	28.4746	0.002981	0.008335	0.003324	0.003324		1:5:50	AT4G03550	glucan synthase-like 5	Encodes a callose synthase that is required for wound and papillary callose formation in response to fungal pathogens Erysiphe and Blumeria. Mutants are resistant to P. parasitica and exhibit an exaggerated PR1 response.Contributes to PAMP-induced basal defense.	miRNA_23076-3p	MIR1444
Potra002613g31973	3.3e-05	0	0	5.50025	0.00407	0.008327	0.003312	0.003312		1:1:561
Potra000506g03297	8.1e-05	0	72686	10.562	0.003047	0.008329	0.003311	0.003311		1:82:1	AT1G12310	Calcium-binding EF-hand family protein
Potra004135g24588	0.00017	0	1460	36.9263	0.007238	0.008338	0.003306	0.003306		1:3:106	AT1G80750	Ribosomal protein L30/L7 family protein
Potra001301g11199	0.000122	0	309600	17.5375	0.002238	0.008331	0.003293	0.003293		1:2:303	AT4G10810
Potra003072g20673	0.000218	0	276366	31.9639	0.002817	0.008336	0.003287	0.003287		1:8:12	AT2G25660	embryo defective 2410
Potra000691g05366	6.9e-05	0	39286	8.84641	0.002865	0.008328	0.003286	0.003286		1:18:22	AT5G24400	NagB/RpiA/CoA transferase-like superfamily protein	Encodes a protein with 6-phosphoglucunolactonase activity that localizes to the chloroplasts and the peroxisome. However, mutant phenotypes observed in pgl3 mutant plants can be complemented with a chloroplast-targeted version of the protein. PGL3 likely functions in the oxidative branch of the pentose phosphate pathway. pgl3 mutant phenotypes suggest that it is important in pathogen defense and …
Potra001788g14523	0.000111	0	176208	16.176	0.002206	0.008331	0.00328	0.00328		1:2:323	AT3G47590	alpha/beta-Hydrolases superfamily protein
Potra000747g05889	0.000107	0	64336	16.384	0.002364	0.008331	0.003278	0.003278		1:25:7	AT1G67300	Major facilitator superfamily protein
Potra002402g18272	8e-05	0	79254	8.78576	0.004138	0.008328	0.003278	0.003278		1:4:286	AT1G78300	general regulatory factor 2	G-box binding factor GF14 omega encoding a 14-3-3 protein
Potra000792g06266	0.000115	0	94472	15.8496	0.002426	0.008331	0.003275	0.003275		1:2:330	AT3G15040	Protein of unknown function, DUF584
Potra000487g03032	9e-05	0	73240	13.0429	0.002371	0.00833	0.003267	0.003267		1:65:1	AT1G79090
Potra002276g17454	0.000147	0	68326	25.254	0.002555	0.008334	0.003255	0.003255		1:5:72	AT3G52250	Duplicated homeodomain-like superfamily protein	Encodes a protein with a putative role in mRNA splicing.
Potra002404g18293	0.000108	0	21674	18.909	0.002902	0.008332	0.003253	0.003253		1:2:282	AT4G35460	NADPH-dependent thioredoxin reductase B	NADPH-dependent thioredoxin reductase 1 (NTR1. Similar to E.coli NTR and has conserved NADPH binding domains.
Potra002641g19635	2.5e-05	0	0	3.41376	0.003486	0.008326	0.003253	0.003253		1:1:620	AT1G19600	pfkB-like carbohydrate kinase family protein
Potra001872g14963	9.9e-05	0	478	23.4125	0.007625	0.008333	0.003239	0.003239		1:4:177	AT4G27090	Ribosomal protein L14
Potra000919g07456	0.000161	0	375656	21.9169	0.002772	0.008333	0.003235	0.003235		1:14:2	AT4G39400	Leucine-rich receptor-like protein kinase family protein	Encodes a plasma membrane localized leucine-rich repeat receptor kinase involved in brassinosteroid signal transduction. BRI1 ligand is brassinolide which binds at the extracellular domain. Binding results in phosphorylation of the kinase domain which activates the BRI1 protein leading to BR responses. Residue T-1049 and either S-1044 or T-1045 were essential for kinase function in vitro and norm…
Potra000474g02876	3.3e-05	0	300	5.20465	0.003621	0.008327	0.00323	0.00323		1:1:565	AT2G27020	20S proteasome alpha subunit G1	Encodes 20S proteasome alpha 7 subunit PAG1.
Potra168469g27371	3.4e-05	0	26582	3.94039	0.002429	0.008326	0.00323	0.00323		1:1:607	AT4G18800	RAB GTPase homolog A1D	Encodes RabA1d, a member of the RabA subfamily of small Rab GTPases.
Potra000857g06936	0.000133	0	218192	16.6805	0.002504	0.008331	0.003228	0.003228		1:10:23	AT5G10320
Potra001179g10222	0.000169	0	515268	19.3739	0.002521	0.008332	0.003224	0.003224		1:17:6	AT1G80480	plastid transcriptionally active 17
Potra001574g13033	6.2e-05	0	2408	9.78978	0.002635	0.008328	0.003217	0.003217		1:6:114	AT2G26210	Ankyrin repeat family protein
Potra001445g12168	4.1e-05	0	3942	5.9377	0.002697	0.008327	0.003214	0.003214		1:6:150	AT3G05010	Protein of unknown function, transmembrane-40	Encodes a candidate G-protein Coupled Receptor that is involved in the regulation of root growth by bacterial N-acyl-homoserine lactones (AHLs) and plays a role in mediating interactions between plants and microbes.
Potra002340g17874	8.5e-05	0	2552	13.7746	0.003072	0.00833	0.003212	0.003212		1:2:372	AT3G60850
Potra000449g02522	0.00011	0	46982	17.1036	0.002519	0.008331	0.003209	0.003209		1:2:310	AT3G06410	Zinc finger C-x8-C-x5-C-x3-H type family protein
Potra004844g25194	5.8e-05	0	6038	9.48096	0.002251	0.008328	0.003209	0.003209		1:2:449
Potra001648g13508	0.000156	0	109536	23.6829	0.004009	0.008333	0.003205	0.003205		1:9:23	AT5G04780	Pentatricopeptide repeat (PPR) superfamily protein
Potra000518g03456	6.6e-05	0	422	14.129	0.006361	0.00833	0.003205	0.003205		1:4:228	AT5G20060	alpha/beta-Hydrolases superfamily protein
Potra001993g15674	0.000156	0	80210	31.0202	0.004874	0.008336	0.003204	0.003204		1:3:145	AT1G16870	mitochondrial 28S ribosomal protein S29-related
Potra002379g18118	0.000137	0	71046	15.9449	0.002895	0.008331	0.003201	0.003201		1:11:28	AT1G13440	glyceraldehyde-3-phosphate dehydrogenase C2
Potra000578g04324	9.6e-05	0	5176	16.925	0.002609	0.008331	0.003199	0.003199		1:5:115	AT1G02890	AAA-type ATPase family protein
Potra000861g06968	5.7e-05	0	55780	7.4522	0.002621	0.008328	0.003199	0.003199		1:7:120	AT5G17840	DnaJ/Hsp40 cysteine-rich domain superfamily protein
Potra003411g21585	7.8e-05	0	37296	12.4825	0.002176	0.008329	0.003195	0.003195		1:3:345	AT4G32400	Mitochondrial substrate carrier family protein	Encodes a plastidial nucleotide uniport carrier protein required to export newly synthesized adenylates into the cytosol.
Potra001831g14742	8.6e-05	0	103228	11.6544	0.002135	0.008329	0.003195	0.003195		1:2:405	AT1G52140
Potra004178g24663	0.000178	0	315676	28.1234	0.002316	0.008335	0.003181	0.003181		1:18:1	AT5G58950	Protein kinase superfamily protein
Potra001448g12191	0.000136	0	26808	28.3805	0.0066	0.008335	0.003175	0.003175		1:4:157	AT3G01820	P-loop containing nucleoside triphosphate hydrolases superfamily protein
Potra009704g26412	0.000111	0	126492	14.0122	0.002436	0.00833	0.003175	0.003175		1:7:82	AT2G14045
Potra006859g25840	3.7e-05	0	304	5.51164	0.002859	0.008327	0.003174	0.003174		1:1:559	AT4G18930	RNA ligase/cyclic nucleotide phosphodiesterase family protein
Potra001344g11548	5.6e-05	0	1448	9.06282	0.002679	0.008328	0.003172	0.003172		1:6:122	AT5G16550
Potra001776g31255	0.000137	0	95258	20.1912	0.002732	0.008332	0.00317	0.00317		1:2:268	AT4G26550	Got1/Sft2-like vescicle transport protein family
Potra001224g10547	0.000109	0	97054	14.9847	0.002177	0.00833	0.00317	0.00317		1:7:73	AT1G31340	related to ubiquitin 1	Encodes a ubiquitin-related protein that is conjugated to target proteins by neddylation. It has been shown to be conjugated to the cullin AtCUL1. The RUB-conjugation pathway has been implicated in in auxin response.
Potra000526g03599	3.4e-05	0	792	4.38563	0.002761	0.008327	0.003168	0.003168		1:1:592	AT4G04210	plant UBX domain containing protein 4	Arabidopsis thaliana CDC48-interacting UBX-domain protein (PUX4)
Potra002432g18456	2.6e-05	0	0	4.10527	0.004342	0.008326	0.003163	0.003163		1:1:599	AT2G44620	mitochondrial acyl carrier protein 1	Encodes a member of the mitochondrial acyl carrier protein (ACP) family. As part of the mitochondrial matrix, it is likely to be involved in fatty acid or lipoic acid biogenesis. Its acylated form is predominantly present in the mitochondrial membrane while the non-acylated form is soluble.
Potra199872g29451	9.7e-05	0	47364	18.2341	0.005793	0.008331	0.003151	0.003151		1:3:256	AT3G01790	Ribosomal protein L13 family protein
Potra003398g21555	4e-05	0	3776	5.48157	0.00254	0.008327	0.003149	0.003149		1:63:2	AT2G20740	Tetraspanin family protein
Potra000564g04118	0.000145	0	112626	25.4521	0.003897	0.008334	0.003147	0.003147		1:3:194	AT2G47580	spliceosomal protein U1A	encodes spliceosomal protein U1A
Potra001334g11462	3.5e-05	0	4334	4.95772	0.002874	0.008327	0.003141	0.003141		1:1:575	AT2G42880	MAP kinase 20	member of MAP Kinase
Potra000381g01691	5.3e-05	0	24	11.075	0.005859	0.008329	0.00314	0.00314	N4	1:4:259	AT5G14440	Surfeit locus protein 2 (SURF2)
Potra000990g08193	0.000202	0	33552	44.4405	0.005643	0.00834	0.003139	0.003139		1:3:68	AT3G07050	GTP-binding family protein	Arabidopsis NSN1 encodes a nucleolar GTP- binding protein and is required for maintenance of inflorescence meristem identity and floral organ development.
Potra003434g21656	0.000168	0	280146	23.7711	0.002536	0.008333	0.003122	0.003122		1:17:3	AT2G20280	Zinc finger C-x8-C-x5-C-x3-H type family protein
Potra002057g16047	5e-05	0	532	9.28999	0.00526	0.008328	0.003122	0.003122		1:4:281	AT4G31700	ribosomal protein S6	Encodes a putative ribosomal protein S6 (rps6a). RPS6A and RPS6B are fully redundant and essential during gametogenesis.
Potra000450g02539	6.9e-05	0	51936	9.90579	0.002588	0.008328	0.003117	0.003117		1:5:184	AT1G18950	DDT domain superfamily
Potra000548g03935	0.000121	0	4200	21.1323	0.003021	0.008332	0.003115	0.003115		1:5:92	AT5G08450		Component of histone-deacetylase complexes. Interacts with HDA6 and HDA19 and facilitates histone deacetylation. Several salt-inducible genes are de-repressed in hdc1 mutants. Mutants are hypersensitive to ABA during germination, grow less and flower later than wildtype. HDC1-overexpressing plants display opposite phenotypes.
Potra003473g21779	0.000147	0	134184	18.0678	0.002495	0.008331	0.003114	0.003114		1:17:7	AT5G50110	S-adenosyl-L-methionine-dependent methyltransferases superfamily protein
Potra189528g28695	7.5e-05	0	2128	13.3759	0.002547	0.00833	0.003111	0.003111		1:2:381	AT1G28690	Tetratricopeptide repeat (TPR)-like superfamily protein
Potra139821g26616	6.9e-05	0	31964	8.22228	0.002699	0.008328	0.003108	0.003108		1:6:130	AT4G02080	secretion-associated RAS super family 2	A member of ARF-like GTPase family. A thaliana has 21 members, in two subfamilies, ARF and ARF-like (ARL) GTPases.
Potra002826g20069	0.000121	0	87122	21.2407	0.005289	0.008332	0.003107	0.003107		1:3:227	AT1G25260	Ribosomal protein L10 family protein
Potra003005g20511	7.9e-05	0	7232	13.5151	0.002347	0.00833	0.003099	0.003099		1:2:378	AT1G01840
Potra001116g09816	0.000118	0	30504	24.2404	0.006914	0.008333	0.003097	0.003097		1:4:171	AT3G57290	eukaryotic translation initiation factor 3E	Encodes a protein that is found in not only the eif3 complex but also in association with subunits of the COP9 signalosome. eIF3e appears to be subjected to proteasome-dependent degradation that requires the PCI domain of eIF3e. The level of eIF3e present in cells appears to affect the rate of translation.
Potra001112g09758	0.000173	0	340772	20.0034	0.00253	0.008332	0.003092	0.003092		1:54:1	AT2G02760	ubiquiting-conjugating enzyme 2	ubiquitin conjugating enzyme UBC2. Homolog of the yeast RAD6 gene.
Potra000161g00581	5.7e-05	0	9082	10.0534	0.005278	0.008329	0.00309	0.00309		1:4:271	AT1G77000	RNI-like superfamily protein	AtSKP2;2 is a homolog of human SKP2, the human F-box protein that recruits E2F1. Contains an F-box motif at the N-terminal region and a C-terminal Leu-rich repeat domain. Forms part of an E3-ubiquitin-ligase SCF (Skp1, cullin, F-box) complex and recruits phosphorylated AtE2Fc, a transcriptional factor that might play a role in cell division and during the transition from skotomorphogenesis to pho…
Potra002398g18253	4e-05	0	7398	5.50158	0.002485	0.008327	0.003089	0.003089		1:1:560	AT5G20120
Potra003793g22880	0.000162	0	124964	22.9521	0.002527	0.008333	0.003087	0.003087		1:2:238	AT2G45060	Uncharacterised conserved protein UCP022280
Potra004072g24435	0.000129	0	89412	20.1141	0.002408	0.008332	0.003086	0.003086		1:2:270	AT1G22450	cytochrome C oxidase 6B	subunit 6b of cytochrome c oxidase
Potra001452g12210	5.3e-05	0	1300	9.26127	0.004511	0.008328	0.003083	0.003083		1:4:283	AT5G12320	ankyrin repeat family protein
Potra004010g24174	0.000117	0	100064	15.8269	0.002395	0.008331	0.00308	0.00308		1:7:67	AT5G63220
Potra003356g21436	8.3e-05	0	13988	11.9882	0.003559	0.008329	0.003078	0.003078		1:9:65
Potra000822g06557	4.4e-05	0	3086	4.96516	0.002759	0.008327	0.003073	0.003073		1:6:160	AT1G62640	3-ketoacyl-acyl carrier protein synthase III	3-ketoacyl-acyl carrier protein synthase III (KAS III)
Potra000585g04370	5.4e-05	0	61054	6.26392	0.002439	0.008327	0.003071	0.003071		1:7:126	AT1G64980	Nucleotide-diphospho-sugar transferases superfamily protein	Encodes a putative nucleotide-diphospho-sugar transferase required for pollen germination and tube growth.
Potra001047g08903	7.4e-05	0	1036	14.7948	0.005283	0.00833	0.003062	0.003062		1:4:223	AT4G00100	ribosomal protein S13A	Encodes a cytoplasmic ribosomal protein S13 homologue involved in early leaf development
Potra002454g18589	3.7e-05	0	592	5.30962	0.003282	0.008327	0.00306	0.00306		1:1:564	AT5G58720	smr (Small MutS Related) domain-containing protein		miRNA_23860-5p	MIR1448
Potra002412g18344	0.000182	0	14392	39.2842	0.006231	0.008339	0.003056	0.003056		1:3:91	AT3G10530	Transducin/WD40 repeat-like superfamily protein
Potra000649g04996	4.6e-05	0	574	8.3944	0.004251	0.008328	0.003052	0.003052		1:4:293	AT4G32605	Mitochondrial glycoprotein family protein		miRNA_27254-3p	MIR396
Potra005617g25444	6.3e-05	0	1986	10.9234	0.00221	0.008329	0.003048	0.003048		1:2:424	AT1G16570	UDP-Glycosyltransferase superfamily protein
Potra001647g35744	3.5e-05	0	10446	5.12379	0.003174	0.008327	0.003043	0.003043		1:1:569
Potra002524g19047	0.000254	0	188876	40.6281	0.002516	0.008339	0.003042	0.003042		1:8:3	AT1G55860	ubiquitin-protein ligase 1	encodes a ubiquitin-protein ligase containing a HECT domain. There are six other HECT-domain UPLs in Arabidopsis.
Potra002113g16409	0.000179	0	118240	28.0786	0.002364	0.008335	0.003042	0.003042		1:8:19	AT3G59770	sacI homology domain-containing protein / WW domain-containing protein	Encodes a phosphoinositide phosphatase. The sac9 null mutant accumulates elevated levels of PtdIns(4,5)P2 and Ins(1,4,5)P3. The mutant plants have characteristics of constitutive stress responses.
Potra004546g25053	5.8e-05	0	60022	7.7724	0.002357	0.008328	0.003039	0.003039		1:2:490	AT1G79450	ALA-interacting subunit 5
Potra001362g11652	2.9e-05	0	11880	3.34986	0.002711	0.008326	0.003038	0.003038		1:1:623	AT1G77405	Pentatricopeptide repeat (PPR) superfamily protein
Potra003392g21536	6.1e-05	0	16950	9.68856	0.002123	0.008328	0.003037	0.003037		1:11:57	AT5G20350	Ankyrin repeat family protein with DHHC zinc finger domain	Encodes a protein containing ankyrin and DHHC-CRD domain. Acts to restrict the size of the swelling that forms at the beginning of root hair cell growth, possibly by a mechanism that requires RHD1. Mutant displays defects in both root hair and pollen tube growth.
Potra004018g24268	6.9e-05	0	56774	8.61819	0.002791	0.008328	0.003029	0.003029		1:2:469	AT5G47310	PPPDE putative thiol peptidase family protein
Potra001557g12892	7.5e-05	0	18750	10.6077	0.002557	0.008329	0.003025	0.003025		1:7:98
Potra000904g07341	4.1e-05	0	1054	5.71741	0.002445	0.008327	0.003024	0.003024		1:8:150	AT2G25760	Protein kinase family protein
Potra003978g23940	4.4e-05	0	15514	5.52656	0.002758	0.008327	0.003021	0.003021		1:25:26	AT2G27450	nitrilase-like protein 1	Encodes N-carbamoylputrescine amidohydrolase that is involved in putrescine and polyamine biosynthesis.
Potra001083g09357	0.000129	0	22810	22.3195	0.002915	0.008333	0.003014	0.003014		1:5:83	AT4G31570			miRNA_31066-3p	MIR164
Potra002232g17157	8.6e-05	0	1280	12.796	0.002634	0.008329	0.003014	0.003014		1:10:39	AT5G65560	Pentatricopeptide repeat (PPR) superfamily protein
Potra006586g25723	9.2e-05	0	52028	16.4594	0.004803	0.008331	0.003013	0.003013		1:4:213	AT4G16450
Potra003421g21619	7.5e-05	0	830	13.3164	0.002265	0.00833	0.003008	0.003008		1:2:383	AT5G46640	AT hook motif DNA-binding family protein
Potra001966g15515	9.7e-05	0	71730	15.1569	0.002513	0.00833	0.002984	0.002984		1:2:342	AT5G28040	DNA-binding storekeeper protein-related transcriptional regulator
Potra001919g15229	0.000104	0	3646	23.3135	0.006437	0.008333	0.002982	0.002982		1:3:211	AT5G59240	Ribosomal protein S8e family protein
Potra000211g00884	7.9e-05	0	38986	12.8113	0.002664	0.008329	0.002976	0.002976		1:2:392	AT1G78680	gamma-glutamyl hydrolase 2	The Arabidopsis protein AtGGH2 is a gamma-glutamyl hydrolase acting specifically on monoglutamates. The enzyme is involved in the tetrahydrofolate metabolism and located to the vacuole.
Potra001536g12762	0.000158	0	215150	19.1102	0.003213	0.008332	0.002975	0.002975		1:9:36	AT2G07340	PREFOLDIN 1
Potra002042g15962	8.9e-05	0	32600	13.1417	0.002792	0.00833	0.002975	0.002975		1:2:387	AT3G14180	sequence-specific DNA binding transcription factors
Potra000899g07297	0.000141	0	220324	21.6401	0.003074	0.008333	0.002974	0.002974		1:3:222	AT1G14810	semialdehyde dehydrogenase family protein	encodes an aspartate semialdehyde dehydrogenase, which produces the branch point intermediate for lysine and threonine/methionine biosynthesis
Potra194340g28947	7.8e-05	0	31154	11.7415	0.002245	0.008329	0.00297	0.00297		1:7:89	AT1G62040	Ubiquitin-like superfamily protein
Potra001498g12493	0.000148	0	270232	23.658	0.00231	0.008333	0.002959	0.002959		2:1:93	AT5G04740	ACT domain-containing protein	Encodes a ACT domain-containing protein. The ACT domain, named after bacterial aspartate kinase, chorismate mutase and TyrA (prephenate dehydrogenase), is a regulatory domain that serves as an amino acid-binding site in feedback-regulated amino acid metabolic enzymes.
Potra000177g00680	7.7e-05	0	16222	12.7999	0.002214	0.008329	0.002958	0.002958		1:3:334	AT2G20780	Major facilitator superfamily protein
Potra001072g09242	3e-05	0	38204	2.33235	0.002481	0.008326	0.002958	0.002958		1:1:645	AT1G13960	WRKY DNA-binding protein 4	Encodes WRKY DNA-binding protein 4 (WRKY4).
Potra003191g20958	5.5e-05	0	63810	8.06195	0.002374	0.008328	0.002951	0.002951		1:6:133	AT4G04860	DERLIN-2.2
Potra003202g20990	0.000135	0	23798	25.9596	0.003803	0.008334	0.002943	0.002943		1:3:188	AT2G33840	Tyrosyl-tRNA synthetase, class Ib, bacterial/mitochondrial
Potra000880g07103	8.5e-05	0	206	19.5651	0.006735	0.008332	0.002941	0.002941		1:4:192	AT4G02450	HSP20-like chaperones superfamily protein
Potra188157g28571	7.2e-05	0	32452	11.4322	0.002145	0.008329	0.002927	0.002927		1:25:12	AT5G05310	TLC ATP/ADP transporter
Potra001172g10155	4.5e-05	0	1846	7.90002	0.004681	0.008328	0.002922	0.002922		1:4:297	AT5G57580	Calmodulin-binding protein
Potra001131g09934	0.000102	0	62602	14.3836	0.002802	0.00833	0.002921	0.002921		1:45:1	AT5G41760	Nucleotide-sugar transporter family protein
Potra002555g19245	0.000113	0	309868	14.7706	0.002036	0.00833	0.00292	0.00292		1:25:9	AT5G52440	Bacterial sec-independent translocation protein mttA/Hcf106	HCF106; nuclear gene for chloroplast. Thylakoid membrane delta pH translocation pathway component protein; related to Escherichia coli TatA and TatB
Potra003933g23602	0.000136	0	102616	21.3824	0.002212	0.008332	0.002914	0.002914		1:3:226	AT3G24100	Uncharacterised protein family SERF
Potra193846g28906	6.9e-05	0	49446	9.03121	0.002428	0.008328	0.002914	0.002914		1:14:33	AT1G07960	PDI-like 5-1	Encodes a protein disulfide isomerase-like (PDIL) protein, a member of a multigene family within the thioredoxin (TRX) superfamily.
Potra000186g00749	0.000155	0	87766	25.9581	0.003255	0.008334	0.002911	0.002911		1:3:189	AT4G25590	actin depolymerizing factor 7
Potra000595g04519	0.000132	0	87658	22.7255	0.002806	0.008333	0.002905	0.002905		1:2:242	AT5G45590	Ribosomal protein L35
Potra000892g07222	0.000119	0	152368	16.4073	0.002157	0.008331	0.002895	0.002895		1:6:74	AT4G05320	polyubiquitin 10	One of five polyubiquitin genes in A. thaliana. These genes encode the highly conserved 76-amino acid protein ubiquitin that is covalently attached to substrate proteins targeting most for degradation. Polyubiquitin genes are characterized by the presence of tandem repeats of the 228 bp that encode a ubiquitin monomer. Induced by salicylic acid. Independent of NPR1 for their induction by salicyli…
Potra001048g08908	0.00012	0	170158	17.5726	0.002161	0.008331	0.002892	0.002892		1:2:302	AT5G23250	Succinyl-CoA ligase, alpha subunit
Potra001477g12364	7.5e-05	0	21198	11.5945	0.002273	0.008329	0.002891	0.002891		1:8:87	AT1G22860	Vacuolar sorting protein 39
Potra180305g28088	3.2e-05	0	0	6.19286	0.004721	0.008327	0.002888	0.002888		1:4:321	AT1G20580	Small nuclear ribonucleoprotein family protein		miRNA_6625-3p	MIR156
Potra003867g23242	5.1e-05	0	37930	6.21098	0.002342	0.008327	0.002887	0.002887		1:10:88	AT2G26000	zinc finger (C3HC4-type RING finger) family protein	Encodes a RING domain containing protein BRIZ2. BRIZ1 (At2g42160) and BRIZ2 (At2g26000) proteins form a heteromeric E3 ligase complex required for seed germination and post-germination growth.
Potra000997g08278	7.6e-05	0	66382	11.8157	0.002206	0.008329	0.002886	0.002886		1:8:84	AT3G55320	P-glycoprotein 20
Potra003674g22395	6.1e-05	0	151126	7.3153	0.003114	0.008328	0.002881	0.002881		1:1:520	AT1G74090	desulfo-glucosinolate sulfotransferase 18	encodes a desulfoglucosinolate sulfotransferase, involved in the final step of glucosinolate core structure biosynthesis. Has a broad-substrate specificity with preference with methionine-derived desulfoglucosinolates.
Potra000194g00830	6e-05	0	6650	10.4963	0.002341	0.008329	0.002877	0.002877		1:3:374	AT1G20300	Pentatricopeptide repeat (PPR) superfamily protein
Potra000106g00360	0.000108	0	15372	23.5799	0.005409	0.008333	0.002875	0.002875		1:3:207	AT2G40290	Eukaryotic translation initiation factor 2 subunit 1	Encodes an eIF2alpha homolog that can be phosphorylated by GCN2 in vitro.
Potra000697g05425	7.4e-05	0	13272	12.2251	0.002187	0.008329	0.002875	0.002875		1:2:399	AT2G20760	Clathrin light chain protein
Potra000054g00221	3.8e-05	0	648	5.95013	0.002242	0.008327	0.002875	0.002875		1:5:235	AT5G46210	cullin4	Arabidopsis CULLIN4 (CUL4) forms an E3 ubiquitin ligase with the CDD complex and a common catalytic subunit RBX1 in mediating light control of development. This CUL4-based E3 ligase is essential for the repression of photomorphogenesis. The partial loss of CUL4 function resulted in a constitutive photomorphogenic phenotype with respect to morphogenesis and light-regulated gene expression. CUL4 ex…
Potra000449g02524	4.3e-05	0	200	8.68374	0.005255	0.008328	0.002872	0.002872		1:4:287	AT5G46160	Ribosomal protein L14p/L23e family protein		miRNA_27252-3p	MIR396
Potra002661g19689	0.000127	0	104694	17.7058	0.00244	0.008331	0.002867	0.002867		1:38:2	AT1G69910	Protein kinase superfamily protein
Potra003428g21636	0.000173	0	38950	26.8914	0.002459	0.008334	0.002863	0.002863		1:8:23	AT1G50030	target of rapamycin	Related to TOR proteins from yeast and mammals, regulators of cell growth in response to nutrient availability. TOR proteins belong to the family of phosphatidylinositol 3-kinase and are targets of the antiproliferative drug rapamycin. AtTOR binds the yeast FKBP12 protein in the presence of Rapamycin, is involved in embryogenesis and is expressed in embryos, endosperm and meristems.
Potra001097g09571	0.000116	0	32968	20.3502	0.005446	0.008332	0.00286	0.00286		1:4:189	AT1G26880	Ribosomal protein L34e superfamily protein
Potra000993g08233	2.7e-05	0	1042	3.71134	0.002431	0.008326	0.002859	0.002859		1:1:612	AT3G47930	L-galactono-1,4-lactone dehydrogenase	L-Galactono-1,4-lactone dehydrogenase, catalyzes the final step of ascorbate biosynthesis
Potra000582g04347	0.00014	0	54328	28.3015	0.004965	0.008335	0.00285	0.00285		1:3:162	AT1G04945	HIT-type Zinc finger family protein
Potra000598g04535	0.000101	0	51492	17.5121	0.002236	0.008331	0.00285	0.00285		1:5:110	AT3G63460	transducin family protein / WD-40 repeat family protein
Potra003206g20999	4.1e-05	0	27382	5.76069	0.002905	0.008327	0.00285	0.00285		1:1:555	AT5G37530	NAD(P)-binding Rossmann-fold superfamily protein
Potra002496g18852	9.3e-05	0	212408	9.39965	0.002313	0.008328	0.002849	0.002849		1:7:101	AT3G60160	multidrug resistance-associated protein 9	member of MRP subfamily
Potra002023g15852	0.000104	0	37634	16.0808	0.002441	0.008331	0.002847	0.002847		1:2:327
Potra001045g08863	8.2e-05	0	40006	12.1659	0.002147	0.008329	0.002841	0.002841		1:2:401	AT3G07510
Potra002041g15955	7.3e-05	0	79316	8.80413	0.003686	0.008328	0.00284	0.00284		1:1:490	AT1G76860	Small nuclear ribonucleoprotein family protein		miRNA_25834-3p	MIR169
Potra001381g11780	6.1e-05	0	558	10.4892	0.005123	0.008329	0.002837	0.002837		1:4:267	AT4G22380	Ribosomal protein L7Ae/L30e/S12e/Gadd45 family protein
Potra196319g33658	6.2e-05	0	21176	8.27821	0.00228	0.008328	0.002828	0.002828		1:6:129	AT5G49880	mitotic checkpoint family protein	Encodes a spindle assembly checkpoint protein MAD1.
Potra000516g03423	4e-05	0	126	6.83149	0.004431	0.008327	0.002828	0.002828		1:4:310	AT5G67500	voltage dependent anion channel 2	Encodes a voltage-dependent anion channel (VDAC: AT3G01280/VDAC1, AT5G67500/VDAC2, AT5G15090/VDAC3, AT5G57490/VDAC4, AT5G15090/VDAC5). VDACs are reported to be porin-type, beta-barrel diffusion pores. They are prominently localized in the outer mitochondrial membrane and are involved in metabolite exchange between the organelle and the cytosol.
Potra001741g14197	0.000103	0	182042	11.8143	0.002102	0.008329	0.002824	0.002824		1:10:46	AT1G75660	5'-3' exoribonuclease 3	Encodes a protein with similarity to yeast 5'-3'exonucleases and can functionally complement the yeast mutations. In Arabidopsis XRN3 acts as a suppressor of posttranscriptional gene silencing. Mutants accumulate excised miRNA products suggesting that XRN3 is involved in degradation of these products.
Potra000265g01007	3.6e-05	0	1162	5.7393	0.002076	0.008327	0.002819	0.002819		1:5:237	AT1G60070	Adaptor protein complex AP-1, gamma subunit
Potra179767g28048	5.4e-05	0	2756	8.04448	0.003178	0.008328	0.002818	0.002818		1:1:505	AT1G52740	histone H2A protein 9	Encodes HTA9, a histone H2A protein. Loss of all H2A.Z (triple mutant with HTA8 and HTA11) results in a reduction in DNA methylation of transposons but not that of genes. Loss of H2A.Z causes misregulation of many genes involved in the response to developmental and environmental cues, and that these genes tend to have high levels of gene-body H2A.Z.
Potra003655g22319	6e-05	0	41982	8.58171	0.002069	0.008328	0.002815	0.002815		1:5:205	AT5G23630	phosphate deficiency response 2	A member of the eukaryotic type V subfamily (P5) of P-type ATPase cation pumps; MIA is most similar to the human P5 ATPase ATY2(44% identity) and to Spf1p from S. cerevisiae (41% identity). Highly abundant in the endoplasmic reticulum and small vesicles of developing pollen grains and tapetum cells. T-DNA insertional mutants of MIA suffer from imbalances in cation homeostasis and exhibit a severe…
Potra000152g00543	4.8e-05	0	47248	6.80749	0.002041	0.008327	0.002814	0.002814		1:11:78	AT1G72880	Survival protein SurE-like phosphatase/nucleotidase
Potra007114g25896	0.000109	0	42820	20.8456	0.005428	0.008332	0.002811	0.002811		1:3:233	AT4G11060	mitochondrially targeted single-stranded DNA binding protein
Potra162613g27029	5.6e-05	0	22954	10.4295	0.002284	0.008329	0.00281	0.00281		1:3:377	AT5G11480	P-loop containing nucleoside triphosphate hydrolases superfamily protein		miRNA_16875-3p,miRNA_16875-3p,miRNA_543-3p	MIR408,MIR408,MIR6456
Potra001572g13019	4.9e-05	0	1872	7.75703	0.002399	0.008328	0.002809	0.002809		1:5:217	AT5G04280	RNA-binding (RRM/RBD/RNP motifs) family protein with retrovirus zinc finger-like domain	Encodes one of the zinc finger-containing glycine-rich RNA-binding proteins involved in cold tolerance: AT3G26420 (ATRZ-1A), AT1G60650 (AtRZ-1b), AT5G04280 (AtRZ-1c).
Potra193869g28907	0.000117	0	48694	19.4916	0.004228	0.008332	0.002807	0.002807		1:3:247	AT1G07540	TRF-like 2	Arabidopsis thaliana telomere-binding protein, putative (At1g07540)
Potra000927g07530	0.000116	0	14364	16.8271	0.00249	0.008331	0.002804	0.002804		1:38:3	AT5G63840	Glycosyl hydrolases family 31 protein	radial swelling mutant shown to be specifically impaired in cellulose production. Encodes the alpha-subunit of a glucosidase II enzyme.
[truncated: 12,420 more rows]
