# Supplementary material for: Leaf shape in Populus tremula is a complex, omnigenic trait
Source: Ecol Evol. 2020 Oct 13;10(21):11922–40. doi: 10.1002/ece3.6691 (PMC7663049; doi:10.1002/ece3.6691)
Supplement: Supplementary file 16 — Table S5 [file ECE3-10-11922-s016.xlsx]

## Sheet: Legend
Gene ontology and PFAM enrichments for all clusters with more than five members in the terminal leaf network. For GO the sheet contains - in order - the GO id, definition, the number of genes annotated to parents of the GO term in the whole set, the number of genes annotated to the GO term in the whole set, the name of the GO category, the namespace of the GO category (MF - molecular function, BP…

## Sheet: 1-100_go
	def	id	mpat	mt	name	namespace	npat	nt	padj	pval
0	Catalysis of the reaction: ATP + pyruvate = ADP + phosphoenolpyruvate. [EC:2.7.1.40]	GO:0004743	675	12	pyruvate kinase activity	MF	2	1	0.876304	0.0352654
1	The chemical reactions and pathways resulting in the formation of precursor metabolites, substances from which energy is derived, and any process involved in the liberation of energy from these substances. [GOC:jl]	GO:0006091	2745	77	generation of precursor metabolites and energy	BP	2	1	0.876304	0.0553251
2	Interacting selectively and non-covalently with magnesium (Mg) ions. [GOC:ai]	GO:0000287	1177	67	magnesium ion binding	MF	1	1	0.876304	0.0569244
3	Inhibition of the reactions brought about by dioxygen (O2) or peroxides. Usually the antioxidant is effective because it can itself be more easily oxidized than the substance protected. The term is often applied to components that can trap free radicals, thereby breaking the chain reaction that normally leads to extensive biological damage. [ISBN:0198506732]	GO:0016209	8171	49	antioxidant activity	MF	4	1	0.876304	0.0237767
4	Catalysis of a biochemical reaction at physiological temperatures. In biologically catalyzed reactions, the reactants are known as substrates, and the catalysts are naturally occurring macromolecular substances known as enzymes. Enzymes possess specific binding sites for substrates, and are usually composed wholly or largely of protein, but RNA that has catalytic activity (ribozyme) is often also…	GO:0003824	8171	3760	catalytic activity	MF	4	4	0.876304	0.0447998
5	Catalysis of an oxidation-reduction (redox) reaction in which the peroxide group acts as a hydrogen or electron acceptor. [GOC:ai]	GO:0016684	671	42	oxidoreductase activity, acting on peroxide as acceptor	MF	1	1	0.876304	0.0625931
6	The chemical reactions and pathways resulting in the breakdown of substances, including the breakdown of carbon compounds with the liberation of energy for use by the cell or organism. [ISBN:0198547684]	GO:0009056	3878	203	catabolic process	BP	5	2	0.876304	0.024553
7	Interacting selectively and non-covalently with any alkali metal ion; alkali metals are those elements in group Ia of the periodic table, with the exception of hydrogen. [GOC:mah]	GO:0031420	1177	12	alkali metal ion binding	MF	1	1	0.876304	0.0101954
8	The chemical reactions and pathways involving the nonmetallic element phosphorus or compounds that contain phosphorus, usually in the form of a phosphate group (PO4). [GOC:ai]	GO:0006793	2745	845	phosphorus metabolic process	BP	2	2	0.964047	0.0946832
9	The chemical reactions and pathways involving a cofactor, a substance that is required for the activity of an enzyme or other protein. Cofactors may be inorganic, such as the metal atoms zinc, iron, and copper in certain forms, or organic, in which case they are referred to as coenzymes. Cofactors may either be bound tightly to active sites or bind loosely with the substrate. [GOC:ai]	GO:0051186	2745	130	cofactor metabolic process	BP	2	1	0.964047	0.0924913
10	The chemical reactions and pathways involving a drug, a substance used in the diagnosis, treatment or prevention of a disease; as used here antibiotic substances (see antibiotic metabolism) are considered to be drugs, even if not used in medical or veterinary practice. [GOC:cab2]	GO:0017144	2745	124	drug metabolic process	BP	2	1	0.964047	0.0883212
11	Catalytic activity that acts to modify a protein. [GOC:pdt]	GO:0140096	3760	1021	catalytic activity, acting on a protein	MF	4	1	1	0.718578
12	Interacting selectively and non-covalently with a carbohydrate derivative. [GOC:pr]	GO:0097367	5797	1393	carbohydrate derivative binding	MF	4	2	1	0.245415
13	The covalent alteration of one or more monomeric units in a polypeptide, polynucleotide, polysaccharide, or other biological macromolecule, resulting in a change in its properties. [GOC:go_curators]	GO:0043412	2289	809	macromolecule modification	BP	1	1	1	0.353429
14	Interacting selectively and non-covalently with anions, charged atoms or groups of atoms with a net negative charge. [GOC:jl]	GO:0043168	2645	1574	anion binding	MF	3	2	1	0.64096
15	The covalent alteration of one or more amino acids occurring in proteins, peptides and nascent polypeptides (co-translational, post-translational modifications). Includes the modification of charged tRNAs that are destined to occur in a protein (pre-translation modification). [GOC:bf, GOC:jl]	GO:0036211	772	772	protein modification process	BP	1	1	1	1
16	Interacting selectively and non-covalently with a small molecule, any low molecular weight, monomeric, non-encoded molecule. [GOC:curators, GOC:pde, GOC:pm]	GO:0036094	5797	1830	small molecule binding	MF	4	2	1	0.376039
17	Interacting selectively and non-covalently with a purine ribonucleoside triphosphate, a compound consisting of a purine base linked to a ribose sugar esterified with triphosphate on the sugar. [CHEBI:26398, GOC:BHF, GOC:ebc, ISBN:0198506732]	GO:0035639	1454	1291	purine ribonucleoside triphosphate binding	MF	2	2	1	0.78829
18	Interacting selectively and non-covalently with a purine ribonucleotide, any compound consisting of a purine ribonucleoside that is esterified with (ortho)phosphate or an oligophosphate at any hydroxyl group on the ribose moiety. [GOC:mah]	GO:0032555	1370	1370	purine ribonucleotide binding	MF	2	2	1	1
19	The chemical reactions and pathways involving a protein. Includes protein modification. [GOC:ma]	GO:0019538	1444	1434	protein metabolic process	BP	1	1	1	0.993075
20	Interacting selectively and non-covalently with purine nucleotides, any compound consisting of a purine nucleoside esterified with (ortho)phosphate. [GOC:ai]	GO:0017076	1738	1379	purine nucleotide binding	MF	2	2	1	0.629454
21	Catalysis of the transfer of a phosphate group, usually from ATP, to a substrate molecule. [ISBN:0198506732]	GO:0016301	831	691	kinase activity	MF	3	2	1	0.924751
22	The chemical reactions and pathways involving purine nucleoside monophosphate, a compound consisting of a purine base linked to a ribose or deoxyribose sugar esterified with phosphate on the sugar. [GOC:go_curators, ISBN:0198506732]	GO:0009126	85	78	purine nucleoside monophosphate metabolic process	BP	1	1	1	0.917647
23	Interacting selectively and non-covalently with adenyl nucleotides, any compound consisting of adenosine esterified with (ortho)phosphate. [ISBN:0198506732]	GO:0030554	1379	1209	adenyl nucleotide binding	MF	2	2	1	0.768563
24	The chemical reactions and pathways involving a purine ribonucleotide, a compound consisting of ribonucleoside (a purine base linked to a ribose sugar) esterified with a phosphate group at either the 3 or 5-hydroxyl group of the sugar. [GOC:go_curators, ISBN:0198506732]	GO:0009150	92	92	purine ribonucleotide metabolic process	BP	1	1	1	1
25	The chemical reactions and pathways involving a nucleotide, a nucleoside that is esterified with (ortho)phosphate or an oligophosphate at any hydroxyl group on the glycose moiety; may be mono-, di- or triphosphate; this definition includes cyclic nucleotides (nucleoside cyclic phosphates). [GOC:ma]	GO:0009117	142	139	nucleotide metabolic process	BP	1	1	1	0.978873
26	The chemical reactions and pathways involving the phosphate group, the anion or salt of any phosphoric acid. [GOC:ai]	GO:0006796	845	841	phosphate-containing compound metabolic process	BP	2	2	1	0.990549
27	The chemical reactions and pathways involving any phosphorylated nucleoside. [GOC:mah]	GO:0006753	142	142	nucleoside phosphate metabolic process	BP	1	1	1	1
28	The chemical reactions and pathways involving a ribonucleoside diphosphate, a compound consisting of a nucleobase linked to a ribose sugar esterified with diphosphate on the sugar. [GOC:go_curators, ISBN:0198506732]	GO:0009185	45	38	ribonucleoside diphosphate metabolic process	BP	1	1	1	0.844444
29	Interacting selectively and non-covalently with potassium (K+) ions. [GOC:mah]	GO:0030955	12	12	potassium ion binding	MF	1	1	1	1
30	The chemical reactions and pathways involving a nucleoside monophosphate, a compound consisting of a nucleobase linked to a deoxyribose or ribose sugar esterified with phosphate on the sugar. [GOC:go_curators, ISBN:0198506732]	GO:0009123	142	85	nucleoside monophosphate metabolic process	BP	1	1	1	0.598592
31	The chemical reactions and pathways involving carbohydrates, any of a group of organic compounds based of the general formula Cx(H2O)y. Includes the formation of carbohydrate derivatives by the addition of a carbohydrate residue to another molecule. [GOC:mah, ISBN:0198506732]	GO:0005975	2989	317	carbohydrate metabolic process	BP	3	1	1	0.285701
32	The chemical reactions and pathways involving aromatic compounds, any organic compound characterized by one or more planar rings, each of which contains conjugated double bonds and delocalized pi electrons, as carried out by individual cells. [GOC:ai, ISBN:0198506732]	GO:0006725	2745	1105	cellular aromatic compound metabolic process	BP	2	1	1	0.643141
33	The chemical reactions and pathways involving organic or inorganic compounds that contain nitrogen. [CHEBI:51143, GOC:go_curators, GOC:jl, ISBN:0198506732]	GO:0006807	3878	2627	nitrogen compound metabolic process	BP	5	2	1	0.959928
34	Interacting selectively and non-covalently with cations, charged atoms or groups of atoms with a net positive charge. [GOC:jl]	GO:0043169	2645	1183	cation binding	MF	3	1	1	0.83128
35	Any cellular metabolic process involving nucleobases, nucleosides, nucleotides and nucleic acids. [GOC:ai]	GO:0006139	1043	1029	nucleobase-containing compound metabolic process	BP	1	1	1	0.986577
36	Interacting selectively and non-covalently with a ribonucleotide, any compound consisting of a ribonucleoside that is esterified with (ortho)phosphate or an oligophosphate at any hydroxyl group on the ribose moiety. [GOC:mah]	GO:0032553	1389	1388	ribonucleotide binding	MF	2	2	1	0.99856
37	The chemical reactions and pathways involving a nucleoside diphosphate, a compound consisting of a nucleobase linked to a deoxyribose or ribose sugar esterified with diphosphate on the sugar. [GOC:go_curators, ISBN:0198506732]	GO:0009132	142	45	nucleoside diphosphate metabolic process	BP	1	1	1	0.316901
38	Interacting selectively and non-covalently with heme, any compound of iron complexed in a porphyrin (tetrapyrrole) ring. [CHEBI:30413, GOC:ai]	GO:0020037	136	132	heme binding	MF	1	1	1	0.970588
39	Interacting selectively and non-covalently with an organic cyclic compound, any molecular entity that contains carbon arranged in a cyclic molecular structure. [CHEBI:33832, GOC:sjw, PMID:7583672]	GO:0097159	5797	3115	organic cyclic compound binding	MF	4	3	1	0.370449
40	Interacting selectively and non-covalently with a drug, any naturally occurring or synthetic substance, other than a nutrient, that, when administered or applied to an organism, affects the structure or functioning of the organism; in particular, any such substance used in the diagnosis, prevention, or treatment of disease. [GOC:jl, ISBN:0198506732]	GO:0008144	5797	1195	drug binding	MF	4	2	1	0.190253
41	The chemical reactions and pathways resulting in the breakdown of an organic substance, any molecular entity containing carbon. [GOC:pr, GOC:TermGenie]	GO:1901575	197	197	organic substance catabolic process	BP	2	2	1	1
42	The chemical reactions and pathways involving coenzymes that are required, in addition to an enzyme and a substrate, for an oxidoreductase reaction to proceed. [GOC:mah]	GO:0006733	98	59	oxidoreduction coenzyme metabolic process	BP	1	1	1	0.602041
43	The chemical reactions and pathways involving nicotinamide nucleotides, any nucleotide that contains combined nicotinamide. [ISBN:0198506732]	GO:0046496	57	57	nicotinamide nucleotide metabolic process	BP	1	1	1	1
44	The chemical reactions and pathways resulting in the breakdown of lipids, compounds soluble in an organic solvent but not, or sparingly, in an aqueous solvent. [GOC:go_curators]	GO:0016042	13	13	lipid catabolic process	BP	1	1	1	1
45	The chemical reactions and pathways, including anabolism and catabolism, by which living organisms transform chemical substances. Metabolic processes typically transform small molecules, but also include macromolecular processes such as DNA repair and replication, and protein synthesis and degradation. [GOC:go_curators, ISBN:0198547684]	GO:0008152	5197	3878	metabolic process	BP	5	5	1	0.231202
46	Any process that results in a change in state or activity of a cell or an organism (in terms of movement, secretion, enzyme production, gene expression, etc.) as a result of a disturbance in organismal or cellular homeostasis, usually, but not necessarily, exogenous (e.g. temperature, humidity, ionizing radiation). [GOC:mah]	GO:0006950	456	179	response to stress	BP	1	1	1	0.392544
47	Catalysis of the reaction: donor + hydrogen peroxide = oxidized donor + 2 H2O. [EC:1.11.1.7]	GO:0004601	42	39	peroxidase activity	MF	1	1	1	0.928571
48	The chemical reactions and pathways involving a ribonucleoside triphosphate, a compound consisting of a nucleobase linked to a ribose sugar esterified with triphosphate on the sugar. [GOC:go_curators, ISBN:0198506732]	GO:0009199	74	74	ribonucleoside triphosphate metabolic process	BP	1	1	1	1
49	The chemical reactions and pathways involving a purine nucleotide, a compound consisting of nucleoside (a purine base linked to a deoxyribose or ribose sugar) esterified with a phosphate group at either the 3 or 5-hydroxyl group of the sugar. [GOC:go_curators, ISBN:0198506732]	GO:0006163	100	100	purine nucleotide metabolic process	BP	1	1	1	1
50	The chemical reactions and pathways involving any oxoacid; an oxoacid is a compound which contains oxygen, at least one other element, and at least one hydrogen bound to oxygen, and which produces a conjugate base by loss of positive hydrogen ion(s) (hydrons). [CHEBI:24833]	GO:0043436	284	284	oxoacid metabolic process	BP	1	1	1	1
51	The selective, non-covalent, often stoichiometric, interaction of a molecule with one or more specific sites on another molecule. [GOC:ceb, GOC:mah, ISBN:0198506732]	GO:0005488	8171	5797	binding	MF	4	4	1	0.253269
52	The chemical reactions and pathways involving organophosphates, any phosphate-containing organic compound. [ISBN:0198506732]	GO:0019637	828	206	organophosphate metabolic process	BP	2	1	1	0.435913
53	The chemical reactions and pathways involving a specific protein, rather than of proteins in general, occurring at the level of an individual cell. Includes cellular protein modification. [GOC:jl]	GO:0044267	1245	1243	cellular protein metabolic process	BP	1	1	1	0.998394
54	Any process that results in a change in state or activity of a cell or an organism (in terms of movement, secretion, enzyme production, gene expression, etc.) as a result of oxidative stress, a state often resulting from exposure to high levels of reactive oxygen species, e.g. superoxide anions, hydrogen peroxide (H2O2), and hydroxyl radicals. [GOC:jl, PMID:12115731]	GO:0006979	179	38	response to oxidative stress	BP	1	1	1	0.212291
55	The process of introducing a phosphate group into a nucleoside diphosphate to produce a nucleoside triphosphate. [GOC:ai]	GO:0006165	42	42	nucleoside diphosphate phosphorylation	BP	1	1	1	1
56	The chemical reactions and pathways involving pyruvate, 2-oxopropanoate. [GOC:go_curators]	GO:0006090	85	40	pyruvate metabolic process	BP	1	1	1	0.470588
57	Catalysis of the transfer of a group, e.g. a methyl group, glycosyl group, acyl group, phosphorus-containing, or other groups, from one compound (generally regarded as the donor) to another compound (generally regarded as the acceptor). Transferase is the systematic name for any enzyme of EC class 2. [ISBN:0198506732]	GO:0016740	3760	1453	transferase activity	MF	4	3	1	0.163807
58	The chemical reactions and pathways involving those compounds which are formed as a part of the normal anabolic and catabolic processes. These processes take place in most, if not all, cells of the organism. [GOC:go_curators, http://www.metacyc.org]	GO:0044238	3878	2990	primary metabolic process	BP	5	3	1	0.917528
59	Interacting selectively and non-covalently with nucleoside phosphate. [GOC:TermGenie]	GO:1901265	3115	1738	nucleoside phosphate binding	MF	3	2	1	0.586557
60	The chemical reactions and pathways involving ATP, adenosine triphosphate, a universally important coenzyme and enzyme regulator. [GOC:go_curators]	GO:0046034	70	70	ATP metabolic process	BP	1	1	1	1
61	The chemical reactions and pathways involving coenzymes, any of various nonprotein organic cofactors that are required, in addition to an enzyme and a substrate, for an enzymatic reaction to proceed. [ISBN:0198506732]	GO:0006732	130	98	coenzyme metabolic process	BP	1	1	1	0.753846
62	Interacting selectively and non-covalently with ions, charged atoms or groups of atoms. [GOC:jl]	GO:0043167	5797	2645	ion binding	MF	4	3	1	0.249856
63	The process of introducing a phosphate group on to a protein. [GOC:hb]	GO:0006468	574	574	protein phosphorylation	BP	1	1	1	1
64	The chemical reactions and pathways involving heterocyclic compounds, those with a cyclic molecular structure and at least two different atoms in the ring (or rings). [CHEBI:5686, ISBN:0198506732]	GO:0046483	2745	1101	heterocycle metabolic process	BP	2	1	1	0.641398
65	Interacting selectively and non-covalently with heterocyclic compound. [GOC:TermGenie]	GO:1901363	5797	3115	heterocyclic compound binding	MF	4	3	1	0.370449
66	Catalysis of the transfer of a phosphorus-containing group from one compound (donor) to another (acceptor). [GOC:jl, ISBN:0198506732]	GO:0016772	1453	831	transferase activity, transferring phosphorus-containing groups	MF	3	3	1	0.186782
67	The process of introducing one or more phosphate groups into a nucleotide to produce a phosphorylated nucleoside. [GOC:ai]	GO:0046939	53	42	nucleotide phosphorylation	BP	1	1	1	0.792453
68	Interacting selectively and non-covalently with a tetrapyrrole, a compound containing four pyrrole nuclei variously substituted and linked to each other through carbons at the alpha position. [CHEBI:26932, GOC:curators, ISBN:0198506732]	GO:0046906	3115	136	tetrapyrrole binding	MF	3	1	1	0.125382
69	Interacting selectively and non-covalently with a cofactor, a substance that is required for the activity of an enzyme or other protein. Cofactors may be inorganic, such as the metal atoms zinc, iron, and copper in certain forms, or organic, in which case they are referred to as coenzymes. Cofactors may either be bound tightly to active sites or bind loosely with the substrate. [ISBN:0198506732]	GO:0048037	5797	438	cofactor binding	MF	4	1	1	0.269727
70	A metabolic process that results in the removal or addition of one or more electrons to or from a substance, with or without the concomitant removal or addition of a proton or protons. [GOC:dhl, GOC:ecd, GOC:jh2, GOC:jid, GOC:mlg, GOC:rph]	GO:0055114	3878	553	oxidation-reduction process	BP	5	1	1	0.536838
71	Any process that results in a change in state or activity of a cell or an organism (in terms of movement, secretion, enzyme production, gene expression, etc.) as a result of a stimulus. The process begins with detection of the stimulus and ends with a change in state or activity or the cell or organism. [GOC:ai, GOC:bf]	GO:0050896	5197	456	response to stimulus	BP	5	1	1	0.368307
72	The chemical reactions and pathways resulting in the breakdown of carbohydrates, any of a group of organic compounds based of the general formula Cx(H2O)y. [ISBN:0198506732]	GO:0016052	57	45	carbohydrate catabolic process	BP	1	1	1	0.789474
73	The chemical reactions and pathways involving a pyridine-containing compound, i.e. any compound that contains pyridine or a formal derivative thereof. [CHEBI:26421, GOC:mah]	GO:0072524	272	61	pyridine-containing compound metabolic process	BP	1	1	1	0.224265
74	Catalysis of an oxidation-reduction (redox) reaction, a reversible chemical reaction in which the oxidation state of an atom or atoms within a molecule is altered. One substrate acts as a hydrogen or electron donor and becomes oxidized, while the other acts as hydrogen or electron acceptor and becomes reduced. [GOC:go_curators]	GO:0016491	3760	671	oxidoreductase activity	MF	4	1	1	0.544625
75	The chemical reactions and pathways involving purine nucleoside diphosphate, a compound consisting of a purine base linked to a ribose or deoxyribose sugar esterified with diphosphate on the sugar. [GOC:go_curators, ISBN:0198506732]	GO:0009135	45	38	purine nucleoside diphosphate metabolic process	BP	1	1	1	0.844444
76	The chemical reactions and pathways involving a nucleoside triphosphate, a compound consisting of a nucleobase linked to a deoxyribose or ribose sugar esterified with triphosphate on the sugar. [GOC:go_curators, ISBN:0198506732]	GO:0009141	142	74	nucleoside triphosphate metabolic process	BP	1	1	1	0.521127
77	The chemical reactions and pathways involving purine nucleoside triphosphate, a compound consisting of a purine base linked to a ribose or deoxyribose sugar esterified with triphosphate on the sugar. [GOC:go_curators, ISBN:0198506732]	GO:0009144	74	74	purine nucleoside triphosphate metabolic process	BP	1	1	1	1
78	The process of introducing a phosphate group into ADP, adenosine diphosphate, to produce ATP. [GOC:ai]	GO:0006757	38	38	ATP generation from ADP	BP	1	1	1	1
79	The chemical reactions and pathways involving a ribonucleoside monophosphate, a compound consisting of a nucleobase linked to a ribose sugar esterified with phosphate on the sugar. [GOC:go_curators, ISBN:0198506732]	GO:0009161	85	85	ribonucleoside monophosphate metabolic process	BP	1	1	1	1
80	The chemical reactions and pathways involving purine ribonucleoside diphosphate, a compound consisting of a purine base linked to a ribose sugar esterified with diphosphate on the sugar. [GOC:go_curators, ISBN:0198506732]	GO:0009179	38	38	purine ribonucleoside diphosphate metabolic process	BP	1	1	1	1
81	The chemical reactions and pathways involving purine ribonucleoside triphosphate, a compound consisting of a purine base linked to a ribose sugar esterified with triphosphate on the sugar. [GOC:go_curators, ISBN:0198506732]	GO:0009205	74	74	purine ribonucleoside triphosphate metabolic process	BP	1	1	1	1
82	The chemical reactions and pathways involving a ribonucleotide, a compound consisting of ribonucleoside (a base linked to a ribose sugar) esterified with a phosphate group at either the 3 or 5-hydroxyl group of the sugar. [GOC:go_curators, ISBN:0198506732]	GO:0009259	110	96	ribonucleotide metabolic process	BP	1	1	1	0.872727
83	Any process that is carried out at the cellular level, but not necessarily restricted to a single cell. For example, cell communication occurs among more than one cell, but occurs at the cellular level. [GOC:go_curators, GOC:isa_complete]	GO:0009987	5197	3349	cellular process	BP	5	2	1	0.942888
84	Catalysis of the transfer of a phosphorus-containing group from one compound (donor) to an alcohol group (acceptor). [GOC:jl]	GO:0016773	831	675	phosphotransferase activity, alcohol group as acceptor	MF	3	2	1	0.907853
85	The chemical reactions and pathways involving a pyridine nucleotide, a nucleotide characterized by a pyridine derivative as a nitrogen base. [GOC:jl]	GO:0019362	57	57	pyridine nucleotide metabolic process	BP	1	1	1	1
86	The chemical reactions and pathways involving ribose phosphate, any phosphorylated ribose sugar. [GOC:ai]	GO:0019693	124	110	ribose phosphate metabolic process	BP	1	1	1	0.887097
87	The chemical reactions and pathways involving carboxylic acids, any organic acid containing one or more carboxyl (COOH) groups or anions (COO-). [ISBN:0198506732]	GO:0019752	284	283	carboxylic acid metabolic process	BP	1	1	1	0.996479
88	The chemical reactions and pathways involving organic acids, any acidic compound containing carbon in covalent linkage. [ISBN:0198506732]	GO:0006082	443	284	organic acid metabolic process	BP	1	1	1	0.641084
89	The chemical reactions and pathways involving ADP, adenosine 5-diphosphate. [GOC:go_curators]	GO:0046031	38	38	ADP metabolic process	BP	1	1	1	1
90	The process of introducing a phosphate group into a molecule, usually with the formation of a phosphoric ester, a phosphoric anhydride or a phosphoric amide. [ISBN:0198506732]	GO:0016310	841	643	phosphorylation	BP	2	2	1	0.584347
91	The chemical reactions and pathways involving monocarboxylic acids, any organic acid containing one carboxyl (COOH) group or anion (COO-). [GOC:vk]	GO:0032787	283	85	monocarboxylic acid metabolic process	BP	1	1	1	0.300353
92	The chemical reactions and pathways involving macromolecules, any molecule of high relative molecular mass, the structure of which essentially comprises the multiple repetition of units derived, actually or conceptually, from molecules of low relative molecular mass. [CHEBI:33694, GOC:mah]	GO:0043170	3114	2289	macromolecule metabolic process	BP	3	1	1	0.981454
93	Interacting selectively and non-covalently with an adenyl ribonucleotide, any compound consisting of adenosine esterified with (ortho)phosphate or an oligophosphate at any hydroxyl group on the ribose moiety. [GOC:mah]	GO:0032559	1205	1205	adenyl ribonucleotide binding	MF	2	2	1	1
94	The chemical reactions and pathways involving various organic and inorganic nitrogenous compounds, as carried out by individual cells. [GOC:mah]	GO:0034641	2426	1475	cellular nitrogen compound metabolic process	BP	2	1	1	0.846432
95	The chemical reactions and pathways involving organonitrogen compound. [GOC:pr, GOC:TermGenie]	GO:1901564	2619	1801	organonitrogen compound metabolic process	BP	2	2	1	0.472804
96	The chemical reactions and pathways involving purine ribonucleoside monophosphate, a compound consisting of a purine base linked to a ribose sugar esterified with phosphate on the sugar. [GOC:go_curators, ISBN:0198506732]	GO:0009167	78	78	purine ribonucleoside monophosphate metabolic process	BP	1	1	1	1
97	The chemical reactions and pathways by which individual cells transform chemical substances. [GOC:go_curators]	GO:0044237	2766	2745	cellular metabolic process	BP	2	2	1	0.984871
98	The chemical reactions and pathways involving small molecules, any low molecular weight, monomeric, non-encoded molecule. [GOC:curators, GOC:pde, GOC:vw]	GO:0044281	3878	475	small molecule metabolic process	BP	5	1	1	0.479867
99	Interacting selectively and non-covalently with any metal ion. [GOC:ai]	GO:0046872	1183	1177	metal ion binding	MF	1	1	1	0.994928
100	The cellular chemical reactions and pathways involving a nucleobase-containing small molecule: a nucleobase, a nucleoside, or a nucleotide. [GOC:vw]	GO:0055086	204	165	nucleobase-containing small molecule metabolic process	BP	1	1	1	0.808824
101	The chemical reactions and pathways involving macromolecules, any molecule of high relative molecular mass, the structure of which essentially comprises the multiple repetition of units derived, actually or conceptually, from molecules of low relative molecular mass, as carried out by individual cells. [CHEBI:33694, GOC:mah]	GO:0044260	2094	1955	cellular macromolecule metabolic process	BP	1	1	1	0.93362
102	The chemical reactions and pathways resulting in the breakdown of a carbohydrate into pyruvate, with the concomitant production of a small amount of ATP and the reduction of NAD(P) to NAD(P)H. Glycolysis begins with the metabolism of a carbohydrate to generate products that can enter the pathway and ends with the production of pyruvate. Pyruvate may be converted to acetyl-coenzyme A, ethanol, lac…	GO:0006096	38	38	glycolytic process	BP	1	1	1	1
103	The chemical reactions and pathways involving a purine-containing compound, i.e. any compound that contains purine or a formal derivative thereof. [CHEBI:26401, GOC:mah]	GO:0072521	260	108	purine-containing compound metabolic process	BP	1	1	1	0.415385
104	The chemical reactions and pathways involving carbohydrate derivative. [GOC:TermGenie]	GO:1901135	3114	185	carbohydrate derivative metabolic process	BP	3	1	1	0.167899
105	Interacting selectively and non-covalently with ATP, adenosine 5-triphosphate, a universally important coenzyme and enzyme regulator. [ISBN:0198506732]	GO:0005524	1126	1126	ATP binding	MF	2	2	1	1
106	The chemical reactions and pathways involving organic cyclic compound. [GOC:TermGenie]	GO:1901360	3114	1133	organic cyclic compound metabolic process	BP	3	1	1	0.742689
107	The chemical reactions and pathways involving lipids, compounds soluble in an organic solvent but not, or sparingly, in an aqueous solvent. Includes fatty acids; neutral fats, other fatty-acid esters, and soaps; long-chain (fatty) alcohols and waxes; sphingoids and other long-chain bases; glycolipids, phospholipids and sphingolipids; and carotenes, polyprenols, sterols, terpenes and other isopren…	GO:0006629	2989	207	lipid metabolic process	BP	3	1	1	0.193766
108	The chemical reactions and pathways involving an organic substance, any molecular entity containing carbon. [CHEBI:50860, GOC:mah]	GO:0071704	3878	3114	organic substance metabolic process	BP	5	3	1	0.944469
109	Interacting selectively and non-covalently with a nucleotide, any compound consisting of a nucleoside that is esterified with (ortho)phosphate or an oligophosphate at any hydroxyl group on the ribose or deoxyribose. [GOC:mah, ISBN:0198547684]	GO:0000166	1738	1738	nucleotide binding	MF	2	2	1	1
110	The covalent alteration of one or more amino acids occurring in proteins, peptides and nascent polypeptides (co-translational, post-translational modifications) occurring at the level of an individual cell. Includes the modification of charged tRNAs that are destined to occur in a protein (pre-translation modification). [GOC:go_curators]	GO:0006464	772	772	cellular protein modification process	BP	1	1	1	1
111	Catalysis of the phosphorylation of an amino acid residue in a protein, usually according to the reaction: a protein + ATP = a phosphoprotein + ADP. [MetaCyc:PROTEIN-KINASE-RXN]	GO:0004672	591	591	protein kinase activity	MF	1	1	1	1

## Sheet: 1-100_pfam
	def	id	m	mt	n	name	nt	padj	pval
0	Family of hypothetical proteins. Some family members contain a two copies of the domain.	PF04601	11428	4	6	Domain of unknown function (DUF569)	1	0.00699423	0.00209873
1	This family matches three types of P-loop containing kinases: phosphoribulokinases [1], uridine kinases [2] and bacterial pantothenate kinases(CoaA) [3]. Arabidopsis and other organisms have a dual uridine kinase/uracil phosphoribosyltransferase protein where the N-terminal region consists of a UK domain and the C-terminal region of a UPRT domain [4].	PF00485	11428	5	6	Phosphoribulokinase / Uridine kinase family	1	0.00699423	0.00262283
2	N terminal region to Pfam:PF01764, found on a subset of Lipase 3 containing proteins.	PF03893	11428	3	6	Lipase 3 N-terminal region	1	0.00699423	0.00157439
3	This domain of the is actually a small beta-barrel domain nested within a larger TIM barrel. The active site is found in a cleft between the two domains.	PF00224	11428	12	6	Pyruvate kinase, barrel domain	1	0.0100563	0.00628517
4	As well as being found in pyruvate kinase this family is found as an isolated domain in some bacterial proteins.	PF02887	11428	10	6	Pyruvate kinase, alpha/beta domain	1	0.0100563	0.00523993
5		PF01764	11428	20	6	Lipase (class 3)	1	0.0139426	0.010457
6		PF00141	11428	30	6	Peroxidase	1	0.0178871	0.0156512
7		PF00069	11428	419	6	Protein kinase domain	1	0.200821	0.200821

## Sheet: 1-101_go
	def	id	mpat	mt	name	namespace	npat	nt	padj	pval
0	Interacting selectively and non-covalently with oxygen (O2). [GOC:jl]	GO:0019825	1195	1	oxygen binding	MF	1	1	0.101255	0.00083682
1	The directed movement of substances that are gaseous in normal living conditions into, out of or within a cell, or between cells, by means of some agent such as a transporter or pore. [GOC:ai]	GO:0015669	805	1	gas transport	BP	2	1	0.150311	0.00248447
2	Any process which produces a useful metabolic compound from derivatives of it without de novo synthesis, as carried out by individual cells. [GOC:mlg]	GO:0043094	2745	13	cellular metabolic compound salvage	BP	3	1	0.427904	0.0141456
3	The chemical reactions and pathways involving pigment, any general or particular coloring matter in living organisms, e.g. melanin. [GOC:jl, ISBN:0198506732]	GO:0042440	3878	18	pigment metabolic process	BP	3	1	0.427904	0.0138637
4	Interacting selectively and non-covalently with a tetrapyrrole, a compound containing four pyrrole nuclei variously substituted and linked to each other through carbons at the alpha position. [CHEBI:26932, GOC:curators, ISBN:0198506732]	GO:0046906	3115	136	tetrapyrrole binding	MF	1	1	0.880471	0.0436597
5	Interacting selectively and non-covalently with a repressing transcription factor and also with the basal transcription machinery in order to stop, prevent, or reduce the frequency, rate or extent of transcription. Cofactors generally do not bind the template nucleic acid, but rather mediate protein-protein interactions between repressive transcription factors and the basal transcription machiner…	GO:0003714	27	1	transcription corepressor activity	MF	1	1	0.880471	0.037037
6	Catalysis of the hydrolysis of ubiquitin from proteins and other molecules. [GOC:mec]	GO:0101005	327	23	ubiquitinyl hydrolase activity	MF	1	1	0.960317	0.0703364
7	Catalysis of the thiol-dependent hydrolysis of a peptide bond formed by the C-terminal glycine of ubiquitin and another protein. [GOC:jh2, ISBN:0120793709]	GO:0004843	23	2	thiol-dependent ubiquitin-specific protease activity	MF	1	1	0.960317	0.0869565
8	The chemical reactions and pathways involving a nucleobase, a nitrogenous base that is a constituent of a nucleic acid, e.g. the purines: adenine, guanine, hypoxanthine, xanthine and the pyrimidines: cytosine, uracil, thymine. [GOC:ma]	GO:0009112	154	15	nucleobase metabolic process	BP	1	1	0.960317	0.0974026
9	Catalysis of the transfer of a pentosyl group from one compound (donor) to another (acceptor). [GOC:jl]	GO:0016763	222	18	transferase activity, transferring pentosyl groups	MF	1	1	0.960317	0.0810811
10	The chemical reactions and pathways involving glycosyl compound. [GOC:pr, GOC:TermGenie]	GO:1901657	185	20	glycosyl compound metabolic process	BP	1	1	0.960317	0.108108
11	Catalysis of the reaction: AMP + diphosphate = adenine + 5-phospho-alpha-D-ribose 1-diphosphate. [EC:2.4.2.7]	GO:0003999	18	2	adenine phosphoribosyltransferase activity	MF	1	1	0.960317	0.111111
12	A molecular function that modulates the activity of a gene product or complex. Examples include enzyme regulators and channel regulators. [GOC:dos, GOC:pt]	GO:0098772	8171	106	molecular function regulator	MF	6	1	0.960317	0.0753774
13	Interacting selectively and non-covalently with any protein or protein complex (a complex of two or more proteins that may include other nonprotein molecules), in order to modulate transcription. A protein binding transcription factor may or may not also interact with the template nucleic acid (either DNA or RNA) as well. [GOC:txnOH]	GO:0000988	281	29	transcription factor activity, protein binding	MF	1	1	0.960317	0.103203
14	Any process that results in a change in state or activity of a cell or an organism (in terms of movement, secretion, enzyme production, gene expression, etc.) as a result of a chemical stimulus. [GOC:jl]	GO:0042221	456	55	response to chemical	BP	1	1	0.972953	0.120614
15	The chemical reactions and pathways resulting in the breakdown of substances, including the breakdown of carbon compounds with the liberation of energy for use by the cell or organism. [ISBN:0198547684]	GO:0009056	3878	203	catabolic process	BP	3	1	0.977342	0.148999
16	Catalysis of the hydrolysis of peptide bonds in a polypeptide chain by a mechanism in which the sulfhydryl group of a cysteine residue at the active center acts as a nucleophile. [GOC:mah, http://merops.sanger.ac.uk/about/glossary.htm#CATTYPE]	GO:0008234	237	48	cysteine-type peptidase activity	MF	1	1	0.977342	0.202532
17	A molecular function that controls the rate, timing and/or magnitude of transcription of genetic information. The function of transcriptional regulators is to modulate gene expression at the transcription step so that they are expressed in the right cell at the right time and in the right amount throughout the life of the cell and the organism. [GOC:pg, GOC:txnOH-2018, Wikipedia:Transcription_fac…	GO:0140110	8171	281	transcription regulator activity	MF	6	1	0.977342	0.189445
18	Interacting selectively and non-covalently with iron (Fe) ions. [GOC:ai]	GO:0005506	763	134	iron ion binding	MF	1	1	0.977342	0.175623
19	Binds to and increases the activity of an enzyme. [GOC:dph, GOC:mah, GOC:tb]	GO:0008047	92	15	enzyme activator activity	MF	1	1	0.977342	0.163043
20	The hydrolysis of proteins into smaller polypeptides and/or amino acids by cleavage of their peptide bonds. [GOC:bf, GOC:mah]	GO:0006508	1434	263	proteolysis	BP	1	1	0.977342	0.183403
21	Interacting selectively and non-covalently with cations, charged atoms or groups of atoms with a net positive charge. [GOC:jl]	GO:0043169	2645	1183	cation binding	MF	2	2	0.977342	0.199947
22	Any process in which a cell, a substance, or a cellular entity, such as a protein complex or organelle, is transported, tethered to or otherwise maintained in a specific location. In the case of substances, localization may also be achieved via selective degradation. [GOC:ai, GOC:dos]	GO:0051179	5197	819	localization	BP	5	2	0.977342	0.17887
23	Catalysis of the transfer of a glycosyl group from one compound (donor) to another (acceptor). [GOC:jl, ISBN:0198506732]	GO:0016757	1453	222	transferase activity, transferring glycosyl groups	MF	1	1	0.977342	0.152787
24	Interacting selectively and non-covalently with a cofactor, a substance that is required for the activity of an enzyme or other protein. Cofactors may be inorganic, such as the metal atoms zinc, iron, and copper in certain forms, or organic, in which case they are referred to as coenzymes. Cofactors may either be bound tightly to active sites or bind loosely with the substrate. [ISBN:0198506732]	GO:0048037	5797	438	cofactor binding	MF	3	1	0.977342	0.210007
25	The chemical reactions and pathways involving carbohydrate derivative. [GOC:TermGenie]	GO:1901135	3114	185	carbohydrate derivative metabolic process	BP	3	1	0.977342	0.167899
26	The chemical reactions and pathways resulting in the breakdown of an organic substance, any molecular entity containing carbon. [GOC:pr, GOC:TermGenie]	GO:1901575	197	197	organic substance catabolic process	BP	1	1	1	1
27	The chemical reactions and pathways resulting in the breakdown of organonitrogen compound. [GOC:pr, GOC:TermGenie]	GO:1901565	159	121	organonitrogen compound catabolic process	BP	1	1	1	0.761006
28	The chemical reactions and pathways involving a specific protein, rather than of proteins in general, occurring at the level of an individual cell. Includes cellular protein modification. [GOC:jl]	GO:0044267	1245	1243	cellular protein metabolic process	BP	1	1	1	0.998394
29	The chemical reactions and pathways resulting in the breakdown of a protein by individual cells. [GOC:jl]	GO:0044257	82	82	cellular protein catabolic process	BP	1	1	1	1
30	The chemical reactions and pathways resulting in the breakdown of a macromolecule, initiated by covalent modification of the target molecule. [GOC:jl]	GO:0043632	90	67	modification-dependent macromolecule catabolic process	BP	1	1	1	0.744444
31	The chemical reactions and pathways resulting in the breakdown of a protein by the destruction of the native, active configuration, with or without the hydrolysis of peptide bonds. [GOC:mah]	GO:0030163	97	97	protein catabolic process	BP	1	1	1	1
32	Catalytic activity that acts to modify a protein. [GOC:pdt]	GO:0140096	3760	1021	catalytic activity, acting on a protein	MF	2	1	1	0.469402
33	The chemical reactions and pathways resulting in the breakdown of a protein or peptide by hydrolysis of its peptide bonds, initiated by the covalent modification of the target protein. [GOC:go_curators]	GO:0019941	67	67	modification-dependent protein catabolic process	BP	1	1	1	1
34	Catalysis of the thiol-dependent hydrolysis of an ester, thioester, amide, peptide or isopeptide bond formed by the C-terminal glycine of ubiquitin. [EC:3.4.19.12, GOC:bf, GOC:ka]	GO:0036459	23	23	thiol-dependent ubiquitinyl hydrolase activity	MF	1	1	1	1
35	Catalysis of the hydrolysis of various bonds, e.g. C-O, C-N, C-C, phosphoric anhydride bonds, etc. Hydrolase is the systematic name for any enzyme of EC class 3. [ISBN:0198506732]	GO:0016787	3760	1170	hydrolase activity	MF	2	1	1	0.525571
36	The chemical reactions and pathways resulting in the breakdown of a macromolecule, any molecule of high relative molecular mass, the structure of which essentially comprises the multiple repetition of units derived, actually or conceptually, from molecules of low relative molecular mass. [CHEBI:33694, GOC:mah]	GO:0009057	119	118	macromolecule catabolic process	BP	1	1	1	0.991597
37	Catalysis of the hydrolysis of a peptide bond. A peptide bond is a covalent bond formed when the carbon atom from the carboxyl group of one amino acid shares electrons with the nitrogen atom from the amino group of a second amino acid. [GOC:jl, ISBN:0815332181]	GO:0008233	327	256	peptidase activity	MF	1	1	1	0.782875
38	The chemical reactions and pathways resulting in the breakdown of a protein or peptide by hydrolysis of its peptide bonds, initiated by the covalent attachment of a ubiquitin group, or multiple ubiquitin groups, to the protein. [GOC:go_curators]	GO:0006511	67	67	ubiquitin-dependent protein catabolic process	BP	1	1	1	1
39	The chemical reactions and pathways by which individual cells transform chemical substances. [GOC:go_curators]	GO:0044237	2766	2745	cellular metabolic process	BP	3	3	1	0.977388
40	The hydrolysis of a peptide bond or bonds within a protein as part of the chemical reactions and pathways resulting in the breakdown of a protein by individual cells. [GOC:ai, GOC:dph, GOC:tb]	GO:0051603	82	82	proteolysis involved in cellular protein catabolic process	BP	1	1	1	1
41	The chemical reactions and pathways resulting in the formation of substances; typically the energy-requiring part of metabolism in which simpler substances are transformed into more complex ones. [GOC:curators, ISBN:0198547684]	GO:0009058	3878	1465	biosynthetic process	BP	3	2	1	0.320266
42	The chemical reactions and pathways resulting in the formation of adenine, 6-aminopurine, one of the five main bases found in nucleic acids and a component of numerous important derivatives of its corresponding ribonucleoside, adenosine. [GOC:go_curators]	GO:0046084	2	2	adenine biosynthetic process	BP	1	1	1	1
43	The chemical reactions and pathways involving organic or inorganic compounds that contain nitrogen. [CHEBI:51143, GOC:go_curators, GOC:jl, ISBN:0198506732]	GO:0006807	3878	2627	nitrogen compound metabolic process	BP	3	3	1	0.31074
44	The chemical reactions and pathways involving aromatic compounds, any organic compound characterized by one or more planar rings, each of which contains conjugated double bonds and delocalized pi electrons, as carried out by individual cells. [GOC:ai, ISBN:0198506732]	GO:0006725	2745	1105	cellular aromatic compound metabolic process	BP	3	2	1	0.355625
45	Any process that results in a change in state or activity of a cell or an organism (in terms of movement, secretion, enzyme production, gene expression, etc.) as a result of a drug stimulus. A drug is a substance used in the diagnosis, treatment or prevention of a disease. [GOC:jl]	GO:0042493	55	30	response to drug	BP	1	1	1	0.545455
46	The basic structural and functional unit of all organisms. Includes the plasma membrane and any external encapsulating structures such as the cell wall and cell envelope. [GOC:go_curators]	GO:0005623	2428	1545	cell	CC	2	2	1	0.404816
47	The living contents of a cell; the matter contained within (but not including) the plasma membrane, usually taken to exclude large vacuoles and masses of secretory or ingested material. In eukaryotes it includes the nucleus and cytoplasm. [ISBN:0198506732]	GO:0005622	1545	1505	intracellular	CC	2	2	1	0.948874
48	Any process that results in a change in state or activity of a cell or an organism (in terms of movement, secretion, enzyme production, gene expression, etc.) as a result of a stimulus. The process begins with detection of the stimulus and ends with a change in state or activity or the cell or organism. [GOC:ai, GOC:bf]	GO:0050896	5197	456	response to stimulus	BP	5	1	1	0.368307
49	The chemical reactions and pathways resulting in the breakdown of substances, carried out by individual cells. [GOC:jl]	GO:0044248	180	135	cellular catabolic process	BP	1	1	1	0.75
50	The cellular synthesis of RNA on a template of DNA. [GOC:jl, GOC:txnOH]	GO:0006351	551	551	transcription, DNA-templated	BP	1	1	1	1
51	The chemical reactions and pathways resulting in the formation of purine nucleobases, one of the two classes of nitrogen-containing ring compounds found in DNA and RNA, which include adenine and guanine. [CHEBI:26386, GOC:go_curators, ISBN:0198506732]	GO:0009113	3	3	purine nucleobase biosynthetic process	BP	1	1	1	1
52	Catalysis of a biochemical reaction at physiological temperatures. In biologically catalyzed reactions, the reactants are known as substrates, and the catalysts are naturally occurring macromolecular substances known as enzymes. Enzymes possess specific binding sites for substrates, and are usually composed wholly or largely of protein, but RNA that has catalytic activity (ribozyme) is often also…	GO:0003824	8171	3760	catalytic activity	MF	6	2	1	0.848761
53	The chemical reactions and pathways involving adenine, 6-aminopurine, one of the five main bases found in nucleic acids and a component of numerous important derivatives of its corresponding ribonucleoside, adenosine. [GOC:go_curators]	GO:0046083	5	2	adenine metabolic process	BP	1	1	1	0.4
54	Interacting selectively and non-covalently with an organic cyclic compound, any molecular entity that contains carbon arranged in a cyclic molecular structure. [CHEBI:33832, GOC:sjw, PMID:7583672]	GO:0097159	5797	3115	organic cyclic compound binding	MF	3	1	1	0.90103
55	Interacting selectively and non-covalently with heme, any compound of iron complexed in a porphyrin (tetrapyrrole) ring. [CHEBI:30413, GOC:ai]	GO:0020037	136	132	heme binding	MF	1	1	1	0.970588
56	Interacting selectively and non-covalently with a drug, any naturally occurring or synthetic substance, other than a nutrient, that, when administered or applied to an organism, affects the structure or functioning of the organism; in particular, any such substance used in the diagnosis, prevention, or treatment of disease. [GOC:jl, ISBN:0198506732]	GO:0008144	5797	1195	drug binding	MF	3	1	1	0.499768
57	The chemical reactions and pathways resulting in the formation of organic and inorganic nitrogenous compounds. [GOC:jl, ISBN:0198506732]	GO:0044271	1128	1083	cellular nitrogen compound biosynthetic process	BP	2	2	1	0.92177
58	The chemical reactions and pathways resulting in the formation of aromatic compounds, any substance containing an aromatic carbon ring. [GOC:ai]	GO:0019438	762	681	aromatic compound biosynthetic process	BP	2	2	1	0.798576
59	The directed movement of oxygen (O2) into, out of or within a cell, or between cells, by means of some agent such as a transporter or pore. [GOC:ai]	GO:0015671	1	1	oxygen transport	BP	1	1	1	1
60	The directed movement of a drug, a substance used in the diagnosis, treatment or prevention of a disease, into, out of or within a cell, or between cells, by means of some agent such as a transporter or pore. [GOC:ai]	GO:0015893	30	30	drug transport	BP	1	1	1	1
61	The chemical reactions and pathways involving a protein. Includes protein modification. [GOC:ma]	GO:0019538	1444	1434	protein metabolic process	BP	1	1	1	0.993075
62	All of the contents of a cell excluding the plasma membrane and nucleus, but including other subcellular structures. [ISBN:0198547684]	GO:0005737	1357	769	cytoplasm	CC	1	1	1	0.566691
63	Any process that generates adenine, 6-aminopurine, from derivatives of it without de novo synthesis. [GOC:jl]	GO:0006168	2	2	adenine salvage	BP	1	1	1	1
64	The selective, non-covalent, often stoichiometric, interaction of a molecule with one or more specific sites on another molecule. [GOC:ceb, GOC:mah, ISBN:0198506732]	GO:0005488	8171	5797	binding	MF	6	3	1	0.936858
65	Any cellular metabolic process involving nucleobases, nucleosides, nucleotides and nucleic acids. [GOC:ai]	GO:0006139	1043	1029	nucleobase-containing compound metabolic process	BP	2	2	1	0.973322
66	Any process that generates purine nucleobases, one of the two classes of nitrogen-containing ring compounds found in DNA and RNA, from derivatives of them without de novo synthesis. [CHEBI:26386, GOC:jl]	GO:0043096	2	2	purine nucleobase salvage	BP	1	1	1	1
67	The chemical reactions and pathways resulting in the formation of nucleobases, nucleosides, nucleotides and nucleic acids. [GOC:mah]	GO:0034654	627	626	nucleobase-containing compound biosynthetic process	BP	2	2	1	0.99681
68	The directed movement of substances (such as macromolecules, small molecules, ions) or cellular components (such as complexes and organelles) into, out of or within a cell, or between cells, or within a multicellular organism by means of some agent such as a transporter, pore or motor protein. [GOC:dos, GOC:dph, GOC:jl, GOC:mah]	GO:0006810	809	805	transport	BP	2	2	1	0.99013
69	The chemical reactions and pathways, including anabolism and catabolism, by which living organisms transform chemical substances. Metabolic processes typically transform small molecules, but also include macromolecular processes such as DNA repair and replication, and protein synthesis and degradation. [GOC:go_curators, ISBN:0198547684]	GO:0008152	5197	3878	metabolic process	BP	5	3	1	0.892538
70	The chemical reactions and pathways resulting in the formation of heterocyclic compounds, those with a cyclic molecular structure and at least two different atoms in the ring (or rings). [ISBN:0198547684]	GO:0018130	772	696	heterocycle biosynthetic process	BP	2	2	1	0.812685
71	Any process that localizes a substance or cellular component. This may occur via movement, tethering or selective degradation. [GOC:ai, GOC:dos]	GO:0051234	819	809	establishment of localization	BP	2	2	1	0.975714
72	The chemical reactions and pathways involving organic cyclic compound. [GOC:TermGenie]	GO:1901360	3114	1133	organic cyclic compound metabolic process	BP	3	2	1	0.300749
73	Interacting selectively and non-covalently with ions, charged atoms or groups of atoms. [GOC:jl]	GO:0043167	5797	2645	ion binding	MF	3	2	1	0.434562
74	The chemical reactions and pathways involving those compounds which are formed as a part of the normal anabolic and catabolic processes. These processes take place in most, if not all, cells of the organism. [GOC:go_curators, http://www.metacyc.org]	GO:0044238	3878	2990	primary metabolic process	BP	3	3	1	0.458237
75	Any cellular metabolic process involving nucleic acids. [GOC:dph, GOC:tb]	GO:0090304	847	846	nucleic acid metabolic process	BP	1	1	1	0.998819
76	The chemical reactions and pathways involving a nucleoside, a nucleobase linked to either beta-D-ribofuranose (a ribonucleoside) or 2-deoxy-beta-D-ribofuranose, (a deoxyribonucleoside), e.g. adenosine, guanosine, inosine, cytidine, uridine and deoxyadenosine, deoxyguanosine, deoxycytidine and thymidine (= deoxythymidine). [GOC:ma]	GO:0009116	20	20	nucleoside metabolic process	BP	1	1	1	1
77	Modulates the rate of GTP hydrolysis by a GTPase. [GOC:mah]	GO:0030695	23	16	GTPase regulator activity	MF	1	1	1	0.695652
78	Any process that generates a purine-containing compound, any nucleobase, nucleoside, nucleotide or nucleic acid that contains a purine base, from derivatives of them without de novo synthesis. [CHEBI:26401, GOC:jl]	GO:0043101	5	5	purine-containing compound salvage	BP	1	1	1	1
79	Interacting selectively and non-covalently with a transition metal ions; a transition metal is an element whose atom has an incomplete d-subshell of extranuclear electrons, or which gives rise to a cation or cations with an incomplete d-subshell. Transition metals often have more than one valency state. Biologically relevant transition metals include vanadium, manganese, iron, copper, cobalt, nic…	GO:0046914	1177	763	transition metal ion binding	MF	2	1	1	0.876472
80	Catalysis of the hydrolysis of peptide bonds formed between L-amino acids. [GOC:mah]	GO:0070011	256	237	peptidase activity, acting on L-amino acid peptides	MF	1	1	1	0.925781
81	The cellular chemical reactions and pathways involving a nucleobase-containing small molecule: a nucleobase, a nucleoside, or a nucleotide. [GOC:vw]	GO:0055086	204	165	nucleobase-containing small molecule metabolic process	BP	1	1	1	0.808824
82	Modulates the rate of NTP hydrolysis by a NTPase. [GOC:dph, GOC:tb]	GO:0060589	92	23	nucleoside-triphosphatase regulator activity	MF	1	1	1	0.25
83	The cellular synthesis of RNA on a template of nucleic acid (DNA or RNA). [GOC:pr, GOC:txnOH, GOC:vw]	GO:0097659	552	551	nucleic acid-templated transcription	BP	1	1	1	0.998188
84	The chemical reactions and pathways involving macromolecules, any molecule of high relative molecular mass, the structure of which essentially comprises the multiple repetition of units derived, actually or conceptually, from molecules of low relative molecular mass. [CHEBI:33694, GOC:mah]	GO:0043170	3114	2289	macromolecule metabolic process	BP	3	2	1	0.826711
85	The chemical reactions and pathways involving various organic and inorganic nitrogenous compounds, as carried out by individual cells. [GOC:mah]	GO:0034641	2426	1475	cellular nitrogen compound metabolic process	BP	3	2	1	0.65954
86	The chemical reactions and pathways involving organonitrogen compound. [GOC:pr, GOC:TermGenie]	GO:1901564	2619	1801	organonitrogen compound metabolic process	BP	3	2	1	0.768374
87	Any process that is carried out at the cellular level, but not necessarily restricted to a single cell. For example, cell communication occurs among more than one cell, but occurs at the cellular level. [GOC:go_curators, GOC:isa_complete]	GO:0009987	5197	3349	cellular process	BP	5	3	1	0.756176
88	The chemical reactions and pathways resulting in the formation of substances, carried out by individual cells. [GOC:jl]	GO:0044249	1402	1377	cellular biosynthetic process	BP	2	2	1	0.964642
89	The chemical reactions and pathways involving small molecules, any low molecular weight, monomeric, non-encoded molecule. [GOC:curators, GOC:pde, GOC:vw]	GO:0044281	3878	475	small molecule metabolic process	BP	3	1	1	0.32436
90	Any constituent part of the living contents of a cell; the matter contained within (but not including) the plasma membrane, usually taken to exclude large vacuoles and masses of secretory or ingested material. In eukaryotes it includes the nucleus and cytoplasm. [GOC:jl]	GO:0044424	1505	1357	intracellular part	CC	2	1	1	0.990388
91	Any constituent part of a cell, the basic structural and functional unit of all organisms. [GOC:jl]	GO:0044464	1545	1545	cell part	CC	2	2	1	1
92	The chemical reactions and pathways resulting in the formation of a nucleobase, a nitrogenous base that is a constituent of a nucleic acid. [GOC:ai]	GO:0046112	13	13	nucleobase biosynthetic process	BP	1	1	1	1
93	The chemical reactions and pathways resulting in the formation of a pigment, any general or particular coloring matter in living organisms, e.g. melanin. [ISBN:0198506732]	GO:0046148	18	17	pigment biosynthetic process	BP	1	1	1	0.944444
94	The chemical reactions and pathways resulting in the formation of a macromolecule, any molecule of high relative molecular mass, the structure of which essentially comprises the multiple repetition of units derived, actually or conceptually, from molecules of low relative molecular mass, carried out by individual cells. [CHEBI:33694, GOC:mah]	GO:0034645	1052	1052	cellular macromolecule biosynthetic process	BP	1	1	1	1
95	Interacting selectively and non-covalently with heterocyclic compound. [GOC:TermGenie]	GO:1901363	5797	3115	heterocyclic compound binding	MF	3	1	1	0.90103
96	The chemical reactions and pathways involving heterocyclic compounds, those with a cyclic molecular structure and at least two different atoms in the ring (or rings). [CHEBI:5686, ISBN:0198506732]	GO:0046483	2745	1101	heterocycle metabolic process	BP	3	2	1	0.353523
97	Catalysis of the transfer of a group, e.g. a methyl group, glycosyl group, acyl group, phosphorus-containing, or other groups, from one compound (generally regarded as the donor) to another compound (generally regarded as the acceptor). Transferase is the systematic name for any enzyme of EC class 2. [ISBN:0198506732]	GO:0016740	3760	1453	transferase activity	MF	2	1	1	0.623603
98	Catalysis of the hydrolysis of peptide or isopeptide bonds within small proteins such as ubiquitin or ubiquitin-like proteins (e.g. APG8, ISG15, NEDD8, SUMO), or between the small protein and a larger protein to which it has been conjugated. [GOC:ma, GOC:mah]	GO:0019783	48	23	ubiquitin-like protein-specific protease activity	MF	1	1	1	0.479167
99	The chemical reactions and pathways involving macromolecules, any molecule of high relative molecular mass, the structure of which essentially comprises the multiple repetition of units derived, actually or conceptually, from molecules of low relative molecular mass, as carried out by individual cells. [CHEBI:33694, GOC:mah]	GO:0044260	2094	1955	cellular macromolecule metabolic process	BP	2	2	1	0.871616
100	The chemical reactions and pathways involving a purine-containing compound, i.e. any compound that contains purine or a formal derivative thereof. [CHEBI:26401, GOC:mah]	GO:0072521	260	108	purine-containing compound metabolic process	BP	1	1	1	0.415385
101	The chemical reactions and pathways resulting in the breakdown of a macromolecule, any large molecule including proteins, nucleic acids and carbohydrates, as carried out by individual cells. [CHEBI:33694, GOC:jl]	GO:0044265	96	90	cellular macromolecule catabolic process	BP	1	1	1	0.9375
102	The chemical reactions and pathways resulting in the formation of organic cyclic compound. [GOC:TermGenie]	GO:1901362	792	714	organic cyclic compound biosynthetic process	BP	2	2	1	0.812617
103	The chemical reactions and pathways resulting in the formation of organonitrogen compound. [GOC:pr, GOC:TermGenie]	GO:1901566	658	636	organonitrogen compound biosynthetic process	BP	1	1	1	0.966565
104	The chemical reactions and pathways resulting in the formation of an organic substance, any molecular entity containing carbon. [GOC:pr, GOC:TermGenie]	GO:1901576	1406	1383	organic substance biosynthetic process	BP	2	2	1	0.967539
105	The directed movement of charged atoms or small charged molecules into, out of or within a cell, or between cells, by means of some agent such as a transporter or pore. [GOC:ai]	GO:0006811	805	227	ion transport	BP	2	1	1	0.48471
106	The chemical reactions and pathways involving an organic substance, any molecular entity containing carbon. [CHEBI:50860, GOC:mah]	GO:0071704	3878	3114	organic substance metabolic process	BP	3	3	1	0.517666
107	The directed movement of cations, atoms or small molecules with a net positive charge, into, out of or within a cell, or between cells, by means of some agent such as a transporter or pore. [GOC:ai]	GO:0006812	227	163	cation transport	BP	1	1	1	0.718062
108	The directed movement of metal ions, any metal ion with an electric charge, into, out of or within a cell, or between cells, by means of some agent such as a transporter or pore. [GOC:ai]	GO:0030001	163	99	metal ion transport	BP	1	1	1	0.607362
109	The chemical reactions and pathways resulting in the formation of a purine-containing compound, i.e. any compound that contains purine or a formal derivative thereof. [CHEBI:26401, GOC:mah]	GO:0072522	46	46	purine-containing compound biosynthetic process	BP	1	1	1	1
110	Binds to and increases the activity of a GTPase, an enzyme that catalyzes the hydrolysis of GTP. [GOC:mah]	GO:0005096	11	11	GTPase activator activity	MF	1	1	1	1
111	Interacting selectively and non-covalently with any protein or protein complex (a complex of two or more proteins that may include other nonprotein molecules). [GOC:go_curators]	GO:0005515	5797	2402	protein binding	MF	3	1	1	0.799206
112	Binds to and modulates the activity of an enzyme. [GOC:dph, GOC:mah, GOC:tb]	GO:0030234	106	92	enzyme regulator activity	MF	1	1	1	0.867925
113	Interacting selectively and non-covalently with any metal ion. [GOC:ai]	GO:0046872	1183	1177	metal ion binding	MF	2	2	1	0.989878
114	Interacting selectively and non-covalently with a specific transcription factor, which may be a single protein or a complex, in order to modulate transcription. A protein binding transcription factor may or may not also interact with the template nucleic acid (either DNA or RNA) as well. [GOC:txnOH]	GO:0000989	29	27	transcription factor activity, transcription factor binding	MF	1	1	1	0.931034
115	Interacting selectively and non-covalently with a regulatory transcription factor and also with the basal transcription machinery in order to modulate transcription. Cofactors generally do not bind the template nucleic acid, but rather mediate protein-protein interactions between regulatory transcription factors and the basal transcription machinery. [GOC:txnOH, PMID:10213677, PMID:16858867]	GO:0003712	27	27	transcription cofactor activity	MF	1	1	1	1
116	The chemical reactions and pathways resulting in the formation of a macromolecule, any molecule of high relative molecular mass, the structure of which essentially comprises the multiple repetition of units derived, actually or conceptually, from molecules of low relative molecular mass. [CHEBI:33694, GOC:mah]	GO:0009059	1057	1052	macromolecule biosynthetic process	BP	1	1	1	0.99527
117	The process in which a genes sequence is converted into a mature gene product or products (proteins or RNA). This includes the production of an RNA transcript as well as any processing to produce a mature RNA product or an mRNA or circRNA (for protein-coding genes) and the translation of that mRNA or circRNA into protein. Protein maturation is included when required to form an active form of a pr…	GO:0010467	2289	1098	gene expression	BP	2	1	1	0.729382
118	The cellular chemical reactions and pathways involving RNA, ribonucleic acid, one of the two main type of nucleic acid, consisting of a long, unbranched macromolecule formed from ribonucleotides joined in 3,5-phosphodiester linkage. [ISBN:0198506732]	GO:0016070	846	740	RNA metabolic process	BP	1	1	1	0.874704
119	The chemical reactions and pathways involving purine nucleobases, one of the two classes of nitrogen-containing ring compounds found in DNA and RNA, which include adenine and guanine. [CHEBI:26386, GOC:go_curators]	GO:0006144	5	5	purine nucleobase metabolic process	BP	1	1	1	1
120	The chemical reactions and pathways resulting in the formation of RNA, ribonucleic acid, one of the two main type of nucleic acid, consisting of a long, unbranched macromolecule formed from ribonucleotides joined in 3,5-phosphodiester linkage. Includes polymerization of ribonucleotide monomers. Refers not only to transcription but also to e.g. viral RNA replication. [GOC:mah, GOC:txnOH]	GO:0032774	552	552	RNA biosynthetic process	BP	1	1	1	1

## Sheet: 1-101_pfam
	def	id	m	mt	n	name	nt	padj	pval
0		PF01088	11428	1	6	Ubiquitin carboxyl-terminal hydrolase, family 1	1	0.00122506	0.000525026
1	SCAI is a transcriptional cofactor and tumour suppressor that suppresses MKL1-induced SRF transcriptional activity. It may function in the RHOA-DIAPH1 signal transduction pathway and regulate cell migration through transcriptional regulation of ITGB1 [1].	PF12070	11428	1	6	Protein SCAI	1	0.00122506	0.000525026
2	This family of heme binding proteins are found mainly in bacteria. However they can also be found in some protozoa and plants as well.	PF01152	11428	1	6	Bacterial-like globin	1	0.00122506	0.000525026
3	This family includes a range of diverse phosphoribosyl transferase enzymes. This family includes: Adenine phosphoribosyl-transferase EC:2.4.2.7, Swiss:P07672. Hypoxanthine-guanine-xanthine phosphoribosyl-transferase Swiss:P51900. Hypoxanthine phosphoribosyl-transferase EC:2.4.2.8 Swiss:P36766. Ribose-phosphate pyrophosphokinase i EC:2.7.6.1 Swiss:P09329. Amidophosphoribosyltransferase EC:2.4.2.14…	PF00156	11428	6	6	Phosphoribosyl transferase domain	1	0.00550675	0.00314671
4	Putative zinc fingers with GTPase activating proteins (GAPs) towards the small GTPase, Arf. The GAP of ARD1 stimulates GTPase hydrolysis for ARD1 but not ARFs.	PF01412	11428	9	6	Putative GTPase activating protein for Arf	1	0.00660376	0.00471697
5		PF00403	11428	30	6	Heavy-metal-associated domain	1	0.0182597	0.0156512
6		PF00168	11428	49	6	C2 domain	1	0.0254576	0.0254576

## Sheet: 1-102_go
	def	id	mpat	mt	name	namespace	npat	nt	padj	pval
0	Interacting selectively and non-covalently with a chaperone protein, a class of proteins that bind to nascent or unfolded polypeptides and ensure correct folding or transport. [http://www.onelook.com]	GO:0051087	2402	12	chaperone binding	MF	1	1	0.309742	0.00499584
1	Enables the directed movement of substances (such as macromolecules, small molecules, ions) into, out of or within a cell, or between cells. A transporter is in a fixed location in the cell and allows molecules to pass via a channel or a pore in its structure. [GOC:ai, GOC:dgf]	GO:0005215	8171	413	transporter activity	MF	6	2	0.9327	0.0333857
2	Any process leading to the attainment of the full functional capacity of a protein. [GOC:ai]	GO:0051604	421	19	protein maturation	BP	1	1	0.9327	0.0451306
3	Interacting selectively and non-covalently with any protein or protein complex (a complex of two or more proteins that may include other nonprotein molecules). [GOC:go_curators]	GO:0005515	5797	2402	protein binding	MF	3	1	1	0.799206
4	Interacting selectively and non-covalently with any metal ion. [GOC:ai]	GO:0046872	1183	1177	metal ion binding	MF	1	1	1	0.994928
5	Interacting selectively and non-covalently with cations, charged atoms or groups of atoms with a net positive charge. [GOC:jl]	GO:0043169	2645	1183	cation binding	MF	2	1	1	0.694571
6	Interacting selectively and non-covalently with any nucleic acid. [GOC:jl]	GO:0003676	3115	1532	nucleic acid binding	MF	2	1	1	0.741827
7	Any process that localizes a substance or cellular component. This may occur via movement, tethering or selective degradation. [GOC:ai, GOC:dos]	GO:0051234	819	809	establishment of localization	BP	2	2	1	0.975714
8	The directed movement of substances (such as macromolecules, small molecules, ions) or cellular components (such as complexes and organelles) into, out of or within a cell, or between cells, or within a multicellular organism by means of some agent such as a transporter, pore or motor protein. [GOC:dos, GOC:dph, GOC:jl, GOC:mah]	GO:0006810	809	805	transport	BP	2	2	1	0.99013
9	Interacting selectively and non-covalently with heterocyclic compound. [GOC:TermGenie]	GO:1901363	5797	3115	heterocyclic compound binding	MF	3	2	1	0.555926
10	Interacting selectively and non-covalently with a carbohydrate derivative. [GOC:pr]	GO:0097367	5797	1393	carbohydrate derivative binding	MF	3	1	1	0.56161
11	Interacting selectively and non-covalently with a small molecule, any low molecular weight, monomeric, non-encoded molecule. [GOC:curators, GOC:pde, GOC:pm]	GO:0036094	5797	1830	small molecule binding	MF	3	1	1	0.679614
12	Interacting selectively and non-covalently with a purine ribonucleoside triphosphate, a compound consisting of a purine base linked to a ribose sugar esterified with triphosphate on the sugar. [CHEBI:26398, GOC:BHF, GOC:ebc, ISBN:0198506732]	GO:0035639	1454	1291	purine ribonucleoside triphosphate binding	MF	1	1	1	0.887895
13	The chemical reactions and pathways involving macromolecules, any molecule of high relative molecular mass, the structure of which essentially comprises the multiple repetition of units derived, actually or conceptually, from molecules of low relative molecular mass, as carried out by individual cells. [CHEBI:33694, GOC:mah]	GO:0044260	2094	1955	cellular macromolecule metabolic process	BP	2	2	1	0.871616
14	Any protein maturation process achieved by the cleavage of a peptide bond or bonds within a protein. Protein maturation is the process leading to the attainment of the full functional capacity of a protein. [GOC:curators, GOC:jl, GOC:jsg]	GO:0016485	17	17	protein processing	BP	1	1	1	1
15	The chemical reactions and pathways involving the nonmetallic element phosphorus or compounds that contain phosphorus, usually in the form of a phosphate group (PO4). [GOC:ai]	GO:0006793	2745	845	phosphorus metabolic process	BP	2	1	1	0.520982
16	Interacting selectively and non-covalently with nucleoside phosphate. [GOC:TermGenie]	GO:1901265	3115	1738	nucleoside phosphate binding	MF	2	1	1	0.804667
17	Any process that is carried out at the cellular level, but not necessarily restricted to a single cell. For example, cell communication occurs among more than one cell, but occurs at the cellular level. [GOC:go_curators, GOC:isa_complete]	GO:0009987	5197	3349	cellular process	BP	4	2	1	0.868203
18	The covalent alteration of one or more monomeric units in a polypeptide, polynucleotide, polysaccharide, or other biological macromolecule, resulting in a change in its properties. [GOC:go_curators]	GO:0043412	2289	809	macromolecule modification	BP	2	1	1	0.582046
19	The proteolytic removal of a signal peptide from a protein during or after transport to a specific location in the cell. [GOC:mah, ISBN:0815316194]	GO:0006465	11	11	signal peptide processing	BP	1	1	1	1
20	The chemical reactions and pathways involving various organic and inorganic nitrogenous compounds, as carried out by individual cells. [GOC:mah]	GO:0034641	2426	1475	cellular nitrogen compound metabolic process	BP	2	1	1	0.846432
21	The chemical reactions and pathways involving organonitrogen compound. [GOC:pr, GOC:TermGenie]	GO:1901564	2619	1801	organonitrogen compound metabolic process	BP	2	2	1	0.472804
22	The chemical reactions and pathways by which individual cells transform chemical substances. [GOC:go_curators]	GO:0044237	2766	2745	cellular metabolic process	BP	2	2	1	0.984871
23	Catalysis of the hydrolysis of various bonds, e.g. C-O, C-N, C-C, phosphoric anhydride bonds, etc. Hydrolase is the systematic name for any enzyme of EC class 3. [ISBN:0198506732]	GO:0016787	3760	1170	hydrolase activity	MF	2	1	1	0.525571
24	The chemical reactions and pathways involving organic or inorganic compounds that contain nitrogen. [CHEBI:51143, GOC:go_curators, GOC:jl, ISBN:0198506732]	GO:0006807	3878	2627	nitrogen compound metabolic process	BP	2	2	1	0.458829
25	Interacting selectively and non-covalently with ATP, adenosine 5-triphosphate, a universally important coenzyme and enzyme regulator. [ISBN:0198506732]	GO:0005524	1126	1126	ATP binding	MF	1	1	1	1
26	Catalysis of the transfer of a phosphorus-containing group from one compound (donor) to an alcohol group (acceptor). [GOC:jl]	GO:0016773	831	675	phosphotransferase activity, alcohol group as acceptor	MF	1	1	1	0.812274
27	The hydrolysis of proteins into smaller polypeptides and/or amino acids by cleavage of their peptide bonds. [GOC:bf, GOC:mah]	GO:0006508	1434	263	proteolysis	BP	2	1	1	0.333274
28	The covalent alteration of one or more amino acids occurring in proteins, peptides and nascent polypeptides (co-translational, post-translational modifications). Includes the modification of charged tRNAs that are destined to occur in a protein (pre-translation modification). [GOC:bf, GOC:jl]	GO:0036211	772	772	protein modification process	BP	1	1	1	1
29	The chemical reactions and pathways involving peptides, compounds of two or more amino acids where the alpha carboxyl group of one is bound to the alpha amino group of another. [CHEBI:16670, GOC:go_curators]	GO:0006518	427	407	peptide metabolic process	BP	1	1	1	0.953162
30	Interacting selectively and non-covalently with ions, charged atoms or groups of atoms. [GOC:jl]	GO:0043167	5797	2645	ion binding	MF	3	2	1	0.434562
31	The chemical reactions and pathways involving those compounds which are formed as a part of the normal anabolic and catabolic processes. These processes take place in most, if not all, cells of the organism. [GOC:go_curators, http://www.metacyc.org]	GO:0044238	3878	2990	primary metabolic process	BP	2	2	1	0.59442
32	The process of introducing a phosphate group on to a protein. [GOC:hb]	GO:0006468	574	574	protein phosphorylation	BP	1	1	1	1
33	A lipid bilayer along with all the proteins and protein complexes embedded in it an attached to it. [GOC:dos, GOC:mah, ISBN:0815316194]	GO:0016020	2428	1081	membrane	CC	3	3	1	0.0881174
34	Interacting selectively and non-covalently with purine nucleotides, any compound consisting of a purine nucleoside esterified with (ortho)phosphate. [GOC:ai]	GO:0017076	1738	1379	purine nucleotide binding	MF	1	1	1	0.793441
35	The chemical reactions and pathways involving a protein. Includes protein modification. [GOC:ma]	GO:0019538	1444	1434	protein metabolic process	BP	2	2	1	0.986193
36	The process in which a genes sequence is converted into a mature gene product or products (proteins or RNA). This includes the production of an RNA transcript as well as any processing to produce a mature RNA product or an mRNA or circRNA (for protein-coding genes) and the translation of that mRNA or circRNA into protein. Protein maturation is included when required to form an active form of a pr…	GO:0010467	2289	1098	gene expression	BP	2	1	1	0.729382
37	The chemical reactions and pathways, including anabolism and catabolism, by which living organisms transform chemical substances. Metabolic processes typically transform small molecules, but also include macromolecular processes such as DNA repair and replication, and protein synthesis and degradation. [GOC:go_curators, ISBN:0198547684]	GO:0008152	5197	3878	metabolic process	BP	4	2	1	0.947123
38	Catalysis of the hydrolysis of a peptide bond. A peptide bond is a covalent bond formed when the carbon atom from the carboxyl group of one amino acid shares electrons with the nitrogen atom from the amino group of a second amino acid. [GOC:jl, ISBN:0815332181]	GO:0008233	327	256	peptidase activity	MF	1	1	1	0.782875
39	Interacting selectively and non-covalently with anions, charged atoms or groups of atoms with a net negative charge. [GOC:jl]	GO:0043168	2645	1574	anion binding	MF	2	1	1	0.836135
40	The chemical reactions and pathways involving macromolecules, any molecule of high relative molecular mass, the structure of which essentially comprises the multiple repetition of units derived, actually or conceptually, from molecules of low relative molecular mass. [CHEBI:33694, GOC:mah]	GO:0043170	3114	2289	macromolecule metabolic process	BP	2	2	1	0.540262
41	Catalysis of a biochemical reaction at physiological temperatures. In biologically catalyzed reactions, the reactants are known as substrates, and the catalysts are naturally occurring macromolecular substances known as enzymes. Enzymes possess specific binding sites for substrates, and are usually composed wholly or largely of protein, but RNA that has catalytic activity (ribozyme) is often also…	GO:0003824	8171	3760	catalytic activity	MF	6	2	1	0.848761
42	Catalysis of the transfer of a phosphorus-containing group from one compound (donor) to another (acceptor). [GOC:jl, ISBN:0198506732]	GO:0016772	1453	831	transferase activity, transferring phosphorus-containing groups	MF	1	1	1	0.57192
43	The chemical reactions and pathways involving a specific protein, rather than of proteins in general, occurring at the level of an individual cell. Includes cellular protein modification. [GOC:jl]	GO:0044267	1245	1243	cellular protein metabolic process	BP	2	2	1	0.996788
44	Catalysis of the phosphorylation of an amino acid residue in a protein, usually according to the reaction: a protein + ATP = a phosphoprotein + ADP. [MetaCyc:PROTEIN-KINASE-RXN]	GO:0004672	591	591	protein kinase activity	MF	1	1	1	1
45	The covalent alteration of one or more amino acids occurring in proteins, peptides and nascent polypeptides (co-translational, post-translational modifications) occurring at the level of an individual cell. Includes the modification of charged tRNAs that are destined to occur in a protein (pre-translation modification). [GOC:go_curators]	GO:0006464	772	772	cellular protein modification process	BP	1	1	1	1
46	Interacting selectively and non-covalently with a ribonucleotide, any compound consisting of a ribonucleoside that is esterified with (ortho)phosphate or an oligophosphate at any hydroxyl group on the ribose moiety. [GOC:mah]	GO:0032553	1389	1388	ribonucleotide binding	MF	1	1	1	0.99928
47	Any process in which a cell, a substance, or a cellular entity, such as a protein complex or organelle, is transported, tethered to or otherwise maintained in a specific location. In the case of substances, localization may also be achieved via selective degradation. [GOC:ai, GOC:dos]	GO:0051179	5197	819	localization	BP	4	2	1	0.119482
48	Catalytic activity that acts to modify a protein. [GOC:pdt]	GO:0140096	3760	1021	catalytic activity, acting on a protein	MF	2	2	1	0.0736827
49	Interacting selectively and non-covalently with a nucleotide, any compound consisting of a nucleoside that is esterified with (ortho)phosphate or an oligophosphate at any hydroxyl group on the ribose or deoxyribose. [GOC:mah, ISBN:0198547684]	GO:0000166	1738	1738	nucleotide binding	MF	1	1	1	1
50	The selective, non-covalent, often stoichiometric, interaction of a molecule with one or more specific sites on another molecule. [GOC:ceb, GOC:mah, ISBN:0198506732]	GO:0005488	8171	5797	binding	MF	6	3	1	0.936858
51	Interacting selectively and non-covalently with adenyl nucleotides, any compound consisting of adenosine esterified with (ortho)phosphate. [ISBN:0198506732]	GO:0030554	1379	1209	adenyl nucleotide binding	MF	1	1	1	0.876722
52	The chemical reactions and pathways involving the phosphate group, the anion or salt of any phosphoric acid. [GOC:ai]	GO:0006796	845	841	phosphate-containing compound metabolic process	BP	1	1	1	0.995266
53	Interacting selectively and non-covalently with an organic cyclic compound, any molecular entity that contains carbon arranged in a cyclic molecular structure. [CHEBI:33832, GOC:sjw, PMID:7583672]	GO:0097159	5797	3115	organic cyclic compound binding	MF	3	2	1	0.555926
54	The chemical reactions and pathways involving an amide, any derivative of an oxoacid in which an acidic hydroxy group has been replaced by an amino or substituted amino group, as carried out by individual cells. [CHEBI:32988]	GO:0043603	1475	427	cellular amide metabolic process	BP	1	1	1	0.289492
55	The chemical reactions and pathways involving an organic substance, any molecular entity containing carbon. [CHEBI:50860, GOC:mah]	GO:0071704	3878	3114	organic substance metabolic process	BP	2	2	1	0.644754
56	Interacting selectively and non-covalently with a purine ribonucleotide, any compound consisting of a purine ribonucleoside that is esterified with (ortho)phosphate or an oligophosphate at any hydroxyl group on the ribose moiety. [GOC:mah]	GO:0032555	1370	1370	purine ribonucleotide binding	MF	1	1	1	1
57	Interacting selectively and non-covalently with a drug, any naturally occurring or synthetic substance, other than a nutrient, that, when administered or applied to an organism, affects the structure or functioning of the organism; in particular, any such substance used in the diagnosis, prevention, or treatment of disease. [GOC:jl, ISBN:0198506732]	GO:0008144	5797	1195	drug binding	MF	3	1	1	0.499768
58	Catalysis of the transfer of a phosphate group, usually from ATP, to a substrate molecule. [ISBN:0198506732]	GO:0016301	831	691	kinase activity	MF	1	1	1	0.831528
59	The process of introducing a phosphate group into a molecule, usually with the formation of a phosphoric ester, a phosphoric anhydride or a phosphoric amide. [ISBN:0198506732]	GO:0016310	841	643	phosphorylation	BP	1	1	1	0.764566
60	Catalysis of the transfer of a group, e.g. a methyl group, glycosyl group, acyl group, phosphorus-containing, or other groups, from one compound (generally regarded as the donor) to another compound (generally regarded as the acceptor). Transferase is the systematic name for any enzyme of EC class 2. [ISBN:0198506732]	GO:0016740	3760	1453	transferase activity	MF	2	1	1	0.623603
61	Interacting selectively and non-covalently with an adenyl ribonucleotide, any compound consisting of adenosine esterified with (ortho)phosphate or an oligophosphate at any hydroxyl group on the ribose moiety. [GOC:mah]	GO:0032559	1205	1205	adenyl ribonucleotide binding	MF	1	1	1	1

## Sheet: 1-102_pfam
	def	id	m	mt	n	name	nt	padj	pval
0		PF02906	11428	1	11	Iron only hydrogenase large subunit, C-terminal domain	1	0.00625656	0.000962548
1	This family represents the small subunit of the Fe-only hydrogenases EC:1.18.99.1. The subunit is comprised of alternating random coil and alpha helical structures that encompasses the large subunit in a novel protein fold [1].	PF02256	11428	1	11	Iron hydrogenase small subunit	1	0.00625656	0.000962548
2	This family consists of the S-adenosyl-l-methionine decarboxylase (AdoMetDC) leader peptides. AdoMetDC is a key regulatory enzymes in the biosynthesis of polyamines. All expressed plant AdoMetDC mRNA 5 leader sequences contain a highly conserved pair of overlapping upstream ORFs (uORFs) that overlap by one base. Sequences of the small uORFs are highly conserved between monocot, dicot and gymnospe…	PF08132	11428	2	11	S-adenosyl-l-methionine decarboxylase leader peptide	1	0.00833843	0.00192425
3	Domain present in Hsp70 regulators.	PF02179	11428	4	11	BAG domain	1	0.0124967	0.00384514
4	This domain family is found in eukaryotes, and is approximately 120 amino acids in length. There are two conserved sequence motifs: YGL and LRDR. This family is related to GATase enzyme domains.	PF12481	11428	6	11	Aluminium induced protein	1	0.0149829	0.00576267
5		PF00717	11428	9	11	Peptidase S24-like	1	0.0152271	0.00863266
6	The PPPDE superfamily (after Permuted Papain fold Peptidases of DsRNA viruses and Eukaryotes), consists of predicted thiol peptidases with a circularly permuted papain-like fold. The inference of the likely DUB function of the PPPDE superfamily proteins is based on the fusions of the catalytic domain to Ub-binding PUG (PUB)/UBA domains and a novel alpha-helical Ub-associated domain (the PUL domai…	PF05903	11428	11	11	PPPDE putative peptidase domain	1	0.0152271	0.0105418
7	This domain is found in a number of RNA binding proteins, and is also found in proteins that contain RNA binding domains. This suggests that this domain may have an RNA binding function. This domain has seven highly conserved glycines.	PF01585	11428	11	11	G-patch domain	1	0.0152271	0.0105418
8		PF00022	11428	9	11	Actin	1	0.0152271	0.00863266
9	MIP (Major Intrinsic Protein) family proteins exhibit essentially two distinct types of channel properties: (1) specific water transport by the aquaporins, and (2) small neutral solutes transport, such as glycerol by the glycerol facilitators [1].	PF00230	11428	20	11	Major intrinsic protein	1	0.0248192	0.0190917
10	The POT (proton-dependent oligopeptide transport) family all appear to be proton dependent transporters [1].	PF00854	11428	24	11	POT family	1	0.0270282	0.02287
11	Calmodulin-binding motif.	PF00612	11428	29	11	IQ calmodulin-binding motif	1	0.0298722	0.0275743
12		PF00069	11428	419	11	Protein kinase domain	1	0.33706	0.33706

## Sheet: 1-103_go
	def	id	mpat	mt	name	namespace	npat	nt	padj	pval
0	The chemical reactions and pathways involving dicarboxylic acids, any organic acid containing three carboxyl (COOH) groups or anions (COO-). [CHEBI:27093, GOC:mah]	GO:0072350	283	14	tricarboxylic acid metabolic process	BP	1	1	1	0.04947
1	A metabolic process that results in the removal or addition of one or more electrons to or from a substance, with or without the concomitant removal or addition of a proton or protons. [GOC:dhl, GOC:ecd, GOC:jh2, GOC:jid, GOC:mlg, GOC:rph]	GO:0055114	3878	553	oxidation-reduction process	BP	4	1	1	0.459714
2	The enzymatic release of energy from inorganic and organic compounds (especially carbohydrates and fats) which either requires oxygen (aerobic respiration) or does not (anaerobic respiration). [GOC:das, ISBN:0140513590, ISBN:0198506732]	GO:0045333	29	25	cellular respiration	BP	1	1	1	0.862069
3	Any of the heteromeric enzymes that act in the TCA cycle. [GOC:mah]	GO:0045239	132	3	tricarboxylic acid cycle enzyme complex	CC	1	1	1	0.0227273
4	Any constituent part of the cytoplasm, all of the contents of a cell excluding the plasma membrane and nucleus, but including other subcellular structures. [GOC:jl]	GO:0044444	769	608	cytoplasmic part	CC	1	1	1	0.790637
5	The chemical reactions and pathways involving small molecules, any low molecular weight, monomeric, non-encoded molecule. [GOC:curators, GOC:pde, GOC:vw]	GO:0044281	3878	475	small molecule metabolic process	BP	4	1	1	0.40718
6	The chemical reactions and pathways involving dicarboxylic acids, any organic acid containing two carboxyl (COOH) groups or anions (COO-). [ISBN:0198506732]	GO:0043648	283	26	dicarboxylic acid metabolic process	BP	1	1	1	0.0918728
7	The chemical reactions and pathways involving any oxoacid; an oxoacid is a compound which contains oxygen, at least one other element, and at least one hydrogen bound to oxygen, and which produces a conjugate base by loss of positive hydrogen ion(s) (hydrons). [CHEBI:24833]	GO:0043436	284	284	oxoacid metabolic process	BP	1	1	1	1
8	The chemical reactions and pathways involving carboxylic acids, any organic acid containing one or more carboxyl (COOH) groups or anions (COO-). [ISBN:0198506732]	GO:0019752	284	283	carboxylic acid metabolic process	BP	1	1	1	0.996479
9	The chemical reactions and pathways by which a cell derives energy from organic compounds; results in the oxidation of the compounds from which energy is released. [GOC:mah]	GO:0015980	39	29	energy derivation by oxidation of organic compounds	BP	1	1	1	0.74359
10	A nearly universal metabolic pathway in which the acetyl group of acetyl coenzyme A is effectively oxidized to two CO2 and four pairs of electrons are transferred to coenzymes. The acetyl group combines with oxaloacetate to form citrate, which undergoes successive transformations to isocitrate, 2-oxoglutarate, succinyl-CoA, succinate, fumarate, malate, and oxaloacetate again, thus completing the …	GO:0006099	11	11	tricarboxylic acid cycle	BP	1	1	1	1
11	Catalysis of the reaction: (S)-malate = fumarate + H(2)O. [EC:4.2.1.2, RHEA:12463]	GO:0004333	24	1	fumarate hydratase activity	MF	1	1	1	0.0416667
12	Catalysis of the hydrolysis of peptide bonds formed between L-amino acids. [GOC:mah]	GO:0070011	256	237	peptidase activity, acting on L-amino acid peptides	MF	1	1	1	0.925781
13	Catalysis of the hydrolysis of peptide bonds in a polypeptide chain by a mechanism in which a water molecule bound by the side chains of aspartic residues at the active center acts as a nucleophile. [GOC:mah, http://merops.sanger.ac.uk/about/glossary.htm#CATTYPE]	GO:0070001	237	29	aspartic-type peptidase activity	MF	1	1	1	0.122363
14	Any constituent part of a membrane, a double layer of lipid molecules that encloses all cells, and, in eukaryotes, many organelles; may be a single or double lipid bilayer; also includes associated proteins. [GOC:jl]	GO:0044425	1081	626	membrane part	CC	1	1	1	0.579093
15	Catalysis of the hydrolysis of various bonds, e.g. C-O, C-N, C-C, phosphoric anhydride bonds, etc. Hydrolase is the systematic name for any enzyme of EC class 3. [ISBN:0198506732]	GO:0016787	3760	1170	hydrolase activity	MF	4	1	1	0.775025
16	A lipid bilayer along with all the proteins and protein complexes embedded in it an attached to it. [GOC:dos, GOC:mah, ISBN:0815316194]	GO:0016020	2428	1081	membrane	CC	4	1	1	0.905461
17	The chemical reactions and pathways involving citrate, 2-hydroxy-1,2,3-propanetricarboyxlate. Citrate is widely distributed in nature and is an important intermediate in the TCA cycle and the glyoxylate cycle. [ISBN:0198506732]	GO:0006101	14	11	citrate metabolic process	BP	1	1	1	0.785714
18	Catalysis of the hydrolysis of internal, alpha-peptide bonds in a polypeptide chain by a mechanism in which a water molecule bound by the side chains of aspartic residues at the active center acts as a nucleophile. [ISBN:0198506732]	GO:0004190	29	29	aspartic-type endopeptidase activity	MF	1	1	1	1
19	Interacting selectively and non-covalently with any metal ion. [GOC:ai]	GO:0046872	1183	1177	metal ion binding	MF	1	1	1	0.994928
20	The chemical reactions and pathways involving organonitrogen compound. [GOC:pr, GOC:TermGenie]	GO:1901564	2619	1801	organonitrogen compound metabolic process	BP	2	1	1	0.90253
21	Any process that results in a change in state or activity of a cell (in terms of movement, secretion, enzyme production, gene expression, etc.) as a result of a stimulus. The process begins with detection of the stimulus by a cell and ends with a change in state or activity or the cell. [GOC:bf, GOC:jl]	GO:0051716	334	291	cellular response to stimulus	BP	1	1	1	0.871257
22	Any process that results in a change in state or activity of a cell or an organism (in terms of movement, secretion, enzyme production, gene expression, etc.) as a result of a stimulus. The process begins with detection of the stimulus and ends with a change in state or activity or the cell or organism. [GOC:ai, GOC:bf]	GO:0050896	5197	456	response to stimulus	BP	4	1	1	0.307499
23	The chemical reactions and pathways involving a specific protein, rather than of proteins in general, occurring at the level of an individual cell. Includes cellular protein modification. [GOC:jl]	GO:0044267	1245	1243	cellular protein metabolic process	BP	1	1	1	0.998394
24	The covalent alteration of one or more monomeric units in a polypeptide, polynucleotide, polysaccharide, or other biological macromolecule, resulting in a change in its properties. [GOC:go_curators]	GO:0043412	2289	809	macromolecule modification	BP	2	1	1	0.582046
25	Catalysis of the breakage of a carbon-oxygen bond. [EC:4.2.-.-]	GO:0016835	108	43	carbon-oxygen lyase activity	MF	1	1	1	0.398148
26	The covalent alteration of one or more amino acids occurring in proteins, peptides and nascent polypeptides (co-translational, post-translational modifications). Includes the modification of charged tRNAs that are destined to occur in a protein (pre-translation modification). [GOC:bf, GOC:jl]	GO:0036211	772	772	protein modification process	BP	1	1	1	1
27	All of the contents of a cell excluding the plasma membrane and nucleus, but including other subcellular structures. [ISBN:0198547684]	GO:0005737	1357	769	cytoplasm	CC	2	1	1	0.812425
28	Any process that modulates the frequency, rate or extent of a response to a stimulus. Response to stimulus is a change in state or activity of a cell or an organism (in terms of movement, secretion, enzyme production, gene expression, etc.) as a result of a stimulus. [GOC:jid]	GO:0048583	257	36	regulation of response to stimulus	BP	1	1	1	0.140078
29	The chemical reactions and pathways involving a protein. Includes protein modification. [GOC:ma]	GO:0019538	1444	1434	protein metabolic process	BP	1	1	1	0.993075
30	Catalysis of the cleavage of C-C, C-O, C-N and other bonds by other means than by hydrolysis or oxidation, or conversely adding a group to a double bond. They differ from other enzymes in that two substrates are involved in one reaction direction, but only one in the other direction. When acting on the single substrate, a molecule is eliminated and this generates either a new double bond or a new…	GO:0016829	3760	108	lyase activity	MF	4	1	1	0.11008
31	Catalysis of the transfer of a phosphorus-containing group from one compound (donor) to an alcohol group (acceptor). [GOC:jl]	GO:0016773	831	675	phosphotransferase activity, alcohol group as acceptor	MF	2	1	1	0.964943
32	The process of introducing a phosphate group into a molecule, usually with the formation of a phosphoric ester, a phosphoric anhydride or a phosphoric amide. [ISBN:0198506732]	GO:0016310	841	643	phosphorylation	BP	1	1	1	0.764566
33	The chemical reactions and pathways by which individual cells transform chemical substances. [GOC:go_curators]	GO:0044237	2766	2745	cellular metabolic process	BP	3	3	1	0.977388
34	The chemical reactions and pathways resulting in the formation of nucleobases, nucleosides, nucleotides and nucleic acids. [GOC:mah]	GO:0034654	627	626	nucleobase-containing compound biosynthetic process	BP	1	1	1	0.998405
35	The chemical reactions and pathways involving the phosphate group, the anion or salt of any phosphoric acid. [GOC:ai]	GO:0006796	845	841	phosphate-containing compound metabolic process	BP	1	1	1	0.995266
36	Organized structure of distinctive morphology and function, occurring within the cell. Includes the nucleus, mitochondria, plastids, vacuoles, vesicles, ribosomes and the cytoskeleton. Excludes the plasma membrane. [GOC:go_curators]	GO:0043229	1019	1019	intracellular organelle	CC	1	1	1	1
37	The chemical reactions and pathways involving macromolecules, any molecule of high relative molecular mass, the structure of which essentially comprises the multiple repetition of units derived, actually or conceptually, from molecules of low relative molecular mass, as carried out by individual cells. [CHEBI:33694, GOC:mah]	GO:0044260	2094	1955	cellular macromolecule metabolic process	BP	2	2	1	0.871616
38	Catalysis of the hydrolysis of internal, alpha-peptide bonds in a polypeptide chain. [http://merops.sanger.ac.uk/about/glossary.htm#ENDOPEPTIDASE]	GO:0004175	237	146	endopeptidase activity	MF	1	1	1	0.616034
39	Catalysis of a biochemical reaction at physiological temperatures. In biologically catalyzed reactions, the reactants are known as substrates, and the catalysts are naturally occurring macromolecular substances known as enzymes. Enzymes possess specific binding sites for substrates, and are usually composed wholly or largely of protein, but RNA that has catalytic activity (ribozyme) is often also…	GO:0003824	8171	3760	catalytic activity	MF	7	4	1	0.413378
40	Catalysis of the transfer of a phosphorus-containing group from one compound (donor) to another (acceptor). [GOC:jl, ISBN:0198506732]	GO:0016772	1453	831	transferase activity, transferring phosphorus-containing groups	MF	2	2	1	0.326924
41	Interacting selectively and non-covalently with anions, charged atoms or groups of atoms with a net negative charge. [GOC:jl]	GO:0043168	2645	1574	anion binding	MF	3	2	1	0.64096
42	Any process that mediates interactions between a cell and its surroundings. Encompasses interactions such as signaling or attachment between one cell and another cell, between a cell and an extracellular matrix, or between a cell and any other aspect of its environment. [GOC:mah]	GO:0007154	3349	269	cell communication	BP	3	1	1	0.222191
43	The enzymatic release of energy from inorganic and organic compounds (especially carbohydrates and fats) which requires oxygen as the terminal electron acceptor. [GOC:das, GOC:jl, ISBN:0140513590]	GO:0009060	25	12	aerobic respiration	BP	1	1	1	0.48
44	The chemical reactions and pathways resulting in the formation of a macromolecule, any molecule of high relative molecular mass, the structure of which essentially comprises the multiple repetition of units derived, actually or conceptually, from molecules of low relative molecular mass, carried out by individual cells. [CHEBI:33694, GOC:mah]	GO:0034645	1052	1052	cellular macromolecule biosynthetic process	BP	1	1	1	1
45	Interacting selectively and non-covalently with a small molecule, any low molecular weight, monomeric, non-encoded molecule. [GOC:curators, GOC:pde, GOC:pm]	GO:0036094	5797	1830	small molecule binding	MF	5	2	1	0.503834
46	Organized structure of distinctive morphology and function, bounded by a single or double lipid bilayer membrane and occurring within the cell. Includes the nucleus, mitochondria, plastids, vacuoles, and vesicles. Excludes the plasma membrane. [GOC:go_curators]	GO:0043231	645	631	intracellular membrane-bounded organelle	CC	1	1	1	0.978295
47	The chemical reactions and pathways resulting in the formation of RNA, ribonucleic acid, one of the two main type of nucleic acid, consisting of a long, unbranched macromolecule formed from ribonucleotides joined in 3,5-phosphodiester linkage. Includes polymerization of ribonucleotide monomers. Refers not only to transcription but also to e.g. viral RNA replication. [GOC:mah, GOC:txnOH]	GO:0032774	552	552	RNA biosynthetic process	BP	1	1	1	1
48	Any cellular process that modulates the frequency, rate or extent of the chemical reactions and pathways involving nucleobases, nucleosides, nucleotides and nucleic acids. [GOC:go_curators]	GO:0019219	481	481	regulation of nucleobase-containing compound metabolic process	BP	1	1	1	1
49	The cellular chemical reactions and pathways involving RNA, ribonucleic acid, one of the two main type of nucleic acid, consisting of a long, unbranched macromolecule formed from ribonucleotides joined in 3,5-phosphodiester linkage. [ISBN:0198506732]	GO:0016070	846	740	RNA metabolic process	BP	1	1	1	0.874704
50	Catalytic activity that acts to modify a protein. [GOC:pdt]	GO:0140096	3760	1021	catalytic activity, acting on a protein	MF	4	2	1	0.298502
51	Any process that modulates the frequency, rate or extent of the chemical reactions and pathways involving RNA. [GOC:ai]	GO:0051252	474	474	regulation of RNA metabolic process	BP	1	1	1	1
52	A stable assembly of two or more macromolecules, i.e. proteins, nucleic acids, carbohydrates or lipids, in which at least one component is a protein and the constituent parts function together. [GOC:dos, GOC:mah]	GO:0032991	2428	759	macromolecular complex	CC	4	1	1	0.776981
53	Any process that modulates the frequency, rate or extent of RNA biosynthetic process. [GOC:dph]	GO:2001141	473	473	regulation of RNA biosynthetic process	BP	1	1	1	1
54	The chemical reactions and pathways resulting in the formation of aromatic compounds, any substance containing an aromatic carbon ring. [GOC:ai]	GO:0019438	762	681	aromatic compound biosynthetic process	BP	1	1	1	0.893701
55	The basic structural and functional unit of all organisms. Includes the plasma membrane and any external encapsulating structures such as the cell wall and cell envelope. [GOC:go_curators]	GO:0005623	2428	1545	cell	CC	4	3	1	0.53873
56	Interacting selectively and non-covalently with any nucleic acid. [GOC:jl]	GO:0003676	3115	1532	nucleic acid binding	MF	3	1	1	0.868882
57	Organized structure of distinctive morphology and function, bounded by a single or double lipid bilayer membrane. Includes the nucleus, mitochondria, plastids, vacuoles, and vesicles. Excludes the plasma membrane. [GOC:go_curators]	GO:0043227	1019	645	membrane-bounded organelle	CC	1	1	1	0.632974
58	The chemical reactions and pathways involving organic acids, any acidic compound containing carbon in covalent linkage. [ISBN:0198506732]	GO:0006082	443	284	organic acid metabolic process	BP	1	1	1	0.641084
59	Any process that modulates the frequency, rate or extent of the chemical reactions and pathways by which individual cells transform chemical substances. [GOC:mah]	GO:0031323	494	494	regulation of cellular metabolic process	BP	1	1	1	1
60	The living contents of a cell; the matter contained within (but not including) the plasma membrane, usually taken to exclude large vacuoles and masses of secretory or ingested material. In eukaryotes it includes the nucleus and cytoplasm. [ISBN:0198506732]	GO:0005622	1545	1505	intracellular	CC	3	3	1	0.924276
61	Any process that modulates the frequency, rate or extent of a biological process. Biological processes are regulated by many means; examples include the control of gene expression, protein modification or interaction with a protein or substrate molecule. [GOC:ai, GOC:go_curators]	GO:0050789	849	822	regulation of biological process	BP	2	2	1	0.937371
62	Interacting selectively and non-covalently with a purine ribonucleoside triphosphate, a compound consisting of a purine base linked to a ribose sugar esterified with triphosphate on the sugar. [CHEBI:26398, GOC:BHF, GOC:ebc, ISBN:0198506732]	GO:0035639	1454	1291	purine ribonucleoside triphosphate binding	MF	2	2	1	0.78829
63	Any process that modulates the frequency, rate or extent of a signaling process. [GOC:mtg_signal]	GO:0023051	228	28	regulation of signaling	BP	1	1	1	0.122807
64	A membrane-bounded organelle of eukaryotic cells in which chromosomes are housed and replicated. In most cells, the nucleus contains all of the cells chromosomes except the organellar chromosomes, and is the site of RNA synthesis and processing. In some species, or in specialized cell types, RNA metabolism or DNA replication may be absent. [GOC:go_curators]	GO:0005634	631	425	nucleus	CC	1	1	1	0.673534
65	The chemical reactions and pathways resulting in the formation of organic cyclic compound. [GOC:TermGenie]	GO:1901362	792	714	organic cyclic compound biosynthetic process	BP	1	1	1	0.901515
66	Any process that modulates the frequency, rate or extent of the chemical reactions and pathways within a cell or an organism. [GOC:go_curators]	GO:0019222	578	512	regulation of metabolic process	BP	2	1	1	0.987137
67	A stable macromolecular complex composed (only) of two or more polypeptide subunits along with any covalently attached molecules (such as lipid anchors or oligosaccharide) or non-protein prosthetic groups (such as nucleotides or metal ions). Prosthetic group in this context refers to a tightly bound cofactor. The component polypeptide subunits may be identical. [GOC:go_curators, http://www.ebi.ac…	GO:0043234	759	304	protein complex	CC	1	1	1	0.400527
68	The chemical reactions and pathways, including anabolism and catabolism, by which living organisms transform chemical substances. Metabolic processes typically transform small molecules, but also include macromolecular processes such as DNA repair and replication, and protein synthesis and degradation. [GOC:go_curators, ISBN:0198547684]	GO:0008152	5197	3878	metabolic process	BP	4	4	1	0.30992
69	The selective, non-covalent, often stoichiometric, interaction of a molecule with one or more specific sites on another molecule. [GOC:ceb, GOC:mah, ISBN:0198506732]	GO:0005488	8171	5797	binding	MF	7	5	1	0.668464
70	Any process that modulates the frequency, rate or extent of nucleic acid-templated transcription. [GO_REF:0000058, GOC:pr, GOC:TermGenie, GOC:txnOH, GOC:vw]	GO:1903506	473	473	regulation of nucleic acid-templated transcription	BP	1	1	1	1
71	Any cellular metabolic process involving nucleobases, nucleosides, nucleotides and nucleic acids. [GOC:ai]	GO:0006139	1043	1029	nucleobase-containing compound metabolic process	BP	1	1	1	0.986577
72	The chemical reactions and pathways involving macromolecules, any molecule of high relative molecular mass, the structure of which essentially comprises the multiple repetition of units derived, actually or conceptually, from molecules of low relative molecular mass. [CHEBI:33694, GOC:mah]	GO:0043170	3114	2289	macromolecule metabolic process	BP	3	2	1	0.826711
73	The chemical reactions and pathways involving various organic and inorganic nitrogenous compounds, as carried out by individual cells. [GOC:mah]	GO:0034641	2426	1475	cellular nitrogen compound metabolic process	BP	2	1	1	0.846432
74	Interacting selectively and non-covalently with a specific DNA sequence (sometimes referred to as a motif) within the regulatory region of a gene in order to modulate transcription. [GOC:curators, GOC:txnOH]	GO:0003700	281	254	DNA binding transcription factor activity	MF	1	1	1	0.903915
75	Interacting selectively and non-covalently with an adenyl ribonucleotide, any compound consisting of adenosine esterified with (ortho)phosphate or an oligophosphate at any hydroxyl group on the ribose moiety. [GOC:mah]	GO:0032559	1205	1205	adenyl ribonucleotide binding	MF	2	2	1	1
76	Any process that modulates the frequency, rate or extent of cellular DNA-templated transcription. [GOC:go_curators, GOC:txnOH]	GO:0006355	473	473	regulation of transcription, DNA-templated	BP	1	1	1	1
77	Any constituent part of the living contents of a cell; the matter contained within (but not including) the plasma membrane, usually taken to exclude large vacuoles and masses of secretory or ingested material. In eukaryotes it includes the nucleus and cytoplasm. [GOC:jl]	GO:0044424	1505	1357	intracellular part	CC	3	2	1	0.973033
78	The chemical reactions and pathways involving those compounds which are formed as a part of the normal anabolic and catabolic processes. These processes take place in most, if not all, cells of the organism. [GOC:go_curators, http://www.metacyc.org]	GO:0044238	3878	2990	primary metabolic process	BP	4	3	1	0.773268
79	Interacting selectively and non-covalently with purine nucleotides, any compound consisting of a purine nucleoside esterified with (ortho)phosphate. [GOC:ai]	GO:0017076	1738	1379	purine nucleotide binding	MF	2	2	1	0.629454
80	The process of introducing a phosphate group on to a protein. [GOC:hb]	GO:0006468	574	574	protein phosphorylation	BP	1	1	1	1
81	Any molecular function by which a gene product interacts selectively and non-covalently with DNA (deoxyribonucleic acid). [GOC:dph, GOC:jl, GOC:tb, GOC:vw]	GO:0003677	1532	862	DNA binding	MF	1	1	1	0.562663
82	The chemical reactions and pathways resulting in the formation of heterocyclic compounds, those with a cyclic molecular structure and at least two different atoms in the ring (or rings). [ISBN:0198547684]	GO:0018130	772	696	heterocycle biosynthetic process	BP	1	1	1	0.901554
83	Any process that modulates the frequency, rate or extent of the chemical reactions and pathways resulting in the formation of substances. [GOC:go_curators]	GO:0009889	485	485	regulation of biosynthetic process	BP	1	1	1	1
84	Any process that modulates the frequency, rate or extent of gene expression. Gene expression is the process in which a genes coding sequence is converted into a mature gene product or products (proteins or RNA). This includes the production of an RNA transcript as well as any processing to produce a mature RNA product or an mRNA or circRNA (for protein-coding genes) and the translation of that mR…	GO:0010468	492	492	regulation of gene expression	BP	1	1	1	1
85	The chemical reactions and pathways involving organic or inorganic compounds that contain nitrogen. [CHEBI:51143, GOC:go_curators, GOC:jl, ISBN:0198506732]	GO:0006807	3878	2627	nitrogen compound metabolic process	BP	4	2	1	0.898321
86	The chemical reactions and pathways involving aromatic compounds, any organic compound characterized by one or more planar rings, each of which contains conjugated double bonds and delocalized pi electrons, as carried out by individual cells. [GOC:ai, ISBN:0198506732]	GO:0006725	2745	1105	cellular aromatic compound metabolic process	BP	3	1	1	0.7869
87	The chemical reactions and pathways resulting in the formation of a macromolecule, any molecule of high relative molecular mass, the structure of which essentially comprises the multiple repetition of units derived, actually or conceptually, from molecules of low relative molecular mass. [CHEBI:33694, GOC:mah]	GO:0009059	1057	1052	macromolecule biosynthetic process	BP	1	1	1	0.99527
88	The chemical reactions and pathways resulting in the formation of substances; typically the energy-requiring part of metabolism in which simpler substances are transformed into more complex ones. [GOC:curators, ISBN:0198547684]	GO:0009058	3878	1465	biosynthetic process	BP	4	1	1	0.850242
89	Catalysis of the hydrolysis of a peptide bond. A peptide bond is a covalent bond formed when the carbon atom from the carboxyl group of one amino acid shares electrons with the nitrogen atom from the amino group of a second amino acid. [GOC:jl, ISBN:0815332181]	GO:0008233	327	256	peptidase activity	MF	1	1	1	0.782875
90	Organized structure of distinctive morphology and function. Includes the nucleus, mitochondria, plastids, vacuoles, vesicles, ribosomes and the cytoskeleton, and prokaryotic structures such as anammoxosomes and pirellulosomes. Excludes the plasma membrane. [GOC:go_curators]	GO:0043226	2428	1019	organelle	CC	4	1	1	0.886793
91	The chemical reactions and pathways resulting in the formation of substances, carried out by individual cells. [GOC:jl]	GO:0044249	1402	1377	cellular biosynthetic process	BP	1	1	1	0.982168
92	Any process that is carried out at the cellular level, but not necessarily restricted to a single cell. For example, cell communication occurs among more than one cell, but occurs at the cellular level. [GOC:go_curators, GOC:isa_complete]	GO:0009987	5197	3349	cellular process	BP	4	3	1	0.553058
93	Interacting selectively and non-covalently with ions, charged atoms or groups of atoms. [GOC:jl]	GO:0043167	5797	2645	ion binding	MF	5	3	1	0.418396
94	Interacting selectively and non-covalently with nucleoside phosphate. [GOC:TermGenie]	GO:1901265	3115	1738	nucleoside phosphate binding	MF	3	2	1	0.586557
95	Any process that modulates the rate, frequency or extent of the chemical reactions and pathways resulting in the formation of a macromolecule, any molecule of high relative molecular mass, the structure of which essentially comprises the multiple repetition of units derived, actually or conceptually, from molecules of low relative molecular mass. [GOC:dph, GOC:tb]	GO:0010556	485	485	regulation of macromolecule biosynthetic process	BP	1	1	1	1
96	The process in which a genes sequence is converted into a mature gene product or products (proteins or RNA). This includes the production of an RNA transcript as well as any processing to produce a mature RNA product or an mRNA or circRNA (for protein-coding genes) and the translation of that mRNA or circRNA into protein. Protein maturation is included when required to form an active form of a pr…	GO:0010467	2289	1098	gene expression	BP	2	1	1	0.729382
97	Any constituent part of a cell, the basic structural and functional unit of all organisms. [GOC:jl]	GO:0044464	1545	1545	cell part	CC	3	3	1	1
98	Interacting selectively and non-covalently with cations, charged atoms or groups of atoms with a net positive charge. [GOC:jl]	GO:0043169	2645	1183	cation binding	MF	3	1	1	0.83128
99	Interacting selectively and non-covalently with DNA of a specific nucleotide composition, e.g. GC-rich DNA binding, or with a specific sequence motif or type of DNA e.g. promotor binding or rDNA binding. [GOC:jl]	GO:0043565	862	190	sequence-specific DNA binding	MF	1	1	1	0.220418
100	Any process that modulates the frequency, rate or extent of the chemical reactions and pathways involving macromolecules, any molecule of high relative molecular mass, the structure of which essentially comprises the multiple repetition of units derived, actually or conceptually, from molecules of low relative molecular mass. [GOC:dph, GOC:tb]	GO:0060255	508	508	regulation of macromolecule metabolic process	BP	1	1	1	1
101	A molecular function that controls the rate, timing and/or magnitude of transcription of genetic information. The function of transcriptional regulators is to modulate gene expression at the transcription step so that they are expressed in the right cell at the right time and in the right amount throughout the life of the cell and the organism. [GOC:pg, GOC:txnOH-2018, Wikipedia:Transcription_fac…	GO:0140110	8171	281	transcription regulator activity	MF	7	1	1	0.217341
102	The chemical reactions and pathways involving organic cyclic compound. [GOC:TermGenie]	GO:1901360	3114	1133	organic cyclic compound metabolic process	BP	3	1	1	0.742689
103	Interacting selectively and non-covalently with ATP, adenosine 5-triphosphate, a universally important coenzyme and enzyme regulator. [ISBN:0198506732]	GO:0005524	1126	1126	ATP binding	MF	2	2	1	1
104	Any process that modulates the frequency, rate or extent of a cellular process, any of those that are carried out at the cellular level, but are not necessarily restricted to a single cell. For example, cell communication occurs among more than one cell, but occurs at the cellular level. [GOC:go_curators]	GO:0050794	809	791	regulation of cellular process	BP	2	2	1	0.955969
105	Interacting selectively and non-covalently with any protein or protein complex (a complex of two or more proteins that may include other nonprotein molecules). [GOC:go_curators]	GO:0005515	5797	2402	protein binding	MF	5	1	1	0.93119
106	Any process that modulates the frequency, rate or extent of the chemical reactions and pathways involving nitrogen or nitrogenous compounds. [GOC:ai, GOC:tb]	GO:0051171	504	497	regulation of nitrogen compound metabolic process	BP	1	1	1	0.986111
107	Interacting selectively and non-covalently with an organic cyclic compound, any molecular entity that contains carbon arranged in a cyclic molecular structure. [CHEBI:33832, GOC:sjw, PMID:7583672]	GO:0097159	5797	3115	organic cyclic compound binding	MF	5	3	1	0.569789
108	Interacting selectively and non-covalently with a drug, any naturally occurring or synthetic substance, other than a nutrient, that, when administered or applied to an organism, affects the structure or functioning of the organism; in particular, any such substance used in the diagnosis, prevention, or treatment of disease. [GOC:jl, ISBN:0198506732]	GO:0008144	5797	1195	drug binding	MF	5	2	1	0.275312
109	Interacting selectively and non-covalently with a purine ribonucleotide, any compound consisting of a purine ribonucleoside that is esterified with (ortho)phosphate or an oligophosphate at any hydroxyl group on the ribose moiety. [GOC:mah]	GO:0032555	1370	1370	purine ribonucleotide binding	MF	2	2	1	1
110	The chemical reactions and pathways involving fumarate, the anion of trans-1,2-ethenedicarboxylic acid, the diastereoisomer of maleate. It is a key intermediate in metabolism and is formed in the TCA cycle from succinate and converted into malate. [ISBN:0198506732]	GO:0006106	26	1	fumarate metabolic process	BP	1	1	1	0.0384615
111	The component of a membrane consisting of the gene products having some covalently attached portion, for example part of a peptide sequence or some other covalently attached group such as a GPI anchor, which spans or is embedded in one or both leaflets of the membrane. [GOC:mah]	GO:0031224	626	497	intrinsic component of membrane	CC	1	1	1	0.79393
112	The component of a membrane consisting of the gene products and protein complexes having at least some part of their peptide sequence embedded in the hydrophobic region of the membrane. [GOC:dos, GOC:go_curators]	GO:0016021	497	489	integral component of membrane	CC	1	1	1	0.983903
113	The chemical reactions and pathways resulting in the formation of organic and inorganic nitrogenous compounds. [GOC:jl, ISBN:0198506732]	GO:0044271	1128	1083	cellular nitrogen compound biosynthetic process	BP	1	1	1	0.960106
114	Any process that modulates the frequency, rate or extent of signal transduction. [GOC:sm]	GO:0009966	28	28	regulation of signal transduction	BP	1	1	1	1
115	Interacting selectively and non-covalently with a transition metal ions; a transition metal is an element whose atom has an incomplete d-subshell of extranuclear electrons, or which gives rise to a cation or cations with an incomplete d-subshell. Transition metals often have more than one valency state. Biologically relevant transition metals include vanadium, manganese, iron, copper, cobalt, nic…	GO:0046914	1177	763	transition metal ion binding	MF	1	1	1	0.648258
116	Any process that modulates the frequency, rate or extent of the chemical reactions and pathways within a cell or an organism involving those compounds formed as a part of the normal anabolic and catabolic processes. These processes take place in most, if not all, cells of the organism. [PMID:19211694]	GO:0080090	504	497	regulation of primary metabolic process	BP	1	1	1	0.986111
117	Interacting selectively and non-covalently with zinc (Zn) ions. [GOC:ai]	GO:0008270	763	591	zinc ion binding	MF	1	1	1	0.774574
118	Any cellular metabolic process involving nucleic acids. [GOC:dph, GOC:tb]	GO:0090304	847	846	nucleic acid metabolic process	BP	1	1	1	0.998819
119	Any process that modulates a measurable attribute of any biological process, quality or function. [GOC:dph, GOC:isa_complete, GOC:mah, GOC:pr, GOC:vw]	GO:0065007	5197	849	biological regulation	BP	4	2	1	0.127317
120	The cellular synthesis of RNA on a template of nucleic acid (DNA or RNA). [GOC:pr, GOC:txnOH, GOC:vw]	GO:0097659	552	551	nucleic acid-templated transcription	BP	1	1	1	0.998188
121	The chemical reactions and pathways involving heterocyclic compounds, those with a cyclic molecular structure and at least two different atoms in the ring (or rings). [CHEBI:5686, ISBN:0198506732]	GO:0046483	2745	1101	heterocycle metabolic process	BP	3	1	1	0.785335
122	Interacting selectively and non-covalently with heterocyclic compound. [GOC:TermGenie]	GO:1901363	5797	3115	heterocyclic compound binding	MF	5	3	1	0.569789
123	The chemical reactions and pathways resulting in the formation of an organic substance, any molecular entity containing carbon. [GOC:pr, GOC:TermGenie]	GO:1901576	1406	1383	organic substance biosynthetic process	BP	1	1	1	0.983642
124	Catalysis of the cleavage of a carbon-oxygen bond by elimination of water. [EC:4.2.1]	GO:0016836	43	24	hydro-lyase activity	MF	1	1	1	0.55814
125	Any process that modulates the frequency, rate or extent of cellular macromolecule biosynthetic process. [GOC:obol]	GO:2000112	485	485	regulation of cellular macromolecule biosynthetic process	BP	1	1	1	1
126	The entirety of a process in which information is transmitted within a biological system. This process begins with an active signal and ends when a cellular response has been triggered. [GOC:mtg_signal, GOC:mtg_signaling_feb11, GOC:signaling]	GO:0023052	5197	228	signaling	BP	4	1	1	0.164316
127	The chemical reactions and pathways involving an organic substance, any molecular entity containing carbon. [CHEBI:50860, GOC:mah]	GO:0071704	3878	3114	organic substance metabolic process	BP	4	3	1	0.823858
128	Interacting selectively and non-covalently with a nucleotide, any compound consisting of a nucleoside that is esterified with (ortho)phosphate or an oligophosphate at any hydroxyl group on the ribose or deoxyribose. [GOC:mah, ISBN:0198547684]	GO:0000166	1738	1738	nucleotide binding	MF	2	2	1	1
129	Catalysis of the transfer of a phosphate group, usually from ATP, to a substrate molecule. [ISBN:0198506732]	GO:0016301	831	691	kinase activity	MF	2	2	1	0.69127
130	The cellular process in which a signal is conveyed to trigger a change in the activity or state of a cell. Signal transduction begins with reception of a signal (e.g. a ligand binding to a receptor or receptor activation by a stimulus such as light), or for signal transduction in the absence of ligand, signal-withdrawal or the activity of a constitutively active receptor. Signal transduction ends…	GO:0007165	228	228	signal transduction	BP	1	1	1	1
131	Catalysis of the transfer of a group, e.g. a methyl group, glycosyl group, acyl group, phosphorus-containing, or other groups, from one compound (generally regarded as the donor) to another compound (generally regarded as the acceptor). Transferase is the systematic name for any enzyme of EC class 2. [ISBN:0198506732]	GO:0016740	3760	1453	transferase activity	MF	4	2	1	0.501274
132	The chemical reactions and pathways resulting in the formation of precursor metabolites, substances from which energy is derived, and any process involved in the liberation of energy from these substances. [GOC:jl]	GO:0006091	2745	77	generation of precursor metabolites and energy	BP	3	1	1	0.0818435
133	The cellular synthesis of RNA on a template of DNA. [GOC:jl, GOC:txnOH]	GO:0006351	551	551	transcription, DNA-templated	BP	1	1	1	1
134	Interacting selectively and non-covalently with a ribonucleotide, any compound consisting of a ribonucleoside that is esterified with (ortho)phosphate or an oligophosphate at any hydroxyl group on the ribose moiety. [GOC:mah]	GO:0032553	1389	1388	ribonucleotide binding	MF	2	2	1	0.99856
135	Interacting selectively and non-covalently with a carbohydrate derivative. [GOC:pr]	GO:0097367	5797	1393	carbohydrate derivative binding	MF	5	2	1	0.346719
136	Catalysis of the reactions: ATP + protein serine = ADP + protein serine phosphate, and ATP + protein threonine = ADP + protein threonine phosphate. [GOC:bf]	GO:0004674	591	80	protein serine/threonine kinase activity	MF	1	1	1	0.135364
137	Any process that modulates the frequency, rate or extent of the chemical reactions and pathways resulting in the formation of substances, carried out by individual cells. [GOC:mah]	GO:0031326	485	485	regulation of cellular biosynthetic process	BP	1	1	1	1
138	Catalysis of the phosphorylation of an amino acid residue in a protein, usually according to the reaction: a protein + ATP = a phosphoprotein + ADP. [MetaCyc:PROTEIN-KINASE-RXN]	GO:0004672	591	591	protein kinase activity	MF	1	1	1	1
139	The covalent alteration of one or more amino acids occurring in proteins, peptides and nascent polypeptides (co-translational, post-translational modifications) occurring at the level of an individual cell. Includes the modification of charged tRNAs that are destined to occur in a protein (pre-translation modification). [GOC:go_curators]	GO:0006464	772	772	cellular protein modification process	BP	1	1	1	1
140	Interacting selectively and non-covalently with adenyl nucleotides, any compound consisting of adenosine esterified with (ortho)phosphate. [ISBN:0198506732]	GO:0030554	1379	1209	adenyl nucleotide binding	MF	2	2	1	0.768563
141	The chemical reactions and pathways involving the nonmetallic element phosphorus or compounds that contain phosphorus, usually in the form of a phosphate group (PO4). [GOC:ai]	GO:0006793	2745	845	phosphorus metabolic process	BP	3	1	1	0.668547
142	Any process that modulates the frequency, rate or extent of cell communication. Cell communication is the process that mediates interactions between a cell and its surroundings. Encompasses interactions such as signaling or attachment between one cell and another cell, between a cell and an extracellular matrix, or between a cell and any other aspect of its environment. [GOC:dph, GOC:tb]	GO:0010646	228	28	regulation of cell communication	BP	1	1	1	0.122807

## Sheet: 1-103_pfam
	def	id	m	mt	n	name	nt	padj	pval
0	This is a family of bacterial and plant peptidases in the same family as MEROPS:M50B.	PF13398	11428	2	12	Peptidase M50B-like	1	0.0111952	0.00209909
1	This region is found to the N-terminus of the Pfam:PF00170 transcription factor domain. It is between 150 and 200 amino acids in length. The N-terminal half is rather rich in proline residues and has been termed the PRD (proline rich domain) [2], whereas the C-terminal half is more polar and has been called the MFMR (multifunctional mosaic region). It has been suggested that this family is compos…	PF07777	11428	2	12	G-box binding protein MFMR	1	0.0111952	0.00209909
2	Fumarase C catalyses the stereo-specific interconversion of fumarate to L-malate as part of the Krebs cycle. The full-length protein forms a tetramer with visible globular shape. FumaraseC_C is the C-terminal 65 residues referred to as domain 3. The core of the molecule consists of a bundle of 20 alpha-helices from the five-helix bundle of domain 2. The projections from the core of the tetramer a…	PF10415	11428	1	12	Fumarase C C-terminus	1	0.0111952	0.00105005
3		PF00206	11428	3	12	Lyase	1	0.0125885	0.00314713
4	This family includes the enzyme uracil phosphoribosyltransferase (EC:2.4.2.9). This enzyme catalyzes the first step of UMP biosynthesis.	PF14681	11428	4	12	Uracil phosphoribosyltransferase	1	0.0134213	0.00419415
5	This family of proteins are functionally uncharacterised. This family is found in eukaryotes. Proteins in this family are about 70 amino acids in length.	PF11820	11428	7	12	Protein of unknown function (DUF3339)	1	0.0136933	0.00732917
6	This family matches three types of P-loop containing kinases: phosphoribulokinases [1], uridine kinases [2] and bacterial pantothenate kinases(CoaA) [3]. Arabidopsis and other organisms have a dual uridine kinase/uracil phosphoribosyltransferase protein where the N-terminal region consists of a UK domain and the C-terminal region of a UPRT domain [4].	PF00485	11428	5	12	Phosphoribulokinase / Uridine kinase family	1	0.0136933	0.00524016
7	This region is found in F-box (Pfam:PF00646) and other domain containing plant proteins; it is repeated in two family members. Its precise function is unknown, but it is thought to be associated with nuclear processes [1]. In fact, several family members are annotated as being similar to transcription factors.	PF08387	11428	8	12	FBD	1	0.0136933	0.00837217
8	zf-FLZ is a FCS-like zinc-finger domain found in higher plants. It is bryophitic in origin. It carries a zf-FCS-like C2-C2 zinc finger, consisting of a consensus cysteine-signature sequence with conserved phenyl alanine and serine residue associated with a third cysteine. It acts as a protein-protein interaction module [1].	PF04570	11428	9	12	zinc-finger of the FCS-type, C2-C2	1	0.0136933	0.00941416
9	Plant AT-rich sequence and zinc-binding proteins (PLATZ) are zinc dependant DNA binding proteins. They bind to AT rich sequences and functions in transcriptional repression [1].	PF04640	11428	9	12	PLATZ transcription factor	1	0.0136933	0.00941416
10	The members of this family are membrane proteins. In some proteins this region is found associated with Pfam:PF02225. This family corresponds with Merops subfamily A22B, the type example of which is signal peptide peptidase. There is a sequence-similarity relationship with Pfam:PF01080.	PF04258	11428	8	12	Signal peptide peptidase	1	0.0136933	0.00837217
11	This domain is often found in association with the kinase domains Pfam:PF00069 or Pfam:PF07714. In many proteins it is duplicated. It contains six conserved cysteines which are involved in disulphide bridges [1]. It has a role in salt stress response [2] and has antifungal activity [3].	PF01657	11428	15	12	Salt stress response/antifungal	1	0.0208601	0.0156451
12	Proteins destined for proteasome-mediated degradation may be ubiquitinated. Ubiquitination follows conjugation of ubiquitin to a conserved cysteine residue of UBC homologues. TSG101 is one of several UBC homologues that lacks this active site cysteine [4, 5].	PF00179	11428	36	12	Ubiquitin-conjugating enzyme	1	0.0447986	0.0371714
13	The Pfam entry includes the basic region and the leucine zipper region.	PF00170	11428	38	12	bZIP transcription factor	1	0.0447986	0.0391988
14	This domain is approximately 50 amino acids long, and is usually found in the N-terminal half of a variety of proteins. Two motifs that are commonly found associated with the F-box domain are the leucine rich repeats (LRRs; Pfam:PF00560 and Pfam:PF07723) and the WD repeat (Pfam:PF00400). The F-box domain has a role in mediating protein-protein interactions in a variety of contexts, such as polyub…	PF00646	11428	56	12	F-box domain	1	0.0610886	0.0572706
15		PF07714	11428	199	12	Protein tyrosine kinase	1	0.190148	0.190148

## Sheet: 1-104_go
	def	id	mpat	mt	name	namespace	npat	nt	padj	pval
0	A metabolic process that results in the removal or addition of one or more electrons to or from a substance, with or without the concomitant removal or addition of a proton or protons. [GOC:dhl, GOC:ecd, GOC:jh2, GOC:jid, GOC:mlg, GOC:rph]	GO:0055114	3878	553	oxidation-reduction process	BP	2	1	1	0.264896
1	Catalysis of the reaction: A + 2-oxoglutarate + O2 = B + succinate + CO2. This is an oxidation-reduction (redox) reaction in which hydrogen or electrons are transferred from 2-oxoglutarate and one other donor, and one atom of oxygen is incorporated into each donor. [GOC:mah]	GO:0016706	57	57	oxidoreductase activity, acting on paired donors, with incorporation or reduction of molecular oxygen, 2-oxoglutarate as one donor, and incorporation of one atom each of oxygen into both donors	MF	1	1	1	1
2	Catalysis of an oxidation-reduction (redox) reaction in which hydrogen or electrons are transferred from each of two donors, and molecular oxygen is reduced or incorporated into a donor. [GOC:mah]	GO:0016705	671	159	oxidoreductase activity, acting on paired donors, with incorporation or reduction of molecular oxygen	MF	1	1	1	0.23696
3	Any process that modulates a qualitative or quantitative trait of a biological quality. A biological quality is a measurable attribute of an organism or part of an organism, such as size, mass, shape, color, etc. [GOC:dph, GOC:isa_complete, GOC:mah, GOC:pr, GOC:vw]	GO:0065008	849	89	regulation of biological quality	BP	1	1	1	0.104829
4	Any process that modulates a measurable attribute of any biological process, quality or function. [GOC:dph, GOC:isa_complete, GOC:mah, GOC:pr, GOC:vw]	GO:0065007	5197	849	biological regulation	BP	3	1	1	0.414453
5	Catalysis of an oxidation-reduction (redox) reaction in which both atoms of oxygen from one molecule of O2 are incorporated into the (reduced) product(s) of the reaction. The two atoms of oxygen may be distributed between two different products. [DOI:10.1016/S0040-4020(03)00944-X, GOC:bf, http://www.onelook.com/]	GO:0051213	671	69	dioxygenase activity	MF	1	1	1	0.102832
6	Any process that modulates the frequency, rate or extent of a cellular process, any of those that are carried out at the cellular level, but are not necessarily restricted to a single cell. For example, cell communication occurs among more than one cell, but occurs at the cellular level. [GOC:go_curators]	GO:0050794	809	791	regulation of cellular process	BP	1	1	1	0.97775
7	Any process that modulates the frequency, rate or extent of a biological process. Biological processes are regulated by many means; examples include the control of gene expression, protein modification or interaction with a protein or substrate molecule. [GOC:ai, GOC:go_curators]	GO:0050789	849	822	regulation of biological process	BP	1	1	1	0.968198
8	Any process that maintains the redox environment of a cell or compartment within a cell. [GOC:ai, GOC:dph, GOC:tb]	GO:0045454	56	56	cell redox homeostasis	BP	1	1	1	1
9	Interacting selectively and non-covalently with any protein or protein complex (a complex of two or more proteins that may include other nonprotein molecules). [GOC:go_curators]	GO:0005515	5797	2402	protein binding	MF	2	1	1	0.657059
10	Interacting selectively and non-covalently with zinc (Zn) ions. [GOC:ai]	GO:0008270	763	591	zinc ion binding	MF	1	1	1	0.774574
11	Interacting selectively and non-covalently with a transition metal ions; a transition metal is an element whose atom has an incomplete d-subshell of extranuclear electrons, or which gives rise to a cation or cations with an incomplete d-subshell. Transition metals often have more than one valency state. Biologically relevant transition metals include vanadium, manganese, iron, copper, cobalt, nic…	GO:0046914	1177	763	transition metal ion binding	MF	1	1	1	0.648258
12	Interacting selectively and non-covalently with any metal ion. [GOC:ai]	GO:0046872	1183	1177	metal ion binding	MF	1	1	1	0.994928
13	The chemical reactions and pathways, including anabolism and catabolism, by which living organisms transform chemical substances. Metabolic processes typically transform small molecules, but also include macromolecular processes such as DNA repair and replication, and protein synthesis and degradation. [GOC:go_curators, ISBN:0198547684]	GO:0008152	5197	3878	metabolic process	BP	3	2	1	0.839507
14	Interacting selectively and non-covalently with cations, charged atoms or groups of atoms with a net positive charge. [GOC:jl]	GO:0043169	2645	1183	cation binding	MF	1	1	1	0.447259
15	Interacting selectively and non-covalently with chromatin, the network of fibers of DNA, protein, and sometimes RNA, that make up the chromosomes of the eukaryotic nucleus during interphase. [GOC:jl, ISBN:0198506732, PMID:20404130]	GO:0003682	5797	155	chromatin binding	MF	2	1	1	0.0527655
16	Interacting selectively and non-covalently with ions, charged atoms or groups of atoms. [GOC:jl]	GO:0043167	5797	2645	ion binding	MF	2	1	1	0.704401
17	Interacting selectively and non-covalently with any nucleic acid. [GOC:jl]	GO:0003676	3115	1532	nucleic acid binding	MF	1	1	1	0.491814
18	Catalysis of the transfer of a group, e.g. a methyl group, glycosyl group, acyl group, phosphorus-containing, or other groups, from one compound (generally regarded as the donor) to another compound (generally regarded as the acceptor). Transferase is the systematic name for any enzyme of EC class 2. [ISBN:0198506732]	GO:0016740	3760	1453	transferase activity	MF	2	1	1	0.623603
19	Catalysis of the transfer of a glycosyl group from one compound (donor) to another (acceptor). [GOC:jl, ISBN:0198506732]	GO:0016757	1453	222	transferase activity, transferring glycosyl groups	MF	1	1	1	0.152787
20	Catalysis of the transfer of a hexosyl group from one compound (donor) to another (acceptor). [GOC:jl]	GO:0016758	222	180	transferase activity, transferring hexosyl groups	MF	1	1	1	0.810811
21	Catalysis of a biochemical reaction at physiological temperatures. In biologically catalyzed reactions, the reactants are known as substrates, and the catalysts are naturally occurring macromolecular substances known as enzymes. Enzymes possess specific binding sites for substrates, and are usually composed wholly or largely of protein, but RNA that has catalytic activity (ribozyme) is often also…	GO:0003824	8171	3760	catalytic activity	MF	4	2	1	0.625537
22	Interacting selectively and non-covalently with heterocyclic compound. [GOC:TermGenie]	GO:1901363	5797	3115	heterocyclic compound binding	MF	2	1	1	0.785995
23	Catalysis of an oxidation-reduction (redox) reaction, a reversible chemical reaction in which the oxidation state of an atom or atoms within a molecule is altered. One substrate acts as a hydrogen or electron donor and becomes oxidized, while the other acts as hydrogen or electron acceptor and becomes reduced. [GOC:go_curators]	GO:0016491	3760	671	oxidoreductase activity	MF	2	1	1	0.325107
24	Any molecular function by which a gene product interacts selectively and non-covalently with DNA (deoxyribonucleic acid). [GOC:dph, GOC:jl, GOC:tb, GOC:vw]	GO:0003677	1532	862	DNA binding	MF	1	1	1	0.562663
25	Interacting selectively and non-covalently with an organic cyclic compound, any molecular entity that contains carbon arranged in a cyclic molecular structure. [CHEBI:33832, GOC:sjw, PMID:7583672]	GO:0097159	5797	3115	organic cyclic compound binding	MF	2	1	1	0.785995
26	Any biological process involved in the maintenance of an internal steady state. [GOC:jl, ISBN:0395825172]	GO:0042592	89	62	homeostatic process	BP	1	1	1	0.696629
27	Any process that is carried out at the cellular level, but not necessarily restricted to a single cell. For example, cell communication occurs among more than one cell, but occurs at the cellular level. [GOC:go_curators, GOC:isa_complete]	GO:0009987	5197	3349	cellular process	BP	3	1	1	0.955085
28	The selective, non-covalent, often stoichiometric, interaction of a molecule with one or more specific sites on another molecule. [GOC:ceb, GOC:mah, ISBN:0198506732]	GO:0005488	8171	5797	binding	MF	4	2	1	0.923325
29	Any process involved in the maintenance of an internal steady state at the level of the cell. [GOC:isa_complete, GOC:jl, ISBN:0395825172]	GO:0019725	60	58	cellular homeostasis	BP	1	1	1	0.966667

[truncated: 1,038 more sheets: 1-104_pfam, 1-105_go, 1-105_pfam, 1-106_go, 1-106_pfam, 1-107-1_go, 1-107-1_pfam, 1-107-2_go, 1-107-2_pfam, 1-107_go, 1-107_pfam, 1-108_go, 1-108_pfam, 1-109_go, 1-109_pfam, 1-10_go, 1-10_pfam, 1-110_go, 1-110_pfam, 1-111_go …]
